# Supplementary material for: Ecogenomics and functional biogeography of the Roseobacter group in the global oceans based on 653 MAGs and SAGs
Source: Microbiome. 2025 Nov 27;13:247. doi: 10.1186/s40168-025-02259-8 (PMC12661815; doi:10.1186/s40168-025-02259-8)
Supplement: Supplementary file 2 — Supplementary Material 1. [file 40168_2025_2259_MOESM1_ESM.zip]

Archive with 6 entries (6 files):
- Supplementary Tables S15-S24 function_roseobacter clusters_2025-8-12_updated.xlsx
- Supplementary Tables S1-S14_MAGs_2025-06-18.xlsx
- Supplementary Tables S25-S30_TCDB_transporters genomic features_2025-05-09.xlsx
- Supplementary Tables S31_S35_transporter KEGG categories_2025-05-09.xlsx
- Supplementary Tables S36-S38_Roseobacter group and cluster abundance in regions_2025-05-09.xls
- Supplementary Tables S39-S44_Roseobacter genera abundance in regions_2025-05-09.xlsx
