# Supplementary material for: Ecogenomics and functional biogeography of the Roseobacter group in the global oceans based on 653 MAGs and SAGs
Source: Microbiome. 2025 Nov 27;13:247. doi: 10.1186/s40168-025-02259-8 (PMC12661815; doi:10.1186/s40168-025-02259-8)
Supplement: Supplementary file 2 — Supplementary Material 1. [file 40168_2025_2259_MOESM1_ESM.zip › Supplementary Tables S15-S24 function_roseobacter clusters_2025-8-12_updated.xlsx]

## Sheet: S15 energy
Table S15. Presence/Absence of energy acquisition related genes in each genome of major Roseobacter lineages and genera
Genome	Species	Cluster/Genus	cbbL	pufM	PR
BGEO_SAMN07136493_METAG_BGLPFNCA	AAPR-A	AAPR	0	0	1
TARA_SAMEA2621045_METAG_HIJDHLLM	AAPR-A	AAPR	0	0	1
TARA_SAMEA4396424_METAG_DGMOOONO	AAPR-A	AAPR	0	0	1
TARA_SAMEA4396496_METAG_BPKEAHCI	AAPR-A	AAPR	0	0	1
BGEO_SAMN07136635_METAG_POIOBJEL	AAPR-A	AAPR	0	0	1
BGEO_SAMN07136637_METAG_OCMOFIBF	AAPR-A	AAPR	0	0	1
TARA_SAMEA2623886_METAG_DCCFAOBI	AAPR-A	AAPR	0	0	1
BGEO_SAMN07136492_METAG_MPAAMFAL	AAPR-A	AAPR	0	0	1
BGEO_SAMN07136494_METAG_OJIAIAMA	AAPR-A	AAPR	0	0	1
TARA_SAMEA2623627_METAG_IGAMABGL	AAPR-A	AAPR	0	0	1
TARA_SAMEA2621013_METAG_GHNACFLA	AAPR-A	AAPR	0	0	1
TARA_SAMEA2621021_METAG_HCLFMGNE	AAPR-A	AAPR	0	0	0
TARA_SAMEA2623919_METAG_CLGBBDCI	AAPR-A	AAPR	0	0	0
TARA_SAMEA2621812_METAG_HPILOGFH	AAPR-B	AAPR	0	0	1
TARA_SAMEA2623135_METAG_OFDKOGHH	AAPR-B	AAPR	0	0	1
TARA_SAMEA2621779_METAG_FHAGAFHB	AAPR-B	AAPR	0	0	1
TARA_SAMEA4396424_METAG_GDLLDJOF	AAPR-B	AAPR	0	0	1
ANT28_SAMPLE326_METAG_CCPPCIGC	AAPR-B	AAPR	0	0	1
GORG_SAMEA6076714_SAGS_AG313B09	AAPR-B	AAPR	0	0	1
ANT28_SAMPLE330_METAG_GDBNGPIK	AAPR-B	AAPR	0	0	0
BGEO_SAMN07136961_METAG_DPLCEFJG	AAPR-B	AAPR	0	0	0
TARA_SAMEA4396496_METAG_CGAKDNHB	AAPR-B	AAPR	0	0	0
TARA_SAMEA4397730_METAG_BMOGKBND	AAPR-C	AAPR	0	0	1
TARA_SAMEA4398219_METAG_PFNKPPAH	AAPR-C	AAPR	0	0	1
TARA_SAMEA2621423_METAG_HFECBNAM	AAPR-C	AAPR	0	0	1
TARA_SAMEA4398176_METAG_ANPPPFJE	AAPR-C	AAPR	0	0	1
TARA_SAMEA4397072_METAG_FBINOIKL	AAPR-C	AAPR	0	0	0
TARA_SAMEA4397611_METAG_CMELBKCI	AAPR-C	AAPR	0	0	0
TARA_SAMEA4397983_METAG_ONMPNHKG	AAPR-C	AAPR	0	0	0
TARA_SAMEA4398296_METAG_NFCCDKGK	AAPR-C	AAPR	0	0	0
TARA_SAMEA4396538_METAG_BIOFLJNB	AAPR-C	AAPR	0	0	0
TARA_SAMEA4397355_METAG_PEJENKIE	AAPR-C	AAPR	0	0	0
TARA_SAMEA4398150_METAG_GHMKAIHL	AAPR-C	AAPR	0	0	0
TARA_SAMEA4398341_METAG_KIJHNJOD	AAPR-C	AAPR	0	0	0
TARA_SAMEA4397004_METAG_GKMOHOJO	AAPR-C	AAPR	0	0	0
TARA_SAMEA4398370_METAG_NBIHMDII	AAPR-C	AAPR	0	0	0
TARA_SAMEA4397516_METAG_CJNFLEHD	AAPR-C	AAPR	0	0	0
TARA_SAMEA4397930_METAG_CAFNLJIB	AAPR-C	AAPR	0	0	0
BGEO_SAMN07136961_METAG_MADCCAJI	AAR-B	AAR	0	0	1
TARA_SAMEA2621423_METAG_HINHENBD	AAR-C	AAR	0	0	1
TARA_SAMEA2621401_METAG_FKLCAOJE	AAR-C	AAR	0	0	1
TARA_SAMEA4396424_METAG_FPAEDCIP	AAR-D	AAR	0	0	1
NSEA_SAMEA5404292_METAG_20110324B75G1	AAR-D	AAR	0	0	1
TARA_SAMEA2623627_METAG_GIFJOKAA	AAR-D	AAR	0	0	1
TARA_SAMEA4397611_METAG_DAEPNFKN	AAR-E	AAR	0	0	1
TARA_SAMEA4398176_METAG_EKMINEPI	AAR-E	AAR	0	0	1
TARA_SAMEA4397278_METAG_GPKKHNOL	AAR-E	AAR	0	0	1
TARA_SAMEA4397569_METAG_MBIHDIFA	AAR-E	AAR	0	0	1
TARA_SAMEA4397983_METAG_MPJDDEPK	AAR-E	AAR	0	0	1
TARA_SAMEA4398150_METAG_JBBHFEAI	AAR-E	AAR	0	0	1
TARA_SAMEA4397355_METAG_HDEMGIME	AAR-E	AAR	0	0	1
TARA_SAMEA4397516_METAG_OFLOKOLE	AAR-E	AAR	0	0	0
TARA_SAMEA4398219_METAG_BOCMGCFG	AAR-E	AAR	0	0	0
TARA_SAMEA4397239_METAG_BGNPFJBK	AAR-E	AAR	0	0	0
TARA_SAMEA4397930_METAG_EBPJPIPN	AAR-E	AAR	0	0	0
TARA_SAMEA4397072_METAG_LOEBEJDP	AAR-E	AAR	0	0	0
TARA_SAMEA4397730_METAG_EJMNACNA	AAR-E	AAR	0	0	0
TARA_SAMEA2621021_METAG_DLAKHKMF	AAR-A	AAR	0	0	1
TARA_SAMEA4397034_METAG_BEJJLMAO	Ascidiaceihabitans-1	Ascidiaceihabitans	0	0	1
TARA_SAMEA4397101_METAG_NFHPKJOG	Ascidiaceihabitans-2	Ascidiaceihabitans	0	0	0
NSEA_SAMEA5403854_METAG_20100423B54G1	Ascidiaceihabitans-3	Ascidiaceihabitans	0	0	0
TARA_SAMEA4398067_METAG_AODAAFBN	Ascidiaceihabitans-4	Ascidiaceihabitans	0	0	1
TARA_SAMEA4398067_METAG_GFOFJNFI	Ascidiaceihabitans-5	Ascidiaceihabitans	0	0	0
GCA_000712315.1_SOAPdenovo_v1.05_genomic	Ascidiaceihabitans-6	Ascidiaceihabitans	0	0	0
TARA_SAMEA4398168_METAG_NGBJHDBI	Ascidiaceihabitans-7	Ascidiaceihabitans	0	0	0
TARA_SAMEA4397330_METAG_GENHDNHJ	Ascidiaceihabitans-8	Ascidiaceihabitans	0	0	0
GCA_900302465.1_A.donghaensisCECT8599	Ascidiaceihabitans-9	Ascidiaceihabitans	0	1	0
GORG_SAMEA6069419_SAGS_AG891A07	COR-1-A1	COR	0	1	0
TARA_SAMEA2623059_METAG_DKMMFCNI	COR-1-A1	COR	0	1	0
ANT28_SAMPLE319_METAG_NALDLHEJ	COR-1-A1	COR	0	1	0
ANT28_SAMPLE320_METAG_PBABFCPA	COR-1-A1	COR	0	1	0
TARA_SAMEA2619857_METAG_LJFMPKNA	COR-1-A1	COR	0	1	0
TARA_SAMEA2619927_METAG_MEJAMGAC	COR-1-A1	COR	0	1	0
TARA_SAMEA2619952_METAG_LBLFBJOD	COR-1-A1	COR	0	1	0
TARA_SAMEA2591057_METAG_BPADKHOK	COR-1-A1	COR	0	1	0
TARA_SAMEA2620000_METAG_FMIIHIAE	COR-1-A1	COR	0	1	0
TARA_SAMEA2620756_METAG_NKIADMFC	COR-1-A1	COR	0	1	0
TARA_SAMEA2623446_METAG_JEDKLFLN	COR-1-A1	COR	0	1	0
TARA_SAMEA2620081_METAG_LAEPGECB	COR-1-A1	COR	0	1	0
TARA_SAMEA2623426_METAG_KAEABNLA	COR-1-A1	COR	0	1	0
TARA_SAMEA2622316_METAG_HMMPOBFH	COR-1-A1	COR	0	1	0
TARA_SAMEA2620890_METAG_HBIKNMDE	COR-1-A1	COR	0	1	0
TARA_SAMEA2620672_METAG_MFHBKKEN	COR-1-A1	COR	0	0	0
TARA_SAMEA2620021_METAG_ONOGOLGO	COR-1-A1	COR	0	0	0
BGEO_SAMN07136523_METAG_NAOEEIJK	COR-1-A1	COR	0	0	0
GORG_SAMEA6078353_SAGS_AG343P20	COR-1-A2	COR	0	0	0
GORG_SAMEA6075594_SAGS_AG390A18	COR-1-A3	COR	0	1	0
TARA_SAMEA2623135_METAG_LDGMKPKO	COR-1-A4	COR	0	1	0
ANT28_SAMPLE330_METAG_KGKOPMLP	COR-1-A5	COR	0	1	0
TARA_SAMEA2623868_METAG_GJODOFID	COR-1-A5	COR	0	1	0
TARA_SAMEA2623627_METAG_EHICIALP	COR-1-A5	COR	0	1	0
TARA_SAMEA2591074_METAG_APBOFOBA	COR-1-A5	COR	0	1	0
ANT28_SAMPLE329_METAG_AMJOCEKD	COR-1-A5	COR	0	0	0
ANT28_SAMPLE326_METAG_MJFKGJMM	COR-1-A5	COR	0	0	0
TARA_SAMEA2619548_METAG_ABDAHGFN	COR-1-A5	COR	0	0	0
TARA_SAMEA2623886_METAG_HPEANAFC	COR-1-A5	COR	0	0	0
TARA_SAMEA2623919_METAG_LFEHKBGF	COR-1-A5	COR	0	0	0
TARA_SAMEA4396496_METAG_OEDDIACM	COR-1-A5	COR	0	0	0
TARA_SAMEA4396424_METAG_KNILDMLM	COR-1-A5	COR	0	0	0
BGEO_SAMN07136957_METAG_JHJAOENF	COR-1-A5	COR	0	0	0
BGEO_SAMN07136958_METAG_ONFKAAMD	COR-1-A5	COR	0	0	0
TARA_SAMEA2623850_METAG_PHIJEHCF	COR-1-A5	COR	0	0	0
TARA_SAMEA2619399_METAG_OKPAFELB	COR-1-A5	COR	0	0	0
GORG_SAMEA6068571_SAGS_AH326L19	COR-1-A6	COR	0	1	0
GORG_SAMEA6076685_SAGS_AG447P15	COR-2-B1	COR	0	1	0
ANT28_SAMPLE321_METAG_CNMNGDJA	COR-2-B2	COR	0	1	0
TARA_SAMEA2623868_METAG_HGNFINKC	COR-2-B2	COR	0	1	0
GORG_SAMEA6076589_SAGS_AG447K17	COR-2-B2	COR	0	1	0
TARA_SAMEA2623808_METAG_INJHMJAM	COR-2-B2	COR	0	0	0
TARA_SAMEA2621859_METAG_DPFBHLBA	COR-2-B2	COR	0	0	0
TARA_SAMEA2623850_METAG_JNOEMOEG	COR-2-B2	COR	0	0	0
TARA_SAMEA2619531_METAG_DGCHEAEP	COR-2-B2	COR	0	0	0
TARA_SAMEA2619376_METAG_CEOLAEFM	COR-2-B2	COR	0	0	0
TARA_SAMEA2623059_METAG_AAKICAOM	COR-2-B2	COR	0	0	0
GORG_SAMEA6068472_SAGS_AH326E22	COR-2-B3	COR	0	1	0
TARA_SAMEA2622316_METAG_FLIPPHIJ	COR-2-B3	COR	0	1	0
TARA_SAMEA2620542_METAG_NDNHDKHM	COR-2-B3	COR	0	1	0
TARA_SAMEA2622336_METAG_JAHKPEKB	COR-2-B3	COR	0	1	0
TARA_SAMEA2622429_METAG_MOMNCIJP	COR-2-B3	COR	0	1	0
TARA_SAMEA2623275_METAG_MBCFDLOA	COR-2-B3	COR	0	1	0
TARA_SAMEA2622402_METAG_DHCNFIGG	COR-2-B3	COR	0	1	0
TARA_SAMEA2622376_METAG_GLDFILLI	COR-2-B3	COR	0	1	0
TARA_SAMEA2622923_METAG_JJKNJHDI	COR-2-B3	COR	0	0	0
TARA_SAMEA2622901_METAG_ILEAHMLF	COR-2-B3	COR	0	0	0
ANT28_SAMPLE330_METAG_FLEBBPFG	COR-2-B4	COR	0	1	0
ANT28_SAMPLE329_METAG_MGFLPEMJ	COR-2-B4	COR	0	1	0
TARA_SAMEA2620980_METAG_MLFLCLKD	COR-2-B4	COR	0	1	0
TARA_SAMEA2621779_METAG_JPIKFFIH	COR-2-B4	COR	0	1	0
TARA_SAMEA2622219_METAG_GJKCCBDG	COR-2-B4	COR	0	1	0
TARA_SAMEA2623116_METAG_IKMOKOEB	COR-2-B4	COR	0	1	0
TARA_SAMEA2623627_METAG_FGBPDELD	COR-2-B4	COR	0	1	0
TARA_SAMEA2619782_METAG_OOMJCIGP	COR-2-B4	COR	0	1	0
TARA_SAMEA2623919_METAG_BIOMPLEH	COR-2-B4	COR	0	1	0
TARA_SAMEA4396496_METAG_LFMCOEMD	COR-2-B4	COR	0	1	0
TARA_SAMEA4396424_METAG_JFMLOPIA	COR-2-B4	COR	0	1	0
BGEO_SAMN07136957_METAG_CCAMNCIO	COR-2-B4	COR	0	1	0
BGEO_SAMN07136960_METAG_CGHGOFCP	COR-2-B4	COR	0	1	0
BGEO_SAMN07136959_METAG_IHMPHHMA	COR-2-B4	COR	0	1	0
TARA_SAMEA2623886_METAG_NIAIFGDO	COR-2-B4	COR	0	1	0
TARA_SAMEA2619548_METAG_EPBOMHIB	COR-2-B4	COR	0	0	0
ANT28_SAMPLE326_METAG_OCAAJBBK	COR-2-B4	COR	0	0	0
TARA_SAMEA2623135_METAG_JMHBOOIH	COR-2-B4	COR	0	0	0
TARA_SAMEA2620970_METAG_MPJHBMFE	COR-2-B4	COR	0	0	0
TARA_SAMEA2621812_METAG_HLJLMDHB	COR-2-B4	COR	0	0	0
BGEO_SAMN07136958_METAG_EIHLJDEC	COR-2-B4	COR	0	0	0
BGEO_SAMN07136954_METAG_LLFJMFLP	COR-2-B4	COR	0	0	0
GORG_SAMEA6070927_SAGS_AG898J17	COR-2-B5	COR	0	1	0
BATS_SAMN08390924_METAG_IFALCGFJ	COR-2-B5	COR	0	1	0
GORG_SAMEA6070728_SAGS_AG897G20	COR-2-B5	COR	0	1	0
GORG_SAMEA6071136_SAGS_AG899K02	COR-2-B5	COR	0	1	0
ANT28_SAMPLE320_METAG_EPCPJJKP	COR-2-B5	COR	0	1	0
ANT28_SAMPLE310_METAG_NCMKOMLI	COR-2-B5	COR	0	1	0
ANT28_SAMPLE308_METAG_DDMMGKHA	COR-2-B5	COR	0	1	0
TARA_SAMEA2619927_METAG_MNFNIHOG	COR-2-B5	COR	0	1	0
TARA_SAMEA2619952_METAG_LKLFMCIK	COR-2-B5	COR	0	1	0
TARA_SAMEA2620000_METAG_OMHCLCAF	COR-2-B5	COR	0	1	0
TARA_SAMEA2620672_METAG_KFKLPBLG	COR-2-B5	COR	0	1	0
TARA_SAMEA2620404_METAG_BNKCJEHO	COR-2-B5	COR	0	1	0
TARA_SAMEA2620756_METAG_KEAPNKDI	COR-2-B5	COR	0	1	0
TARA_SAMEA2620194_METAG_AIDALJKM	COR-2-B5	COR	0	1	0
TARA_SAMEA2623426_METAG_LDACIKGA	COR-2-B5	COR	0	1	0
GORG_SAMEA6071039_SAGS_AG899C06	COR-2-B5	COR	0	1	0
TARA_SAMEA2620734_METAG_AAHEAAHD	COR-2-B5	COR	0	1	0
TARA_SAMEA2620890_METAG_KOELFKAD	COR-2-B5	COR	0	1	0
ANT28_SAMPLE321_METAG_CKGLMDJF	COR-2-B5	COR	0	1	0
ANT28_SAMPLE311_METAG_KAEOCGAP	COR-2-B5	COR	0	1	0
TARA_SAMEA2620021_METAG_KGPKBFPH	COR-2-B5	COR	0	1	0
TARA_SAMEA2620230_METAG_HCPGBKDA	COR-2-B5	COR	0	1	0
BGEO_SAMN07136495_METAG_IMHMJFIJ	COR-2-B5	COR	0	1	0
GORG_SAMEA6075700_SAGS_AG390G08	COR-2-B5	COR	0	1	0
TARA_SAMEA2591057_METAG_FACFLIHF	COR-2-B5	COR	0	0	0
TARA_SAMEA2619531_METAG_PJILNKKJ	COR-2-B5	COR	0	0	0
GORG_SAMEA6074350_SAGS_AG917D08	COR-2-B5	COR	0	0	0
TARA_SAMEA2620081_METAG_IOMPHDFN	COR-2-B5	COR	0	0	0
BGEO_SAMN07136523_METAG_JPILPLHL	COR-2-B5	COR	0	0	0
TARA_SAMEA2623446_METAG_ALAALNDP	COR-2-B5	COR	0	0	0
TARA_SAMEA2619857_METAG_BBJPCAIB	COR-2-B5	COR	0	0	0
GORG_SAMEA6071997_SAGS_AG904O05	COR-2-B5	COR	0	0	0
TARA_SAMEA2620786_METAG_NGNFICDB	COR-2-B5	COR	0	0	0
Rhodobacteraceae_bacterium_HIMB11	COR-3-C	COR	0	1	0
ANT28_SAMPLE297_METAG_POBFPODN	COR-4-D	COR	0	1	0
TARA_SAMN05326645_METAG_PSE00025	COR-5-E	COR	0	1	1
TARA_SAMN05326650_METAG_MED00017	COR-5-E	COR	0	1	0
TARA_SAMEA4396424_METAG_PPKKHDKG	COR-6-F1	COR	0	0	1
TARA_SAMEA4396496_METAG_NBDKNACP	COR-6-F1	COR	0	0	1
TARA_SAMEA2619531_METAG_PBEMJOCN	COR-6-F2	COR	0	1	0
TARA_SAMEA2591098_METAG_OOHHFBGP	COR-6-F2	COR	0	1	0
TARA_SAMEA2591084_METAG_KJNFCCLB	COR-6-F2	COR	0	1	0
TARA_SAMEA2619766_METAG_DIMCKEKF	COR-6-F2	COR	0	1	0
TARA_SAMEA2620970_METAG_MMCNDLAO	COR-6-F3	COR	0	1	0
TARA_SAMEA2620980_METAG_LAEKGEHP	COR-6-F3	COR	0	1	0
NSEA_SAMEA5407101_METAG_20160512B27G4	COR-6-F3	COR	0	1	0
TARA_SAMEA2623116_METAG_MCLEHBBC	COR-6-F3	COR	0	0	0
Rhodobacteraceae_bacterium_SB2	COR-6-F3	COR	0	1	0
ANT28_SAMPLE330_METAG_PAMCCCGL	COR-6-F4	COR	0	0	1
TARA_SAMEA4396496_METAG_FLKKHAPJ	COR-6-F4	COR	0	0	1
NSEA_SAMEA5405382_METAG_20110530B22G1	COR-6-F4	COR	0	0	1
TARA_SAMEA2623116_METAG_MDIHEBOA	COR-6-F4	COR	0	0	0
TARA_SAMEA2620970_METAG_OJJJPFLA	COR-6-F4	COR	0	0	0
TARA_SAMEA4396424_METAG_JJMBMKOJ	COR-6-F4	COR	0	0	0
TARA_SAMEA2620980_METAG_DLEMJNFF	COR-6-F4	COR	0	0	0
ANT28_SAMPLE329_METAG_KLCJEOJL	COR-6-F4	COR	0	0	0
ANT28_SAMPLE241_METAG_DOMPGLAH	COR-6-F5	COR	0	0	1
TARA_SAMEA2621401_METAG_OBGIGDGA	COR-6-F5	COR	0	0	1
TARA_SAMEA4397930_METAG_IBOLJEJO	COR-6-F5	COR	0	0	1
TARA_SAMEA4398370_METAG_PLLADIOM	COR-6-F5	COR	0	0	1
TARA_SAMEA4397101_METAG_KJCMEFMA	COR-6-F5	COR	0	0	1
TARA_SAMEA4398341_METAG_LHBKEGEM	COR-6-F5	COR	0	0	1
NSEA_SAMEA5407189_METAG_20160512B7G7	COR-6-F5	COR	0	0	1
TARA_SAMEA2621423_METAG_MMFGIHGM	COR-6-F5	COR	0	0	0
TARA_SAMEA2621487_METAG_FBBJOAML	COR-6-F5	COR	0	0	0
TARA_SAMEA4397157_METAG_EBPIGCJE	COR-6-F5	COR	0	0	0
TARA_SAMEA4397196_METAG_IPMANPNA	COR-6-F5	COR	0	0	0
GCA_015689785.1_ASM1568978v1_genomic	GHUG-1	GHUG	0	1	0
GCA_015689775.1_ASM1568977v1_genomic	GHUG-1	GHUG	0	1	0
GCA_015689535.1_ASM1568953v1_genomic	GHUG-2	GHUG	0	1	0
GCA_015689575.1_ASM1568957v1_genomic	GHUG-2	GHUG	0	1	0
GCA_015689635.1_ASM1568963v1_genomic	GHUG-2	GHUG	0	1	0
GCA_015689655.1_ASM1568965v1_genomic	GHUG-2	GHUG	0	1	0
GCA_015689805.1_ASM1568980v1_genomic	GHUG-2	GHUG	0	1	0
GCA_000169395.1_ASM16939v1_genomic	HTCC2150	HTCC2150	0	0	0
GCA_900109285.1_IMG-taxon_2622736446	Jannaschia-1	Jannaschia	0	0	0
TARA_SAMEA4397051_METAG_OOEHBLAD	Jannaschia-1	Jannaschia	0	0	0
GCA_001403795.1_J.donghaensisCECT7802	Jannaschia-2	Jannaschia	0	1	0
GCA_900107415.1_IMG-taxon_2693429889	Jannaschia-3	Jannaschia	0	1	0
GCA_003149265.1_ASM314926v1_genomic	Jannaschia-4	Jannaschia	0	1	0
GCA_900113875.1_IMG-taxon_2622736536	Jannaschia-5	Jannaschia	0	1	0
GCA_001403735.1_J.rubraCECT5088	Jannaschia-6	Jannaschia	0	0	0
GCA_000877395.1_ASM87739v1_genomic	Jannaschia-7	Jannaschia	0	1	0
GCA_004365635.1_ASM436563v1_genomic	Litoreibacter-1	Litoreibacter	0	0	0
GCA_900129235.1_IMG-taxon_2695420937	Litoreibacter-2	Litoreibacter	0	0	0
GCA_003663885.1_ASM366388v1_genomic	Litoreibacter-3	Litoreibacter	0	0	0
GCA_000442275.2_Thalar_genomic	Litoreibacter-4	Litoreibacter	0	0	0
GCA_900111945.1_IMG-taxon_2617270836	Litoreibacter-5	Litoreibacter	0	0	0
GCA_900107015.1_IMG-taxon_2617270827	Litoreibacter-6	Litoreibacter	0	0	0
GCA_003054285.1_ASM305428v1_genomic	Litoreibacter-7	Litoreibacter	0	1	0
GCA_900114485.1_IMG-taxon_2622736595	Loktanella-1	Loktanella	0	0	1
TARA_SAMEA2621502_METAG_JFCCPHDO	Loktanella-1	Loktanella	0	0	0
TARA_SAMEA4397920_METAG_HMEDABHJ	Loktanella-2	Loktanella	0	0	1
GCA_900110065.1_IMG-taxon_2622736532	Loktanella-3	Loktanella	0	1	0
GCA_900128995.1_IMG-taxon_2695420928	Loktanella-4	Loktanella	0	1	0
TARA_SAMEA2619766_METAG_GANBJGDD	LUX-A-1	LUX	1	1	0
TARA_SAMEA2591084_METAG_PCHHHJGD	LUX-A-1	LUX	1	1	0
GORG_SAMEA6072066_SAGS_AG905D04	LUX-A-1	LUX	1	1	0
TARA_SAMEA2619531_METAG_NJABHBAI	LUX-A-1	LUX	1	1	0
TARA_SAMEA2591108_METAG_HOFPGFAI	LUX-A-1	LUX	1	0	0
TARA_SAMEA2591057_METAG_BGGHCCFF	LUX-A-1	LUX	1	0	0
GORG_SAMEA6071027_SAGS_AG899B02	LUX-A-10	LUX	1	0	0
GORG_SAMEA6079589_SAGS_AG426E23	LUX-A-11	LUX	1	1	0
GORG_SAMEA6071051_SAGS_AG899D10	LUX-A-11	LUX	1	0	0
GORG_SAMEA6074606_SAGS_AG918I18	LUX-A-12	LUX	1	1	0
GORG_SAMEA6074152_SAGS_AG916E11	LUX-A-13	LUX	0	1	0
GORG_SAMEA6076353_SAGS_AG422M03	LUX-A-14	LUX	1	1	0
GORG_SAMEA6074924_SAGS_AG920E03	LUX-A-15	LUX	1	1	0
GORG_SAMEA6070655_SAGS_AG896O22	LUX-A-16	LUX	1	1	0
GORG_SAMEA6069798_SAGS_AG892M03	LUX-A-17	LUX	1	1	0
GORG_SAMEA6080110_SAGS_AG435J13	LUX-B-1	LUX	1	0	0
TARA_SAMN05326650_METAG_MED00011	LUX-D-1	LUX	1	1	0
GORG_SAMEA6070971_SAGS_AG898M15	LUX-A-2	LUX	0	1	0
TARA_SAMN05326645_METAG_PSE00093	LUX-C-1	LUX	0	1	0
TARA_SAMN05326648_METAG_IOS00017	LUX-E-1	LUX	0	1	0
TARA_SAMN05326650_METAG_MED00076	LUX-F-1	LUX	1	1	0
NSEA_SAMEA5404734_METAG_20110428B29G1	LUX-G-1	LUX	0	1	0
TARA_SAMEA2619399_METAG_ENMNKKCP	LUX-H-1	LUX	1	1	0
TARA_SAMEA2622219_METAG_JHGOMPBC	LUX-H-1	LUX	1	0	0
GORG_SAMEA6076038_SAGS_AG414O15	LUX-I-1	LUX	1	1	0
GORG_SAMEA6069426_SAGS_AG891A21	LUX-I-2	LUX	1	1	0
GORG_SAMEA6072856_SAGS_AG910B21	LUX-I-3	LUX	1	0	0
GORG_SAMEA6069019_SAGS_AG359L21	LUX-I-4	LUX	1	1	0
GORG_SAMEA6075904_SAGS_AG414C16	LUX-I-4	LUX	1	1	0
GORG_SAMEA6073124_SAGS_AG911F16	LUX-I-4	LUX	1	1	0
GORG_SAMEA6078182_SAGS_AG343F17	LUX-J-1	LUX	0	1	0
GORG_SAMEA6077871_SAGS_AG337E14	LUX-A-3	LUX	1	1	0
TARA_SAMEA2622402_METAG_CADGLAMF	LUX-J-2	LUX	1	1	0
TARA_SAMEA2622219_METAG_GFNOGGCG	LUX-J-2	LUX	1	1	0
TARA_SAMEA2623370_METAG_KLNICJAN	LUX-J-2	LUX	1	1	0
GORG_SAMEA6078312_SAGS_AG343N19	LUX-J-2	LUX	0	1	0
GORG_SAMEA6079988_SAGS_AG430P14	LUX-A-4	LUX	1	1	0
GORG_SAMEA6075245_SAGS_AG349J18	LUX-A-5	LUX	0	1	0
TARA_SAMEA2623426_METAG_EAKNEHMN	LUX-A-6	LUX	1	1	0
TARA_SAMEA2623446_METAG_JCAGGBBN	LUX-A-6	LUX	1	0	0
TARA_SAMEA2619857_METAG_HLLMHFAC	LUX-A-6	LUX	1	0	0
TARA_SAMEA2619879_METAG_EAGODMKI	LUX-A-6	LUX	1	0	0
GORG_SAMEA6072821_SAGS_AG909P15	LUX-A-7	LUX	1	1	0
GORG_SAMEA6071980_SAGS_AG904M20	LUX-A-7	LUX	1	1	0
GORG_SAMEA6070079_SAGS_AG894B17	LUX-A-8	LUX	1	1	0
GORG_SAMEA6074123_SAGS_AG916C10	LUX-A-9	LUX	1	1	0
GCA_001187845.1_ASM118784v1_genomic	Octadecabacter-1	Octadecabacter	0	0	0
GCA_900185015.1_O.ascidiaceicola_CECT8868	Octadecabacter-2	Octadecabacter	0	0	0
GCA_000155675.2_ASM15567v2_genomic	Octadecabacter-3	Octadecabacter	0	0	1
GCA_000155735.2_ASM15573v2_genomic	Octadecabacter-4	Octadecabacter	0	0	1
TARA_SAMEA4397798_METAG_CJMABPGO	Octadecabacter-5	Octadecabacter	0	1	0
GCA_003709565.1_ASM370956v1_genomic	Paracoccus-1	Paracoccus	1	0	0
GCA_900108405.1_IMG-taxon_2617270733	Paracoccus-10	Paracoccus	1	0	0
GCA_900142875.1_IMG-taxon_2695420926	Paracoccus-10	Paracoccus	1	0	0
GCA_000763805.1_ASM76380v1_genomic	Paracoccus-11	Paracoccus	0	0	0
GCA_900106665.1_IMG-taxon_2693429863	Paracoccus-12	Paracoccus	0	0	0
GCA_002105555.1_ASM210555v1_genomic	Paracoccus-13	Paracoccus	0	0	0
GCA_900102885.1_IMG-taxon_2617270907	Paracoccus-14	Paracoccus	1	0	0
GCA_003337565.1_ASM333756v1_genomic	Paracoccus-15	Paracoccus	0	0	0
GCA_900111785.1_IMG-taxon_2617270913	Paracoccus-16	Paracoccus	0	0	0
GCA_003633525.1_ASM363352v1_genomic	Paracoccus-17	Paracoccus	1	0	0
GCA_003387045.1_ASM338704v1_genomic	Paracoccus-17	Paracoccus	1	0	0
GCA_003386575.1_ASM338657v1_genomic	Paracoccus-17	Paracoccus	1	0	0
GCA_900113565.1_IMG-taxon_2615840720	Paracoccus-18	Paracoccus	0	0	0
GCA_000622145.1_ASM62214v1_genomic	Paracoccus-19	Paracoccus	1	0	0
GCA_900110285.1_IMG-taxon_2636415977	Paracoccus-2	Paracoccus	1	0	0
GCA_900182695.1_IMG-taxon_2724679710	Paracoccus-20	Paracoccus	0	0	0
GCA_002847445.1_ASM284744v1_genomic	Paracoccus-21	Paracoccus	0	0	0
GCA_900101865.1_IMG-taxon_2675903152	Paracoccus-22	Paracoccus	0	0	0
GCA_003007735.2_ASM300773v2_genomic	Paracoccus-23	Paracoccus	0	0	0
GCA_900156835.1_IMG-taxon_2681813562	Paracoccus-24	Paracoccus	0	0	0
GCA_000444995.1_ASM44499v1_genomic	Paracoccus-25	Paracoccus	0	0	0
GCA_007830335.1_ASM783033v1_genomic	Paracoccus-26	Paracoccus	0	0	0
GCA_900199195.1_IMG-taxon_2737471638	Paracoccus-27	Paracoccus	0	0	0
GCA_900111675.1_IMG-taxon_2634166318	Paracoccus-3	Paracoccus	0	0	0
TARA_SAMEA2620882_METAG_ECPJEPLI	Paracoccus-4	Paracoccus	0	0	0
GCA_003594815.1_ASM359481v1_genomic	Paracoccus-5	Paracoccus	0	0	0
TARA_SAMEA4398315_METAG_BPOJMCNG	Paracoccus-6	Paracoccus	1	0	0
GCA_000420145.1_ASM42014v1_genomic	Paracoccus-7	Paracoccus	0	0	0
GCA_900102505.1_IMG-taxon_2596583549	Paracoccus-8	Paracoccus	0	0	0
GCA_900188295.1_IMG-taxon_2724679705	Paracoccus-9	Paracoccus	1	0	0
GCA_000473105.1_ASM47310v1_genomic	Phaeobacter-1	Phaeobacter	0	0	0
GCA_001888185.1_ASM188818v1_genomic	Phaeobacter-1	Phaeobacter	0	0	0
GCA_000511385.1_ASM51138v1_genomic	Phaeobacter-2	Phaeobacter	0	0	0
GCA_001404195.1_N.italicaCECT7645	Phaeobacter-3	Phaeobacter	0	0	0
GCA_001890925.1_ASM189092v1_genomic	Planktotalea-1	Planktotalea	0	1	0
NSEA_SAMEA5406874_METAG_20160426B44G1	Planktotalea-1	Planktotalea	0	0	0
NSEA_SAMEA5405253_METAG_20110523B97G1	Planktotalea-2	Planktotalea	0	1	0
GCA_002105285.1_ASM210528v1_genomic	Planktotalea-3	Planktotalea	0	0	0
TARA_SAMEA4396538_METAG_CAOPAICI	RCA-A1	RCA	0	0	0
TARA_SAMEA4397196_METAG_LEBFBDKM	RCA-A1	RCA	0	0	0
ANT28_SAMPLE241_METAG_JJDPOKHG	RCA-B1	RCA	0	0	1
BGEO_SAMN07136681_METAG_CCFDMHKL	RCA-B1	RCA	0	0	1
TARA_SAMEA4397311_METAG_NGBFAPNO	RCA-B2	RCA	0	0	1
TARA_SAMEA4397611_METAG_EOJFKCMK	RCA-B2	RCA	0	0	1
TARA_SAMEA4397157_METAG_NGHKFCOJ	RCA-B2	RCA	0	0	1
TARA_SAMEA4398176_METAG_MHCPDBIL	RCA-B2	RCA	0	0	1
TARA_SAMEA4398247_METAG_JHLNHDBE	RCA-B2	RCA	0	0	1
TARA_SAMEA4397930_METAG_DHCENOEG	RCA-B2	RCA	0	0	1
TARA_SAMEA4397196_METAG_KCMCGEFP	RCA-B2	RCA	0	0	1
TARA_SAMEA4398370_METAG_BHIOPPFJ	RCA-B2	RCA	0	0	1
TARA_SAMEA4397649_METAG_FEHKBCJA	RCA-B2	RCA	0	0	1
TARA_SAMEA4398219_METAG_JPOKABPI	RCA-B2	RCA	0	0	1
TARA_SAMEA4397101_METAG_HNJMAKPE	RCA-B2	RCA	0	0	1
TARA_SAMEA4396538_METAG_GIGKEHFN	RCA-B2	RCA	0	0	1
TARA_SAMEA4398341_METAG_NFOOLMGP	RCA-B2	RCA	0	0	1
TARA_SAMEA4398296_METAG_GKEOPECK	RCA-B2	RCA	0	0	1
TARA_SAMEA4397903_METAG_PBEFKDMC	RCA-B2	RCA	0	0	1
TARA_SAMEA4397278_METAG_DGACBACO	RCA-B2	RCA	0	0	1
TARA_SAMEA4397705_METAG_CBHMPCAE	RCA-B2	RCA	0	0	1
TARA_SAMEA4397426_METAG_JEBIGGCL	RCA-B2	RCA	0	0	1
TARA_SAMEA4397569_METAG_KIKNJMDN	RCA-B2	RCA	0	0	1
TARA_SAMEA4397239_METAG_COHLBNIA	RCA-B2	RCA	0	0	1
TARA_SAMEA4397390_METAG_LIIMPECH	RCA-B2	RCA	0	0	1
NSEA_SAMEA5406059_METAG_20120510B64G1	RCA-B2	RCA	0	0	1
TARA_SAMEA4397516_METAG_FMMDGJLF	RCA-B2	RCA	0	0	1
ANT28_SAMPLE241_METAG_CPHJOAPH	RCA-B3	RCA	0	0	1
TARA_SAMEA2621509_METAG_KCJLCHJJ	RCA-B3	RCA	0	0	1
ANT28_SAMPLE179_METAG_ODOPHOAB	RCA-B3	RCA	0	0	1
ANT28_SAMPLE287_METAG_FMEBJFKG	RCA-B3	RCA	0	0	1
TARA_SAMEA2621536_METAG_KDNFFGLL	RCA-B3	RCA	0	0	1
TARA_SAMEA4397390_METAG_OJJDELFC	RCA-B3	RCA	0	0	1
TARA_SAMEA4397311_METAG_LDJEFKPI	RCA-B3	RCA	0	0	1
TARA_SAMEA2621487_METAG_OKLEJKDF	RCA-B3	RCA	0	0	1
ANT28_SAMPLE178_METAG_JAPDFNHF	RCA-B3	RCA	0	0	1
BGEO_SAMN07136937_METAG_ALPGGBFO	RCA-B4	RCA	0	1	1
BGEO_SAMN07136961_METAG_IAEADPKL	RCA-B4	RCA	0	0	1
TARA_SAMEA2623627_METAG_AMPNAMHA	RCA-B4	RCA	0	0	1
ANT28_SAMPLE329_METAG_KMGOCCFD	RCA-B4	RCA	0	0	1
TARA_SAMEA4396496_METAG_EGPMMJFM	RCA-B4	RCA	0	0	1
ANT28_SAMPLE330_METAG_KPCABOHP	RCA-B4	RCA	0	0	1
TARA_SAMEA4396424_METAG_POGHPGNP	RCA-B4	RCA	0	0	1
ANT28_SAMPLE326_METAG_MIGBPKKI	RCA-B4	RCA	0	0	1
TARA_SAMEA2623135_METAG_LIJAIFAD	RCA-B4	RCA	0	0	0
TARA_SAMEA4397426_METAG_AOFPBGIH	RCA-C1	RCA	0	0	1
TARA_SAMEA4396538_METAG_HNKNJLIB	RCA-C1	RCA	0	0	1
TARA_SAMEA2621423_METAG_HMANLLPI	RCA-C1	RCA	0	0	1
ANT28_SAMPLE241_METAG_IBNIABBM	RCA-C2	RCA	0	0	1
NSEA_SAMEA5407188_METAG_20160512B7G10	RCA-C3	RCA	0	0	1
TARA_SAMEA4398094_METAG_KAIHMEFI	RCA-C3	RCA	0	0	1
TARA_SAMEA4397649_METAG_ALFICBCN	RCA-C3	RCA	0	0	1
TARA_SAMEA4397798_METAG_MDFHKJJK	RCA-C3	RCA	0	0	1
TARA_SAMEA4397930_METAG_FDOALGEH	RCA-C3	RCA	0	0	1
TARA_SAMEA2621423_METAG_IGMJFLMF	RCA-C3	RCA	0	0	1
TARA_SAMEA2621401_METAG_HMOFNEGP	RCA-C3	RCA	0	0	1
TARA_SAMEA4397611_METAG_JFICBANG	RCA-C3	RCA	0	0	1
TARA_SAMEA4397842_METAG_AGACCHCI	RCA-C3	RCA	0	0	0
TARA_SAMEA4398009_METAG_KFDHDLHA	RCA-C3	RCA	0	0	0
TARA_SAMEA4397903_METAG_CGDPMDGK	RCA-C3	RCA	0	0	0
TARA_SAMEA4398067_METAG_LMAALFFI	RCA-C3	RCA	0	0	0
TARA_SAMEA4397516_METAG_FGBONFPL	RCA-C3	RCA	0	0	0
TARA_SAMEA4397472_METAG_LMGDGBPA	RCA-C3	RCA	0	0	0
TARA_SAMEA4397569_METAG_DJNJDGHF	RCA-C4	RCA	0	0	1
TARA_SAMEA4397611_METAG_OIMMFBHC	RCA-C4	RCA	0	0	1
TARA_SAMEA4397426_METAG_DDEDKPON	RCA-C4	RCA	0	0	1
TARA_SAMEA4397390_METAG_KONFPMPI	RCA-C4	RCA	0	0	1
TARA_SAMEA4397311_METAG_ALJCCPPC	RCA-C4	RCA	0	0	1
TARA_SAMEA4397034_METAG_KHGLEGHM	RCA-C4	RCA	0	0	1
TARA_SAMEA4397649_METAG_LIHCEAEE	RCA-C4	RCA	0	0	1
TARA_SAMEA4397239_METAG_DGEKPGED	RCA-C4	RCA	0	0	0
TARA_SAMEA2621509_METAG_EHDBKLHN	RCA-C5	RCA	0	0	1
TARA_SAMEA2621536_METAG_MFGPAFPA	RCA-C5	RCA	0	0	1
ANT28_SAMPLE178_METAG_LLLEPJCG	RCA-C5	RCA	0	0	1
ANT28_SAMPLE241_METAG_CPIDHMEF	RCA-C5	RCA	0	0	1
TARA_SAMEA2621401_METAG_FPOJAMCL	RCA-C5	RCA	0	0	1
ANT28_SAMPLE179_METAG_HGGFONEJ	RCA-C5	RCA	0	0	1
ANT28_SAMPLE287_METAG_LNAAOIAO	RCA-C5	RCA	0	0	1
NSEA_SAMEA5404052_METAG_20100511B77G0	RCA-C6	RCA	0	1	0
Roseobacter bacterium LE17	RCA-C6	RCA	0	1	0
Planktomarina temperata RCA23	RCA-C6	RCA	0	1	0
Rhodobacteraceae bacterium IMCC1923	RCA-C6	RCA	0	1	0
Rhodobacteraceae bacterium IMCC1933	RCA-C6	RCA	0	1	0
Rhodobacteraceae bacterium IMCC1909	RCA-C6	RCA	0	1	0
ANT28_SAMPLE297_METAG_LFGHACKE	RCA-C7	RCA	0	1	0
ANT28_SAMPLE296_METAG_ENLIAGMA	RCA-C7	RCA	0	1	0
NSEA_SAMEA5405941_METAG_20120503B5G4	RCA-C8	RCA	0	1	0
GCA_900172285.1_R.aestuarii_CECT7745	Roseovarius-1	Roseovarius	0	0	0
GCA_003634925.1_ASM363492v1_genomic	Roseovarius-10	Roseovarius	0	0	0
GCA_900142665.1_IMG-taxon_2700988706	Roseovarius-11	Roseovarius	0	0	0
GCA_900142765.1_IMG-taxon_2700988728	Roseovarius-12	Roseovarius	0	1	1
GCA_001441615.1_ASM144161v1_genomic	Roseovarius-13	Roseovarius	0	1	0
GCA_002917925.1_ASM291792v1_genomic	Roseovarius-13	Roseovarius	0	1	0
GCA_001441635.1_ASM144163v1_genomic	Roseovarius-14	Roseovarius	0	1	1
GCA_000152625.1_ASM15262v1_genomic	Roseovarius-15	Roseovarius	0	0	0
TARA_SAMEA2621191_METAG_NNALOPNJ	Roseovarius-15	Roseovarius	0	0	0
GCA_900109455.1_IMG-taxon_2693429884	Roseovarius-16	Roseovarius	0	1	0
GCA_900172365.1_R.gaetbulli_CECT8370	Roseovarius-17	Roseovarius	0	1	0
GCA_900142625.1_IMG-taxon_2700988702	Roseovarius-17	Roseovarius	0	0	0
GCA_900115165.1_IMG-taxon_2622736530	Roseovarius-18	Roseovarius	0	0	0
GCA_900172295.1_P.litorisediminis_CECT8287	Roseovarius-19	Roseovarius	0	0	0
GCA_900172335.1_R.albus_CECT7450	Roseovarius-2	Roseovarius	0	0	0
GCA_002834145.1_ASM283414v1_genomic	Roseovarius-20	Roseovarius	1	0	0
GCA_003072125.1_ASM307212v1_genomic	Roseovarius-3	Roseovarius	0	0	0
GCA_900156535.1_IMG-taxon_2681812935	Roseovarius-4	Roseovarius	0	1	0
GCA_000768555.3_Rosmuc_1.1_genomic	Roseovarius-5	Roseovarius	0	1	0
TARA_SAMEA2621191_METAG_JOABIJEI	Roseovarius-5	Roseovarius	0	1	0
TARA_SAMEA2623403_METAG_MFMFELKN	Roseovarius-6	Roseovarius	0	1	0
GCA_002925845.1_ASM292584v1_genomic	Roseovarius-7	Roseovarius	0	0	0
TARA_SAMEA2621528_METAG_GNGMLFPE	Roseovarius-7	Roseovarius	0	0	0
GCA_900109855.1_IMG-taxon_2619619026	Roseovarius-8	Roseovarius	0	1	0
TARA_SAMEA2622765_METAG_NBAIIJFA	Roseovarius-9	Roseovarius	0	1	0
GCA_900129345.1_IMG-taxon_2695420938	Rugeria-1	Rugeria	0	0	0
GCA_900185035.1_R.arenilitoris_CECT8715	Rugeria-1	Rugeria	0	0	0
GCA_900141625.1_IMG-taxon_2698536695	Rugeria-1	Rugeria	0	0	0
GCA_001507595.1_ASM150759v1_genomic	Rugeria-2	Rugeria	1	0	0
GCA_000192475.2_ASM19247v1_genomic	Rugeria-3	Rugeria	0	0	0
GCA_900106805.1_IMG-taxon_2693429872	Rugeria-4	Rugeria	0	0	0
GCA_001458195.1_R.atlanticaCECT4292	Rugeria-5	Rugeria	0	0	0
GCA_001458295.1_Ruegeria_sp._CECT5091	Rugeria-6	Rugeria	0	0	0
GCA_900172215.1_R.meonggei_CECT8411	Rugeria-7	Rugeria	0	0	0
GCA_900182615.1_IMG-taxon_2724679780	Rugeria-8	Rugeria	0	0	0
GCA_001507545.1_ASM150754v1_genomic	Rugeria-9	Rugeria	0	1	0
GCA_000622405.1_12864_draft_genomic	sulfitobacter-1	sulfitobacter	0	0	0
GCA_900113435.1_IMG-taxon_2616644813	sulfitobacter-10	sulfitobacter	0	0	0
TARA_SAMEA4396941_METAG_HADKALDI	sulfitobacter-10	sulfitobacter	0	0	0
TARA_SAMEA2622112_METAG_MLEFJOOD	sulfitobacter-10	sulfitobacter	0	0	0
GCA_900102535.1_IMG-taxon_2634166359	sulfitobacter-11	sulfitobacter	0	0	0
GCA_900116285.1_IMG-taxon_2619619641	sulfitobacter-12	sulfitobacter	0	0	0
TARA_SAMEA4397536_METAG_IBGBAAJA	sulfitobacter-13	sulfitobacter	0	0	0
NSEA_SAMEA5406739_METAG_20160419B37G1	sulfitobacter-14	sulfitobacter	0	0	0
NSEA_SAMEA5404440_METAG_20110404B29G1	sulfitobacter-15	sulfitobacter	1	0	0
TARA_SAMEA4396941_METAG_NMOKIAAF	sulfitobacter-16	sulfitobacter	1	0	0
TARA_SAMEA4397330_METAG_AJIEMPFL	sulfitobacter-17	sulfitobacter	0	0	0
TARA_SAMEA4397330_METAG_IIKHBEIA	sulfitobacter-18	sulfitobacter	0	0	0
GCA_003054325.1_ASM305432v1_genomic	sulfitobacter-19	sulfitobacter	0	0	0
TARA_SAMEA4398067_METAG_BMGDKCLP	sulfitobacter-2	sulfitobacter	0	1	1
TARA_SAMEA4397330_METAG_HPNADKDC	sulfitobacter-20	sulfitobacter	0	0	0
GCA_000622325.1_MM124_draft_genomic	sulfitobacter-21	sulfitobacter	0	0	0
GCA_000622385.1_NB77_draft_genomic	sulfitobacter-22	sulfitobacter	0	1	0
GCA_000622365.1_NB68_draft_genomic	sulfitobacter-23	sulfitobacter	0	0	0
GCA_900112755.1_IMG-taxon_2619619004	sulfitobacter-24	sulfitobacter	0	0	0
NSEA_SAMEA5405243_METAG_20110523B85G1	sulfitobacter-25	sulfitobacter	0	1	0
TARA_SAMEA4396515_METAG_MAOJNANK	sulfitobacter-3	sulfitobacter	0	0	0
TARA_SAMEA4397920_METAG_AOALJNEL	sulfitobacter-4	sulfitobacter	0	0	0
GCA_003610455.1_ASM361045v1_genomic	sulfitobacter-5	sulfitobacter	0	1	1
TARA_SAMEA4397920_METAG_NBNHFLOD	sulfitobacter-6	sulfitobacter	0	1	0
MALA_SAMN05422195_METAG_NEANBIPH	sulfitobacter-7	sulfitobacter	0	0	0
GCA_900106935.1_IMG-taxon_2622736431	sulfitobacter-7	sulfitobacter	0	0	0
GCA_900103185.1_IMG-taxon_2622736527	sulfitobacter-8	sulfitobacter	0	0	0
TARA_SAMEA2621528_METAG_GAEKHINC	sulfitobacter-8	sulfitobacter	0	0	0
GCA_000172095.1_ASM17209v1_genomic	sulfitobacter-9	sulfitobacter	0	0	0
TARA_SAMEA4396515_METAG_EGMEDFPO	sulfitobacter-9	sulfitobacter	0	0	0
ANT28_SAMPLE241_METAG_JCAHKLIB	TCR-A	TCR	0	0	1
TARA_SAMEA2621487_METAG_GMPAMBEI	TCR-A	TCR	0	0	1
TARA_SAMEA2621509_METAG_MPBCKPHO	TCR-A	TCR	0	0	1
TARA_SAMEA4398009_METAG_MODGJEKJ	TCR-B	TCR	0	0	1
TARA_SAMEA4397239_METAG_KKOONDLB	TCR-B	TCR	0	0	1
TARA_SAMEA4397426_METAG_AIPELCJN	TCR-B	TCR	0	0	1
TARA_SAMEA4397516_METAG_NBMHCLPA	TCR-B	TCR	0	0	1
TARA_SAMEA4397798_METAG_CFPPPCED	TCR-B	TCR	0	0	1
TARA_SAMEA4397903_METAG_BMKFPANH	TCR-B	TCR	0	0	1
TARA_SAMEA4397983_METAG_OLBGKPMH	TCR-B	TCR	0	0	1
TARA_SAMEA4398094_METAG_HGDMBOBN	TCR-B	TCR	0	0	1
TARA_SAMEA4398150_METAG_MPKBFDJI	TCR-B	TCR	0	0	1
TARA_SAMEA4397311_METAG_JMIIIKEJ	TCR-B	TCR	0	0	1
TARA_SAMEA4397390_METAG_OANBIOOI	TCR-B	TCR	0	0	1
TARA_SAMEA4397569_METAG_FLCEJGBL	TCR-B	TCR	0	0	1
TARA_SAMEA4397611_METAG_GLLDCGJJ	TCR-B	TCR	0	0	1
TARA_SAMEA4397649_METAG_EBHOBEIG	TCR-B	TCR	0	0	1
TARA_SAMEA4397705_METAG_JFCINLJN	TCR-B	TCR	0	0	1
TARA_SAMEA4398067_METAG_JAKAJNGF	TCR-B	TCR	0	0	1
TARA_SAMEA4397278_METAG_OEEGOFGB	TCR-B	TCR	0	0	1
TARA_SAMEA4396496_METAG_HDILNDHF	TCR-C	TCR	0	0	1
TARA_SAMEA2591074_METAG_MMNGHOGL	TCR-C	TCR	0	0	1
NSEA_SAMEA5406367_METAG_20160316B26G1	TCR-C	TCR	0	0	0
MARD_SAMN02441634_SAGS_MMP02441634	TCR-D	TCR	0	0	1
GCA_000153745.1_ASM15374v1_genomic (HTCC2255)	TCR-D	TCR	0	0	1
TARA_SAMEA4397101_METAG_IGBOOOBF	TCR-D	TCR	0	0	1
TARA_SAMEA4397157_METAG_ICMFHGLI	TCR-D	TCR	0	0	1
TARA_SAMEA4397196_METAG_IJOKKCJK	TCR-D	TCR	0	0	1
TARA_SAMEA4396424_METAG_BCADOMNA	TCR-D	TCR	0	0	1
NSEA_SAMEA5404848_METAG_20110506B63G1	TCR-D	TCR	0	0	1
TARA_SAMEA4396538_METAG_NENAJCNL	TCR-D	TCR	0	0	1
ANT28_SAMPLE296_METAG_IEHIDOCF	TCR-D	TCR	0	0	1
TARA_SAMEA4396496_METAG_HGBPLAFP	TCR-D	TCR	0	0	1
TARA_SAMEA2620979_METAG_JAHMFKHJ	TCR-D	TCR	0	0	1
TARA_SAMEA2620970_METAG_BDFNEAFP	TCR-D	TCR	0	0	0
TARA_SAMEA4397930_METAG_JDAPHHFF	TCR-E	TCR	0	0	1
TARA_SAMEA4397196_METAG_CHNOLNNG	TCR-E	TCR	0	0	1
TARA_SAMEA4398067_METAG_FFCGELPJ	TCR-E	TCR	0	0	1
TARA_SAMEA4398150_METAG_JLCPFBNK	TCR-E	TCR	0	0	1
TARA_SAMEA4398176_METAG_FHCHNHJL	TCR-E	TCR	0	0	1
TARA_SAMEA4398341_METAG_NCMPLFMA	TCR-E	TCR	0	0	1
TARA_SAMEA4398370_METAG_FOIFAOEO	TCR-E	TCR	0	0	1
TARA_SAMEA4397101_METAG_FDAENHHH	TCR-E	TCR	0	0	1
TARA_SAMEA4397239_METAG_LNCEEDGJ	TCR-E	TCR	0	0	1
TARA_SAMEA4397516_METAG_LNDPMEGG	TCR-E	TCR	0	0	1
TARA_SAMEA4397569_METAG_BHFKLDDG	TCR-E	TCR	0	0	1
TARA_SAMEA4397705_METAG_DCMKOCPI	TCR-E	TCR	0	0	1
TARA_SAMEA4398247_METAG_CEHMAFOJ	TCR-E	TCR	0	0	1
TARA_SAMEA4398296_METAG_IEFMEDEK	TCR-E	TCR	0	0	1
TARA_SAMEA4396971_METAG_BBONIEKG	TCR-E	TCR	0	0	1
TARA_SAMEA4398009_METAG_OLOKOLBK	TCR-E	TCR	0	0	1
NSEA_SAMEA5405425_METAG_20110530B77G1	TCR-E	TCR	0	0	1
TARA_SAMEA4397157_METAG_PMAKHLKI	TCR-E	TCR	0	0	1
TARA_SAMEA4397798_METAG_DOHOKHCJ	TCR-E	TCR	0	0	1
TARA_SAMEA4397842_METAG_DGKKFFBP	TCR-E	TCR	0	0	1
TARA_SAMEA2621423_METAG_MDBMBIPE	TCR-E	TCR	0	0	1
TARA_SAMEA4397649_METAG_NNLKDBAN	TCR-E	TCR	0	0	1
TARA_SAMEA4397426_METAG_PCBOMFDG	TCR-E	TCR	0	0	1
TARA_SAMEA4397611_METAG_BEMFKKJM	TCR-E	TCR	0	0	1
TARA_SAMEA2621401_METAG_MDDNCBON	TCR-E	TCR	0	0	1
TARA_SAMEA4396538_METAG_JPBGGFFI	TCR-E	TCR	0	0	1
BGEO_SAMN07136485_METAG_OFIIIPJP	TCR-E	TCR	0	0	1
TARA_SAMEA4397278_METAG_HMPOCABJ	TCR-E	TCR	0	0	1
TARA_SAMEA4398219_METAG_GEKBPNCA	TCR-E	TCR	0	0	1
NSEA_SAMEA5403722_METAG_20100408B75G1	TCR-F	TCR	0	0	0
TARA_SAMEA4397295_METAG_KBDLACKE	TCR-G	TCR	0	0	0
TARA_SAMEA4397445_METAG_ICPPIAOP	TCR-G	TCR	0	0	0

## Sheet: S16 cytochrome
Table S16. Presence/Absence of cytochrome metabolism related pahways and modules in each genome of major Roseobacter lineages and genera
Genome	Species	Cluster/Genus	Cytochrome c oxidase	Ubiquinol-cytochrome c reductase	Cytochrome o ubiquinol oxidase	Cytochrome aa3-600 menaquinol oxidase	Cytochrome c oxidase, cbb3-type	Cytochrome bd complex
TARA_SAMEA2621013_METAG_GHNACFLA	AAPR-A	AAPR	0	1	0	0	0	0
BGEO_SAMN07136492_METAG_MPAAMFAL	AAPR-A	AAPR	0	1	0	0	0	0
TARA_SAMEA2623627_METAG_IGAMABGL	AAPR-A	AAPR	0	0	0	0	0	0
TARA_SAMEA4396496_METAG_BPKEAHCI	AAPR-A	AAPR	0	1	0	0	0	0
TARA_SAMEA2621045_METAG_HIJDHLLM	AAPR-A	AAPR	0	1	0	0	0	0
TARA_SAMEA4396424_METAG_DGMOOONO	AAPR-A	AAPR	0	1	0	0	0	0
BGEO_SAMN07136635_METAG_POIOBJEL	AAPR-A	AAPR	0	1	0	0	0	0
BGEO_SAMN07136637_METAG_OCMOFIBF	AAPR-A	AAPR	0	1	0	0	0	0
BGEO_SAMN07136494_METAG_OJIAIAMA	AAPR-A	AAPR	0	1	0	0	0	0
TARA_SAMEA2621021_METAG_HCLFMGNE	AAPR-A	AAPR	0	1	0	0	0	0
BGEO_SAMN07136493_METAG_BGLPFNCA	AAPR-A	AAPR	0	0	0	0	0	0
TARA_SAMEA2623886_METAG_DCCFAOBI	AAPR-A	AAPR	0	0	0	0	0	0
TARA_SAMEA2623919_METAG_CLGBBDCI	AAPR-A	AAPR	0	0	0	0	0	0
TARA_SAMEA2621812_METAG_HPILOGFH	AAPR-B	AAPR	0	1	0	0	0	0
TARA_SAMEA2621779_METAG_FHAGAFHB	AAPR-B	AAPR	0	1	0	0	0	0
GORG_SAMEA6076714_SAGS_AG313B09	AAPR-B	AAPR	0	1	0	0	0	0
ANT28_SAMPLE326_METAG_CCPPCIGC	AAPR-B	AAPR	0	1	0	0	0	0
ANT28_SAMPLE330_METAG_GDBNGPIK	AAPR-B	AAPR	0	1	0	0	0	0
TARA_SAMEA2623135_METAG_OFDKOGHH	AAPR-B	AAPR	0	1	0	0	0	0
BGEO_SAMN07136961_METAG_DPLCEFJG	AAPR-B	AAPR	0	1	0	0	0	0
TARA_SAMEA4396496_METAG_CGAKDNHB	AAPR-B	AAPR	0	1	0	0	0	0
TARA_SAMEA4396424_METAG_GDLLDJOF	AAPR-B	AAPR	0	1	0	0	0	0
TARA_SAMEA4398296_METAG_NFCCDKGK	AAPR-C	AAPR	1	1	0	0	0	0
TARA_SAMEA4397730_METAG_BMOGKBND	AAPR-C	AAPR	0	1	0	0	0	0
TARA_SAMEA4398176_METAG_ANPPPFJE	AAPR-C	AAPR	0	0	0	0	0	0
TARA_SAMEA4397516_METAG_CJNFLEHD	AAPR-C	AAPR	0	1	0	0	0	0
TARA_SAMEA4397930_METAG_CAFNLJIB	AAPR-C	AAPR	0	1	0	0	0	0
TARA_SAMEA2621423_METAG_HFECBNAM	AAPR-C	AAPR	0	1	0	0	0	0
TARA_SAMEA4396538_METAG_BIOFLJNB	AAPR-C	AAPR	0	1	0	0	0	0
TARA_SAMEA4397355_METAG_PEJENKIE	AAPR-C	AAPR	0	1	0	0	0	0
TARA_SAMEA4398341_METAG_KIJHNJOD	AAPR-C	AAPR	0	1	0	0	0	0
TARA_SAMEA4397611_METAG_CMELBKCI	AAPR-C	AAPR	0	1	0	0	0	0
TARA_SAMEA4397983_METAG_ONMPNHKG	AAPR-C	AAPR	0	1	0	0	0	0
TARA_SAMEA4398150_METAG_GHMKAIHL	AAPR-C	AAPR	0	1	0	0	0	0
TARA_SAMEA4398370_METAG_NBIHMDII	AAPR-C	AAPR	0	1	0	0	0	0
TARA_SAMEA4397004_METAG_GKMOHOJO	AAPR-C	AAPR	0	1	0	0	0	0
TARA_SAMEA4398219_METAG_PFNKPPAH	AAPR-C	AAPR	0	1	0	0	0	0
TARA_SAMEA4397072_METAG_FBINOIKL	AAPR-C	AAPR	0	1	0	0	0	0
BGEO_SAMN07136961_METAG_MADCCAJI	AAR-B	AAR	0	1	0	0	0	0
TARA_SAMEA2621423_METAG_HINHENBD	AAR-C	AAR	0	0	0	0	0	0
TARA_SAMEA2621401_METAG_FKLCAOJE	AAR-C	AAR	0	1	0	0	0	0
TARA_SAMEA2623627_METAG_GIFJOKAA	AAR-D	AAR	0	1	0	0	0	0
TARA_SAMEA4396424_METAG_FPAEDCIP	AAR-D	AAR	0	0	0	0	0	0
NSEA_SAMEA5404292_METAG_20110324B75G1	AAR-D	AAR	0	1	0	0	0	0
TARA_SAMEA4397516_METAG_OFLOKOLE	AAR-E	AAR	0	0	0	0	0	0
TARA_SAMEA4397611_METAG_DAEPNFKN	AAR-E	AAR	0	0	0	0	0	0
TARA_SAMEA4398176_METAG_EKMINEPI	AAR-E	AAR	0	0	0	0	0	0
TARA_SAMEA4397569_METAG_MBIHDIFA	AAR-E	AAR	0	0	0	0	0	0
TARA_SAMEA4397983_METAG_MPJDDEPK	AAR-E	AAR	0	0	0	0	0	0
TARA_SAMEA4398150_METAG_JBBHFEAI	AAR-E	AAR	0	0	0	0	0	0
TARA_SAMEA4398219_METAG_BOCMGCFG	AAR-E	AAR	0	0	0	0	0	0
TARA_SAMEA4397239_METAG_BGNPFJBK	AAR-E	AAR	0	0	0	0	0	0
TARA_SAMEA4397930_METAG_EBPJPIPN	AAR-E	AAR	0	0	0	0	0	0
TARA_SAMEA4397278_METAG_GPKKHNOL	AAR-E	AAR	0	0	0	0	0	0
TARA_SAMEA4397355_METAG_HDEMGIME	AAR-E	AAR	0	0	0	0	0	0
TARA_SAMEA4397072_METAG_LOEBEJDP	AAR-E	AAR	0	1	0	0	0	0
TARA_SAMEA4397730_METAG_EJMNACNA	AAR-E	AAR	0	0	0	0	0	0
TARA_SAMEA2621021_METAG_DLAKHKMF	AAR-A	AAR	0	1	0	0	0	0
TARA_SAMEA4397034_METAG_BEJJLMAO	Ascidiaceihabitans-1	Ascidiaceihabitans	0	1	0	0	0	1
TARA_SAMEA4397101_METAG_NFHPKJOG	Ascidiaceihabitans-2	Ascidiaceihabitans	0	1	0	0	0	0
NSEA_SAMEA5403854_METAG_20100423B54G1	Ascidiaceihabitans-3	Ascidiaceihabitans	0	1	0	0	0	1
TARA_SAMEA4398067_METAG_AODAAFBN	Ascidiaceihabitans-4	Ascidiaceihabitans	0	1	0	0	0	1
TARA_SAMEA4398067_METAG_GFOFJNFI	Ascidiaceihabitans-5	Ascidiaceihabitans	0	1	0	0	1	1
GCA_000712315.1_SOAPdenovo_v1.05_genomic	Ascidiaceihabitans-6	Ascidiaceihabitans	0	1	1	0	1	0
TARA_SAMEA4398168_METAG_NGBJHDBI	Ascidiaceihabitans-7	Ascidiaceihabitans	0	1	1	0	1	1
TARA_SAMEA4397330_METAG_GENHDNHJ	Ascidiaceihabitans-8	Ascidiaceihabitans	0	1	1	0	1	0
GCA_900302465.1_A.donghaensisCECT8599	Ascidiaceihabitans-9	Ascidiaceihabitans	0	1	0	0	1	0
TARA_SAMEA2623059_METAG_DKMMFCNI	COR-1-A1	COR	0	1	0	0	0	0
GORG_SAMEA6069419_SAGS_AG891A07	COR-1-A1	COR	0	1	0	0	0	0
TARA_SAMEA2623426_METAG_KAEABNLA	COR-1-A1	COR	0	0	0	0	0	0
TARA_SAMEA2620672_METAG_MFHBKKEN	COR-1-A1	COR	0	0	0	0	0	0
TARA_SAMEA2619857_METAG_LJFMPKNA	COR-1-A1	COR	0	0	0	0	0	0
TARA_SAMEA2619927_METAG_MEJAMGAC	COR-1-A1	COR	0	0	0	0	0	0
TARA_SAMEA2619952_METAG_LBLFBJOD	COR-1-A1	COR	0	1	0	0	0	0
TARA_SAMEA2591057_METAG_BPADKHOK	COR-1-A1	COR	0	1	0	0	0	0
TARA_SAMEA2620756_METAG_NKIADMFC	COR-1-A1	COR	0	0	0	0	0	0
TARA_SAMEA2623446_METAG_JEDKLFLN	COR-1-A1	COR	0	1	0	0	0	0
TARA_SAMEA2620081_METAG_LAEPGECB	COR-1-A1	COR	0	1	0	0	0	0
TARA_SAMEA2622316_METAG_HMMPOBFH	COR-1-A1	COR	0	1	0	0	0	0
BGEO_SAMN07136523_METAG_NAOEEIJK	COR-1-A1	COR	0	0	0	0	0	0
ANT28_SAMPLE319_METAG_NALDLHEJ	COR-1-A1	COR	0	1	0	0	0	0
TARA_SAMEA2620000_METAG_FMIIHIAE	COR-1-A1	COR	0	0	0	0	0	0
TARA_SAMEA2620021_METAG_ONOGOLGO	COR-1-A1	COR	0	1	0	0	0	0
ANT28_SAMPLE320_METAG_PBABFCPA	COR-1-A1	COR	0	0	0	0	0	0
TARA_SAMEA2620890_METAG_HBIKNMDE	COR-1-A1	COR	0	0	0	0	0	0
GORG_SAMEA6078353_SAGS_AG343P20	COR-1-A2	COR	0	1	0	0	0	0
GORG_SAMEA6075594_SAGS_AG390A18	COR-1-A3	COR	0	1	0	0	0	0
TARA_SAMEA2623135_METAG_LDGMKPKO	COR-1-A4	COR	0	1	0	0	0	0
ANT28_SAMPLE330_METAG_KGKOPMLP	COR-1-A5	COR	0	1	0	0	0	0
ANT28_SAMPLE329_METAG_AMJOCEKD	COR-1-A5	COR	0	1	0	0	0	0
TARA_SAMEA2619548_METAG_ABDAHGFN	COR-1-A5	COR	0	1	0	0	0	0
TARA_SAMEA4396496_METAG_OEDDIACM	COR-1-A5	COR	0	1	0	0	0	0
TARA_SAMEA4396424_METAG_KNILDMLM	COR-1-A5	COR	0	1	0	0	0	0
ANT28_SAMPLE326_METAG_MJFKGJMM	COR-1-A5	COR	0	1	0	0	0	0
TARA_SAMEA2591074_METAG_APBOFOBA	COR-1-A5	COR	0	1	0	0	0	0
TARA_SAMEA2623868_METAG_GJODOFID	COR-1-A5	COR	0	1	0	0	0	0
TARA_SAMEA2623886_METAG_HPEANAFC	COR-1-A5	COR	0	1	0	0	0	0
TARA_SAMEA2623919_METAG_LFEHKBGF	COR-1-A5	COR	0	1	0	0	0	0
TARA_SAMEA2619399_METAG_OKPAFELB	COR-1-A5	COR	0	1	0	0	0	0
TARA_SAMEA2623850_METAG_PHIJEHCF	COR-1-A5	COR	0	1	0	0	0	0
BGEO_SAMN07136957_METAG_JHJAOENF	COR-1-A5	COR	0	1	0	0	0	0
BGEO_SAMN07136958_METAG_ONFKAAMD	COR-1-A5	COR	0	0	0	0	0	0
TARA_SAMEA2623627_METAG_EHICIALP	COR-1-A5	COR	0	1	0	0	0	0
GORG_SAMEA6068571_SAGS_AH326L19	COR-1-A6	COR	0	1	0	0	0	0
GORG_SAMEA6076685_SAGS_AG447P15	COR-2-B1	COR	0	1	0	0	0	0
TARA_SAMEA2619531_METAG_DGCHEAEP	COR-2-B2	COR	0	1	0	0	0	0
TARA_SAMEA2623059_METAG_AAKICAOM	COR-2-B2	COR	0	1	0	0	0	0
ANT28_SAMPLE321_METAG_CNMNGDJA	COR-2-B2	COR	0	1	0	0	0	0
TARA_SAMEA2623850_METAG_JNOEMOEG	COR-2-B2	COR	0	1	0	0	0	0
TARA_SAMEA2623868_METAG_HGNFINKC	COR-2-B2	COR	0	1	0	0	0	0
TARA_SAMEA2623808_METAG_INJHMJAM	COR-2-B2	COR	0	1	0	0	0	0
TARA_SAMEA2621859_METAG_DPFBHLBA	COR-2-B2	COR	0	0	0	0	0	0
GORG_SAMEA6076589_SAGS_AG447K17	COR-2-B2	COR	0	1	0	0	0	0
TARA_SAMEA2619376_METAG_CEOLAEFM	COR-2-B2	COR	0	0	0	0	0	0
TARA_SAMEA2622402_METAG_DHCNFIGG	COR-2-B3	COR	0	1	0	0	0	0
TARA_SAMEA2622376_METAG_GLDFILLI	COR-2-B3	COR	0	0	0	0	0	0
GORG_SAMEA6068472_SAGS_AH326E22	COR-2-B3	COR	0	0	0	0	0	0
TARA_SAMEA2622316_METAG_FLIPPHIJ	COR-2-B3	COR	0	1	0	0	0	0
TARA_SAMEA2620542_METAG_NDNHDKHM	COR-2-B3	COR	0	1	0	0	0	0
TARA_SAMEA2622336_METAG_JAHKPEKB	COR-2-B3	COR	0	1	0	0	0	0
TARA_SAMEA2622429_METAG_MOMNCIJP	COR-2-B3	COR	0	1	0	0	0	0
TARA_SAMEA2623275_METAG_MBCFDLOA	COR-2-B3	COR	0	1	0	0	0	0
TARA_SAMEA2622901_METAG_ILEAHMLF	COR-2-B3	COR	0	1	0	0	0	0
TARA_SAMEA2622923_METAG_JJKNJHDI	COR-2-B3	COR	0	1	0	0	0	0
ANT28_SAMPLE330_METAG_FLEBBPFG	COR-2-B4	COR	0	1	0	0	0	0
TARA_SAMEA2621812_METAG_HLJLMDHB	COR-2-B4	COR	0	1	0	0	0	0
TARA_SAMEA4396496_METAG_LFMCOEMD	COR-2-B4	COR	0	1	0	0	0	0
ANT28_SAMPLE329_METAG_MGFLPEMJ	COR-2-B4	COR	0	1	0	0	0	0
TARA_SAMEA2623919_METAG_BIOMPLEH	COR-2-B4	COR	0	1	0	0	0	0
BGEO_SAMN07136957_METAG_CCAMNCIO	COR-2-B4	COR	0	0	0	0	0	0
BGEO_SAMN07136954_METAG_LLFJMFLP	COR-2-B4	COR	0	0	0	0	0	0
ANT28_SAMPLE326_METAG_OCAAJBBK	COR-2-B4	COR	0	1	0	0	0	0
BGEO_SAMN07136958_METAG_EIHLJDEC	COR-2-B4	COR	0	0	0	0	0	0
BGEO_SAMN07136959_METAG_IHMPHHMA	COR-2-B4	COR	0	1	0	0	0	0
TARA_SAMEA2623886_METAG_NIAIFGDO	COR-2-B4	COR	0	1	0	0	0	0
TARA_SAMEA4396424_METAG_JFMLOPIA	COR-2-B4	COR	0	1	0	0	0	0
TARA_SAMEA2623627_METAG_FGBPDELD	COR-2-B4	COR	0	1	0	0	0	0
TARA_SAMEA2619548_METAG_EPBOMHIB	COR-2-B4	COR	0	1	0	0	0	0
TARA_SAMEA2620980_METAG_MLFLCLKD	COR-2-B4	COR	0	1	0	0	0	0
TARA_SAMEA2622219_METAG_GJKCCBDG	COR-2-B4	COR	0	1	0	0	0	0
BGEO_SAMN07136960_METAG_CGHGOFCP	COR-2-B4	COR	0	1	0	0	0	0
TARA_SAMEA2621779_METAG_JPIKFFIH	COR-2-B4	COR	0	0	0	0	0	0
TARA_SAMEA2623135_METAG_JMHBOOIH	COR-2-B4	COR	0	1	0	0	0	0
TARA_SAMEA2623116_METAG_IKMOKOEB	COR-2-B4	COR	0	0	0	0	0	0
TARA_SAMEA2619782_METAG_OOMJCIGP	COR-2-B4	COR	0	0	0	0	0	0
TARA_SAMEA2620970_METAG_MPJHBMFE	COR-2-B4	COR	0	0	0	0	0	0
TARA_SAMEA2619531_METAG_PJILNKKJ	COR-2-B5	COR	0	1	0	0	0	0
TARA_SAMEA2619927_METAG_MNFNIHOG	COR-2-B5	COR	0	1	0	0	0	0
TARA_SAMEA2619952_METAG_LKLFMCIK	COR-2-B5	COR	0	1	0	0	0	0
TARA_SAMEA2620000_METAG_OMHCLCAF	COR-2-B5	COR	0	1	0	0	0	0
TARA_SAMEA2620672_METAG_KFKLPBLG	COR-2-B5	COR	0	1	0	0	0	0
TARA_SAMEA2620734_METAG_AAHEAAHD	COR-2-B5	COR	0	1	0	0	0	0
TARA_SAMEA2620890_METAG_KOELFKAD	COR-2-B5	COR	0	1	0	0	0	0
TARA_SAMEA2620021_METAG_KGPKBFPH	COR-2-B5	COR	0	1	0	0	0	0
TARA_SAMEA2620230_METAG_HCPGBKDA	COR-2-B5	COR	0	1	0	0	0	0
BGEO_SAMN07136495_METAG_IMHMJFIJ	COR-2-B5	COR	0	1	0	0	0	0
TARA_SAMEA2591057_METAG_FACFLIHF	COR-2-B5	COR	0	1	0	0	0	0
TARA_SAMEA2620081_METAG_IOMPHDFN	COR-2-B5	COR	0	1	0	0	0	0
BATS_SAMN08390924_METAG_IFALCGFJ	COR-2-B5	COR	0	0	0	0	0	0
TARA_SAMEA2619857_METAG_BBJPCAIB	COR-2-B5	COR	0	0	0	0	0	0
GORG_SAMEA6070728_SAGS_AG897G20	COR-2-B5	COR	0	1	0	0	0	0
TARA_SAMEA2620756_METAG_KEAPNKDI	COR-2-B5	COR	0	1	0	0	0	0
TARA_SAMEA2620194_METAG_AIDALJKM	COR-2-B5	COR	0	1	0	0	0	0
ANT28_SAMPLE320_METAG_EPCPJJKP	COR-2-B5	COR	0	0	0	0	0	0
ANT28_SAMPLE321_METAG_CKGLMDJF	COR-2-B5	COR	0	0	0	0	0	0
GORG_SAMEA6075700_SAGS_AG390G08	COR-2-B5	COR	0	1	0	0	0	0
GORG_SAMEA6071997_SAGS_AG904O05	COR-2-B5	COR	0	1	0	0	0	0
ANT28_SAMPLE311_METAG_KAEOCGAP	COR-2-B5	COR	0	1	0	0	0	0
TARA_SAMEA2620786_METAG_NGNFICDB	COR-2-B5	COR	0	1	0	0	0	0
ANT28_SAMPLE308_METAG_DDMMGKHA	COR-2-B5	COR	0	1	0	0	0	0
GORG_SAMEA6071039_SAGS_AG899C06	COR-2-B5	COR	0	1	0	0	0	0
TARA_SAMEA2623446_METAG_ALAALNDP	COR-2-B5	COR	0	1	0	0	0	0
GORG_SAMEA6070927_SAGS_AG898J17	COR-2-B5	COR	0	1	0	0	0	0
TARA_SAMEA2623426_METAG_LDACIKGA	COR-2-B5	COR	0	1	0	0	0	0
GORG_SAMEA6071136_SAGS_AG899K02	COR-2-B5	COR	0	1	0	0	0	0
BGEO_SAMN07136523_METAG_JPILPLHL	COR-2-B5	COR	0	0	0	0	0	0
ANT28_SAMPLE310_METAG_NCMKOMLI	COR-2-B5	COR	0	0	0	0	0	0
TARA_SAMEA2620404_METAG_BNKCJEHO	COR-2-B5	COR	0	1	0	0	0	0
GORG_SAMEA6074350_SAGS_AG917D08	COR-2-B5	COR	0	1	0	0	0	0
Rhodobacteraceae_bacterium_HIMB11	COR-3-C	COR	0	1	0	0	0	0
ANT28_SAMPLE297_METAG_POBFPODN	COR-4-D	COR	0	1	0	0	0	0
TARA_SAMN05326645_METAG_PSE00025	COR-5-E	COR	0	1	0	0	0	0
TARA_SAMN05326650_METAG_MED00017	COR-5-E	COR	0	0	0	0	0	0
TARA_SAMEA4396496_METAG_NBDKNACP	COR-6-F1	COR	0	1	0	0	0	0
TARA_SAMEA4396424_METAG_PPKKHDKG	COR-6-F1	COR	0	1	0	0	0	0
TARA_SAMEA2591098_METAG_OOHHFBGP	COR-6-F2	COR	0	1	0	0	0	0
TARA_SAMEA2619531_METAG_PBEMJOCN	COR-6-F2	COR	0	1	0	0	0	0
TARA_SAMEA2619766_METAG_DIMCKEKF	COR-6-F2	COR	0	1	0	0	0	0
TARA_SAMEA2591084_METAG_KJNFCCLB	COR-6-F2	COR	0	1	0	0	0	0
Rhodobacteraceae_bacterium_SB2	COR-6-F3	COR	0	1	0	0	0	0
TARA_SAMEA2620980_METAG_LAEKGEHP	COR-6-F3	COR	0	1	0	0	0	0
TARA_SAMEA2620970_METAG_MMCNDLAO	COR-6-F3	COR	0	1	0	0	0	0
TARA_SAMEA2623116_METAG_MCLEHBBC	COR-6-F3	COR	0	0	0	0	0	0
NSEA_SAMEA5407101_METAG_20160512B27G4	COR-6-F3	COR	0	1	0	0	0	0
TARA_SAMEA2620970_METAG_OJJJPFLA	COR-6-F4	COR	0	1	0	0	0	0
ANT28_SAMPLE330_METAG_PAMCCCGL	COR-6-F4	COR	0	1	0	0	0	0
TARA_SAMEA2620980_METAG_DLEMJNFF	COR-6-F4	COR	0	1	0	0	0	0
ANT28_SAMPLE329_METAG_KLCJEOJL	COR-6-F4	COR	0	1	0	0	0	0
NSEA_SAMEA5405382_METAG_20110530B22G1	COR-6-F4	COR	0	1	0	0	0	0
TARA_SAMEA4396496_METAG_FLKKHAPJ	COR-6-F4	COR	0	1	0	0	0	0
TARA_SAMEA2623116_METAG_MDIHEBOA	COR-6-F4	COR	0	0	0	0	0	0
TARA_SAMEA4396424_METAG_JJMBMKOJ	COR-6-F4	COR	0	1	0	0	0	0
NSEA_SAMEA5407189_METAG_20160512B7G7	COR-6-F5	COR	1	1	0	0	0	0
TARA_SAMEA4398341_METAG_LHBKEGEM	COR-6-F5	COR	0	1	0	0	0	0
ANT28_SAMPLE241_METAG_DOMPGLAH	COR-6-F5	COR	0	1	0	0	0	0
TARA_SAMEA2621401_METAG_OBGIGDGA	COR-6-F5	COR	0	1	0	0	0	0
TARA_SAMEA4397930_METAG_IBOLJEJO	COR-6-F5	COR	0	1	0	0	0	0
TARA_SAMEA4398370_METAG_PLLADIOM	COR-6-F5	COR	0	1	0	0	0	0
TARA_SAMEA4397101_METAG_KJCMEFMA	COR-6-F5	COR	0	0	0	0	0	0
TARA_SAMEA2621423_METAG_MMFGIHGM	COR-6-F5	COR	0	1	0	0	0	0
TARA_SAMEA2621487_METAG_FBBJOAML	COR-6-F5	COR	0	1	0	0	0	0
TARA_SAMEA4397157_METAG_EBPIGCJE	COR-6-F5	COR	0	1	0	0	0	0
TARA_SAMEA4397196_METAG_IPMANPNA	COR-6-F5	COR	0	1	0	0	0	0
GCA_015689785.1_ASM1568978v1_genomic	GHUG-1	GHUG	0	1	0	0	0	0
GCA_015689775.1_ASM1568977v1_genomic	GHUG-1	GHUG	0	1	0	0	0	0
GCA_015689575.1_ASM1568957v1_genomic	GHUG-2	GHUG	0	1	0	0	1	1
GCA_015689655.1_ASM1568965v1_genomic	GHUG-2	GHUG	0	1	0	0	1	1
GCA_015689805.1_ASM1568980v1_genomic	GHUG-2	GHUG	0	1	0	0	1	1
GCA_015689535.1_ASM1568953v1_genomic	GHUG-2	GHUG	0	1	0	0	1	1
GCA_015689635.1_ASM1568963v1_genomic	GHUG-2	GHUG	0	1	0	0	0	0
GCA_000169395.1_ASM16939v1_genomic	HTCC2150	HTCC2150	0	1	0	0	1	0
GCA_900109285.1_IMG-taxon_2622736446	Jannaschia-1	Jannaschia	0	1	0	0	0	1
TARA_SAMEA4397051_METAG_OOEHBLAD	Jannaschia-1	Jannaschia	0	1	0	0	0	1
GCA_001403795.1_J.donghaensisCECT7802	Jannaschia-2	Jannaschia	0	1	0	0	1	1
GCA_900107415.1_IMG-taxon_2693429889	Jannaschia-3	Jannaschia	0	1	0	0	1	1
GCA_003149265.1_ASM314926v1_genomic	Jannaschia-4	Jannaschia	0	1	0	0	1	1
GCA_900113875.1_IMG-taxon_2622736536	Jannaschia-5	Jannaschia	0	1	0	0	1	1
GCA_001403735.1_J.rubraCECT5088	Jannaschia-6	Jannaschia	0	1	0	0	1	1
GCA_000877395.1_ASM87739v1_genomic	Jannaschia-7	Jannaschia	0	1	0	0	1	1
GCA_004365635.1_ASM436563v1_genomic	Litoreibacter-1	Litoreibacter	0	1	0	0	1	0
GCA_900129235.1_IMG-taxon_2695420937	Litoreibacter-2	Litoreibacter	0	1	0	0	1	1
GCA_003663885.1_ASM366388v1_genomic	Litoreibacter-3	Litoreibacter	0	1	0	0	1	0
GCA_000442275.2_Thalar_genomic	Litoreibacter-4	Litoreibacter	0	1	0	0	1	0
GCA_900111945.1_IMG-taxon_2617270836	Litoreibacter-5	Litoreibacter	0	1	0	0	1	1
GCA_900107015.1_IMG-taxon_2617270827	Litoreibacter-6	Litoreibacter	0	1	0	0	1	0
GCA_003054285.1_ASM305428v1_genomic	Litoreibacter-7	Litoreibacter	0	1	0	0	1	1
GCA_900114485.1_IMG-taxon_2622736595	Loktanella-1	Loktanella	0	1	1	0	1	1
TARA_SAMEA2621502_METAG_JFCCPHDO	Loktanella-1	Loktanella	0	1	1	0	1	1
TARA_SAMEA4397920_METAG_HMEDABHJ	Loktanella-2	Loktanella	0	1	0	0	1	1
GCA_900110065.1_IMG-taxon_2622736532	Loktanella-3	Loktanella	0	1	0	0	1	1
GCA_900128995.1_IMG-taxon_2695420928	Loktanella-4	Loktanella	0	1	1	0	0	1
TARA_SAMEA2619766_METAG_GANBJGDD	LUX-A-1	LUX	0	1	0	0	0	0
TARA_SAMEA2591084_METAG_PCHHHJGD	LUX-A-1	LUX	0	1	0	0	0	0
GORG_SAMEA6072066_SAGS_AG905D04	LUX-A-1	LUX	0	1	0	0	0	0
TARA_SAMEA2591108_METAG_HOFPGFAI	LUX-A-1	LUX	0	1	0	0	0	0
TARA_SAMEA2619531_METAG_NJABHBAI	LUX-A-1	LUX	0	1	0	0	0	0
TARA_SAMEA2591057_METAG_BGGHCCFF	LUX-A-1	LUX	0	1	0	0	0	0
GORG_SAMEA6071027_SAGS_AG899B02	LUX-A-10	LUX	0	1	0	0	0	0
GORG_SAMEA6079589_SAGS_AG426E23	LUX-A-11	LUX	0	1	0	0	0	0
GORG_SAMEA6071051_SAGS_AG899D10	LUX-A-11	LUX	0	1	0	0	0	0
GORG_SAMEA6074606_SAGS_AG918I18	LUX-A-12	LUX	0	1	0	0	0	0
GORG_SAMEA6074152_SAGS_AG916E11	LUX-A-13	LUX	0	1	0	0	0	0
GORG_SAMEA6076353_SAGS_AG422M03	LUX-A-14	LUX	0	1	0	0	0	0
GORG_SAMEA6074924_SAGS_AG920E03	LUX-A-15	LUX	0	0	0	0	0	0
GORG_SAMEA6070655_SAGS_AG896O22	LUX-A-16	LUX	0	1	0	0	0	0
GORG_SAMEA6069798_SAGS_AG892M03	LUX-A-17	LUX	0	1	0	0	0	0
GORG_SAMEA6070971_SAGS_AG898M15	LUX-B-1	LUX	0	1	0	0	0	0
GORG_SAMEA6077871_SAGS_AG337E14	LUX-D-1	LUX	0	1	0	0	0	0
GORG_SAMEA6079988_SAGS_AG430P14	LUX-A-2	LUX	0	0	0	0	0	0
GORG_SAMEA6075245_SAGS_AG349J18	LUX-C-1	LUX	0	1	0	0	0	0
TARA_SAMEA2623426_METAG_EAKNEHMN	LUX-E-1	LUX	0	1	0	0	0	0
TARA_SAMEA2619857_METAG_HLLMHFAC	LUX-F-1	LUX	0	0	0	0	0	0
TARA_SAMEA2619879_METAG_EAGODMKI	LUX-G-1	LUX	0	1	0	0	0	0
TARA_SAMEA2623446_METAG_JCAGGBBN	LUX-H-1	LUX	0	1	0	0	0	0
GORG_SAMEA6071980_SAGS_AG904M20	LUX-H-1	LUX	0	1	0	0	0	0
GORG_SAMEA6072821_SAGS_AG909P15	LUX-I-1	LUX	0	1	0	0	0	0
GORG_SAMEA6070079_SAGS_AG894B17	LUX-I-2	LUX	0	1	0	0	0	0
GORG_SAMEA6074123_SAGS_AG916C10	LUX-I-3	LUX	0	1	0	0	0	0
GORG_SAMEA6080110_SAGS_AG435J13	LUX-I-4	LUX	0	1	0	0	0	0
TARA_SAMN05326645_METAG_PSE00093	LUX-I-4	LUX	0	0	0	0	0	0
TARA_SAMN05326650_METAG_MED00011	LUX-I-4	LUX	0	1	0	0	0	0
TARA_SAMN05326648_METAG_IOS00017	LUX-J-1	LUX	0	1	0	0	0	0
TARA_SAMN05326650_METAG_MED00076	LUX-A-3	LUX	0	0	0	0	0	0
NSEA_SAMEA5404734_METAG_20110428B29G1	LUX-J-2	LUX	0	1	0	0	0	0
TARA_SAMEA2619399_METAG_ENMNKKCP	LUX-J-2	LUX	0	1	0	0	0	0
TARA_SAMEA2622219_METAG_JHGOMPBC	LUX-J-2	LUX	0	0	0	0	0	0
GORG_SAMEA6076038_SAGS_AG414O15	LUX-J-2	LUX	0	1	0	0	0	0
GORG_SAMEA6069426_SAGS_AG891A21	LUX-A-4	LUX	0	1	0	0	0	0
GORG_SAMEA6072856_SAGS_AG910B21	LUX-A-5	LUX	0	1	0	0	0	0
GORG_SAMEA6075904_SAGS_AG414C16	LUX-A-6	LUX	0	1	0	0	0	0
GORG_SAMEA6069019_SAGS_AG359L21	LUX-A-6	LUX	0	1	0	0	0	0
GORG_SAMEA6073124_SAGS_AG911F16	LUX-A-6	LUX	0	1	0	0	0	0
GORG_SAMEA6078182_SAGS_AG343F17	LUX-A-6	LUX	0	0	0	0	0	0
TARA_SAMEA2623370_METAG_KLNICJAN	LUX-A-7	LUX	0	1	0	0	0	0
TARA_SAMEA2622402_METAG_CADGLAMF	LUX-A-7	LUX	0	0	0	0	0	0
GORG_SAMEA6078312_SAGS_AG343N19	LUX-A-8	LUX	0	0	0	0	0	0
TARA_SAMEA2622219_METAG_GFNOGGCG	LUX-A-9	LUX	0	1	0	0	0	0
GCA_001187845.1_ASM118784v1_genomic	Octadecabacter-1	Octadecabacter	0	1	0	0	1	0
GCA_900185015.1_O.ascidiaceicola_CECT8868	Octadecabacter-2	Octadecabacter	0	1	0	0	1	0
GCA_000155675.2_ASM15567v2_genomic	Octadecabacter-3	Octadecabacter	0	1	0	0	0	0
GCA_000155735.2_ASM15573v2_genomic	Octadecabacter-4	Octadecabacter	0	1	0	0	0	0
TARA_SAMEA4397798_METAG_CJMABPGO	Octadecabacter-5	Octadecabacter	0	1	0	0	0	0
GCA_003709565.1_ASM370956v1_genomic	Paracoccus-1	Paracoccus	0	1	1	0	1	1
GCA_900142875.1_IMG-taxon_2695420926	Paracoccus-10	Paracoccus	0	1	0	0	1	1
GCA_900108405.1_IMG-taxon_2617270733	Paracoccus-10	Paracoccus	0	1	0	0	1	0
GCA_000763805.1_ASM76380v1_genomic	Paracoccus-11	Paracoccus	0	1	0	0	1	1
GCA_900106665.1_IMG-taxon_2693429863	Paracoccus-12	Paracoccus	0	1	0	0	1	0
GCA_002105555.1_ASM210555v1_genomic	Paracoccus-13	Paracoccus	0	1	0	0	1	1
GCA_900102885.1_IMG-taxon_2617270907	Paracoccus-14	Paracoccus	0	1	0	0	1	0
GCA_003337565.1_ASM333756v1_genomic	Paracoccus-15	Paracoccus	0	1	0	0	1	1
GCA_900111785.1_IMG-taxon_2617270913	Paracoccus-16	Paracoccus	0	1	0	0	1	1
GCA_003633525.1_ASM363352v1_genomic	Paracoccus-17	Paracoccus	0	1	1	0	1	1
GCA_003387045.1_ASM338704v1_genomic	Paracoccus-17	Paracoccus	0	1	1	0	1	1
GCA_003386575.1_ASM338657v1_genomic	Paracoccus-17	Paracoccus	0	1	0	0	1	0
GCA_900113565.1_IMG-taxon_2615840720	Paracoccus-18	Paracoccus	0	1	1	0	1	1
GCA_000622145.1_ASM62214v1_genomic	Paracoccus-19	Paracoccus	0	1	1	0	1	0
GCA_900110285.1_IMG-taxon_2636415977	Paracoccus-2	Paracoccus	0	1	0	0	1	1
GCA_900182695.1_IMG-taxon_2724679710	Paracoccus-20	Paracoccus	0	1	1	0	0	0
GCA_002847445.1_ASM284744v1_genomic	Paracoccus-21	Paracoccus	0	1	1	0	1	1
GCA_900101865.1_IMG-taxon_2675903152	Paracoccus-22	Paracoccus	0	1	1	0	1	0
GCA_003007735.2_ASM300773v2_genomic	Paracoccus-23	Paracoccus	1	1	1	0	0	0
GCA_900156835.1_IMG-taxon_2681813562	Paracoccus-24	Paracoccus	1	1	1	0	0	1
GCA_000444995.1_ASM44499v1_genomic	Paracoccus-25	Paracoccus	0	1	1	0	1	1
GCA_007830335.1_ASM783033v1_genomic	Paracoccus-26	Paracoccus	0	1	0	0	1	1
GCA_900199195.1_IMG-taxon_2737471638	Paracoccus-27	Paracoccus	0	1	1	0	1	1
GCA_900111675.1_IMG-taxon_2634166318	Paracoccus-3	Paracoccus	0	1	1	0	1	1
TARA_SAMEA2620882_METAG_ECPJEPLI	Paracoccus-4	Paracoccus	0	1	0	0	1	1
GCA_003594815.1_ASM359481v1_genomic	Paracoccus-5	Paracoccus	0	1	0	0	1	1
TARA_SAMEA4398315_METAG_BPOJMCNG	Paracoccus-6	Paracoccus	0	1	1	0	0	1
GCA_000420145.1_ASM42014v1_genomic	Paracoccus-7	Paracoccus	0	1	1	0	0	1
GCA_900102505.1_IMG-taxon_2596583549	Paracoccus-8	Paracoccus	0	1	0	0	1	1
GCA_900188295.1_IMG-taxon_2724679705	Paracoccus-9	Paracoccus	0	1	1	0	1	0
GCA_001888185.1_ASM188818v1_genomic	Phaeobacter-1	Phaeobacter	0	1	0	0	1	1
GCA_000473105.1_ASM47310v1_genomic	Phaeobacter-1	Phaeobacter	0	1	0	0	1	1
GCA_000511385.1_ASM51138v1_genomic	Phaeobacter-2	Phaeobacter	0	1	0	0	1	1
GCA_001404195.1_N.italicaCECT7645	Phaeobacter-3	Phaeobacter	0	1	0	0	1	1
GCA_001890925.1_ASM189092v1_genomic	Planktotalea-1	Planktotalea	0	1	0	0	1	1
NSEA_SAMEA5406874_METAG_20160426B44G1	Planktotalea-1	Planktotalea	0	1	0	0	1	1
NSEA_SAMEA5405253_METAG_20110523B97G1	Planktotalea-2	Planktotalea	0	1	0	0	0	0
GCA_002105285.1_ASM210528v1_genomic	Planktotalea-3	Planktotalea	0	1	0	0	1	1
TARA_SAMEA4396538_METAG_CAOPAICI	RCA-A1	RCA	0	1	0	0	0	0
TARA_SAMEA4397196_METAG_LEBFBDKM	RCA-A1	RCA	0	1	0	0	0	0
ANT28_SAMPLE241_METAG_JJDPOKHG	RCA-B1	RCA	0	0	0	0	0	0
BGEO_SAMN07136681_METAG_CCFDMHKL	RCA-B1	RCA	0	0	0	0	0	0
TARA_SAMEA4397278_METAG_DGACBACO	RCA-B2	RCA	0	1	0	0	0	0
NSEA_SAMEA5406059_METAG_20120510B64G1	RCA-B2	RCA	0	1	0	0	0	0
TARA_SAMEA4397239_METAG_COHLBNIA	RCA-B2	RCA	0	1	0	0	0	0
TARA_SAMEA4397311_METAG_NGBFAPNO	RCA-B2	RCA	0	1	0	0	0	0
TARA_SAMEA4397649_METAG_FEHKBCJA	RCA-B2	RCA	0	1	0	0	0	0
TARA_SAMEA4397930_METAG_DHCENOEG	RCA-B2	RCA	0	1	0	0	0	0
TARA_SAMEA4398176_METAG_MHCPDBIL	RCA-B2	RCA	0	1	0	0	0	0
TARA_SAMEA4398219_METAG_JPOKABPI	RCA-B2	RCA	0	1	0	0	0	0
TARA_SAMEA4396538_METAG_GIGKEHFN	RCA-B2	RCA	0	1	0	0	0	0
TARA_SAMEA4398341_METAG_NFOOLMGP	RCA-B2	RCA	0	1	0	0	0	0
TARA_SAMEA4397196_METAG_KCMCGEFP	RCA-B2	RCA	0	1	0	0	0	0
TARA_SAMEA4397611_METAG_EOJFKCMK	RCA-B2	RCA	0	1	0	0	0	0
TARA_SAMEA4397390_METAG_LIIMPECH	RCA-B2	RCA	0	1	0	0	0	0
TARA_SAMEA4398370_METAG_BHIOPPFJ	RCA-B2	RCA	0	1	0	0	0	0
TARA_SAMEA4397101_METAG_HNJMAKPE	RCA-B2	RCA	0	1	0	0	0	0
TARA_SAMEA4397157_METAG_NGHKFCOJ	RCA-B2	RCA	0	1	0	0	0	0
TARA_SAMEA4397516_METAG_FMMDGJLF	RCA-B2	RCA	0	1	0	0	0	0
TARA_SAMEA4397569_METAG_KIKNJMDN	RCA-B2	RCA	0	1	0	0	0	0
TARA_SAMEA4398247_METAG_JHLNHDBE	RCA-B2	RCA	0	1	0	0	0	0
TARA_SAMEA4398296_METAG_GKEOPECK	RCA-B2	RCA	0	1	0	0	0	0
TARA_SAMEA4397426_METAG_JEBIGGCL	RCA-B2	RCA	0	1	0	0	0	0
TARA_SAMEA4397705_METAG_CBHMPCAE	RCA-B2	RCA	0	1	0	0	0	0
TARA_SAMEA4397903_METAG_PBEFKDMC	RCA-B2	RCA	0	1	0	0	0	0
ANT28_SAMPLE241_METAG_CPHJOAPH	RCA-B3	RCA	0	0	0	0	0	0
ANT28_SAMPLE287_METAG_FMEBJFKG	RCA-B3	RCA	0	1	0	0	0	0
TARA_SAMEA2621487_METAG_OKLEJKDF	RCA-B3	RCA	0	1	0	0	0	0
TARA_SAMEA2621509_METAG_KCJLCHJJ	RCA-B3	RCA	0	1	0	0	0	0
ANT28_SAMPLE178_METAG_JAPDFNHF	RCA-B3	RCA	0	1	0	0	0	0
TARA_SAMEA4397390_METAG_OJJDELFC	RCA-B3	RCA	0	1	0	0	0	0
TARA_SAMEA4397311_METAG_LDJEFKPI	RCA-B3	RCA	0	1	0	0	0	0
TARA_SAMEA2621536_METAG_KDNFFGLL	RCA-B3	RCA	0	1	0	0	0	0
ANT28_SAMPLE179_METAG_ODOPHOAB	RCA-B3	RCA	0	1	0	0	0	0
BGEO_SAMN07136961_METAG_IAEADPKL	RCA-B4	RCA	0	1	0	0	0	0
ANT28_SAMPLE330_METAG_KPCABOHP	RCA-B4	RCA	0	1	0	0	0	0
BGEO_SAMN07136937_METAG_ALPGGBFO	RCA-B4	RCA	0	1	0	0	0	0
TARA_SAMEA2623627_METAG_AMPNAMHA	RCA-B4	RCA	0	0	0	0	0	0
TARA_SAMEA2623135_METAG_LIJAIFAD	RCA-B4	RCA	0	0	0	0	0	0
TARA_SAMEA4396424_METAG_POGHPGNP	RCA-B4	RCA	0	1	0	0	0	0
TARA_SAMEA4396496_METAG_EGPMMJFM	RCA-B4	RCA	0	1	0	0	0	0
ANT28_SAMPLE326_METAG_MIGBPKKI	RCA-B4	RCA	0	1	0	0	0	0
ANT28_SAMPLE329_METAG_KMGOCCFD	RCA-B4	RCA	0	0	0	0	0	0
TARA_SAMEA4396538_METAG_HNKNJLIB	RCA-C1	RCA	0	1	0	0	0	0
TARA_SAMEA4397426_METAG_AOFPBGIH	RCA-C1	RCA	0	1	0	0	0	0
TARA_SAMEA2621423_METAG_HMANLLPI	RCA-C1	RCA	0	1	0	0	0	0
ANT28_SAMPLE241_METAG_IBNIABBM	RCA-C2	RCA	0	1	0	0	0	0
NSEA_SAMEA5407188_METAG_20160512B7G10	RCA-C3	RCA	0	1	0	0	0	0
TARA_SAMEA2621401_METAG_HMOFNEGP	RCA-C3	RCA	0	1	0	0	0	0
TARA_SAMEA2621423_METAG_IGMJFLMF	RCA-C3	RCA	0	1	0	0	0	0
TARA_SAMEA4397472_METAG_LMGDGBPA	RCA-C3	RCA	0	1	0	0	0	0
TARA_SAMEA4397798_METAG_MDFHKJJK	RCA-C3	RCA	0	1	0	0	0	0
TARA_SAMEA4397842_METAG_AGACCHCI	RCA-C3	RCA	0	0	0	0	0	0
TARA_SAMEA4397930_METAG_FDOALGEH	RCA-C3	RCA	0	1	0	0	0	0
TARA_SAMEA4398009_METAG_KFDHDLHA	RCA-C3	RCA	0	1	0	0	0	0
TARA_SAMEA4398067_METAG_LMAALFFI	RCA-C3	RCA	0	0	0	0	0	0
TARA_SAMEA4397516_METAG_FGBONFPL	RCA-C3	RCA	0	1	0	0	0	0
TARA_SAMEA4397649_METAG_ALFICBCN	RCA-C3	RCA	0	0	0	0	0	0
TARA_SAMEA4398094_METAG_KAIHMEFI	RCA-C3	RCA	0	1	0	0	0	0
TARA_SAMEA4397903_METAG_CGDPMDGK	RCA-C3	RCA	0	1	0	0	0	0
TARA_SAMEA4397611_METAG_JFICBANG	RCA-C3	RCA	0	1	0	0	0	0
TARA_SAMEA4397426_METAG_DDEDKPON	RCA-C4	RCA	0	1	0	0	0	0
TARA_SAMEA4397311_METAG_ALJCCPPC	RCA-C4	RCA	0	1	0	0	0	0
TARA_SAMEA4397034_METAG_KHGLEGHM	RCA-C4	RCA	0	1	0	0	0	0
TARA_SAMEA4397390_METAG_KONFPMPI	RCA-C4	RCA	0	1	0	0	0	0
TARA_SAMEA4397611_METAG_OIMMFBHC	RCA-C4	RCA	0	1	0	0	0	0
TARA_SAMEA4397569_METAG_DJNJDGHF	RCA-C4	RCA	0	1	0	0	0	0
TARA_SAMEA4397239_METAG_DGEKPGED	RCA-C4	RCA	0	1	0	0	0	0
TARA_SAMEA4397649_METAG_LIHCEAEE	RCA-C4	RCA	0	0	0	0	0	0
ANT28_SAMPLE179_METAG_HGGFONEJ	RCA-C5	RCA	0	1	0	0	0	0
TARA_SAMEA2621401_METAG_FPOJAMCL	RCA-C5	RCA	0	1	0	0	0	0
TARA_SAMEA2621536_METAG_MFGPAFPA	RCA-C5	RCA	0	1	0	0	0	0
TARA_SAMEA2621509_METAG_EHDBKLHN	RCA-C5	RCA	0	1	0	0	0	0
ANT28_SAMPLE287_METAG_LNAAOIAO	RCA-C5	RCA	0	0	0	0	0	0
ANT28_SAMPLE241_METAG_CPIDHMEF	RCA-C5	RCA	0	1	0	0	0	0
ANT28_SAMPLE178_METAG_LLLEPJCG	RCA-C5	RCA	0	1	0	0	0	0
Roseobacter bacterium LE17	RCA-C6	RCA	0	1	0	0	0	1
Rhodobacteraceae bacterium IMCC1909	RCA-C6	RCA	0	1	0	0	0	0
Rhodobacteraceae bacterium IMCC1923	RCA-C6	RCA	0	1	0	0	0	0
Rhodobacteraceae bacterium IMCC1933	RCA-C6	RCA	0	1	0	0	0	0
NSEA_SAMEA5404052_METAG_20100511B77G0	RCA-C6	RCA	0	1	0	0	0	0
ANT28_SAMPLE297_METAG_LFGHACKE	RCA-C7	RCA	0	1	0	0	0	0
ANT28_SAMPLE296_METAG_ENLIAGMA	RCA-C7	RCA	0	1	0	0	0	0
NSEA_SAMEA5405941_METAG_20120503B5G4	RCA-C8	RCA	0	0	0	0	0	0
Planktomarina temperata RCA23	RCA-C6	RCA	0	1	0	0	0	0
GCA_900172285.1_R.aestuarii_CECT7745	Roseovarius-1	Roseovarius	0	1	0	0	1	0
GCA_003634925.1_ASM363492v1_genomic	Roseovarius-10	Roseovarius	0	1	0	0	1	0
GCA_900142665.1_IMG-taxon_2700988706	Roseovarius-11	Roseovarius	0	1	0	0	1	1
GCA_900142765.1_IMG-taxon_2700988728	Roseovarius-12	Roseovarius	0	1	0	0	1	1
GCA_001441615.1_ASM144161v1_genomic	Roseovarius-13	Roseovarius	0	1	0	0	1	1
GCA_002917925.1_ASM291792v1_genomic	Roseovarius-13	Roseovarius	0	1	0	0	1	1
GCA_001441635.1_ASM144163v1_genomic	Roseovarius-14	Roseovarius	0	1	0	0	1	1
TARA_SAMEA2621191_METAG_NNALOPNJ	Roseovarius-15	Roseovarius	0	1	0	0	1	1
GCA_000152625.1_ASM15262v1_genomic	Roseovarius-15	Roseovarius	0	1	0	0	0	1
GCA_900109455.1_IMG-taxon_2693429884	Roseovarius-16	Roseovarius	1	1	0	0	1	0
GCA_900172365.1_R.gaetbulli_CECT8370	Roseovarius-17	Roseovarius	0	1	0	0	1	1
GCA_900142625.1_IMG-taxon_2700988702	Roseovarius-17	Roseovarius	0	1	0	0	1	1
GCA_900115165.1_IMG-taxon_2622736530	Roseovarius-18	Roseovarius	0	1	0	0	1	1
GCA_900172295.1_P.litorisediminis_CECT8287	Roseovarius-19	Roseovarius	0	1	0	0	1	0
GCA_900172335.1_R.albus_CECT7450	Roseovarius-2	Roseovarius	0	1	0	0	1	0
GCA_002834145.1_ASM283414v1_genomic	Roseovarius-20	Roseovarius	0	1	0	0	1	1
GCA_003072125.1_ASM307212v1_genomic	Roseovarius-3	Roseovarius	1	1	0	0	1	1
GCA_900156535.1_IMG-taxon_2681812935	Roseovarius-4	Roseovarius	0	1	0	0	1	1
GCA_000768555.3_Rosmuc_1.1_genomic	Roseovarius-5	Roseovarius	0	1	0	0	1	0
TARA_SAMEA2621191_METAG_JOABIJEI	Roseovarius-5	Roseovarius	0	1	0	0	1	0
TARA_SAMEA2623403_METAG_MFMFELKN	Roseovarius-6	Roseovarius	0	1	0	0	1	0
GCA_002925845.1_ASM292584v1_genomic	Roseovarius-7	Roseovarius	0	1	0	0	1	0
TARA_SAMEA2621528_METAG_GNGMLFPE	Roseovarius-7	Roseovarius	0	1	0	0	1	0
GCA_900109855.1_IMG-taxon_2619619026	Roseovarius-8	Roseovarius	0	1	0	0	1	1
TARA_SAMEA2622765_METAG_NBAIIJFA	Roseovarius-9	Roseovarius	0	1	0	0	1	0
GCA_900129345.1_IMG-taxon_2695420938	Rugeria-1	Rugeria	0	1	0	0	1	0
GCA_900185035.1_R.arenilitoris_CECT8715	Rugeria-1	Rugeria	0	1	0	0	1	0
GCA_900141625.1_IMG-taxon_2698536695	Rugeria-1	Rugeria	0	1	0	0	1	0
GCA_001507595.1_ASM150759v1_genomic	Rugeria-2	Rugeria	0	1	0	0	1	0
GCA_000192475.2_ASM19247v1_genomic	Rugeria-3	Rugeria	0	1	0	0	1	0
GCA_900106805.1_IMG-taxon_2693429872	Rugeria-4	Rugeria	0	1	1	0	1	0
GCA_001458195.1_R.atlanticaCECT4292	Rugeria-5	Rugeria	0	1	0	0	1	1
GCA_001458295.1_Ruegeria_sp._CECT5091	Rugeria-6	Rugeria	0	1	0	0	1	1
GCA_900172215.1_R.meonggei_CECT8411	Rugeria-7	Rugeria	0	1	0	0	1	0
GCA_900182615.1_IMG-taxon_2724679780	Rugeria-8	Rugeria	0	1	0	0	1	0
GCA_001507545.1_ASM150754v1_genomic	Rugeria-9	Rugeria	0	1	0	0	1	1
GCA_000622405.1_12864_draft_genomic	sulfitobacter-1	sulfitobacter	0	1	0	0	1	1
GCA_900113435.1_IMG-taxon_2616644813	sulfitobacter-10	sulfitobacter	0	1	0	0	1	1
TARA_SAMEA4396941_METAG_HADKALDI	sulfitobacter-10	sulfitobacter	0	1	0	0	1	1
TARA_SAMEA2622112_METAG_MLEFJOOD	sulfitobacter-10	sulfitobacter	0	1	0	0	0	1
GCA_900102535.1_IMG-taxon_2634166359	sulfitobacter-11	sulfitobacter	0	1	0	0	1	1
GCA_900116285.1_IMG-taxon_2619619641	sulfitobacter-12	sulfitobacter	0	1	0	0	1	1
TARA_SAMEA4397536_METAG_IBGBAAJA	sulfitobacter-13	sulfitobacter	0	1	0	0	1	1
NSEA_SAMEA5406739_METAG_20160419B37G1	sulfitobacter-14	sulfitobacter	0	1	0	0	1	0
NSEA_SAMEA5404440_METAG_20110404B29G1	sulfitobacter-15	sulfitobacter	0	1	0	0	1	1
TARA_SAMEA4396941_METAG_NMOKIAAF	sulfitobacter-16	sulfitobacter	0	1	0	0	0	1
TARA_SAMEA4397330_METAG_AJIEMPFL	sulfitobacter-17	sulfitobacter	0	1	0	0	1	1
TARA_SAMEA4397330_METAG_IIKHBEIA	sulfitobacter-18	sulfitobacter	0	1	0	0	1	1
GCA_003054325.1_ASM305432v1_genomic	sulfitobacter-19	sulfitobacter	0	1	0	0	1	0
TARA_SAMEA4398067_METAG_BMGDKCLP	sulfitobacter-2	sulfitobacter	0	1	0	0	0	0
TARA_SAMEA4397330_METAG_HPNADKDC	sulfitobacter-20	sulfitobacter	0	1	0	0	1	0
GCA_000622325.1_MM124_draft_genomic	sulfitobacter-21	sulfitobacter	0	1	0	0	1	1
GCA_000622385.1_NB77_draft_genomic	sulfitobacter-22	sulfitobacter	0	1	0	0	1	1
GCA_000622365.1_NB68_draft_genomic	sulfitobacter-23	sulfitobacter	0	1	0	0	1	1
GCA_900112755.1_IMG-taxon_2619619004	sulfitobacter-24	sulfitobacter	0	1	0	0	1	1
NSEA_SAMEA5405243_METAG_20110523B85G1	sulfitobacter-25	sulfitobacter	0	1	0	0	1	0
TARA_SAMEA4396515_METAG_MAOJNANK	sulfitobacter-3	sulfitobacter	0	1	0	0	0	1
TARA_SAMEA4397920_METAG_AOALJNEL	sulfitobacter-4	sulfitobacter	0	1	0	0	0	1
GCA_003610455.1_ASM361045v1_genomic	sulfitobacter-5	sulfitobacter	0	1	0	0	0	1
TARA_SAMEA4397920_METAG_NBNHFLOD	sulfitobacter-6	sulfitobacter	0	1	0	0	1	1
GCA_900106935.1_IMG-taxon_2622736431	sulfitobacter-7	sulfitobacter	0	1	0	0	1	1
MALA_SAMN05422195_METAG_NEANBIPH	sulfitobacter-7	sulfitobacter	0	1	0	0	1	1
GCA_900103185.1_IMG-taxon_2622736527	sulfitobacter-8	sulfitobacter	0	1	0	0	1	1
TARA_SAMEA2621528_METAG_GAEKHINC	sulfitobacter-8	sulfitobacter	0	1	0	0	1	1
GCA_000172095.1_ASM17209v1_genomic	sulfitobacter-9	sulfitobacter	0	1	0	0	1	1
TARA_SAMEA4396515_METAG_EGMEDFPO	sulfitobacter-9	sulfitobacter	0	1	0	0	0	1
ANT28_SAMPLE241_METAG_JCAHKLIB	TCR-A	TCR	1	1	0	0	0	0
TARA_SAMEA2621487_METAG_GMPAMBEI	TCR-A	TCR	0	1	0	0	0	0
TARA_SAMEA2621509_METAG_MPBCKPHO	TCR-A	TCR	0	1	0	0	0	0
TARA_SAMEA4397239_METAG_KKOONDLB	TCR-B	TCR	1	1	0	0	0	0
TARA_SAMEA4398009_METAG_MODGJEKJ	TCR-B	TCR	1	1	0	0	0	0
TARA_SAMEA4397426_METAG_AIPELCJN	TCR-B	TCR	1	1	0	0	0	0
TARA_SAMEA4397516_METAG_NBMHCLPA	TCR-B	TCR	1	1	0	0	0	0
TARA_SAMEA4397798_METAG_CFPPPCED	TCR-B	TCR	1	1	0	0	0	0
TARA_SAMEA4397903_METAG_BMKFPANH	TCR-B	TCR	1	1	0	0	0	0
TARA_SAMEA4397983_METAG_OLBGKPMH	TCR-B	TCR	1	1	0	0	0	0
TARA_SAMEA4398094_METAG_HGDMBOBN	TCR-B	TCR	1	1	0	0	0	0
TARA_SAMEA4398150_METAG_MPKBFDJI	TCR-B	TCR	1	1	0	0	0	0
TARA_SAMEA4397311_METAG_JMIIIKEJ	TCR-B	TCR	1	1	0	0	0	0
TARA_SAMEA4397611_METAG_GLLDCGJJ	TCR-B	TCR	1	1	0	0	0	0
TARA_SAMEA4397649_METAG_EBHOBEIG	TCR-B	TCR	1	1	0	0	0	0
TARA_SAMEA4397705_METAG_JFCINLJN	TCR-B	TCR	1	1	0	0	0	0
TARA_SAMEA4398067_METAG_JAKAJNGF	TCR-B	TCR	1	1	0	0	0	0
TARA_SAMEA4397569_METAG_FLCEJGBL	TCR-B	TCR	1	1	0	0	0	0
TARA_SAMEA4397390_METAG_OANBIOOI	TCR-B	TCR	1	1	0	0	0	0
TARA_SAMEA4397278_METAG_OEEGOFGB	TCR-B	TCR	0	1	0	0	0	0
NSEA_SAMEA5406367_METAG_20160316B26G1	TCR-C	TCR	0	1	0	0	0	0
TARA_SAMEA4396496_METAG_HDILNDHF	TCR-C	TCR	0	1	0	0	0	0
TARA_SAMEA2591074_METAG_MMNGHOGL	TCR-C	TCR	0	1	0	0	0	0
TARA_SAMEA4396424_METAG_BCADOMNA	TCR-D	TCR	0	1	0	0	0	0
MARD_SAMN02441634_SAGS_MMP02441634	TCR-D	TCR	0	1	0	0	0	0
TARA_SAMEA4397157_METAG_ICMFHGLI	TCR-D	TCR	0	1	0	0	0	0
TARA_SAMEA4396538_METAG_NENAJCNL	TCR-D	TCR	0	1	0	0	0	0
TARA_SAMEA4397101_METAG_IGBOOOBF	TCR-D	TCR	0	0	0	0	0	0
NSEA_SAMEA5404848_METAG_20110506B63G1	TCR-D	TCR	0	1	0	0	0	0
ANT28_SAMPLE296_METAG_IEHIDOCF	TCR-D	TCR	0	1	0	0	0	0
TARA_SAMEA2620979_METAG_JAHMFKHJ	TCR-D	TCR	0	1	0	0	0	0
TARA_SAMEA4396496_METAG_HGBPLAFP	TCR-D	TCR	0	1	0	0	0	0
TARA_SAMEA4397196_METAG_IJOKKCJK	TCR-D	TCR	0	1	0	0	0	0
TARA_SAMEA2620970_METAG_BDFNEAFP	TCR-D	TCR	0	0	0	0	0	0
TARA_SAMEA4397930_METAG_JDAPHHFF	TCR-E	TCR	0	1	0	0	0	0
TARA_SAMEA4397196_METAG_CHNOLNNG	TCR-E	TCR	0	1	0	0	0	0
TARA_SAMEA4397101_METAG_FDAENHHH	TCR-E	TCR	0	1	0	0	0	0
TARA_SAMEA4397705_METAG_DCMKOCPI	TCR-E	TCR	0	1	0	0	0	0
TARA_SAMEA4398247_METAG_CEHMAFOJ	TCR-E	TCR	0	1	0	0	0	0
NSEA_SAMEA5405425_METAG_20110530B77G1	TCR-E	TCR	0	1	0	0	0	0
TARA_SAMEA4397649_METAG_NNLKDBAN	TCR-E	TCR	0	1	0	0	0	0
TARA_SAMEA2621401_METAG_MDDNCBON	TCR-E	TCR	0	1	0	0	0	0
TARA_SAMEA4398341_METAG_NCMPLFMA	TCR-E	TCR	0	1	0	0	0	0
TARA_SAMEA4398370_METAG_FOIFAOEO	TCR-E	TCR	0	1	0	0	0	0
TARA_SAMEA4397157_METAG_PMAKHLKI	TCR-E	TCR	0	1	0	0	0	0
TARA_SAMEA4397426_METAG_PCBOMFDG	TCR-E	TCR	0	1	0	0	0	0
TARA_SAMEA4398150_METAG_JLCPFBNK	TCR-E	TCR	0	1	0	0	0	0
TARA_SAMEA4397516_METAG_LNDPMEGG	TCR-E	TCR	0	1	0	0	0	0
TARA_SAMEA4398067_METAG_FFCGELPJ	TCR-E	TCR	0	1	0	0	0	0
TARA_SAMEA4398176_METAG_FHCHNHJL	TCR-E	TCR	0	1	0	0	0	0
TARA_SAMEA4397239_METAG_LNCEEDGJ	TCR-E	TCR	0	1	0	0	0	0
TARA_SAMEA4397569_METAG_BHFKLDDG	TCR-E	TCR	0	1	0	0	0	0
TARA_SAMEA4396971_METAG_BBONIEKG	TCR-E	TCR	0	1	0	0	0	0
TARA_SAMEA4398219_METAG_GEKBPNCA	TCR-E	TCR	0	1	0	0	0	0
TARA_SAMEA4398296_METAG_IEFMEDEK	TCR-E	TCR	0	1	0	0	0	0
TARA_SAMEA4397798_METAG_DOHOKHCJ	TCR-E	TCR	0	1	0	0	0	0
TARA_SAMEA2621423_METAG_MDBMBIPE	TCR-E	TCR	0	1	0	0	0	0
TARA_SAMEA4396538_METAG_JPBGGFFI	TCR-E	TCR	0	1	0	0	0	0
BGEO_SAMN07136485_METAG_OFIIIPJP	TCR-E	TCR	0	1	0	0	0	0
TARA_SAMEA4397278_METAG_HMPOCABJ	TCR-E	TCR	0	1	0	0	0	0
TARA_SAMEA4398009_METAG_OLOKOLBK	TCR-E	TCR	0	1	0	0	0	0
TARA_SAMEA4397842_METAG_DGKKFFBP	TCR-E	TCR	0	1	0	0	0	0
TARA_SAMEA4397611_METAG_BEMFKKJM	TCR-E	TCR	0	1	0	0	0	0
NSEA_SAMEA5403722_METAG_20100408B75G1	TCR-F	TCR	0	1	0	0	1	0
TARA_SAMEA4397295_METAG_KBDLACKE	TCR-G	TCR	0	1	0	0	1	0
TARA_SAMEA4397445_METAG_ICPPIAOP	TCR-G	TCR	0	1	0	0	1	0
GCA_000153745.1_ASM15374v1_genomic (HTCC2255)	TCR-D	TCR	0	1	0	0	0	0

## Sheet: S17 sulfur
Table S17. Presence/Absence of sulfur metabolism related genes in each genome of major Roseobacter lineages and genera
Genome	Species	Cluster/Genus	Sulfide oxidation	Dissimilatory sulfate(sulfate adenylyl transferase)	dissimilatory sulfate reduction to sulfite	Thiosulfate oxidation	Sulfite dehydrogenase (quinone)	DMSP demethylation	DMSP lyase	DMSP lyase	DMSP lyase	DMSP lyase	Taurine	Alkanesulfonate monooxygenase	Choline-sulfatase
			sqr/fccB	sat	aprAB	soxABCXYZ	soeABC	dmdA	dddP	DddL/Q/W/K/Y	dddD	dddX	(tpa/tauD/tauXY/toa)	ssuDE/msmAB	betC
TARA_SAMEA2623919_METAG_CLGBBDCI	AAPR-A	AAPR	1	1	0	0	1	0	1	1	1	1	0	0	0
BGEO_SAMN07136494_METAG_OJIAIAMA	AAPR-A	AAPR	1	1	0	0	0	0	1	1	1	1	1	0	1
BGEO_SAMN07136492_METAG_MPAAMFAL	AAPR-A	AAPR	1	1	0	0	0	0	1	1	1	1	1	0	1
TARA_SAMEA2621045_METAG_HIJDHLLM	AAPR-A	AAPR	1	1	0	0	0	1	1	1	1	1	1	0	1
TARA_SAMEA2621013_METAG_GHNACFLA	AAPR-A	AAPR	1	1	0	0	0	1	1	1	1	1	1	0	1
TARA_SAMEA4396424_METAG_DGMOOONO	AAPR-A	AAPR	1	1	0	0	0	0	1	1	1	1	1	0	1
TARA_SAMEA4396496_METAG_BPKEAHCI	AAPR-A	AAPR	1	1	0	0	0	1	1	1	1	1	1	0	1
TARA_SAMEA2623886_METAG_DCCFAOBI	AAPR-A	AAPR	1	1	0	0	0	0	1	1	1	1	1	0	1
BGEO_SAMN07136635_METAG_POIOBJEL	AAPR-A	AAPR	1	1	0	0	0	1	1	1	1	1	1	0	1
BGEO_SAMN07136637_METAG_OCMOFIBF	AAPR-A	AAPR	1	1	0	0	0	1	1	1	1	1	1	0	1
BGEO_SAMN07136493_METAG_BGLPFNCA	AAPR-A	AAPR	1	1	0	0	0	0	1	1	1	1	1	0	1
TARA_SAMEA2621021_METAG_HCLFMGNE	AAPR-A	AAPR	1	1	0	0	0	1	1	1	1	1	1	0	1
TARA_SAMEA2623627_METAG_IGAMABGL	AAPR-A	AAPR	1	1	0	0	0	1	1	1	1	1	1	0	1
TARA_SAMEA2621812_METAG_HPILOGFH	AAPR-B	AAPR	0	1	0	0	1	1	1	1	1	1	1	0	0
TARA_SAMEA4396496_METAG_CGAKDNHB	AAPR-B	AAPR	1	1	0	0	0	1	1	1	1	1	1	0	0
TARA_SAMEA2623135_METAG_OFDKOGHH	AAPR-B	AAPR	0	1	0	0	0	1	1	1	1	1	1	0	1
ANT28_SAMPLE330_METAG_GDBNGPIK	AAPR-B	AAPR	0	1	0	0	0	1	1	1	1	1	1	0	1
BGEO_SAMN07136961_METAG_DPLCEFJG	AAPR-B	AAPR	0	1	0	0	0	0	1	1	1	1	1	0	0
GORG_SAMEA6076714_SAGS_AG313B09	AAPR-B	AAPR	1	0	0	0	0	1	1	1	1	1	0	0	1
ANT28_SAMPLE326_METAG_CCPPCIGC	AAPR-B	AAPR	0	1	0	0	0	1	1	1	1	1	1	0	1
TARA_SAMEA4396424_METAG_GDLLDJOF	AAPR-B	AAPR	1	1	0	0	0	1	1	1	1	1	1	0	0
TARA_SAMEA2621779_METAG_FHAGAFHB	AAPR-B	AAPR	0	1	0	0	0	1	1	1	1	1	1	0	1
TARA_SAMEA4397004_METAG_GKMOHOJO	AAPR-C	AAPR	1	1	0	0	0	0	1	1	1	1	1	0	1
TARA_SAMEA4397611_METAG_CMELBKCI	AAPR-C	AAPR	1	1	0	0	0	1	1	1	1	1	1	0	0
TARA_SAMEA4398296_METAG_NFCCDKGK	AAPR-C	AAPR	1	1	0	0	0	1	1	1	1	1	1	0	1
TARA_SAMEA4397355_METAG_PEJENKIE	AAPR-C	AAPR	1	1	0	0	0	1	1	1	1	1	1	0	0
TARA_SAMEA4398150_METAG_GHMKAIHL	AAPR-C	AAPR	1	1	0	0	0	1	1	1	1	1	1	0	0
TARA_SAMEA4397072_METAG_FBINOIKL	AAPR-C	AAPR	1	1	0	0	0	1	1	1	1	1	1	0	0
TARA_SAMEA4397983_METAG_ONMPNHKG	AAPR-C	AAPR	1	1	0	0	0	1	1	1	1	1	1	0	0
TARA_SAMEA4397730_METAG_BMOGKBND	AAPR-C	AAPR	1	1	0	0	1	1	1	1	1	1	1	0	1
TARA_SAMEA2621423_METAG_HFECBNAM	AAPR-C	AAPR	1	1	0	0	0	1	1	1	1	1	1	0	1
TARA_SAMEA4398219_METAG_PFNKPPAH	AAPR-C	AAPR	1	1	0	0	0	1	1	1	1	1	1	0	0
TARA_SAMEA4398370_METAG_NBIHMDII	AAPR-C	AAPR	0	1	0	0	0	1	1	1	1	1	1	0	1
TARA_SAMEA4398341_METAG_KIJHNJOD	AAPR-C	AAPR	0	1	0	0	0	1	1	1	1	1	1	0	1
TARA_SAMEA4396538_METAG_BIOFLJNB	AAPR-C	AAPR	1	1	0	0	0	1	1	1	1	1	1	0	1
TARA_SAMEA4397930_METAG_CAFNLJIB	AAPR-C	AAPR	1	1	0	0	0	1	1	1	1	1	1	0	1
TARA_SAMEA4398176_METAG_ANPPPFJE	AAPR-C	AAPR	1	1	0	0	0	1	1	1	1	1	1	0	1
TARA_SAMEA4397516_METAG_CJNFLEHD	AAPR-C	AAPR	1	1	0	0	0	1	1	1	1	1	1	0	1
BGEO_SAMN07136961_METAG_MADCCAJI	AAR-B	AAR	1	1	0	0	1	0	1	1	1	1	1	0	0
TARA_SAMEA2621401_METAG_FKLCAOJE	AAR-C	AAR	1	1	1	0	0	1	1	1	1	1	1	0	0
TARA_SAMEA2621423_METAG_HINHENBD	AAR-C	AAR	1	1	1	0	0	0	1	1	1	1	0	0	0
TARA_SAMEA4396424_METAG_FPAEDCIP	AAR-D	AAR	0	1	1	0	0	0	1	1	1	1	0	0	0
NSEA_SAMEA5404292_METAG_20110324B75G1	AAR-D	AAR	1	1	1	0	0	1	1	1	1	1	1	0	1
TARA_SAMEA2623627_METAG_GIFJOKAA	AAR-D	AAR	1	1	1	0	0	1	1	1	1	1	1	0	1
TARA_SAMEA4397611_METAG_DAEPNFKN	AAR-E	AAR	0	1	1	0	0	0	1	1	1	1	0	0	0
TARA_SAMEA4398219_METAG_BOCMGCFG	AAR-E	AAR	0	1	1	0	0	1	1	1	1	1	0	0	0
TARA_SAMEA4397930_METAG_EBPJPIPN	AAR-E	AAR	0	1	1	0	0	1	1	1	1	1	1	0	0
TARA_SAMEA4397072_METAG_LOEBEJDP	AAR-E	AAR	1	0	1	0	0	1	1	1	1	1	1	0	0
TARA_SAMEA4397569_METAG_MBIHDIFA	AAR-E	AAR	0	1	1	0	0	1	1	1	1	1	0	0	1
TARA_SAMEA4397983_METAG_MPJDDEPK	AAR-E	AAR	0	1	1	0	0	1	1	1	1	1	0	0	1
TARA_SAMEA4398150_METAG_JBBHFEAI	AAR-E	AAR	0	1	1	0	0	0	1	1	1	1	1	0	1
TARA_SAMEA4398176_METAG_EKMINEPI	AAR-E	AAR	0	1	1	0	0	0	1	1	1	1	1	0	1
TARA_SAMEA4397278_METAG_GPKKHNOL	AAR-E	AAR	0	1	1	0	0	0	1	1	1	1	1	0	1
TARA_SAMEA4397355_METAG_HDEMGIME	AAR-E	AAR	0	0	1	0	0	1	1	1	1	1	1	0	1
TARA_SAMEA4397730_METAG_EJMNACNA	AAR-E	AAR	0	1	1	0	0	0	1	1	1	1	1	0	1
TARA_SAMEA4397239_METAG_BGNPFJBK	AAR-E	AAR	1	1	1	0	0	1	1	1	1	1	0	0	1
TARA_SAMEA4397516_METAG_OFLOKOLE	AAR-E	AAR	0	1	1	0	0	1	1	1	1	1	0	0	1
TARA_SAMEA2621021_METAG_DLAKHKMF	AAR-A	AAR	1	1	1	0	0	0	1	1	1	1	1	0	0
TARA_SAMEA4397034_METAG_BEJJLMAO	Ascidiaceihabitans-1	Ascidiaceihabitans	0	1	0	0	1	1	1	1	1	1	0	0	0
TARA_SAMEA4397101_METAG_NFHPKJOG	Ascidiaceihabitans-2	Ascidiaceihabitans	1	1	0	0	1	1	1	1	1	1	1	0	1
NSEA_SAMEA5403854_METAG_20100423B54G1	Ascidiaceihabitans-3	Ascidiaceihabitans	1	1	0	1	0	1	1	1	1	1	0	0	1
TARA_SAMEA4398067_METAG_AODAAFBN	Ascidiaceihabitans-4	Ascidiaceihabitans	1	1	0	1	1	1	1	1	1	1	0	0	0
TARA_SAMEA4398067_METAG_GFOFJNFI	Ascidiaceihabitans-5	Ascidiaceihabitans	1	1	0	1	0	1	1	1	1	1	1	0	1
GCA_000712315.1_SOAPdenovo_v1.05_genomic	Ascidiaceihabitans-6	Ascidiaceihabitans	0	1	0	0	1	0	1	1	1	1	1	0	1
TARA_SAMEA4398168_METAG_NGBJHDBI	Ascidiaceihabitans-7	Ascidiaceihabitans	1	1	0	0	1	0	1	1	1	1	1	0	1
TARA_SAMEA4397330_METAG_GENHDNHJ	Ascidiaceihabitans-8	Ascidiaceihabitans	1	1	0	0	1	0	1	1	1	1	0	0	0
GCA_900302465.1_A.donghaensisCECT8599	Ascidiaceihabitans-9	Ascidiaceihabitans	1	1	0	1	1	1	1	1	1	1	1	0	1
GORG_SAMEA6069419_SAGS_AG891A07	COR-1-A1	COR	0	1	0	0	0	1	1	1	1	1	0	0	0
TARA_SAMEA2619857_METAG_LJFMPKNA	COR-1-A1	COR	1	0	0	0	0	1	1	1	1	1	1	0	0
BGEO_SAMN07136523_METAG_NAOEEIJK	COR-1-A1	COR	1	0	0	0	0	0	1	1	1	1	0	0	1
ANT28_SAMPLE319_METAG_NALDLHEJ	COR-1-A1	COR	1	1	0	1	0	1	1	1	1	1	1	0	1
TARA_SAMEA2620890_METAG_HBIKNMDE	COR-1-A1	COR	1	0	0	0	0	0	1	1	1	1	0	0	0
TARA_SAMEA2622316_METAG_HMMPOBFH	COR-1-A1	COR	1	0	0	1	0	1	1	1	1	1	0	0	0
ANT28_SAMPLE320_METAG_PBABFCPA	COR-1-A1	COR	0	1	0	1	0	0	1	1	1	1	0	0	1
TARA_SAMEA2620756_METAG_NKIADMFC	COR-1-A1	COR	0	1	0	0	0	1	1	1	1	1	0	0	0
TARA_SAMEA2620000_METAG_FMIIHIAE	COR-1-A1	COR	1	0	0	0	0	1	1	1	1	1	0	0	0
TARA_SAMEA2620672_METAG_MFHBKKEN	COR-1-A1	COR	1	1	0	1	0	1	1	1	1	1	1	0	0
TARA_SAMEA2619927_METAG_MEJAMGAC	COR-1-A1	COR	1	0	0	1	0	1	1	1	1	1	1	0	0
TARA_SAMEA2623059_METAG_DKMMFCNI	COR-1-A1	COR	1	0	0	1	0	1	1	1	1	1	1	0	0
TARA_SAMEA2623446_METAG_JEDKLFLN	COR-1-A1	COR	1	0	0	0	0	1	1	1	1	1	1	0	1
TARA_SAMEA2620021_METAG_ONOGOLGO	COR-1-A1	COR	1	1	0	1	0	1	1	1	1	1	0	0	0
TARA_SAMEA2623426_METAG_KAEABNLA	COR-1-A1	COR	0	0	0	0	0	1	1	1	1	1	1	0	0
TARA_SAMEA2620081_METAG_LAEPGECB	COR-1-A1	COR	1	0	0	0	0	1	1	1	1	1	1	0	0
TARA_SAMEA2619952_METAG_LBLFBJOD	COR-1-A1	COR	1	0	0	1	0	1	1	1	1	1	1	0	0
TARA_SAMEA2591057_METAG_BPADKHOK	COR-1-A1	COR	1	0	0	0	0	1	1	1	1	1	1	0	1
GORG_SAMEA6078353_SAGS_AG343P20	COR-1-A2	COR	1	0	0	1	1	1	1	1	1	1	0	0	0
GORG_SAMEA6075594_SAGS_AG390A18	COR-1-A3	COR	0	0	0	0	0	1	1	1	1	1	0	0	0
TARA_SAMEA2623135_METAG_LDGMKPKO	COR-1-A4	COR	0	1	0	0	1	1	1	1	1	1	0	0	0
TARA_SAMEA2623919_METAG_LFEHKBGF	COR-1-A5	COR	1	1	0	1	0	1	1	1	1	0	1	0	0
TARA_SAMEA4396496_METAG_OEDDIACM	COR-1-A5	COR	1	1	0	0	0	1	1	1	1	1	1	0	1
TARA_SAMEA2591074_METAG_APBOFOBA	COR-1-A5	COR	1	1	0	1	0	1	1	1	1	1	1	0	1
BGEO_SAMN07136957_METAG_JHJAOENF	COR-1-A5	COR	1	1	0	1	0	1	1	1	1	1	1	0	0
TARA_SAMEA2619548_METAG_ABDAHGFN	COR-1-A5	COR	1	1	0	1	0	1	1	1	1	1	1	0	0
TARA_SAMEA4396424_METAG_KNILDMLM	COR-1-A5	COR	1	1	0	1	0	1	1	1	1	1	1	0	0
BGEO_SAMN07136958_METAG_ONFKAAMD	COR-1-A5	COR	1	1	0	0	0	1	1	1	1	1	1	0	0
ANT28_SAMPLE329_METAG_AMJOCEKD	COR-1-A5	COR	1	1	0	1	0	1	1	1	1	1	1	0	1
ANT28_SAMPLE326_METAG_MJFKGJMM	COR-1-A5	COR	1	1	0	1	1	1	1	1	1	1	0	0	0
TARA_SAMEA2619399_METAG_OKPAFELB	COR-1-A5	COR	1	1	0	1	0	1	1	1	1	0	1	0	0
TARA_SAMEA2623850_METAG_PHIJEHCF	COR-1-A5	COR	1	1	0	1	0	1	1	1	1	0	1	0	0
TARA_SAMEA2623886_METAG_HPEANAFC	COR-1-A5	COR	1	1	0	1	0	1	1	1	1	0	1	0	0
TARA_SAMEA2623868_METAG_GJODOFID	COR-1-A5	COR	1	1	0	1	0	1	1	1	1	0	1	0	0
TARA_SAMEA2623627_METAG_EHICIALP	COR-1-A5	COR	1	1	0	1	0	1	1	1	1	0	1	0	0
ANT28_SAMPLE330_METAG_KGKOPMLP	COR-1-A5	COR	1	1	0	0	0	1	1	1	1	1	1	0	1
GORG_SAMEA6068571_SAGS_AH326L19	COR-1-A6	COR	1	0	0	0	1	1	1	1	1	1	0	0	0
GORG_SAMEA6076685_SAGS_AG447P15	COR-2-B1	COR	1	0	0	1	1	0	1	1	1	1	0	0	0
TARA_SAMEA2619531_METAG_DGCHEAEP	COR-2-B2	COR	1	0	0	1	1	1	1	1	1	1	1	0	0
TARA_SAMEA2623059_METAG_AAKICAOM	COR-2-B2	COR	0	0	0	1	0	1	1	1	1	1	1	0	0
ANT28_SAMPLE321_METAG_CNMNGDJA	COR-2-B2	COR	1	0	0	1	0	1	1	1	1	1	1	0	0
TARA_SAMEA2619376_METAG_CEOLAEFM	COR-2-B2	COR	0	0	0	0	0	1	1	1	1	1	0	0	0
TARA_SAMEA2623850_METAG_JNOEMOEG	COR-2-B2	COR	0	0	0	1	0	1	1	1	1	1	1	0	0
TARA_SAMEA2623868_METAG_HGNFINKC	COR-2-B2	COR	0	0	0	1	0	1	1	1	1	1	1	0	0
TARA_SAMEA2623808_METAG_INJHMJAM	COR-2-B2	COR	1	0	0	1	0	1	1	1	0	1	1	0	0
TARA_SAMEA2621859_METAG_DPFBHLBA	COR-2-B2	COR	1	0	0	1	0	1	1	1	1	1	0	0	0
GORG_SAMEA6076589_SAGS_AG447K17	COR-2-B2	COR	1	0	0	1	0	1	1	1	1	1	0	0	0
GORG_SAMEA6068472_SAGS_AH326E22	COR-2-B3	COR	1	0	0	1	1	0	1	1	1	1	0	0	0
TARA_SAMEA2622316_METAG_FLIPPHIJ	COR-2-B3	COR	1	0	0	1	0	1	1	1	1	1	1	0	1
TARA_SAMEA2620542_METAG_NDNHDKHM	COR-2-B3	COR	0	0	0	0	0	1	1	1	1	1	1	0	1
TARA_SAMEA2622901_METAG_ILEAHMLF	COR-2-B3	COR	1	0	0	0	0	1	1	1	1	1	0	0	1
TARA_SAMEA2622923_METAG_JJKNJHDI	COR-2-B3	COR	1	0	0	0	0	1	1	1	1	1	0	0	1
TARA_SAMEA2622376_METAG_GLDFILLI	COR-2-B3	COR	1	0	0	1	0	1	1	1	1	1	1	0	1
TARA_SAMEA2622429_METAG_MOMNCIJP	COR-2-B3	COR	1	0	0	1	0	1	1	1	1	1	1	0	1
TARA_SAMEA2622402_METAG_DHCNFIGG	COR-2-B3	COR	1	0	0	1	0	1	1	1	1	1	1	0	1
TARA_SAMEA2622336_METAG_JAHKPEKB	COR-2-B3	COR	1	0	0	1	0	1	1	1	1	1	1	0	1
TARA_SAMEA2623275_METAG_MBCFDLOA	COR-2-B3	COR	1	0	0	1	0	1	1	1	1	1	1	0	1
ANT28_SAMPLE330_METAG_FLEBBPFG	COR-2-B4	COR	1	0	0	1	1	1	1	1	1	1	1	0	1
TARA_SAMEA4396424_METAG_JFMLOPIA	COR-2-B4	COR	0	0	0	1	0	1	1	1	1	1	1	0	0
TARA_SAMEA2623116_METAG_IKMOKOEB	COR-2-B4	COR	0	0	0	0	0	1	1	1	1	1	0	0	0
TARA_SAMEA2619782_METAG_OOMJCIGP	COR-2-B4	COR	1	0	0	1	0	1	1	1	1	1	1	0	1
TARA_SAMEA4396496_METAG_LFMCOEMD	COR-2-B4	COR	1	0	0	1	0	1	1	1	1	1	1	0	1
TARA_SAMEA2623886_METAG_NIAIFGDO	COR-2-B4	COR	1	0	0	1	0	1	1	1	1	1	1	0	1
TARA_SAMEA2619548_METAG_EPBOMHIB	COR-2-B4	COR	1	0	0	0	0	1	1	1	1	1	0	0	1
TARA_SAMEA2621812_METAG_HLJLMDHB	COR-2-B4	COR	1	0	0	0	0	1	1	1	1	1	0	0	0
ANT28_SAMPLE326_METAG_OCAAJBBK	COR-2-B4	COR	1	0	0	0	0	1	1	1	1	1	1	0	1
TARA_SAMEA2623627_METAG_FGBPDELD	COR-2-B4	COR	1	0	0	1	0	1	1	1	1	1	0	0	1
BGEO_SAMN07136957_METAG_CCAMNCIO	COR-2-B4	COR	1	0	0	0	0	1	1	1	1	1	0	0	1
TARA_SAMEA2623135_METAG_JMHBOOIH	COR-2-B4	COR	0	0	0	0	0	1	1	1	1	1	1	0	0
ANT28_SAMPLE329_METAG_MGFLPEMJ	COR-2-B4	COR	1	0	0	1	0	1	1	1	1	1	1	0	1
TARA_SAMEA2622219_METAG_GJKCCBDG	COR-2-B4	COR	0	0	0	0	0	1	1	1	1	1	1	0	0
BGEO_SAMN07136960_METAG_CGHGOFCP	COR-2-B4	COR	1	0	0	1	0	1	1	1	1	1	0	0	1
TARA_SAMEA2620970_METAG_MPJHBMFE	COR-2-B4	COR	0	0	0	0	0	1	1	1	1	1	0	0	0
TARA_SAMEA2620980_METAG_MLFLCLKD	COR-2-B4	COR	0	0	0	0	0	1	1	1	1	1	0	0	0
TARA_SAMEA2621779_METAG_JPIKFFIH	COR-2-B4	COR	1	0	0	1	0	1	1	1	1	1	0	0	0
BGEO_SAMN07136958_METAG_EIHLJDEC	COR-2-B4	COR	1	0	0	1	0	1	1	1	1	1	0	0	1
TARA_SAMEA2623919_METAG_BIOMPLEH	COR-2-B4	COR	1	0	0	0	0	1	1	1	1	1	1	0	1
BGEO_SAMN07136959_METAG_IHMPHHMA	COR-2-B4	COR	1	0	0	1	0	1	1	1	1	1	0	0	0
BGEO_SAMN07136954_METAG_LLFJMFLP	COR-2-B4	COR	1	0	0	0	0	1	1	1	1	1	0	0	1
TARA_SAMEA2620081_METAG_IOMPHDFN	COR-2-B5	COR	0	0	0	0	0	1	1	1	1	1	1	0	0
ANT28_SAMPLE320_METAG_EPCPJJKP	COR-2-B5	COR	1	0	0	1	0	1	1	1	1	1	1	0	0
TARA_SAMEA2620890_METAG_KOELFKAD	COR-2-B5	COR	0	0	0	0	0	1	1	1	1	1	1	0	0
TARA_SAMEA2620786_METAG_NGNFICDB	COR-2-B5	COR	0	0	0	0	0	1	1	1	1	1	1	0	0
TARA_SAMEA2620230_METAG_HCPGBKDA	COR-2-B5	COR	0	0	0	0	0	1	1	1	1	1	1	0	0
GORG_SAMEA6070927_SAGS_AG898J17	COR-2-B5	COR	1	0	0	1	1	1	1	1	1	1	0	0	0
ANT28_SAMPLE308_METAG_DDMMGKHA	COR-2-B5	COR	1	0	0	1	0	1	1	1	1	1	1	0	0
BGEO_SAMN07136523_METAG_JPILPLHL	COR-2-B5	COR	1	0	0	0	0	1	1	1	1	1	1	0	1
TARA_SAMEA2620404_METAG_BNKCJEHO	COR-2-B5	COR	1	0	0	1	0	1	1	1	1	1	1	0	0
GORG_SAMEA6075700_SAGS_AG390G08	COR-2-B5	COR	1	0	0	0	0	1	1	1	1	1	1	0	0
GORG_SAMEA6071997_SAGS_AG904O05	COR-2-B5	COR	1	0	0	1	0	1	1	1	1	1	1	0	0
TARA_SAMEA2619857_METAG_BBJPCAIB	COR-2-B5	COR	0	0	0	0	0	1	1	1	1	1	1	0	0
TARA_SAMEA2620021_METAG_KGPKBFPH	COR-2-B5	COR	0	0	0	0	0	1	1	1	1	1	1	0	0
TARA_SAMEA2623426_METAG_LDACIKGA	COR-2-B5	COR	0	0	0	0	0	1	1	1	1	1	1	0	0
TARA_SAMEA2623446_METAG_ALAALNDP	COR-2-B5	COR	0	0	0	0	0	1	1	1	1	1	1	0	1
GORG_SAMEA6071039_SAGS_AG899C06	COR-2-B5	COR	1	0	0	1	0	1	1	1	1	1	0	0	0
TARA_SAMEA2620000_METAG_OMHCLCAF	COR-2-B5	COR	1	0	0	1	0	1	1	1	1	1	1	0	0
ANT28_SAMPLE321_METAG_CKGLMDJF	COR-2-B5	COR	1	0	0	0	0	1	1	1	1	1	1	0	0
GORG_SAMEA6074350_SAGS_AG917D08	COR-2-B5	COR	0	0	0	0	0	1	1	1	1	1	1	0	0
ANT28_SAMPLE310_METAG_NCMKOMLI	COR-2-B5	COR	1	0	0	1	0	1	1	1	1	1	1	0	0
BATS_SAMN08390924_METAG_IFALCGFJ	COR-2-B5	COR	0	0	0	0	0	1	1	1	1	1	1	0	0
ANT28_SAMPLE311_METAG_KAEOCGAP	COR-2-B5	COR	1	0	0	1	0	1	1	1	1	1	1	0	0
TARA_SAMEA2620672_METAG_KFKLPBLG	COR-2-B5	COR	0	0	0	0	0	1	1	1	1	1	1	0	0
TARA_SAMEA2620756_METAG_KEAPNKDI	COR-2-B5	COR	1	0	0	0	0	1	1	1	1	1	1	0	0
TARA_SAMEA2619952_METAG_LKLFMCIK	COR-2-B5	COR	1	0	0	0	0	1	1	1	1	1	0	0	0
TARA_SAMEA2620734_METAG_AAHEAAHD	COR-2-B5	COR	0	0	0	0	0	1	1	1	1	1	1	0	0
TARA_SAMEA2619927_METAG_MNFNIHOG	COR-2-B5	COR	1	0	0	1	0	1	1	1	1	1	1	0	0
TARA_SAMEA2591057_METAG_FACFLIHF	COR-2-B5	COR	1	0	0	1	0	1	1	1	1	1	1	0	1
BGEO_SAMN07136495_METAG_IMHMJFIJ	COR-2-B5	COR	1	0	0	0	0	1	1	1	1	1	1	0	0
GORG_SAMEA6071136_SAGS_AG899K02	COR-2-B5	COR	1	0	0	1	0	1	1	1	1	1	1	0	0
TARA_SAMEA2619531_METAG_PJILNKKJ	COR-2-B5	COR	1	0	0	1	0	1	1	1	1	1	1	0	1
GORG_SAMEA6070728_SAGS_AG897G20	COR-2-B5	COR	0	0	0	0	0	1	1	1	1	1	1	0	0
TARA_SAMEA2620194_METAG_AIDALJKM	COR-2-B5	COR	0	0	0	0	0	1	1	1	1	1	1	0	0
Rhodobacteraceae_bacterium_HIMB11	COR-3-C	COR	1	0	0	1	1	1	1	1	1	1	1	0	1
ANT28_SAMPLE297_METAG_POBFPODN	COR-4-D	COR	1	1	0	1	1	1	1	1	1	1	1	0	1
TARA_SAMN05326650_METAG_MED00017	COR-5-E	COR	1	1	0	1	1	1	1	1	1	1	0	0	0
TARA_SAMN05326645_METAG_PSE00025	COR-5-E	COR	1	1	0	1	0	1	1	1	1	1	1	0	1
TARA_SAMEA4396424_METAG_PPKKHDKG	COR-6-F1	COR	0	0	0	0	1	1	1	1	1	1	0	0	0
TARA_SAMEA4396496_METAG_NBDKNACP	COR-6-F1	COR	0	0	0	0	0	1	1	1	1	1	1	0	1
TARA_SAMEA2619531_METAG_PBEMJOCN	COR-6-F2	COR	1	0	0	1	1	1	1	1	1	1	0	0	0
TARA_SAMEA2591098_METAG_OOHHFBGP	COR-6-F2	COR	0	0	0	1	0	1	1	1	1	1	1	0	0
TARA_SAMEA2619766_METAG_DIMCKEKF	COR-6-F2	COR	1	0	0	1	0	1	1	1	1	1	1	0	1
TARA_SAMEA2591084_METAG_KJNFCCLB	COR-6-F2	COR	1	0	0	1	0	1	1	1	1	1	1	0	1
TARA_SAMEA2620970_METAG_MMCNDLAO	COR-6-F3	COR	1	0	0	1	0	1	1	1	1	1	0	0	0
TARA_SAMEA2623116_METAG_MCLEHBBC	COR-6-F3	COR	0	0	0	0	0	1	1	1	1	1	1	0	1
NSEA_SAMEA5407101_METAG_20160512B27G4	COR-6-F3	COR	0	0	0	0	0	1	1	1	1	1	1	0	1
TARA_SAMEA2620980_METAG_LAEKGEHP	COR-6-F3	COR	1	0	0	1	0	1	1	1	1	1	1	0	1
Rhodobacteraceae_bacterium_SB2	COR-6-F3	COR	1	0	0	1	1	1	1	1	1	1	1	0	1
ANT28_SAMPLE330_METAG_PAMCCCGL	COR-6-F4	COR	1	1	0	1	1	1	1	1	1	1	0	0	0
TARA_SAMEA2623116_METAG_MDIHEBOA	COR-6-F4	COR	1	1	0	1	0	1	1	1	1	1	1	1	1
TARA_SAMEA4396424_METAG_JJMBMKOJ	COR-6-F4	COR	0	1	0	1	0	1	1	1	1	1	1	1	1
ANT28_SAMPLE329_METAG_KLCJEOJL	COR-6-F4	COR	1	1	0	1	0	1	1	1	1	1	1	1	1
TARA_SAMEA4396496_METAG_FLKKHAPJ	COR-6-F4	COR	1	1	0	1	0	1	1	1	1	1	1	1	1
TARA_SAMEA2620970_METAG_OJJJPFLA	COR-6-F4	COR	1	1	0	1	0	1	1	1	1	1	1	1	1
TARA_SAMEA2620980_METAG_DLEMJNFF	COR-6-F4	COR	1	1	0	1	0	1	1	1	1	1	1	1	1
NSEA_SAMEA5405382_METAG_20110530B22G1	COR-6-F4	COR	1	1	0	1	0	1	1	1	1	1	1	1	1
TARA_SAMEA2621423_METAG_MMFGIHGM	COR-6-F5	COR	0	1	0	0	1	1	1	1	1	1	0	0	0
TARA_SAMEA4398370_METAG_PLLADIOM	COR-6-F5	COR	0	1	0	0	0	1	1	1	1	1	1	0	0
TARA_SAMEA2621487_METAG_FBBJOAML	COR-6-F5	COR	0	1	0	0	0	1	1	1	1	1	1	0	1
TARA_SAMEA4397930_METAG_IBOLJEJO	COR-6-F5	COR	1	1	0	0	0	1	1	1	1	1	1	0	0
TARA_SAMEA4398341_METAG_LHBKEGEM	COR-6-F5	COR	1	1	0	0	0	1	1	1	1	1	1	0	1
TARA_SAMEA4397101_METAG_KJCMEFMA	COR-6-F5	COR	0	1	0	0	0	1	1	1	1	1	1	0	0
NSEA_SAMEA5407189_METAG_20160512B7G7	COR-6-F5	COR	0	1	0	0	0	1	1	1	1	1	1	0	1
TARA_SAMEA4397196_METAG_IPMANPNA	COR-6-F5	COR	0	1	0	0	0	1	1	1	1	1	1	0	1
ANT28_SAMPLE241_METAG_DOMPGLAH	COR-6-F5	COR	1	1	0	0	0	1	1	1	1	1	1	0	1
TARA_SAMEA2621401_METAG_OBGIGDGA	COR-6-F5	COR	0	1	0	0	0	1	1	1	1	1	1	0	1
TARA_SAMEA4397157_METAG_EBPIGCJE	COR-6-F5	COR	1	1	0	0	0	1	1	1	1	1	1	0	1
GCA_015689775.1_ASM1568977v1_genomic	GHUG-1	GHUG	1	1	0	1	0	0	1	1	1	0	0	0	0
GCA_015689785.1_ASM1568978v1_genomic	GHUG-1	GHUG	1	1	0	1	0	0	1	1	1	0	0	0	0
GCA_015689655.1_ASM1568965v1_genomic	GHUG-2	GHUG	1	1	0	1	0	0	1	1	1	0	0	0	0
GCA_015689805.1_ASM1568980v1_genomic	GHUG-2	GHUG	1	1	0	1	0	0	1	1	1	0	0	0	0
GCA_015689575.1_ASM1568957v1_genomic	GHUG-2	GHUG	1	1	0	1	0	0	1	1	1	0	0	0	0
GCA_015689635.1_ASM1568963v1_genomic	GHUG-2	GHUG	1	1	0	1	0	0	1	1	1	0	0	0	0
GCA_015689535.1_ASM1568953v1_genomic	GHUG-2	GHUG	1	1	0	1	0	0	1	1	1	0	0	0	0
GCA_000169395.1_ASM16939v1_genomic	HTCC2150	HTCC2150	1	1	0	1	1	1	1	1	1	1	0	0	1
TARA_SAMEA4397051_METAG_OOEHBLAD	Jannaschia-1	Jannaschia	1	1	0	0	0	0	1	1	1	0	1	0	1
GCA_900109285.1_IMG-taxon_2622736446	Jannaschia-1	Jannaschia	1	1	0	0	1	0	1	1	1	0	1	0	1
GCA_001403795.1_J.donghaensisCECT7802	Jannaschia-2	Jannaschia	1	1	0	1	1	0	1	1	1	0	1	0	1
GCA_900107415.1_IMG-taxon_2693429889	Jannaschia-3	Jannaschia	1	1	0	0	1	0	1	1	1	1	1	0	1
GCA_003149265.1_ASM314926v1_genomic	Jannaschia-4	Jannaschia	1	1	0	0	1	0	1	1	1	1	1	0	0
GCA_900113875.1_IMG-taxon_2622736536	Jannaschia-5	Jannaschia	1	1	0	0	1	0	1	1	1	0	1	0	1
GCA_001403735.1_J.rubraCECT5088	Jannaschia-6	Jannaschia	1	1	0	1	1	0	1	1	1	1	1	0	0
GCA_000877395.1_ASM87739v1_genomic	Jannaschia-7	Jannaschia	0	1	0	0	1	0	1	1	1	0	1	0	0
GCA_004365635.1_ASM436563v1_genomic	Litoreibacter-1	Litoreibacter	1	1	0	1	1	1	1	1	1	1	1	0	1
GCA_900129235.1_IMG-taxon_2695420937	Litoreibacter-2	Litoreibacter	1	1	0	1	1	1	1	1	1	1	1	0	1
GCA_003663885.1_ASM366388v1_genomic	Litoreibacter-3	Litoreibacter	1	1	0	1	1	1	1	1	1	1	1	0	1
GCA_000442275.2_Thalar_genomic	Litoreibacter-4	Litoreibacter	1	1	0	1	1	1	1	1	1	1	1	0	1
GCA_900111945.1_IMG-taxon_2617270836	Litoreibacter-5	Litoreibacter	1	1	0	1	1	1	1	1	1	1	1	0	1
GCA_900107015.1_IMG-taxon_2617270827	Litoreibacter-6	Litoreibacter	1	1	0	1	1	1	1	1	1	1	1	0	1
GCA_003054285.1_ASM305428v1_genomic	Litoreibacter-7	Litoreibacter	1	1	0	1	1	1	1	1	1	1	1	0	1
TARA_SAMEA2621502_METAG_JFCCPHDO	Loktanella-1	Loktanella	1	1	0	1	0	0	1	1	1	0	1	0	0
GCA_900114485.1_IMG-taxon_2622736595	Loktanella-1	Loktanella	1	1	0	1	1	0	1	1	1	0	1	0	0
TARA_SAMEA4397920_METAG_HMEDABHJ	Loktanella-2	Loktanella	1	1	0	1	1	0	1	1	1	1	1	0	0
GCA_900110065.1_IMG-taxon_2622736532	Loktanella-3	Loktanella	1	1	0	0	0	0	1	1	1	0	1	0	0
GCA_900128995.1_IMG-taxon_2695420928	Loktanella-4	Loktanella	0	1	0	0	1	1	1	1	1	1	1	0	1
TARA_SAMEA2619531_METAG_NJABHBAI	LUX-A-1	LUX	0	0	0	0	1	1	1	0	1	1	0	1	0
TARA_SAMEA2591108_METAG_HOFPGFAI	LUX-A-1	LUX	0	0	0	0	0	0	1	0	1	1	0	1	0
TARA_SAMEA2591057_METAG_BGGHCCFF	LUX-A-1	LUX	0	0	0	0	1	0	1	0	1	1	0	1	0
GORG_SAMEA6072066_SAGS_AG905D04	LUX-A-1	LUX	0	0	0	0	1	1	1	1	1	1	0	1	0
TARA_SAMEA2619766_METAG_GANBJGDD	LUX-A-1	LUX	0	0	0	0	1	1	1	1	1	1	0	1	0
TARA_SAMEA2591084_METAG_PCHHHJGD	LUX-A-1	LUX	0	0	0	0	1	0	1	1	1	1	0	1	0
GORG_SAMEA6071027_SAGS_AG899B02	LUX-A-10	LUX	1	0	0	0	1	1	1	1	1	1	0	1	0
GORG_SAMEA6079589_SAGS_AG426E23	LUX-A-11	LUX	1	0	0	0	0	1	1	1	1	1	0	1	0
GORG_SAMEA6071051_SAGS_AG899D10	LUX-A-11	LUX	0	0	0	0	1	1	1	1	1	1	0	1	0
GORG_SAMEA6074606_SAGS_AG918I18	LUX-A-12	LUX	1	0	0	0	0	0	1	1	1	1	0	1	0
GORG_SAMEA6074152_SAGS_AG916E11	LUX-A-13	LUX	0	0	0	0	1	0	1	1	1	1	0	1	0
GORG_SAMEA6076353_SAGS_AG422M03	LUX-A-14	LUX	1	0	0	0	0	1	1	1	1	1	0	1	0
GORG_SAMEA6074924_SAGS_AG920E03	LUX-A-15	LUX	1	0	0	0	0	1	1	1	1	1	0	1	0
GORG_SAMEA6070655_SAGS_AG896O22	LUX-A-16	LUX	0	0	0	0	0	1	1	0	1	1	0	1	0
GORG_SAMEA6069798_SAGS_AG892M03	LUX-A-17	LUX	1	0	0	0	1	1	1	1	1	1	0	1	0
GORG_SAMEA6080110_SAGS_AG435J13	LUX-B-1	LUX	0	0	0	0	1	1	1	1	1	1	0	1	0
TARA_SAMN05326650_METAG_MED00011	LUX-D-1	LUX	0	0	0	0	1	1	1	0	1	1	0	1	0
GORG_SAMEA6070971_SAGS_AG898M15	LUX-A-2	LUX	0	0	0	0	1	1	1	1	1	1	0	1	0
TARA_SAMN05326645_METAG_PSE00093	LUX-C-1	LUX	0	0	0	0	0	0	1	1	1	1	0	1	0
TARA_SAMN05326648_METAG_IOS00017	LUX-E-1	LUX	1	0	0	0	0	1	1	1	1	1	0	1	0
TARA_SAMN05326650_METAG_MED00076	LUX-F-1	LUX	0	0	0	0	0	1	1	1	1	1	0	1	0
NSEA_SAMEA5404734_METAG_20110428B29G1	LUX-G-1	LUX	0	0	0	0	0	1	1	1	1	1	0	1	1
TARA_SAMEA2619399_METAG_ENMNKKCP	LUX-H-1	LUX	0	1	0	1	1	1	1	1	1	1	0	1	0
TARA_SAMEA2622219_METAG_JHGOMPBC	LUX-H-1	LUX	1	1	0	1	1	1	1	1	1	1	0	1	0
GORG_SAMEA6076038_SAGS_AG414O15	LUX-I-1	LUX	1	1	0	1	0	1	1	1	1	1	0	1	0
GORG_SAMEA6069426_SAGS_AG891A21	LUX-I-2	LUX	0	0	0	1	0	1	1	1	1	1	0	1	0
GORG_SAMEA6072856_SAGS_AG910B21	LUX-I-3	LUX	0	1	0	1	0	1	1	1	1	1	0	1	0
GORG_SAMEA6069019_SAGS_AG359L21	LUX-I-4	LUX	1	1	0	1	0	1	1	1	0	1	0	1	0
GORG_SAMEA6075904_SAGS_AG414C16	LUX-I-4	LUX	1	1	0	0	0	1	1	1	1	1	0	1	0
GORG_SAMEA6073124_SAGS_AG911F16	LUX-I-4	LUX	1	0	0	1	0	1	1	1	1	1	0	1	0
GORG_SAMEA6078182_SAGS_AG343F17	LUX-J-1	LUX	1	0	0	0	1	1	1	1	1	1	0	1	1
GORG_SAMEA6077871_SAGS_AG337E14	LUX-A-3	LUX	1	0	0	0	1	1	1	1	1	1	0	1	0
TARA_SAMEA2623370_METAG_KLNICJAN	LUX-J-2	LUX	0	0	0	0	1	1	1	1	1	1	0	1	1
TARA_SAMEA2622402_METAG_CADGLAMF	LUX-J-2	LUX	0	0	0	0	1	1	1	1	1	1	0	1	1
TARA_SAMEA2622219_METAG_GFNOGGCG	LUX-J-2	LUX	0	0	0	0	1	1	1	1	1	1	0	1	1
GORG_SAMEA6078312_SAGS_AG343N19	LUX-J-2	LUX	0	0	0	0	1	1	1	1	1	1	0	1	1
GORG_SAMEA6079988_SAGS_AG430P14	LUX-A-4	LUX	1	0	0	0	1	1	1	1	1	1	0	1	0
GORG_SAMEA6075245_SAGS_AG349J18	LUX-A-5	LUX	1	0	0	0	1	1	1	1	1	1	0	1	0
TARA_SAMEA2619857_METAG_HLLMHFAC	LUX-A-6	LUX	0	0	0	0	1	1	1	0	1	1	0	1	0
TARA_SAMEA2623426_METAG_EAKNEHMN	LUX-A-6	LUX	0	0	0	0	1	1	1	1	1	1	0	1	0
TARA_SAMEA2623446_METAG_JCAGGBBN	LUX-A-6	LUX	0	0	0	0	1	1	1	1	1	1	0	1	0
TARA_SAMEA2619879_METAG_EAGODMKI	LUX-A-6	LUX	0	0	0	0	1	1	1	1	1	1	0	1	0
GORG_SAMEA6072821_SAGS_AG909P15	LUX-A-7	LUX	1	0	0	0	1	1	1	1	1	1	0	1	0
GORG_SAMEA6071980_SAGS_AG904M20	LUX-A-7	LUX	1	0	0	0	1	1	1	1	1	1	0	1	0
GORG_SAMEA6070079_SAGS_AG894B17	LUX-A-8	LUX	1	0	0	0	1	1	1	1	1	1	0	1	0
GORG_SAMEA6074123_SAGS_AG916C10	LUX-A-9	LUX	1	0	0	0	1	1	1	1	1	1	0	1	0
GCA_001187845.1_ASM118784v1_genomic	Octadecabacter-1	Octadecabacter	1	1	0	1	1	1	1	1	1	1	1	0	1
GCA_900185015.1_O.ascidiaceicola_CECT8868	Octadecabacter-2	Octadecabacter	1	1	0	1	1	1	1	1	1	1	1	0	1
GCA_000155675.2_ASM15567v2_genomic	Octadecabacter-3	Octadecabacter	0	1	0	0	1	1	1	1	1	1	1	0	1
GCA_000155735.2_ASM15573v2_genomic	Octadecabacter-4	Octadecabacter	0	1	0	0	1	1	1	1	1	1	1	0	1
TARA_SAMEA4397798_METAG_CJMABPGO	Octadecabacter-5	Octadecabacter	0	1	0	0	1	1	1	1	1	1	1	0	1
GCA_003709565.1_ASM370956v1_genomic	Paracoccus-1	Paracoccus	0	0	0	0	0	0	1	1	1	1	1	1	1
GCA_900108405.1_IMG-taxon_2617270733	Paracoccus-10	Paracoccus	1	1	0	1	0	0	1	1	1	0	0	0	0
GCA_900142875.1_IMG-taxon_2695420926	Paracoccus-10	Paracoccus	1	1	0	1	0	0	1	1	1	0	1	0	0
GCA_000763805.1_ASM76380v1_genomic	Paracoccus-11	Paracoccus	0	1	0	1	0	0	1	1	1	0	0	0	0
GCA_900106665.1_IMG-taxon_2693429863	Paracoccus-12	Paracoccus	0	1	0	1	0	0	1	1	1	0	0	0	0
GCA_002105555.1_ASM210555v1_genomic	Paracoccus-13	Paracoccus	0	1	0	0	0	0	1	1	1	0	0	0	0
GCA_900102885.1_IMG-taxon_2617270907	Paracoccus-14	Paracoccus	1	1	0	0	0	0	1	1	1	1	0	0	0
GCA_003337565.1_ASM333756v1_genomic	Paracoccus-15	Paracoccus	0	1	0	0	0	0	1	1	1	1	1	0	1
GCA_900111785.1_IMG-taxon_2617270913	Paracoccus-16	Paracoccus	1	1	0	1	0	0	1	1	1	1	1	0	1
GCA_003387045.1_ASM338704v1_genomic	Paracoccus-17	Paracoccus	1	0	0	1	0	0	1	1	1	0	1	1	1
GCA_003633525.1_ASM363352v1_genomic	Paracoccus-17	Paracoccus	1	0	0	1	0	0	1	1	1	1	1	0	1
GCA_003386575.1_ASM338657v1_genomic	Paracoccus-17	Paracoccus	1	0	0	1	0	0	1	1	1	1	1	0	1
GCA_900113565.1_IMG-taxon_2615840720	Paracoccus-18	Paracoccus	0	0	0	0	0	0	1	1	1	0	1	1	1
GCA_000622145.1_ASM62214v1_genomic	Paracoccus-19	Paracoccus	1	1	0	0	0	0	1	1	1	0	1	1	1
GCA_900110285.1_IMG-taxon_2636415977	Paracoccus-2	Paracoccus	1	0	0	0	0	0	1	1	1	1	1	1	1
GCA_900182695.1_IMG-taxon_2724679710	Paracoccus-20	Paracoccus	0	1	0	0	0	0	1	1	1	0	1	1	1
GCA_002847445.1_ASM284744v1_genomic	Paracoccus-21	Paracoccus	1	1	0	0	0	0	1	1	1	0	0	0	1
GCA_900101865.1_IMG-taxon_2675903152	Paracoccus-22	Paracoccus	0	1	0	0	0	0	1	1	1	1	1	0	0
GCA_003007735.2_ASM300773v2_genomic	Paracoccus-23	Paracoccus	0	0	0	1	0	0	1	1	1	1	0	0	1
GCA_900156835.1_IMG-taxon_2681813562	Paracoccus-24	Paracoccus	0	1	0	1	0	0	1	1	1	1	0	0	1
GCA_000444995.1_ASM44499v1_genomic	Paracoccus-25	Paracoccus	1	0	0	0	0	0	1	1	1	1	1	1	1
GCA_007830335.1_ASM783033v1_genomic	Paracoccus-26	Paracoccus	1	1	0	0	0	0	1	1	1	1	1	1	1
GCA_900199195.1_IMG-taxon_2737471638	Paracoccus-27	Paracoccus	1	1	0	1	1	0	1	1	1	1	1	0	1
GCA_900111675.1_IMG-taxon_2634166318	Paracoccus-3	Paracoccus	1	0	0	0	0	0	1	1	1	1	0	0	1
TARA_SAMEA2620882_METAG_ECPJEPLI	Paracoccus-4	Paracoccus	0	1	0	0	1	0	1	1	1	0	0	0	0
GCA_003594815.1_ASM359481v1_genomic	Paracoccus-5	Paracoccus	1	1	0	1	0	0	1	1	1	1	0	0	0
TARA_SAMEA4398315_METAG_BPOJMCNG	Paracoccus-6	Paracoccus	1	1	0	0	0	0	1	1	1	0	0	0	1
GCA_000420145.1_ASM42014v1_genomic	Paracoccus-7	Paracoccus	0	1	0	0	0	0	1	1	1	0	1	0	0
GCA_900102505.1_IMG-taxon_2596583549	Paracoccus-8	Paracoccus	0	1	0	0	0	0	1	1	1	0	0	0	1
GCA_900188295.1_IMG-taxon_2724679705	Paracoccus-9	Paracoccus	0	0	0	1	0	0	1	1	1	0	1	0	1
GCA_001888185.1_ASM188818v1_genomic	Phaeobacter-1	Phaeobacter	0	1	0	1	1	0	1	1	1	1	1	0	1
GCA_000473105.1_ASM47310v1_genomic	Phaeobacter-1	Phaeobacter	0	1	0	1	1	0	1	1	1	1	1	0	1
GCA_000511385.1_ASM51138v1_genomic	Phaeobacter-2	Phaeobacter	0	1	0	1	1	0	1	1	1	1	1	0	1
GCA_001404195.1_N.italicaCECT7645	Phaeobacter-3	Phaeobacter	0	1	0	1	1	1	1	1	1	1	1	0	1
GCA_001890925.1_ASM189092v1_genomic	Planktotalea-1	Planktotalea	1	1	0	1	1	1	1	1	1	1	1	0	1
NSEA_SAMEA5406874_METAG_20160426B44G1	Planktotalea-1	Planktotalea	1	1	0	0	0	1	1	1	1	1	0	0	1
NSEA_SAMEA5405253_METAG_20110523B97G1	Planktotalea-2	Planktotalea	1	1	0	1	1	1	1	1	1	1	1	0	1
GCA_002105285.1_ASM210528v1_genomic	Planktotalea-3	Planktotalea	1	1	0	1	1	1	1	1	1	1	1	0	1
TARA_SAMEA4396538_METAG_CAOPAICI	RCA-A1	RCA	1	1	0	0	1	0	1	1	1	1	1	0	0
TARA_SAMEA4397196_METAG_LEBFBDKM	RCA-A1	RCA	0	1	0	0	0	1	1	1	1	1	0	0	0
ANT28_SAMPLE241_METAG_JJDPOKHG	RCA-B1	RCA	1	1	0	0	1	0	1	1	1	1	0	0	0
BGEO_SAMN07136681_METAG_CCFDMHKL	RCA-B1	RCA	1	1	0	0	0	1	1	1	1	1	1	0	1
TARA_SAMEA4397311_METAG_NGBFAPNO	RCA-B2	RCA	1	1	0	0	1	0	1	1	1	1	0	0	0
TARA_SAMEA4397903_METAG_PBEFKDMC	RCA-B2	RCA	1	1	0	0	0	1	1	1	1	1	1	0	0
NSEA_SAMEA5406059_METAG_20120510B64G1	RCA-B2	RCA	1	1	0	0	0	1	1	1	1	1	1	0	0
TARA_SAMEA4397516_METAG_FMMDGJLF	RCA-B2	RCA	1	1	0	0	0	1	1	1	1	1	1	0	0
TARA_SAMEA4397426_METAG_JEBIGGCL	RCA-B2	RCA	1	1	0	0	0	1	1	1	1	1	1	0	0
TARA_SAMEA4398341_METAG_NFOOLMGP	RCA-B2	RCA	1	1	0	0	0	1	1	1	1	1	1	0	1
TARA_SAMEA4397157_METAG_NGHKFCOJ	RCA-B2	RCA	1	1	0	0	0	1	1	1	1	1	1	0	0
TARA_SAMEA4397196_METAG_KCMCGEFP	RCA-B2	RCA	1	1	0	0	0	1	1	1	1	1	1	0	1
TARA_SAMEA4397611_METAG_EOJFKCMK	RCA-B2	RCA	1	1	0	0	0	1	1	1	1	1	1	0	0
TARA_SAMEA4397278_METAG_DGACBACO	RCA-B2	RCA	1	1	0	0	0	1	1	1	1	1	1	0	0
TARA_SAMEA4397569_METAG_KIKNJMDN	RCA-B2	RCA	1	1	0	0	0	1	1	1	1	1	1	0	0
TARA_SAMEA4398247_METAG_JHLNHDBE	RCA-B2	RCA	1	1	0	0	0	1	1	1	1	1	1	0	0
TARA_SAMEA4398296_METAG_GKEOPECK	RCA-B2	RCA	1	1	0	0	0	1	1	1	1	1	1	0	1
TARA_SAMEA4397101_METAG_HNJMAKPE	RCA-B2	RCA	1	1	0	0	0	1	1	1	1	1	1	0	1
TARA_SAMEA4397239_METAG_COHLBNIA	RCA-B2	RCA	1	1	0	0	0	1	1	1	1	1	1	0	0
TARA_SAMEA4397649_METAG_FEHKBCJA	RCA-B2	RCA	1	1	0	0	0	1	1	1	1	1	1	0	0
TARA_SAMEA4397930_METAG_DHCENOEG	RCA-B2	RCA	1	1	0	0	0	1	1	1	1	1	1	0	0
TARA_SAMEA4398176_METAG_MHCPDBIL	RCA-B2	RCA	1	1	0	0	0	1	1	1	1	1	1	0	0
TARA_SAMEA4398219_METAG_JPOKABPI	RCA-B2	RCA	1	1	0	0	0	1	1	1	1	1	1	0	0
TARA_SAMEA4396538_METAG_GIGKEHFN	RCA-B2	RCA	1	1	0	0	0	1	1	1	1	1	1	0	1
TARA_SAMEA4397705_METAG_CBHMPCAE	RCA-B2	RCA	1	1	0	0	0	1	1	1	1	1	1	0	0
TARA_SAMEA4397390_METAG_LIIMPECH	RCA-B2	RCA	1	1	0	0	0	1	1	1	1	1	1	0	0
TARA_SAMEA4398370_METAG_BHIOPPFJ	RCA-B2	RCA	1	1	0	0	0	1	1	1	1	1	1	0	0
ANT28_SAMPLE241_METAG_CPHJOAPH	RCA-B3	RCA	1	1	0	0	1	0	1	1	1	1	0	0	0
TARA_SAMEA2621536_METAG_KDNFFGLL	RCA-B3	RCA	1	1	0	0	0	0	1	1	1	1	1	0	1
TARA_SAMEA4397311_METAG_LDJEFKPI	RCA-B3	RCA	1	0	0	0	0	0	1	1	0	1	1	0	1
TARA_SAMEA2621509_METAG_KCJLCHJJ	RCA-B3	RCA	0	1	0	0	0	1	1	1	1	1	1	0	1
ANT28_SAMPLE178_METAG_JAPDFNHF	RCA-B3	RCA	0	1	0	0	0	1	1	1	1	1	1	0	0
TARA_SAMEA4397390_METAG_OJJDELFC	RCA-B3	RCA	1	0	0	0	0	0	1	1	0	1	1	0	1
ANT28_SAMPLE179_METAG_ODOPHOAB	RCA-B3	RCA	0	1	0	0	0	0	1	1	1	1	1	0	0
ANT28_SAMPLE287_METAG_FMEBJFKG	RCA-B3	RCA	0	1	0	0	0	1	1	1	1	1	0	0	0
TARA_SAMEA2621487_METAG_OKLEJKDF	RCA-B3	RCA	0	1	0	0	0	1	1	1	1	1	1	0	1
BGEO_SAMN07136937_METAG_ALPGGBFO	RCA-B4	RCA	1	1	1	0	0	0	1	1	1	1	0	0	0
TARA_SAMEA2623135_METAG_LIJAIFAD	RCA-B4	RCA	1	1	0	0	0	1	1	1	1	1	1	0	1
TARA_SAMEA4396496_METAG_EGPMMJFM	RCA-B4	RCA	1	1	0	0	0	0	1	1	1	1	1	0	1
TARA_SAMEA4396424_METAG_POGHPGNP	RCA-B4	RCA	1	1	0	0	0	0	1	1	1	1	1	0	1
ANT28_SAMPLE326_METAG_MIGBPKKI	RCA-B4	RCA	1	1	0	0	0	0	1	1	1	1	1	0	0
ANT28_SAMPLE329_METAG_KMGOCCFD	RCA-B4	RCA	1	1	0	0	0	0	1	1	1	1	1	0	0
TARA_SAMEA2623627_METAG_AMPNAMHA	RCA-B4	RCA	1	1	0	0	0	0	1	1	1	1	1	0	1
ANT28_SAMPLE330_METAG_KPCABOHP	RCA-B4	RCA	1	1	0	0	0	0	1	1	1	1	1	0	0
BGEO_SAMN07136961_METAG_IAEADPKL	RCA-B4	RCA	1	1	0	0	0	0	1	1	1	1	1	0	1
TARA_SAMEA4397426_METAG_AOFPBGIH	RCA-C1	RCA	0	1	0	1	1	0	1	0	1	1	0	0	0
TARA_SAMEA4396538_METAG_HNKNJLIB	RCA-C1	RCA	1	1	0	0	0	0	1	0	1	1	0	0	0
TARA_SAMEA2621423_METAG_HMANLLPI	RCA-C1	RCA	0	1	0	1	0	0	1	1	1	1	1	0	0
ANT28_SAMPLE241_METAG_IBNIABBM	RCA-C2	RCA	0	1	0	0	1	0	1	1	1	1	0	0	0
NSEA_SAMEA5407188_METAG_20160512B7G10	RCA-C3	RCA	0	1	0	1	1	1	1	1	1	1	1	0	1
TARA_SAMEA4397611_METAG_JFICBANG	RCA-C3	RCA	0	1	0	0	0	1	1	1	1	1	1	0	0
TARA_SAMEA4397798_METAG_MDFHKJJK	RCA-C3	RCA	0	1	0	1	0	1	1	1	1	1	1	0	1
TARA_SAMEA4397930_METAG_FDOALGEH	RCA-C3	RCA	0	1	0	1	0	1	1	1	1	1	1	0	1
TARA_SAMEA2621423_METAG_IGMJFLMF	RCA-C3	RCA	0	1	0	1	0	1	1	1	1	1	1	0	0
TARA_SAMEA4397649_METAG_ALFICBCN	RCA-C3	RCA	0	1	0	1	0	0	1	1	1	1	1	0	1
TARA_SAMEA4397842_METAG_AGACCHCI	RCA-C3	RCA	0	1	0	1	0	0	1	1	1	1	1	0	0
TARA_SAMEA4398067_METAG_LMAALFFI	RCA-C3	RCA	0	1	0	0	0	1	1	1	1	1	1	0	1
TARA_SAMEA4398094_METAG_KAIHMEFI	RCA-C3	RCA	0	0	0	1	0	1	1	1	1	1	1	0	1
TARA_SAMEA4397516_METAG_FGBONFPL	RCA-C3	RCA	0	1	0	1	0	0	1	1	1	1	1	0	1
TARA_SAMEA4397903_METAG_CGDPMDGK	RCA-C3	RCA	0	1	0	1	0	1	1	1	1	1	1	0	1
TARA_SAMEA4398009_METAG_KFDHDLHA	RCA-C3	RCA	0	1	0	1	0	0	1	1	1	1	1	0	1
TARA_SAMEA2621401_METAG_HMOFNEGP	RCA-C3	RCA	0	1	0	1	0	1	1	1	1	1	1	0	0
TARA_SAMEA4397472_METAG_LMGDGBPA	RCA-C3	RCA	0	1	0	1	0	0	1	1	1	1	1	0	1
TARA_SAMEA4397569_METAG_DJNJDGHF	RCA-C4	RCA	0	1	0	1	0	1	1	1	1	1	1	0	0
TARA_SAMEA4397239_METAG_DGEKPGED	RCA-C4	RCA	0	1	0	1	1	0	1	1	1	1	0	0	0
TARA_SAMEA4397649_METAG_LIHCEAEE	RCA-C4	RCA	0	1	0	1	0	1	1	1	1	1	1	0	0
TARA_SAMEA4397611_METAG_OIMMFBHC	RCA-C4	RCA	0	1	0	1	0	1	1	1	1	1	1	0	0
TARA_SAMEA4397311_METAG_ALJCCPPC	RCA-C4	RCA	0	1	0	1	0	1	1	1	1	1	1	0	0
TARA_SAMEA4397034_METAG_KHGLEGHM	RCA-C4	RCA	0	1	0	1	0	1	1	1	1	1	1	0	0
TARA_SAMEA4397390_METAG_KONFPMPI	RCA-C4	RCA	0	1	0	1	0	1	1	1	1	1	1	0	0
TARA_SAMEA4397426_METAG_DDEDKPON	RCA-C4	RCA	0	1	0	1	0	1	1	1	1	1	1	0	0
ANT28_SAMPLE287_METAG_LNAAOIAO	RCA-C5	RCA	0	1	0	0	0	0	1	1	1	1	1	0	0
ANT28_SAMPLE178_METAG_LLLEPJCG	RCA-C5	RCA	0	1	0	0	0	0	1	1	1	1	1	0	0
ANT28_SAMPLE241_METAG_CPIDHMEF	RCA-C5	RCA	0	1	0	1	0	1	1	1	1	1	0	0	0
TARA_SAMEA2621509_METAG_EHDBKLHN	RCA-C5	RCA	0	1	0	1	1	0	1	1	1	1	0	0	0
ANT28_SAMPLE179_METAG_HGGFONEJ	RCA-C5	RCA	0	1	0	1	0	1	1	1	1	1	1	0	0
TARA_SAMEA2621536_METAG_MFGPAFPA	RCA-C5	RCA	0	1	0	1	0	0	1	1	1	1	1	0	0
TARA_SAMEA2621401_METAG_FPOJAMCL	RCA-C5	RCA	0	1	0	1	0	1	1	1	1	1	1	0	0
NSEA_SAMEA5404052_METAG_20100511B77G0	RCA-C6	RCA	1	1	0	1	0	0	1	1	1	1	1	0	1
Rhodobacteraceae bacterium IMCC1909	RCA-C6	RCA	1	1	0	1	1	1	1	1	1	1	1	0	1
Rhodobacteraceae bacterium IMCC1923	RCA-C6	RCA	1	1	0	1	1	1	1	1	1	1	1	0	1
Rhodobacteraceae bacterium IMCC1933	RCA-C6	RCA	1	1	0	1	1	0	1	1	1	1	1	0	1
Roseobacter bacterium LE17	RCA-C6	RCA	1	1	0	1	1	1	1	1	1	1	1	0	1
Planktomarina temperata RCA23	RCA-C6	RCA	1	1	0	1	1	0	1	1	1	1	1	0	1
ANT28_SAMPLE296_METAG_ENLIAGMA	RCA-C7	RCA	0	1	0	0	0	0	1	0	1	1	1	0	0
ANT28_SAMPLE297_METAG_LFGHACKE	RCA-C7	RCA	0	1	0	0	1	0	1	1	1	1	1	0	0
NSEA_SAMEA5405941_METAG_20120503B5G4	RCA-C8	RCA	0	0	0	0	0	0	1	1	1	1	0	0	1
GCA_900172285.1_R.aestuarii_CECT7745	Roseovarius-1	Roseovarius	1	1	0	1	1	1	1	1	1	1	1	0	1
GCA_003634925.1_ASM363492v1_genomic	Roseovarius-10	Roseovarius	1	1	0	1	1	0	1	1	1	1	1	0	1
GCA_900142665.1_IMG-taxon_2700988706	Roseovarius-11	Roseovarius	1	1	0	1	1	0	1	1	1	1	1	0	1
GCA_900142765.1_IMG-taxon_2700988728	Roseovarius-12	Roseovarius	1	1	0	1	1	1	1	1	1	1	1	0	1
GCA_002917925.1_ASM291792v1_genomic	Roseovarius-13	Roseovarius	1	1	0	1	1	1	1	1	1	1	1	0	1
GCA_001441615.1_ASM144161v1_genomic	Roseovarius-13	Roseovarius	1	1	0	1	1	1	1	1	1	1	1	0	1
GCA_001441635.1_ASM144163v1_genomic	Roseovarius-14	Roseovarius	1	1	0	1	1	1	1	1	1	1	1	0	1
GCA_000152625.1_ASM15262v1_genomic	Roseovarius-15	Roseovarius	0	1	0	1	1	1	1	1	1	1	1	0	1
TARA_SAMEA2621191_METAG_NNALOPNJ	Roseovarius-15	Roseovarius	0	1	0	1	0	1	1	1	1	1	1	0	1
GCA_900109455.1_IMG-taxon_2693429884	Roseovarius-16	Roseovarius	0	1	0	0	1	1	1	1	1	1	1	0	1
GCA_900142625.1_IMG-taxon_2700988702	Roseovarius-17	Roseovarius	1	1	0	1	1	1	1	1	1	1	1	0	1
GCA_900172365.1_R.gaetbulli_CECT8370	Roseovarius-17	Roseovarius	1	1	0	1	1	1	1	1	1	1	1	0	1
GCA_900115165.1_IMG-taxon_2622736530	Roseovarius-18	Roseovarius	1	1	0	1	1	1	1	1	1	1	1	0	1
GCA_900172295.1_P.litorisediminis_CECT8287	Roseovarius-19	Roseovarius	1	1	0	1	1	1	1	1	1	1	1	0	1
GCA_900172335.1_R.albus_CECT7450	Roseovarius-2	Roseovarius	0	1	0	0	1	1	1	1	1	1	1	0	1
GCA_002834145.1_ASM283414v1_genomic	Roseovarius-20	Roseovarius	1	1	0	1	1	1	1	1	1	1	1	0	1
GCA_003072125.1_ASM307212v1_genomic	Roseovarius-3	Roseovarius	1	0	0	1	1	0	1	1	1	1	1	0	1
GCA_900156535.1_IMG-taxon_2681812935	Roseovarius-4	Roseovarius	1	1	0	1	1	0	1	1	1	1	1	0	1
TARA_SAMEA2621191_METAG_JOABIJEI	Roseovarius-5	Roseovarius	1	1	0	1	0	1	1	1	1	1	0	0	0
GCA_000768555.3_Rosmuc_1.1_genomic	Roseovarius-5	Roseovarius	1	1	0	1	1	1	1	1	1	1	1	0	1
TARA_SAMEA2623403_METAG_MFMFELKN	Roseovarius-6	Roseovarius	1	1	0	1	1	1	1	1	1	1	1	0	1
TARA_SAMEA2621528_METAG_GNGMLFPE	Roseovarius-7	Roseovarius	1	1	0	1	0	1	1	1	1	1	1	0	1
GCA_002925845.1_ASM292584v1_genomic	Roseovarius-7	Roseovarius	1	1	0	1	1	1	1	1	1	1	1	0	1
GCA_900109855.1_IMG-taxon_2619619026	Roseovarius-8	Roseovarius	1	1	0	1	1	1	1	1	1	1	1	0	1
TARA_SAMEA2622765_METAG_NBAIIJFA	Roseovarius-9	Roseovarius	1	1	0	1	1	0	1	1	1	1	1	0	1
GCA_900129345.1_IMG-taxon_2695420938	Rugeria-1	Rugeria	1	1	0	1	1	1	1	1	1	1	1	0	1
GCA_900141625.1_IMG-taxon_2698536695	Rugeria-1	Rugeria	1	1	0	1	1	1	1	1	1	1	1	0	1
GCA_900185035.1_R.arenilitoris_CECT8715	Rugeria-1	Rugeria	1	1	0	0	1	1	1	1	1	1	1	0	1
GCA_001507595.1_ASM150759v1_genomic	Rugeria-2	Rugeria	1	1	0	1	1	1	1	1	1	1	1	0	1
GCA_000192475.2_ASM19247v1_genomic	Rugeria-3	Rugeria	0	1	0	0	1	1	1	1	1	1	1	0	1
GCA_900106805.1_IMG-taxon_2693429872	Rugeria-4	Rugeria	0	1	0	0	1	1	1	1	1	1	1	0	1
GCA_001458195.1_R.atlanticaCECT4292	Rugeria-5	Rugeria	1	1	0	1	1	1	1	1	1	1	1	0	1
GCA_001458295.1_Ruegeria_sp._CECT5091	Rugeria-6	Rugeria	0	1	0	0	1	1	1	1	1	1	1	0	1
GCA_900172215.1_R.meonggei_CECT8411	Rugeria-7	Rugeria	1	1	0	0	1	1	1	1	1	1	1	0	1
GCA_900182615.1_IMG-taxon_2724679780	Rugeria-8	Rugeria	1	1	0	1	1	1	1	1	1	1	1	0	1
GCA_001507545.1_ASM150754v1_genomic	Rugeria-9	Rugeria	1	1	0	1	1	1	1	1	1	1	1	0	1
GCA_000622405.1_12864_draft_genomic	sulfitobacter-1	sulfitobacter	1	1	0	1	1	0	1	1	1	1	1	0	1
TARA_SAMEA4396941_METAG_HADKALDI	sulfitobacter-10	sulfitobacter	0	1	0	1	1	1	1	1	1	0	0	0	0
TARA_SAMEA2622112_METAG_MLEFJOOD	sulfitobacter-10	sulfitobacter	0	1	0	1	0	1	1	1	1	0	1	0	0
GCA_900113435.1_IMG-taxon_2616644813	sulfitobacter-10	sulfitobacter	0	1	0	1	1	1	1	1	1	1	1	0	0
GCA_900102535.1_IMG-taxon_2634166359	sulfitobacter-11	sulfitobacter	0	1	0	1	1	1	1	1	1	0	1	0	0
GCA_900116285.1_IMG-taxon_2619619641	sulfitobacter-12	sulfitobacter	1	1	0	1	1	1	1	1	1	1	1	0	1
TARA_SAMEA4397536_METAG_IBGBAAJA	sulfitobacter-13	sulfitobacter	1	1	0	1	1	1	1	1	1	1	1	0	1
NSEA_SAMEA5406739_METAG_20160419B37G1	sulfitobacter-14	sulfitobacter	1	1	0	1	1	1	1	1	1	1	1	0	1
NSEA_SAMEA5404440_METAG_20110404B29G1	sulfitobacter-15	sulfitobacter	1	1	0	1	1	0	1	1	1	1	1	0	1
TARA_SAMEA4396941_METAG_NMOKIAAF	sulfitobacter-16	sulfitobacter	0	1	0	1	1	0	1	1	1	1	1	0	1
TARA_SAMEA4397330_METAG_AJIEMPFL	sulfitobacter-17	sulfitobacter	1	1	0	1	1	1	1	1	1	1	1	0	1
TARA_SAMEA4397330_METAG_IIKHBEIA	sulfitobacter-18	sulfitobacter	1	1	0	1	1	0	1	1	1	1	1	0	1
GCA_003054325.1_ASM305432v1_genomic	sulfitobacter-19	sulfitobacter	1	1	0	1	1	1	1	1	1	1	1	0	1
TARA_SAMEA4398067_METAG_BMGDKCLP	sulfitobacter-2	sulfitobacter	1	1	0	1	1	1	1	1	1	1	0	0	1
TARA_SAMEA4397330_METAG_HPNADKDC	sulfitobacter-20	sulfitobacter	1	1	0	1	1	1	1	1	1	1	1	0	1
GCA_000622325.1_MM124_draft_genomic	sulfitobacter-21	sulfitobacter	1	1	0	1	1	1	1	1	1	1	1	0	1
GCA_000622385.1_NB77_draft_genomic	sulfitobacter-22	sulfitobacter	1	1	0	1	1	1	1	1	1	1	1	0	1
GCA_000622365.1_NB68_draft_genomic	sulfitobacter-23	sulfitobacter	1	1	0	1	1	0	1	1	1	1	1	0	1
GCA_900112755.1_IMG-taxon_2619619004	sulfitobacter-24	sulfitobacter	1	1	0	1	1	1	1	1	1	1	1	0	1
NSEA_SAMEA5405243_METAG_20110523B85G1	sulfitobacter-25	sulfitobacter	1	1	0	1	1	1	1	1	1	1	1	0	1
TARA_SAMEA4396515_METAG_MAOJNANK	sulfitobacter-3	sulfitobacter	0	1	0	1	0	1	1	1	1	1	1	0	1
TARA_SAMEA4397920_METAG_AOALJNEL	sulfitobacter-4	sulfitobacter	0	1	0	1	0	1	1	1	1	1	0	0	0
GCA_003610455.1_ASM361045v1_genomic	sulfitobacter-5	sulfitobacter	1	1	0	0	1	1	1	1	1	0	1	0	1
TARA_SAMEA4397920_METAG_NBNHFLOD	sulfitobacter-6	sulfitobacter	1	1	0	1	1	0	1	1	1	0	1	0	1
MALA_SAMN05422195_METAG_NEANBIPH	sulfitobacter-7	sulfitobacter	0	1	0	1	0	0	1	1	1	0	0	0	0
GCA_900106935.1_IMG-taxon_2622736431	sulfitobacter-7	sulfitobacter	0	1	0	1	0	0	1	1	1	0	1	0	1
TARA_SAMEA2621528_METAG_GAEKHINC	sulfitobacter-8	sulfitobacter	0	1	0	1	0	0	1	1	1	0	0	0	0
GCA_900103185.1_IMG-taxon_2622736527	sulfitobacter-8	sulfitobacter	0	1	0	1	0	0	1	1	1	0	1	0	1
TARA_SAMEA4396515_METAG_EGMEDFPO	sulfitobacter-9	sulfitobacter	0	1	0	0	0	1	1	1	1	0	1	0	0
GCA_000172095.1_ASM17209v1_genomic	sulfitobacter-9	sulfitobacter	0	1	0	1	1	1	1	1	1	1	1	0	0
ANT28_SAMPLE241_METAG_JCAHKLIB	TCR-A	TCR	0	1	0	1	1	0	1	1	1	1	1	0	1
TARA_SAMEA2621509_METAG_MPBCKPHO	TCR-A	TCR	0	1	0	1	0	1	1	1	1	1	1	0	0
TARA_SAMEA2621487_METAG_GMPAMBEI	TCR-A	TCR	0	1	0	1	0	1	1	1	1	1	0	0	1
TARA_SAMEA4397278_METAG_OEEGOFGB	TCR-B	TCR	0	1	0	0	0	1	1	0	0	1	1	0	1
TARA_SAMEA4398009_METAG_MODGJEKJ	TCR-B	TCR	0	1	0	1	1	0	1	1	1	1	0	0	0
TARA_SAMEA4397390_METAG_OANBIOOI	TCR-B	TCR	0	1	0	0	0	1	1	1	0	1	1	0	1
TARA_SAMEA4397611_METAG_GLLDCGJJ	TCR-B	TCR	0	1	0	1	0	1	1	1	1	1	1	0	1
TARA_SAMEA4397239_METAG_KKOONDLB	TCR-B	TCR	0	1	0	1	0	1	1	1	0	1	1	0	1
TARA_SAMEA4397426_METAG_AIPELCJN	TCR-B	TCR	0	1	0	1	0	1	1	1	1	1	1	0	1
TARA_SAMEA4397798_METAG_CFPPPCED	TCR-B	TCR	0	1	0	1	0	1	1	1	1	1	1	0	1
TARA_SAMEA4397983_METAG_OLBGKPMH	TCR-B	TCR	0	1	0	1	0	1	1	1	1	1	1	0	1
TARA_SAMEA4398150_METAG_MPKBFDJI	TCR-B	TCR	0	1	0	1	0	1	1	1	1	1	1	0	1
TARA_SAMEA4397649_METAG_EBHOBEIG	TCR-B	TCR	0	1	0	1	0	1	1	1	1	1	1	0	1
TARA_SAMEA4397705_METAG_JFCINLJN	TCR-B	TCR	0	1	0	1	0	1	1	1	1	1	1	0	1
TARA_SAMEA4398067_METAG_JAKAJNGF	TCR-B	TCR	0	1	0	1	0	1	1	1	1	1	1	0	1
TARA_SAMEA4397516_METAG_NBMHCLPA	TCR-B	TCR	0	1	0	1	0	1	1	1	1	1	1	0	1
TARA_SAMEA4397903_METAG_BMKFPANH	TCR-B	TCR	0	1	0	1	0	1	1	1	1	1	1	0	1
TARA_SAMEA4398094_METAG_HGDMBOBN	TCR-B	TCR	0	1	0	1	0	1	1	1	1	1	1	0	1
TARA_SAMEA4397311_METAG_JMIIIKEJ	TCR-B	TCR	0	1	0	1	0	1	1	1	1	1	1	0	1
TARA_SAMEA4397569_METAG_FLCEJGBL	TCR-B	TCR	1	1	0	1	0	1	1	1	1	1	1	0	1
TARA_SAMEA4396496_METAG_HDILNDHF	TCR-C	TCR	1	1	0	1	0	1	1	1	0	1	1	0	1
TARA_SAMEA2591074_METAG_MMNGHOGL	TCR-C	TCR	0	1	0	1	0	1	1	1	0	1	1	0	1
NSEA_SAMEA5406367_METAG_20160316B26G1	TCR-C	TCR	1	1	0	1	0	1	1	1	1	1	0	0	1
MARD_SAMN02441634_SAGS_MMP02441634	TCR-D	TCR	1	1	0	0	0	0	1	0	1	1	0	0	0
TARA_SAMEA4397101_METAG_IGBOOOBF	TCR-D	TCR	0	1	0	0	0	1	1	0	1	1	0	0	1
TARA_SAMEA4396538_METAG_NENAJCNL	TCR-D	TCR	0	1	0	1	0	1	1	0	1	1	0	0	1
TARA_SAMEA4397196_METAG_IJOKKCJK	TCR-D	TCR	0	1	0	1	0	1	1	0	1	1	0	0	1
TARA_SAMEA2620970_METAG_BDFNEAFP	TCR-D	TCR	0	1	0	1	0	0	1	1	1	1	0	0	1
TARA_SAMEA4397157_METAG_ICMFHGLI	TCR-D	TCR	0	1	0	0	0	1	1	1	1	1	0	0	1
TARA_SAMEA2620979_METAG_JAHMFKHJ	TCR-D	TCR	0	1	0	1	0	1	1	1	1	1	0	0	1
TARA_SAMEA4396496_METAG_HGBPLAFP	TCR-D	TCR	1	1	0	1	0	1	1	1	0	1	1	0	1
ANT28_SAMPLE296_METAG_IEHIDOCF	TCR-D	TCR	1	1	0	1	0	1	1	1	1	1	0	0	1
TARA_SAMEA4396424_METAG_BCADOMNA	TCR-D	TCR	1	1	0	1	0	1	1	1	0	1	1	0	1
NSEA_SAMEA5404848_METAG_20110506B63G1	TCR-D	TCR	1	1	0	1	0	1	1	1	1	1	0	0	1
GCA_000153745.1_ASM15374v1_genomic (HTCC2255)	#N/A	TCR	1	1	0	1	1	0	1	1	1	1	1	0	1
TARA_SAMEA4397278_METAG_HMPOCABJ	TCR-E	TCR	0	1	0	1	0	1	1	0	1	1	0	0	1
TARA_SAMEA4396971_METAG_BBONIEKG	TCR-E	TCR	0	1	0	1	0	1	1	1	1	0	0	0	1
TARA_SAMEA4396538_METAG_JPBGGFFI	TCR-E	TCR	0	1	0	1	0	1	1	1	0	1	0	0	1
TARA_SAMEA4398341_METAG_NCMPLFMA	TCR-E	TCR	0	1	0	1	0	1	1	1	1	1	1	0	1
TARA_SAMEA4398296_METAG_IEFMEDEK	TCR-E	TCR	0	1	0	1	0	1	1	1	1	1	1	0	1
TARA_SAMEA4397157_METAG_PMAKHLKI	TCR-E	TCR	0	1	0	0	0	1	1	1	1	1	0	0	1
TARA_SAMEA4397798_METAG_DOHOKHCJ	TCR-E	TCR	1	1	0	1	0	1	1	1	1	1	0	0	1
TARA_SAMEA4397611_METAG_BEMFKKJM	TCR-E	TCR	1	1	0	1	0	1	1	1	1	1	0	0	1
TARA_SAMEA4398150_METAG_JLCPFBNK	TCR-E	TCR	1	1	0	1	0	1	1	1	1	1	1	0	1
TARA_SAMEA4397196_METAG_CHNOLNNG	TCR-E	TCR	1	1	0	1	0	1	1	1	1	1	0	0	1
TARA_SAMEA4398067_METAG_FFCGELPJ	TCR-E	TCR	0	1	0	1	0	1	1	1	1	1	1	0	1
TARA_SAMEA4397239_METAG_LNCEEDGJ	TCR-E	TCR	1	1	0	1	0	1	1	1	1	1	1	0	1
TARA_SAMEA4397569_METAG_BHFKLDDG	TCR-E	TCR	1	1	0	1	0	1	1	1	1	1	1	0	1
TARA_SAMEA4397705_METAG_DCMKOCPI	TCR-E	TCR	1	1	0	1	0	1	1	1	1	1	0	0	1
TARA_SAMEA4397649_METAG_NNLKDBAN	TCR-E	TCR	1	1	0	1	0	1	1	1	1	1	1	0	1
TARA_SAMEA2621401_METAG_MDDNCBON	TCR-E	TCR	0	1	0	0	0	1	1	1	1	1	0	0	1
TARA_SAMEA4398370_METAG_FOIFAOEO	TCR-E	TCR	0	1	0	1	0	1	1	1	1	1	1	0	1
TARA_SAMEA2621423_METAG_MDBMBIPE	TCR-E	TCR	1	1	0	1	0	1	1	1	1	1	0	0	1
BGEO_SAMN07136485_METAG_OFIIIPJP	TCR-E	TCR	1	1	0	1	0	1	1	1	1	1	1	0	1
TARA_SAMEA4398219_METAG_GEKBPNCA	TCR-E	TCR	0	1	0	1	0	1	1	1	0	1	1	0	1
TARA_SAMEA4398176_METAG_FHCHNHJL	TCR-E	TCR	1	1	0	1	0	1	1	1	1	1	1	0	1
TARA_SAMEA4397101_METAG_FDAENHHH	TCR-E	TCR	0	1	0	1	0	1	1	1	1	1	0	0	1
TARA_SAMEA4397516_METAG_LNDPMEGG	TCR-E	TCR	1	1	0	1	0	1	1	1	1	1	1	0	1
TARA_SAMEA4398247_METAG_CEHMAFOJ	TCR-E	TCR	1	1	0	1	0	1	1	1	1	1	1	0	1
TARA_SAMEA4398009_METAG_OLOKOLBK	TCR-E	TCR	0	1	0	1	0	1	1	1	1	1	0	0	1
TARA_SAMEA4397842_METAG_DGKKFFBP	TCR-E	TCR	1	1	0	1	0	1	1	1	1	1	1	0	1
TARA_SAMEA4397930_METAG_JDAPHHFF	TCR-E	TCR	1	1	0	1	1	0	1	1	1	1	0	0	0
TARA_SAMEA4397426_METAG_PCBOMFDG	TCR-E	TCR	1	1	0	1	0	1	1	1	1	1	1	0	1
NSEA_SAMEA5405425_METAG_20110530B77G1	TCR-E	TCR	0	1	0	0	0	1	1	1	1	1	0	0	1
NSEA_SAMEA5403722_METAG_20100408B75G1	TCR-F	TCR	1	1	0	1	1	0	1	1	1	1	1	0	1
TARA_SAMEA4397295_METAG_KBDLACKE	TCR-G	TCR	1	1	0	0	1	0	1	1	1	1	1	0	1
TARA_SAMEA4397445_METAG_ICPPIAOP	TCR-G	TCR	1	1	0	0	0	1	1	1	1	1	1	0	1

## Sheet: S18 carbohydrate metabolism
Table S18. Presence/Absence of carbohydrate metabolism related pathways and modules in each genome of major Roseobacter lineages and genera.
Genome	Species	Cluster/Genus	OPPP (oxidative pentose phosphate pathway)	NOPPP (Non-oxidative pentose phosphate pathway)	EMP (Embden-Meyerhof-Parnas)	EDP (Entner-Doudoroff pathway）	Glyoxylate cycle	De Ley-Doudoroff pathway (galactose degradation)	Ethylmalonyl pathway
BGEO_SAMN07136493_METAG_BGLPFNCA	AAPR-A	AAPR	0	1	0	0	0	0	1
TARA_SAMEA2621045_METAG_HIJDHLLM	AAPR-A	AAPR	0	1	0	0	0	0	1
TARA_SAMEA4396424_METAG_DGMOOONO	AAPR-A	AAPR	0	1	0	0	0	0	1
TARA_SAMEA4396496_METAG_BPKEAHCI	AAPR-A	AAPR	0	1	0	0	0	0	1
TARA_SAMEA2621021_METAG_HCLFMGNE	AAPR-A	AAPR	0	1	0	0	0	0	0
BGEO_SAMN07136635_METAG_POIOBJEL	AAPR-A	AAPR	0	1	0	0	0	0	1
BGEO_SAMN07136637_METAG_OCMOFIBF	AAPR-A	AAPR	0	1	0	0	0	0	1
TARA_SAMEA2623886_METAG_DCCFAOBI	AAPR-A	AAPR	0	1	0	0	0	0	1
BGEO_SAMN07136492_METAG_MPAAMFAL	AAPR-A	AAPR	0	1	0	0	0	0	1
BGEO_SAMN07136494_METAG_OJIAIAMA	AAPR-A	AAPR	0	1	0	0	0	0	1
TARA_SAMEA2623627_METAG_IGAMABGL	AAPR-A	AAPR	0	1	0	0	0	0	1
TARA_SAMEA2623919_METAG_CLGBBDCI	AAPR-A	AAPR	0	1	0	0	0	0	0
TARA_SAMEA2621013_METAG_GHNACFLA	AAPR-A	AAPR	0	1	0	0	0	0	0
TARA_SAMEA2623135_METAG_OFDKOGHH	AAPR-B	AAPR	0	1	0	0	0	0	0
TARA_SAMEA2621812_METAG_HPILOGFH	AAPR-B	AAPR	0	1	0	0	0	0	1
TARA_SAMEA2621779_METAG_FHAGAFHB	AAPR-B	AAPR	0	1	0	0	0	0	1
TARA_SAMEA4396424_METAG_GDLLDJOF	AAPR-B	AAPR	0	1	0	0	0	0	1
ANT28_SAMPLE326_METAG_CCPPCIGC	AAPR-B	AAPR	0	1	0	0	0	0	1
ANT28_SAMPLE330_METAG_GDBNGPIK	AAPR-B	AAPR	0	1	0	0	0	0	0
BGEO_SAMN07136961_METAG_DPLCEFJG	AAPR-B	AAPR	0	1	0	0	0	0	0
TARA_SAMEA4396496_METAG_CGAKDNHB	AAPR-B	AAPR	0	1	0	0	0	0	0
GORG_SAMEA6076714_SAGS_AG313B09	AAPR-B	AAPR	0	1	0	0	0	0	0
TARA_SAMEA4397072_METAG_FBINOIKL	AAPR-C	AAPR	0	1	0	0	0	0	1
TARA_SAMEA4397611_METAG_CMELBKCI	AAPR-C	AAPR	0	1	0	0	0	0	0
TARA_SAMEA4397983_METAG_ONMPNHKG	AAPR-C	AAPR	0	1	0	0	0	0	0
TARA_SAMEA4398219_METAG_PFNKPPAH	AAPR-C	AAPR	0	1	0	0	0	0	0
TARA_SAMEA4398296_METAG_NFCCDKGK	AAPR-C	AAPR	0	1	0	0	0	0	0
TARA_SAMEA4397730_METAG_BMOGKBND	AAPR-C	AAPR	0	1	0	0	0	0	0
TARA_SAMEA4396538_METAG_BIOFLJNB	AAPR-C	AAPR	0	1	0	0	0	0	0
TARA_SAMEA4397355_METAG_PEJENKIE	AAPR-C	AAPR	0	1	0	0	0	0	0
TARA_SAMEA4398150_METAG_GHMKAIHL	AAPR-C	AAPR	0	1	0	0	0	0	0
TARA_SAMEA4398341_METAG_KIJHNJOD	AAPR-C	AAPR	0	1	0	0	0	0	0
TARA_SAMEA2621423_METAG_HFECBNAM	AAPR-C	AAPR	0	1	0	0	0	0	0
TARA_SAMEA4397004_METAG_GKMOHOJO	AAPR-C	AAPR	0	1	0	0	0	0	0
TARA_SAMEA4398370_METAG_NBIHMDII	AAPR-C	AAPR	0	1	0	0	0	0	0
TARA_SAMEA4397516_METAG_CJNFLEHD	AAPR-C	AAPR	0	1	0	0	0	0	0
TARA_SAMEA4398176_METAG_ANPPPFJE	AAPR-C	AAPR	0	1	0	0	0	0	0
TARA_SAMEA4397930_METAG_CAFNLJIB	AAPR-C	AAPR	0	1	0	0	0	0	0
TARA_SAMEA2621021_METAG_DLAKHKMF	AAR-A	AAR	0	1	0	0	0	0	0
BGEO_SAMN07136961_METAG_MADCCAJI	AAR-B	AAR	0	1	0	0	0	0	0
TARA_SAMEA2621401_METAG_FKLCAOJE	AAR-C	AAR	0	1	0	0	0	0	0
TARA_SAMEA2621423_METAG_HINHENBD	AAR-C	AAR	0	1	0	0	0	0	0
NSEA_SAMEA5404292_METAG_20110324B75G1	AAR-D	AAR	0	1	0	0	0	0	0
TARA_SAMEA4396424_METAG_FPAEDCIP	AAR-D	AAR	0	1	0	0	0	0	0
TARA_SAMEA2623627_METAG_GIFJOKAA	AAR-D	AAR	0	1	0	0	0	0	0
TARA_SAMEA4397516_METAG_OFLOKOLE	AAR-E	AAR	0	1	0	0	0	0	0
TARA_SAMEA4398176_METAG_EKMINEPI	AAR-E	AAR	0	1	0	0	0	0	0
TARA_SAMEA4398219_METAG_BOCMGCFG	AAR-E	AAR	0	1	0	0	0	0	0
TARA_SAMEA4397278_METAG_GPKKHNOL	AAR-E	AAR	0	1	0	0	0	0	0
TARA_SAMEA4397569_METAG_MBIHDIFA	AAR-E	AAR	0	1	0	0	0	0	0
TARA_SAMEA4397983_METAG_MPJDDEPK	AAR-E	AAR	0	1	0	0	0	0	0
TARA_SAMEA4398150_METAG_JBBHFEAI	AAR-E	AAR	0	1	0	0	0	0	0
TARA_SAMEA4397239_METAG_BGNPFJBK	AAR-E	AAR	0	1	0	0	0	0	0
TARA_SAMEA4397930_METAG_EBPJPIPN	AAR-E	AAR	0	1	0	0	0	0	0
TARA_SAMEA4397355_METAG_HDEMGIME	AAR-E	AAR	0	1	0	0	0	0	0
TARA_SAMEA4397611_METAG_DAEPNFKN	AAR-E	AAR	0	1	0	0	0	0	0
TARA_SAMEA4397072_METAG_LOEBEJDP	AAR-E	AAR	0	1	0	0	0	0	0
TARA_SAMEA4397730_METAG_EJMNACNA	AAR-E	AAR	0	1	0	0	0	0	0
TARA_SAMEA4397034_METAG_BEJJLMAO	Ascidiaceihabitans-1	Ascidiaceihabitans	1	1	0	1	0	1	1
TARA_SAMEA4397101_METAG_NFHPKJOG	Ascidiaceihabitans-2	Ascidiaceihabitans	1	1	0	1	0	1	1
NSEA_SAMEA5403854_METAG_20100423B54G1	Ascidiaceihabitans-3	Ascidiaceihabitans	1	1	0	1	0	1	1
TARA_SAMEA4398067_METAG_AODAAFBN	Ascidiaceihabitans-4	Ascidiaceihabitans	1	1	0	1	0	1	1
TARA_SAMEA4398067_METAG_GFOFJNFI	Ascidiaceihabitans-5	Ascidiaceihabitans	1	1	0	1	0	1	1
GCA_000712315.1_SOAPdenovo_v1.05_genomic	Ascidiaceihabitans-6	Ascidiaceihabitans	1	1	0	1	0	1	1
TARA_SAMEA4398168_METAG_NGBJHDBI	Ascidiaceihabitans-7	Ascidiaceihabitans	1	1	0	1	0	1	1
TARA_SAMEA4397330_METAG_GENHDNHJ	Ascidiaceihabitans-8	Ascidiaceihabitans	1	1	0	1	0	1	1
GCA_900302465.1_A.donghaensisCECT8599	Ascidiaceihabitans-9	Ascidiaceihabitans	1	1	0	1	0	1	1
TARA_SAMEA2623059_METAG_DKMMFCNI	COR-1-A1	COR	0	1	0	1	0	1	1
ANT28_SAMPLE319_METAG_NALDLHEJ	COR-1-A1	COR	0	1	0	1	0	0	1
ANT28_SAMPLE320_METAG_PBABFCPA	COR-1-A1	COR	0	1	0	1	0	1	0
TARA_SAMEA2619857_METAG_LJFMPKNA	COR-1-A1	COR	0	1	0	1	0	1	1
TARA_SAMEA2619927_METAG_MEJAMGAC	COR-1-A1	COR	0	1	0	1	0	1	0
TARA_SAMEA2619952_METAG_LBLFBJOD	COR-1-A1	COR	0	1	0	1	0	1	0
TARA_SAMEA2591057_METAG_BPADKHOK	COR-1-A1	COR	0	1	0	1	0	0	1
TARA_SAMEA2620000_METAG_FMIIHIAE	COR-1-A1	COR	0	1	0	1	0	1	0
TARA_SAMEA2620672_METAG_MFHBKKEN	COR-1-A1	COR	0	1	0	1	0	1	0
TARA_SAMEA2620756_METAG_NKIADMFC	COR-1-A1	COR	0	1	0	1	0	1	0
TARA_SAMEA2623446_METAG_JEDKLFLN	COR-1-A1	COR	0	1	0	1	0	1	0
TARA_SAMEA2620081_METAG_LAEPGECB	COR-1-A1	COR	0	1	0	1	0	1	0
TARA_SAMEA2620021_METAG_ONOGOLGO	COR-1-A1	COR	0	1	0	1	0	1	0
GORG_SAMEA6069419_SAGS_AG891A07	COR-1-A1	COR	0	1	0	1	0	0	0
TARA_SAMEA2623426_METAG_KAEABNLA	COR-1-A1	COR	0	1	0	1	0	0	0
BGEO_SAMN07136523_METAG_NAOEEIJK	COR-1-A1	COR	0	1	0	1	0	1	1
TARA_SAMEA2622316_METAG_HMMPOBFH	COR-1-A1	COR	0	1	0	1	0	0	0
TARA_SAMEA2620890_METAG_HBIKNMDE	COR-1-A1	COR	0	1	0	1	0	1	0
GORG_SAMEA6078353_SAGS_AG343P20	COR-1-A2	COR	0	1	0	0	0	1	1
GORG_SAMEA6075594_SAGS_AG390A18	COR-1-A3	COR	0	0	0	0	0	0	0
TARA_SAMEA2623135_METAG_LDGMKPKO	COR-1-A4	COR	0	1	0	0	0	1	0
ANT28_SAMPLE329_METAG_AMJOCEKD	COR-1-A5	COR	0	1	0	1	0	1	1
ANT28_SAMPLE326_METAG_MJFKGJMM	COR-1-A5	COR	0	1	0	1	0	1	0
ANT28_SAMPLE330_METAG_KGKOPMLP	COR-1-A5	COR	0	1	0	1	0	1	1
TARA_SAMEA2619548_METAG_ABDAHGFN	COR-1-A5	COR	0	1	0	1	0	1	1
TARA_SAMEA2623886_METAG_HPEANAFC	COR-1-A5	COR	0	1	0	1	0	1	1
TARA_SAMEA2623919_METAG_LFEHKBGF	COR-1-A5	COR	0	1	0	1	0	1	1
TARA_SAMEA4396496_METAG_OEDDIACM	COR-1-A5	COR	0	1	0	1	0	1	1
TARA_SAMEA4396424_METAG_KNILDMLM	COR-1-A5	COR	0	1	0	1	0	1	1
BGEO_SAMN07136957_METAG_JHJAOENF	COR-1-A5	COR	0	1	0	1	0	0	1
TARA_SAMEA2623868_METAG_GJODOFID	COR-1-A5	COR	0	0	0	1	0	1	1
BGEO_SAMN07136958_METAG_ONFKAAMD	COR-1-A5	COR	0	1	0	1	0	0	0
TARA_SAMEA2623627_METAG_EHICIALP	COR-1-A5	COR	0	0	0	1	0	0	0
TARA_SAMEA2623850_METAG_PHIJEHCF	COR-1-A5	COR	0	0	0	1	0	1	1
TARA_SAMEA2619399_METAG_OKPAFELB	COR-1-A5	COR	0	0	0	1	0	1	0
TARA_SAMEA2591074_METAG_APBOFOBA	COR-1-A5	COR	0	1	0	1	0	1	1
GORG_SAMEA6068571_SAGS_AH326L19	COR-1-A6	COR	1	1	0	1	0	0	1
GORG_SAMEA6076685_SAGS_AG447P15	COR-2-B1	COR	0	0	0	1	0	0	0
TARA_SAMEA2623808_METAG_INJHMJAM	COR-2-B2	COR	0	1	0	0	0	1	0
ANT28_SAMPLE321_METAG_CNMNGDJA	COR-2-B2	COR	0	1	0	1	0	0	1
TARA_SAMEA2621859_METAG_DPFBHLBA	COR-2-B2	COR	0	1	0	1	0	1	0
TARA_SAMEA2623850_METAG_JNOEMOEG	COR-2-B2	COR	0	1	0	1	0	1	0
TARA_SAMEA2623868_METAG_HGNFINKC	COR-2-B2	COR	0	1	0	1	0	0	0
TARA_SAMEA2619531_METAG_DGCHEAEP	COR-2-B2	COR	0	1	0	1	0	1	1
TARA_SAMEA2619376_METAG_CEOLAEFM	COR-2-B2	COR	0	0	0	1	0	1	0
TARA_SAMEA2623059_METAG_AAKICAOM	COR-2-B2	COR	0	1	0	1	0	1	0
GORG_SAMEA6076589_SAGS_AG447K17	COR-2-B2	COR	0	1	0	1	0	0	0
TARA_SAMEA2622316_METAG_FLIPPHIJ	COR-2-B3	COR	0	1	0	1	0	0	1
TARA_SAMEA2620542_METAG_NDNHDKHM	COR-2-B3	COR	0	1	0	1	0	1	0
TARA_SAMEA2622336_METAG_JAHKPEKB	COR-2-B3	COR	0	1	0	1	0	0	0
TARA_SAMEA2622429_METAG_MOMNCIJP	COR-2-B3	COR	0	1	0	1	0	1	1
TARA_SAMEA2623275_METAG_MBCFDLOA	COR-2-B3	COR	0	1	0	1	0	0	0
TARA_SAMEA2622402_METAG_DHCNFIGG	COR-2-B3	COR	0	1	0	1	0	0	1
GORG_SAMEA6068472_SAGS_AH326E22	COR-2-B3	COR	0	1	0	0	0	1	1
TARA_SAMEA2622376_METAG_GLDFILLI	COR-2-B3	COR	0	1	0	1	0	1	0
TARA_SAMEA2622923_METAG_JJKNJHDI	COR-2-B3	COR	0	1	0	1	0	0	0
TARA_SAMEA2622901_METAG_ILEAHMLF	COR-2-B3	COR	0	1	0	1	0	0	0
ANT28_SAMPLE329_METAG_MGFLPEMJ	COR-2-B4	COR	0	1	0	1	0	1	1
TARA_SAMEA2620980_METAG_MLFLCLKD	COR-2-B4	COR	0	0	0	1	0	0	0
TARA_SAMEA2619548_METAG_EPBOMHIB	COR-2-B4	COR	0	1	0	1	0	1	0
TARA_SAMEA2621779_METAG_JPIKFFIH	COR-2-B4	COR	0	1	0	1	0	0	0
TARA_SAMEA2622219_METAG_GJKCCBDG	COR-2-B4	COR	0	1	0	1	0	1	1
ANT28_SAMPLE326_METAG_OCAAJBBK	COR-2-B4	COR	0	1	0	1	0	1	1
ANT28_SAMPLE330_METAG_FLEBBPFG	COR-2-B4	COR	0	1	0	1	0	1	1
TARA_SAMEA2623135_METAG_JMHBOOIH	COR-2-B4	COR	0	1	0	1	0	0	0
TARA_SAMEA2623116_METAG_IKMOKOEB	COR-2-B4	COR	0	0	0	1	0	1	0
TARA_SAMEA2623627_METAG_FGBPDELD	COR-2-B4	COR	0	1	0	1	0	1	1
TARA_SAMEA2620970_METAG_MPJHBMFE	COR-2-B4	COR	0	1	0	1	0	0	0
TARA_SAMEA2621812_METAG_HLJLMDHB	COR-2-B4	COR	0	1	0	1	0	1	0
TARA_SAMEA2619782_METAG_OOMJCIGP	COR-2-B4	COR	0	0	0	0	0	1	1
TARA_SAMEA2623919_METAG_BIOMPLEH	COR-2-B4	COR	0	1	0	1	0	1	1
TARA_SAMEA4396496_METAG_LFMCOEMD	COR-2-B4	COR	0	1	0	1	0	1	1
TARA_SAMEA4396424_METAG_JFMLOPIA	COR-2-B4	COR	0	1	0	1	0	0	0
BGEO_SAMN07136957_METAG_CCAMNCIO	COR-2-B4	COR	0	1	0	1	0	1	1
BGEO_SAMN07136960_METAG_CGHGOFCP	COR-2-B4	COR	0	1	0	1	0	1	0
BGEO_SAMN07136958_METAG_EIHLJDEC	COR-2-B4	COR	0	1	0	1	0	1	1
BGEO_SAMN07136954_METAG_LLFJMFLP	COR-2-B4	COR	0	1	0	1	0	1	1
BGEO_SAMN07136959_METAG_IHMPHHMA	COR-2-B4	COR	0	1	0	1	0	1	1
TARA_SAMEA2623886_METAG_NIAIFGDO	COR-2-B4	COR	0	1	0	1	0	1	0
TARA_SAMEA2591057_METAG_FACFLIHF	COR-2-B5	COR	0	1	0	1	0	1	1
TARA_SAMEA2619531_METAG_PJILNKKJ	COR-2-B5	COR	0	1	0	1	0	1	1
BATS_SAMN08390924_METAG_IFALCGFJ	COR-2-B5	COR	0	1	0	1	0	1	1
GORG_SAMEA6070728_SAGS_AG897G20	COR-2-B5	COR	0	1	0	1	0	1	0
GORG_SAMEA6074350_SAGS_AG917D08	COR-2-B5	COR	0	0	0	1	0	0	0
GORG_SAMEA6071136_SAGS_AG899K02	COR-2-B5	COR	0	1	0	1	0	1	0
ANT28_SAMPLE320_METAG_EPCPJJKP	COR-2-B5	COR	0	1	0	1	0	1	1
ANT28_SAMPLE310_METAG_NCMKOMLI	COR-2-B5	COR	0	0	0	1	0	1	1
ANT28_SAMPLE308_METAG_DDMMGKHA	COR-2-B5	COR	0	1	0	1	0	1	0
TARA_SAMEA2619927_METAG_MNFNIHOG	COR-2-B5	COR	0	1	0	1	0	1	1
TARA_SAMEA2619952_METAG_LKLFMCIK	COR-2-B5	COR	0	1	0	1	0	1	1
TARA_SAMEA2620000_METAG_OMHCLCAF	COR-2-B5	COR	0	1	0	1	0	1	1
TARA_SAMEA2620672_METAG_KFKLPBLG	COR-2-B5	COR	0	1	0	1	0	0	0
TARA_SAMEA2620404_METAG_BNKCJEHO	COR-2-B5	COR	0	1	0	1	0	1	0
TARA_SAMEA2620756_METAG_KEAPNKDI	COR-2-B5	COR	0	1	0	1	0	1	0
TARA_SAMEA2620081_METAG_IOMPHDFN	COR-2-B5	COR	0	1	0	1	0	1	0
TARA_SAMEA2620194_METAG_AIDALJKM	COR-2-B5	COR	0	1	0	1	0	1	1
TARA_SAMEA2623426_METAG_LDACIKGA	COR-2-B5	COR	0	1	0	1	0	1	0
BGEO_SAMN07136523_METAG_JPILPLHL	COR-2-B5	COR	0	1	0	1	0	1	0
GORG_SAMEA6071039_SAGS_AG899C06	COR-2-B5	COR	0	1	0	1	0	1	1
TARA_SAMEA2623446_METAG_ALAALNDP	COR-2-B5	COR	0	1	0	1	0	1	1
TARA_SAMEA2620734_METAG_AAHEAAHD	COR-2-B5	COR	0	1	0	0	0	1	1
TARA_SAMEA2620890_METAG_KOELFKAD	COR-2-B5	COR	0	1	0	1	0	1	0
ANT28_SAMPLE321_METAG_CKGLMDJF	COR-2-B5	COR	0	1	0	1	0	1	0
ANT28_SAMPLE311_METAG_KAEOCGAP	COR-2-B5	COR	0	1	0	1	0	1	0
TARA_SAMEA2619857_METAG_BBJPCAIB	COR-2-B5	COR	0	1	0	1	0	0	0
TARA_SAMEA2620021_METAG_KGPKBFPH	COR-2-B5	COR	0	1	0	1	0	1	0
TARA_SAMEA2620230_METAG_HCPGBKDA	COR-2-B5	COR	0	1	0	0	0	1	0
BGEO_SAMN07136495_METAG_IMHMJFIJ	COR-2-B5	COR	0	1	0	1	0	0	1
GORG_SAMEA6071997_SAGS_AG904O05	COR-2-B5	COR	0	0	0	0	0	0	0
GORG_SAMEA6075700_SAGS_AG390G08	COR-2-B5	COR	0	1	0	1	0	1	0
GORG_SAMEA6070927_SAGS_AG898J17	COR-2-B5	COR	0	1	0	0	0	0	0
TARA_SAMEA2620786_METAG_NGNFICDB	COR-2-B5	COR	0	1	0	1	0	1	1
Rhodobacteraceae_bacterium_HIMB11	COR-3-C	COR	0	1	0	1	0	1	1
ANT28_SAMPLE297_METAG_POBFPODN	COR-4-D	COR	1	1	0	1	0	1	1
TARA_SAMN05326650_METAG_MED00017	COR-5-E	COR	0	1	0	1	0	1	1
TARA_SAMN05326645_METAG_PSE00025	COR-5-E	COR	0	1	0	1	0	1	0
TARA_SAMEA4396496_METAG_NBDKNACP	COR-6-F1	COR	0	1	0	1	0	1	1
TARA_SAMEA4396424_METAG_PPKKHDKG	COR-6-F1	COR	0	1	0	1	0	1	1
TARA_SAMEA2591098_METAG_OOHHFBGP	COR-6-F2	COR	0	1	0	1	0	0	0
TARA_SAMEA2591084_METAG_KJNFCCLB	COR-6-F2	COR	0	0	0	1	0	0	1
TARA_SAMEA2619766_METAG_DIMCKEKF	COR-6-F2	COR	0	1	0	1	0	0	1
TARA_SAMEA2619531_METAG_PBEMJOCN	COR-6-F2	COR	0	1	0	1	0	0	1
TARA_SAMEA2620970_METAG_MMCNDLAO	COR-6-F3	COR	0	1	0	1	0	1	1
TARA_SAMEA2620980_METAG_LAEKGEHP	COR-6-F3	COR	0	1	0	1	0	1	1
TARA_SAMEA2623116_METAG_MCLEHBBC	COR-6-F3	COR	0	1	0	1	0	1	1
NSEA_SAMEA5407101_METAG_20160512B27G4	COR-6-F3	COR	0	1	0	1	0	1	0
Rhodobacteraceae_bacterium_SB2	COR-6-F3	COR	0	1	0	1	0	1	1
TARA_SAMEA2623116_METAG_MDIHEBOA	COR-6-F4	COR	0	1	0	1	0	0	1
TARA_SAMEA2620970_METAG_OJJJPFLA	COR-6-F4	COR	1	1	0	1	0	1	1
TARA_SAMEA4396496_METAG_FLKKHAPJ	COR-6-F4	COR	1	1	0	1	0	1	1
TARA_SAMEA4396424_METAG_JJMBMKOJ	COR-6-F4	COR	1	1	0	1	0	1	1
NSEA_SAMEA5405382_METAG_20110530B22G1	COR-6-F4	COR	0	1	0	1	0	1	1
TARA_SAMEA2620980_METAG_DLEMJNFF	COR-6-F4	COR	1	1	0	1	0	1	1
ANT28_SAMPLE329_METAG_KLCJEOJL	COR-6-F4	COR	1	1	0	1	0	1	1
ANT28_SAMPLE330_METAG_PAMCCCGL	COR-6-F4	COR	1	1	0	1	0	1	1
ANT28_SAMPLE241_METAG_DOMPGLAH	COR-6-F5	COR	1	1	0	1	0	1	1
TARA_SAMEA2621423_METAG_MMFGIHGM	COR-6-F5	COR	1	1	0	1	0	1	1
TARA_SAMEA2621401_METAG_OBGIGDGA	COR-6-F5	COR	1	1	0	1	0	1	1
TARA_SAMEA2621487_METAG_FBBJOAML	COR-6-F5	COR	1	1	0	1	0	1	1
TARA_SAMEA4397157_METAG_EBPIGCJE	COR-6-F5	COR	1	1	0	1	0	1	1
TARA_SAMEA4397930_METAG_IBOLJEJO	COR-6-F5	COR	1	1	0	1	0	1	1
TARA_SAMEA4397196_METAG_IPMANPNA	COR-6-F5	COR	1	1	0	1	0	1	1
TARA_SAMEA4398370_METAG_PLLADIOM	COR-6-F5	COR	1	1	0	1	0	1	1
TARA_SAMEA4397101_METAG_KJCMEFMA	COR-6-F5	COR	1	1	0	1	0	1	1
TARA_SAMEA4398341_METAG_LHBKEGEM	COR-6-F5	COR	1	1	0	1	0	1	1
NSEA_SAMEA5407189_METAG_20160512B7G7	COR-6-F5	COR	1	1	0	1	0	1	1
GCA_015689785.1_ASM1568978v1_genomic	GHUG-1	GHUG	0	1	0	1	0	1	1
GCA_015689775.1_ASM1568977v1_genomic	GHUG-1	GHUG	0	1	0	1	0	1	1
GCA_015689535.1_ASM1568953v1_genomic	GHUG-2	GHUG	0	1	0	1	0	1	1
GCA_015689575.1_ASM1568957v1_genomic	GHUG-2	GHUG	0	1	0	1	0	1	1
GCA_015689635.1_ASM1568963v1_genomic	GHUG-2	GHUG	0	1	0	1	0	1	1
GCA_015689655.1_ASM1568965v1_genomic	GHUG-2	GHUG	0	1	0	1	0	1	1
GCA_015689805.1_ASM1568980v1_genomic	GHUG-2	GHUG	0	1	0	1	0	1	1
GCA_000169395.1_ASM16939v1_genomic	HTCC2150	HTCC2150	1	1	0	1	0	1	1
GCA_900109285.1_IMG-taxon_2622736446	Jannaschia-1	Jannaschia	1	1	0	1	0	1	1
TARA_SAMEA4397051_METAG_OOEHBLAD	Jannaschia-1	Jannaschia	1	1	0	1	0	1	1
GCA_001403795.1_J.donghaensisCECT7802	Jannaschia-2	Jannaschia	1	1	0	1	0	1	1
GCA_900107415.1_IMG-taxon_2693429889	Jannaschia-3	Jannaschia	1	1	0	1	0	1	1
GCA_003149265.1_ASM314926v1_genomic	Jannaschia-4	Jannaschia	1	1	0	1	0	1	1
GCA_900113875.1_IMG-taxon_2622736536	Jannaschia-5	Jannaschia	1	1	0	1	0	1	1
GCA_001403735.1_J.rubraCECT5088	Jannaschia-6	Jannaschia	1	1	0	1	0	1	1
GCA_000877395.1_ASM87739v1_genomic	Jannaschia-7	Jannaschia	1	1	0	1	0	1	1
GCA_004365635.1_ASM436563v1_genomic	Litoreibacter-1	Litoreibacter	1	1	0	1	0	1	1
GCA_900129235.1_IMG-taxon_2695420937	Litoreibacter-2	Litoreibacter	1	1	0	1	0	1	1
GCA_003663885.1_ASM366388v1_genomic	Litoreibacter-3	Litoreibacter	1	1	0	1	0	1	1
GCA_000442275.2_Thalar_genomic	Litoreibacter-4	Litoreibacter	1	1	0	1	0	1	1
GCA_900111945.1_IMG-taxon_2617270836	Litoreibacter-5	Litoreibacter	1	1	0	1	0	1	1
GCA_900107015.1_IMG-taxon_2617270827	Litoreibacter-6	Litoreibacter	1	1	0	1	0	1	1
GCA_003054285.1_ASM305428v1_genomic	Litoreibacter-7	Litoreibacter	1	1	0	1	0	1	1
GCA_900114485.1_IMG-taxon_2622736595	Loktanella-1	Loktanella	1	1	0	1	0	1	1
TARA_SAMEA2621502_METAG_JFCCPHDO	Loktanella-1	Loktanella	1	1	0	1	0	1	1
TARA_SAMEA4397920_METAG_HMEDABHJ	Loktanella-2	Loktanella	0	1	0	1	0	1	1
GCA_900110065.1_IMG-taxon_2622736532	Loktanella-3	Loktanella	1	1	0	1	0	1	1
GCA_900128995.1_IMG-taxon_2695420928	Loktanella-4	Loktanella	1	1	0	1	0	1	1
TARA_SAMEA2619766_METAG_GANBJGDD	LUX-A-1	LUX	0	1	0	0	0	0	1
TARA_SAMEA2591084_METAG_PCHHHJGD	LUX-A-1	LUX	0	1	0	0	0	0	1
TARA_SAMEA2591108_METAG_HOFPGFAI	LUX-A-1	LUX	0	1	0	0	0	0	1
GORG_SAMEA6072066_SAGS_AG905D04	LUX-A-1	LUX	0	1	0	0	0	0	0
TARA_SAMEA2591057_METAG_BGGHCCFF	LUX-A-1	LUX	0	1	0	0	0	0	1
TARA_SAMEA2619531_METAG_NJABHBAI	LUX-A-1	LUX	0	1	0	0	0	0	1
GORG_SAMEA6071027_SAGS_AG899B02	LUX-A-10	LUX	0	1	0	0	0	0	0
GORG_SAMEA6079589_SAGS_AG426E23	LUX-A-11	LUX	0	1	0	0	0	0	1
GORG_SAMEA6071051_SAGS_AG899D10	LUX-A-11	LUX	0	1	0	0	0	0	0
GORG_SAMEA6074606_SAGS_AG918I18	LUX-A-12	LUX	0	1	0	0	0	0	1
GORG_SAMEA6074152_SAGS_AG916E11	LUX-A-13	LUX	0	1	0	0	0	0	0
GORG_SAMEA6076353_SAGS_AG422M03	LUX-A-14	LUX	0	1	0	0	0	0	1
GORG_SAMEA6074924_SAGS_AG920E03	LUX-A-15	LUX	0	0	0	0	0	0	0
GORG_SAMEA6070655_SAGS_AG896O22	LUX-A-16	LUX	0	1	0	0	0	0	1
GORG_SAMEA6069798_SAGS_AG892M03	LUX-A-17	LUX	0	1	0	0	0	0	1
GORG_SAMEA6080110_SAGS_AG435J13	LUX-B-1	LUX	0	1	0	0	0	0	0
TARA_SAMN05326650_METAG_MED00011	LUX-D-1	LUX	0	1	0	0	0	0	1
GORG_SAMEA6070971_SAGS_AG898M15	LUX-A-2	LUX	0	1	0	0	0	0	0
TARA_SAMN05326645_METAG_PSE00093	LUX-C-1	LUX	0	0	0	0	0	0	1
TARA_SAMN05326648_METAG_IOS00017	LUX-E-1	LUX	0	1	0	1	0	0	0
TARA_SAMN05326650_METAG_MED00076	LUX-F-1	LUX	0	0	0	1	0	0	0
NSEA_SAMEA5404734_METAG_20110428B29G1	LUX-G-1	LUX	0	1	0	1	0	0	0
TARA_SAMEA2622219_METAG_JHGOMPBC	LUX-H-1	LUX	0	0	0	0	0	0	0
TARA_SAMEA2619399_METAG_ENMNKKCP	LUX-H-1	LUX	0	1	0	0	0	0	0
GORG_SAMEA6076038_SAGS_AG414O15	LUX-I-1	LUX	0	1	0	0	0	0	0
GORG_SAMEA6069426_SAGS_AG891A21	LUX-I-2	LUX	0	0	0	0	0	0	0
GORG_SAMEA6072856_SAGS_AG910B21	LUX-I-3	LUX	0	1	0	0	0	0	0
GORG_SAMEA6069019_SAGS_AG359L21	LUX-I-4	LUX	0	1	0	0	0	0	0
GORG_SAMEA6075904_SAGS_AG414C16	LUX-I-4	LUX	0	1	0	0	0	0	0
GORG_SAMEA6073124_SAGS_AG911F16	LUX-I-4	LUX	0	1	0	0	0	0	0
GORG_SAMEA6078182_SAGS_AG343F17	LUX-J-1	LUX	0	0	0	1	0	0	0
GORG_SAMEA6077871_SAGS_AG337E14	LUX-A-3	LUX	0	0	0	0	0	0	1
TARA_SAMEA2622402_METAG_CADGLAMF	LUX-J-2	LUX	0	1	0	0	0	0	1
TARA_SAMEA2622219_METAG_GFNOGGCG	LUX-J-2	LUX	0	1	0	0	0	0	0
GORG_SAMEA6078312_SAGS_AG343N19	LUX-J-2	LUX	0	1	0	0	0	0	0
TARA_SAMEA2623370_METAG_KLNICJAN	LUX-J-2	LUX	0	1	0	0	0	0	0
GORG_SAMEA6079988_SAGS_AG430P14	LUX-A-4	LUX	0	0	0	0	0	0	1
GORG_SAMEA6075245_SAGS_AG349J18	LUX-A-5	LUX	0	1	0	0	0	0	1
TARA_SAMEA2623446_METAG_JCAGGBBN	LUX-A-6	LUX	0	0	0	0	0	0	1
TARA_SAMEA2619857_METAG_HLLMHFAC	LUX-A-6	LUX	0	0	0	0	0	0	1
TARA_SAMEA2623426_METAG_EAKNEHMN	LUX-A-6	LUX	0	1	0	0	0	0	1
TARA_SAMEA2619879_METAG_EAGODMKI	LUX-A-6	LUX	0	1	0	0	0	0	0
GORG_SAMEA6072821_SAGS_AG909P15	LUX-A-7	LUX	0	1	0	0	0	0	1
GORG_SAMEA6071980_SAGS_AG904M20	LUX-A-7	LUX	0	1	0	0	0	0	1
GORG_SAMEA6070079_SAGS_AG894B17	LUX-A-8	LUX	0	0	0	0	0	0	1
GORG_SAMEA6074123_SAGS_AG916C10	LUX-A-9	LUX	0	1	0	0	0	0	1
GCA_001187845.1_ASM118784v1_genomic	Octadecabacter-1	Octadecabacter	1	1	0	1	0	1	1
GCA_900185015.1_O.ascidiaceicola_CECT8868	Octadecabacter-2	Octadecabacter	1	1	0	1	0	1	1
GCA_000155675.2_ASM15567v2_genomic	Octadecabacter-3	Octadecabacter	1	1	0	1	0	1	1
GCA_000155735.2_ASM15573v2_genomic	Octadecabacter-4	Octadecabacter	1	1	0	1	0	1	1
TARA_SAMEA4397798_METAG_CJMABPGO	Octadecabacter-5	Octadecabacter	1	1	0	1	0	1	1
GCA_003709565.1_ASM370956v1_genomic	Paracoccus-1	Paracoccus	1	1	0	1	1	1	1
GCA_900108405.1_IMG-taxon_2617270733	Paracoccus-10	Paracoccus	0	1	0	1	1	0	1
GCA_900142875.1_IMG-taxon_2695420926	Paracoccus-10	Paracoccus	0	1	0	1	0	1	1
GCA_000763805.1_ASM76380v1_genomic	Paracoccus-11	Paracoccus	0	1	0	1	0	1	1
GCA_900106665.1_IMG-taxon_2693429863	Paracoccus-12	Paracoccus	0	1	0	1	0	1	1
GCA_002105555.1_ASM210555v1_genomic	Paracoccus-13	Paracoccus	0	1	0	1	0	1	1
GCA_900102885.1_IMG-taxon_2617270907	Paracoccus-14	Paracoccus	0	1	0	1	0	1	1
GCA_003337565.1_ASM333756v1_genomic	Paracoccus-15	Paracoccus	1	1	0	1	1	1	0
GCA_900111785.1_IMG-taxon_2617270913	Paracoccus-16	Paracoccus	0	1	0	1	1	1	0
GCA_003633525.1_ASM363352v1_genomic	Paracoccus-17	Paracoccus	1	1	0	1	0	0	1
GCA_003387045.1_ASM338704v1_genomic	Paracoccus-17	Paracoccus	1	1	0	1	1	1	1
GCA_003386575.1_ASM338657v1_genomic	Paracoccus-17	Paracoccus	1	1	0	1	0	1	1
GCA_900113565.1_IMG-taxon_2615840720	Paracoccus-18	Paracoccus	0	1	0	1	1	1	1
GCA_000622145.1_ASM62214v1_genomic	Paracoccus-19	Paracoccus	1	1	0	1	0	1	1
GCA_900110285.1_IMG-taxon_2636415977	Paracoccus-2	Paracoccus	0	1	0	1	1	1	1
GCA_900182695.1_IMG-taxon_2724679710	Paracoccus-20	Paracoccus	0	1	0	1	1	1	1
GCA_002847445.1_ASM284744v1_genomic	Paracoccus-21	Paracoccus	1	1	0	1	0	1	1
GCA_900101865.1_IMG-taxon_2675903152	Paracoccus-22	Paracoccus	1	1	0	1	1	1	0
GCA_003007735.2_ASM300773v2_genomic	Paracoccus-23	Paracoccus	1	1	0	1	0	1	1
GCA_900156835.1_IMG-taxon_2681813562	Paracoccus-24	Paracoccus	1	1	0	1	0	1	1
GCA_000444995.1_ASM44499v1_genomic	Paracoccus-25	Paracoccus	1	1	0	1	1	1	1
GCA_007830335.1_ASM783033v1_genomic	Paracoccus-26	Paracoccus	0	1	0	1	0	1	1
GCA_900199195.1_IMG-taxon_2737471638	Paracoccus-27	Paracoccus	1	1	0	1	0	1	1
GCA_900111675.1_IMG-taxon_2634166318	Paracoccus-3	Paracoccus	1	1	0	1	0	1	1
TARA_SAMEA2620882_METAG_ECPJEPLI	Paracoccus-4	Paracoccus	1	1	0	1	0	1	1
GCA_003594815.1_ASM359481v1_genomic	Paracoccus-5	Paracoccus	1	1	0	1	0	1	1
TARA_SAMEA4398315_METAG_BPOJMCNG	Paracoccus-6	Paracoccus	1	1	0	1	0	1	1
GCA_000420145.1_ASM42014v1_genomic	Paracoccus-7	Paracoccus	1	1	0	1	0	1	1
GCA_900102505.1_IMG-taxon_2596583549	Paracoccus-8	Paracoccus	0	1	0	1	1	1	0
GCA_900188295.1_IMG-taxon_2724679705	Paracoccus-9	Paracoccus	1	1	0	1	0	1	1
GCA_000473105.1_ASM47310v1_genomic	Phaeobacter-1	Phaeobacter	0	1	0	1	0	1	1
GCA_001888185.1_ASM188818v1_genomic	Phaeobacter-1	Phaeobacter	0	1	0	1	0	1	1
GCA_000511385.1_ASM51138v1_genomic	Phaeobacter-2	Phaeobacter	0	1	0	1	0	1	1
GCA_001404195.1_N.italicaCECT7645	Phaeobacter-3	Phaeobacter	0	1	0	1	0	1	1
GCA_001890925.1_ASM189092v1_genomic	Planktotalea-1	Planktotalea	0	1	0	1	0	1	1
NSEA_SAMEA5406874_METAG_20160426B44G1	Planktotalea-1	Planktotalea	0	1	0	1	0	0	1
NSEA_SAMEA5405253_METAG_20110523B97G1	Planktotalea-2	Planktotalea	0	1	0	1	0	1	1
GCA_002105285.1_ASM210528v1_genomic	Planktotalea-3	Planktotalea	0	1	0	1	0	1	1
TARA_SAMEA4396538_METAG_CAOPAICI	RCA-A1	RCA	1	1	0	0	0	0	1
TARA_SAMEA4397196_METAG_LEBFBDKM	RCA-A1	RCA	0	1	0	0	0	0	0
ANT28_SAMPLE241_METAG_JJDPOKHG	RCA-B1	RCA	1	1	0	0	0	1	0
BGEO_SAMN07136681_METAG_CCFDMHKL	RCA-B1	RCA	1	1	0	0	0	0	0
TARA_SAMEA4397611_METAG_EOJFKCMK	RCA-B2	RCA	0	1	0	1	0	1	1
TARA_SAMEA4397157_METAG_NGHKFCOJ	RCA-B2	RCA	1	1	0	1	0	1	1
TARA_SAMEA4398176_METAG_MHCPDBIL	RCA-B2	RCA	1	1	0	1	0	1	1
TARA_SAMEA4398247_METAG_JHLNHDBE	RCA-B2	RCA	1	1	0	1	0	1	1
TARA_SAMEA4397930_METAG_DHCENOEG	RCA-B2	RCA	1	1	0	0	0	1	1
TARA_SAMEA4397196_METAG_KCMCGEFP	RCA-B2	RCA	1	1	0	1	0	1	0
TARA_SAMEA4398370_METAG_BHIOPPFJ	RCA-B2	RCA	1	1	0	1	0	1	1
TARA_SAMEA4397649_METAG_FEHKBCJA	RCA-B2	RCA	1	1	0	1	0	1	1
TARA_SAMEA4398219_METAG_JPOKABPI	RCA-B2	RCA	0	1	0	1	0	1	1
TARA_SAMEA4397101_METAG_HNJMAKPE	RCA-B2	RCA	1	1	0	1	0	1	1
TARA_SAMEA4396538_METAG_GIGKEHFN	RCA-B2	RCA	1	1	0	1	0	1	1
TARA_SAMEA4398341_METAG_NFOOLMGP	RCA-B2	RCA	1	1	0	1	0	1	1
TARA_SAMEA4398296_METAG_GKEOPECK	RCA-B2	RCA	1	1	0	0	0	1	1
TARA_SAMEA4397903_METAG_PBEFKDMC	RCA-B2	RCA	0	1	0	0	0	1	0
TARA_SAMEA4397278_METAG_DGACBACO	RCA-B2	RCA	1	1	0	1	0	1	1
TARA_SAMEA4397705_METAG_CBHMPCAE	RCA-B2	RCA	0	1	0	1	0	1	1
TARA_SAMEA4397426_METAG_JEBIGGCL	RCA-B2	RCA	0	1	0	1	0	0	0
TARA_SAMEA4397569_METAG_KIKNJMDN	RCA-B2	RCA	1	1	0	1	0	1	1
TARA_SAMEA4397239_METAG_COHLBNIA	RCA-B2	RCA	0	1	0	1	0	1	1
TARA_SAMEA4397390_METAG_LIIMPECH	RCA-B2	RCA	1	1	0	1	0	1	1
TARA_SAMEA4397311_METAG_NGBFAPNO	RCA-B2	RCA	1	1	0	1	0	1	1
NSEA_SAMEA5406059_METAG_20120510B64G1	RCA-B2	RCA	1	1	0	1	0	1	1
TARA_SAMEA4397516_METAG_FMMDGJLF	RCA-B2	RCA	0	1	0	1	0	1	1
TARA_SAMEA2621509_METAG_KCJLCHJJ	RCA-B3	RCA	0	1	0	0	0	0	1
ANT28_SAMPLE241_METAG_CPHJOAPH	RCA-B3	RCA	0	1	0	0	0	0	1
ANT28_SAMPLE179_METAG_ODOPHOAB	RCA-B3	RCA	0	1	0	0	0	0	1
ANT28_SAMPLE287_METAG_FMEBJFKG	RCA-B3	RCA	0	1	0	0	0	0	1
TARA_SAMEA2621536_METAG_KDNFFGLL	RCA-B3	RCA	0	1	0	0	0	0	0
TARA_SAMEA4397390_METAG_OJJDELFC	RCA-B3	RCA	1	1	0	0	0	0	0
TARA_SAMEA4397311_METAG_LDJEFKPI	RCA-B3	RCA	0	1	0	0	0	0	1
TARA_SAMEA2621487_METAG_OKLEJKDF	RCA-B3	RCA	0	1	0	0	0	0	1
ANT28_SAMPLE178_METAG_JAPDFNHF	RCA-B3	RCA	0	1	0	0	0	0	1
BGEO_SAMN07136937_METAG_ALPGGBFO	RCA-B4	RCA	0	1	0	1	0	1	1
BGEO_SAMN07136961_METAG_IAEADPKL	RCA-B4	RCA	0	0	0	1	0	0	0
TARA_SAMEA2623627_METAG_AMPNAMHA	RCA-B4	RCA	1	1	0	1	0	1	1
TARA_SAMEA2623135_METAG_LIJAIFAD	RCA-B4	RCA	1	1	0	1	0	1	0
ANT28_SAMPLE329_METAG_KMGOCCFD	RCA-B4	RCA	1	0	0	0	0	1	1
TARA_SAMEA4396496_METAG_EGPMMJFM	RCA-B4	RCA	0	0	0	1	0	0	0
ANT28_SAMPLE330_METAG_KPCABOHP	RCA-B4	RCA	1	1	0	1	0	1	1
TARA_SAMEA4396424_METAG_POGHPGNP	RCA-B4	RCA	0	1	0	1	0	1	1
ANT28_SAMPLE326_METAG_MIGBPKKI	RCA-B4	RCA	0	1	0	1	0	0	1
TARA_SAMEA4396538_METAG_HNKNJLIB	RCA-C1	RCA	1	1	0	1	0	1	0
TARA_SAMEA4397426_METAG_AOFPBGIH	RCA-C1	RCA	1	1	0	1	0	1	0
TARA_SAMEA2621423_METAG_HMANLLPI	RCA-C1	RCA	0	1	0	1	0	1	0
ANT28_SAMPLE241_METAG_IBNIABBM	RCA-C2	RCA	0	1	0	0	0	0	0
TARA_SAMEA4397842_METAG_AGACCHCI	RCA-C3	RCA	1	1	0	1	0	1	0
TARA_SAMEA4398009_METAG_KFDHDLHA	RCA-C3	RCA	1	1	0	1	0	1	1
TARA_SAMEA4397903_METAG_CGDPMDGK	RCA-C3	RCA	1	1	0	1	0	1	1
TARA_SAMEA4398094_METAG_KAIHMEFI	RCA-C3	RCA	1	1	0	1	0	1	1
TARA_SAMEA4398067_METAG_LMAALFFI	RCA-C3	RCA	1	1	0	1	0	1	1
TARA_SAMEA4397649_METAG_ALFICBCN	RCA-C3	RCA	1	1	0	1	0	1	1
TARA_SAMEA4397516_METAG_FGBONFPL	RCA-C3	RCA	1	1	0	1	0	1	1
TARA_SAMEA4397472_METAG_LMGDGBPA	RCA-C3	RCA	1	1	0	1	0	1	1
TARA_SAMEA4397798_METAG_MDFHKJJK	RCA-C3	RCA	1	1	0	1	0	1	1
NSEA_SAMEA5407188_METAG_20160512B7G10	RCA-C3	RCA	1	1	0	1	0	1	1
TARA_SAMEA4397930_METAG_FDOALGEH	RCA-C3	RCA	1	1	0	1	0	1	1
TARA_SAMEA2621423_METAG_IGMJFLMF	RCA-C3	RCA	1	1	0	1	0	1	1
TARA_SAMEA2621401_METAG_HMOFNEGP	RCA-C3	RCA	1	1	0	1	0	1	1
TARA_SAMEA4397611_METAG_JFICBANG	RCA-C3	RCA	1	1	0	1	0	0	0
TARA_SAMEA4397569_METAG_DJNJDGHF	RCA-C4	RCA	1	1	0	1	0	0	1
TARA_SAMEA4397239_METAG_DGEKPGED	RCA-C4	RCA	0	1	0	0	0	0	1
TARA_SAMEA4397611_METAG_OIMMFBHC	RCA-C4	RCA	1	1	0	1	0	0	1
TARA_SAMEA4397426_METAG_DDEDKPON	RCA-C4	RCA	1	1	0	1	0	0	1
TARA_SAMEA4397390_METAG_KONFPMPI	RCA-C4	RCA	1	1	0	1	0	0	1
TARA_SAMEA4397311_METAG_ALJCCPPC	RCA-C4	RCA	1	1	0	1	0	0	1
TARA_SAMEA4397034_METAG_KHGLEGHM	RCA-C4	RCA	1	1	0	1	0	0	1
TARA_SAMEA4397649_METAG_LIHCEAEE	RCA-C4	RCA	1	1	0	1	0	0	1
TARA_SAMEA2621536_METAG_MFGPAFPA	RCA-C5	RCA	1	1	0	1	0	0	1
ANT28_SAMPLE178_METAG_LLLEPJCG	RCA-C5	RCA	1	1	0	1	0	0	1
ANT28_SAMPLE241_METAG_CPIDHMEF	RCA-C5	RCA	1	1	0	1	0	0	1
TARA_SAMEA2621401_METAG_FPOJAMCL	RCA-C5	RCA	1	1	0	1	0	1	1
ANT28_SAMPLE179_METAG_HGGFONEJ	RCA-C5	RCA	1	1	0	1	0	0	1
TARA_SAMEA2621509_METAG_EHDBKLHN	RCA-C5	RCA	1	1	0	1	0	0	1
ANT28_SAMPLE287_METAG_LNAAOIAO	RCA-C5	RCA	1	1	0	1	0	0	1
NSEA_SAMEA5404052_METAG_20100511B77G0	RCA-C6	RCA	1	1	0	1	0	1	1
Roseobacter bacterium LE17	RCA-C6	RCA	1	1	0	1	0	1	1
Planktomarina temperata RCA23	RCA-C6	RCA	1	1	0	1	0	1	1
Rhodobacteraceae bacterium IMCC1923	RCA-C6	RCA	1	1	0	1	0	1	1
Rhodobacteraceae bacterium IMCC1933	RCA-C6	RCA	1	1	0	1	0	1	1
Rhodobacteraceae bacterium IMCC1909	RCA-C6	RCA	1	1	0	1	0	1	1
ANT28_SAMPLE297_METAG_LFGHACKE	RCA-C7	RCA	0	1	0	1	0	1	1
ANT28_SAMPLE296_METAG_ENLIAGMA	RCA-C7	RCA	1	1	0	1	0	1	1
NSEA_SAMEA5405941_METAG_20120503B5G4	RCA-C8	RCA	1	1	0	1	0	0	1
GCA_900172285.1_R.aestuarii_CECT7745	Roseovarius-1	Roseovarius	1	1	0	1	0	0	1
GCA_003634925.1_ASM363492v1_genomic	Roseovarius-10	Roseovarius	1	1	0	1	0	0	1
GCA_900142665.1_IMG-taxon_2700988706	Roseovarius-11	Roseovarius	1	1	0	1	0	0	1
GCA_900142765.1_IMG-taxon_2700988728	Roseovarius-12	Roseovarius	0	1	0	1	0	0	1
GCA_001441615.1_ASM144161v1_genomic	Roseovarius-13	Roseovarius	1	1	0	0	0	0	1
GCA_002917925.1_ASM291792v1_genomic	Roseovarius-13	Roseovarius	1	1	0	0	0	0	1
GCA_001441635.1_ASM144163v1_genomic	Roseovarius-14	Roseovarius	1	1	0	1	0	0	1
GCA_000152625.1_ASM15262v1_genomic	Roseovarius-15	Roseovarius	1	1	0	0	0	0	1
TARA_SAMEA2621191_METAG_NNALOPNJ	Roseovarius-15	Roseovarius	1	1	0	0	0	0	1
GCA_900109455.1_IMG-taxon_2693429884	Roseovarius-16	Roseovarius	1	1	0	1	0	0	1
GCA_900172365.1_R.gaetbulli_CECT8370	Roseovarius-17	Roseovarius	1	1	0	0	0	0	1
GCA_900142625.1_IMG-taxon_2700988702	Roseovarius-17	Roseovarius	1	1	0	1	0	0	1
GCA_900115165.1_IMG-taxon_2622736530	Roseovarius-18	Roseovarius	1	1	0	1	0	0	1
GCA_900172295.1_P.litorisediminis_CECT8287	Roseovarius-19	Roseovarius	1	1	0	0	0	0	1
GCA_900172335.1_R.albus_CECT7450	Roseovarius-2	Roseovarius	1	1	0	0	0	0	1
GCA_002834145.1_ASM283414v1_genomic	Roseovarius-20	Roseovarius	1	1	0	0	0	0	1
GCA_003072125.1_ASM307212v1_genomic	Roseovarius-3	Roseovarius	1	1	0	1	0	0	1
GCA_900156535.1_IMG-taxon_2681812935	Roseovarius-4	Roseovarius	1	1	0	0	0	0	1
GCA_000768555.3_Rosmuc_1.1_genomic	Roseovarius-5	Roseovarius	1	1	0	0	0	0	1
TARA_SAMEA2621191_METAG_JOABIJEI	Roseovarius-5	Roseovarius	1	1	0	0	0	0	1
TARA_SAMEA2623403_METAG_MFMFELKN	Roseovarius-6	Roseovarius	1	1	0	0	0	0	1
GCA_002925845.1_ASM292584v1_genomic	Roseovarius-7	Roseovarius	1	1	0	0	0	0	1
TARA_SAMEA2621528_METAG_GNGMLFPE	Roseovarius-7	Roseovarius	1	1	0	0	0	0	1
GCA_900109855.1_IMG-taxon_2619619026	Roseovarius-8	Roseovarius	1	1	0	1	0	0	1
TARA_SAMEA2622765_METAG_NBAIIJFA	Roseovarius-9	Roseovarius	1	1	0	0	0	0	1
GCA_900129345.1_IMG-taxon_2695420938	Rugeria-1	Rugeria	0	1	0	1	0	1	1
GCA_900185035.1_R.arenilitoris_CECT8715	Rugeria-1	Rugeria	0	1	0	1	0	1	1
GCA_900141625.1_IMG-taxon_2698536695	Rugeria-1	Rugeria	0	1	0	1	0	1	1
GCA_001507595.1_ASM150759v1_genomic	Rugeria-2	Rugeria	0	1	0	1	0	1	1
GCA_000192475.2_ASM19247v1_genomic	Rugeria-3	Rugeria	0	1	0	1	0	1	1
GCA_900106805.1_IMG-taxon_2693429872	Rugeria-4	Rugeria	0	1	0	1	0	1	1
GCA_001458195.1_R.atlanticaCECT4292	Rugeria-5	Rugeria	0	1	0	1	0	1	1
GCA_001458295.1_Ruegeria_sp._CECT5091	Rugeria-6	Rugeria	0	1	0	1	0	1	1
GCA_900172215.1_R.meonggei_CECT8411	Rugeria-7	Rugeria	0	1	0	1	0	1	1
GCA_900182615.1_IMG-taxon_2724679780	Rugeria-8	Rugeria	0	1	0	1	0	1	1
GCA_001507545.1_ASM150754v1_genomic	Rugeria-9	Rugeria	1	1	0	1	0	1	1
GCA_000622405.1_12864_draft_genomic	sulfitobacter-1	sulfitobacter	1	1	0	1	0	1	1
GCA_900113435.1_IMG-taxon_2616644813	sulfitobacter-10	sulfitobacter	1	1	0	1	0	1	1
TARA_SAMEA4396941_METAG_HADKALDI	sulfitobacter-10	sulfitobacter	1	1	0	1	0	0	1
TARA_SAMEA2622112_METAG_MLEFJOOD	sulfitobacter-10	sulfitobacter	1	1	0	1	0	1	1
GCA_900102535.1_IMG-taxon_2634166359	sulfitobacter-11	sulfitobacter	1	1	0	1	0	1	1
GCA_900116285.1_IMG-taxon_2619619641	sulfitobacter-12	sulfitobacter	1	1	0	1	0	1	1
TARA_SAMEA4397536_METAG_IBGBAAJA	sulfitobacter-13	sulfitobacter	1	1	0	1	0	1	1
NSEA_SAMEA5406739_METAG_20160419B37G1	sulfitobacter-14	sulfitobacter	0	1	0	1	0	1	1
NSEA_SAMEA5404440_METAG_20110404B29G1	sulfitobacter-15	sulfitobacter	1	1	0	1	0	1	1
TARA_SAMEA4396941_METAG_NMOKIAAF	sulfitobacter-16	sulfitobacter	1	1	0	1	0	1	1
TARA_SAMEA4397330_METAG_AJIEMPFL	sulfitobacter-17	sulfitobacter	1	1	0	1	0	1	1
TARA_SAMEA4397330_METAG_IIKHBEIA	sulfitobacter-18	sulfitobacter	0	1	0	1	0	1	1
GCA_003054325.1_ASM305432v1_genomic	sulfitobacter-19	sulfitobacter	1	1	0	1	0	1	1
TARA_SAMEA4398067_METAG_BMGDKCLP	sulfitobacter-2	sulfitobacter	0	1	0	1	0	0	1
TARA_SAMEA4397330_METAG_HPNADKDC	sulfitobacter-20	sulfitobacter	1	1	0	1	0	1	1
GCA_000622325.1_MM124_draft_genomic	sulfitobacter-21	sulfitobacter	1	1	0	1	0	1	1
GCA_000622385.1_NB77_draft_genomic	sulfitobacter-22	sulfitobacter	1	1	0	1	0	1	1
GCA_000622365.1_NB68_draft_genomic	sulfitobacter-23	sulfitobacter	0	1	0	1	0	1	1
GCA_900112755.1_IMG-taxon_2619619004	sulfitobacter-24	sulfitobacter	1	1	0	1	0	1	1
NSEA_SAMEA5405243_METAG_20110523B85G1	sulfitobacter-25	sulfitobacter	1	1	0	1	0	1	1
TARA_SAMEA4396515_METAG_MAOJNANK	sulfitobacter-3	sulfitobacter	1	1	0	1	0	1	1
TARA_SAMEA4397920_METAG_AOALJNEL	sulfitobacter-4	sulfitobacter	1	1	0	1	0	0	1
GCA_003610455.1_ASM361045v1_genomic	sulfitobacter-5	sulfitobacter	0	1	0	1	0	1	1
TARA_SAMEA4397920_METAG_NBNHFLOD	sulfitobacter-6	sulfitobacter	0	1	0	1	0	1	1
MALA_SAMN05422195_METAG_NEANBIPH	sulfitobacter-7	sulfitobacter	1	1	0	1	0	1	1
GCA_900106935.1_IMG-taxon_2622736431	sulfitobacter-7	sulfitobacter	1	1	0	1	0	1	1
GCA_900103185.1_IMG-taxon_2622736527	sulfitobacter-8	sulfitobacter	1	1	0	1	0	0	1
TARA_SAMEA2621528_METAG_GAEKHINC	sulfitobacter-8	sulfitobacter	1	1	0	1	0	0	1
GCA_000172095.1_ASM17209v1_genomic	sulfitobacter-9	sulfitobacter	1	1	0	1	0	1	1
TARA_SAMEA4396515_METAG_EGMEDFPO	sulfitobacter-9	sulfitobacter	1	1	0	1	0	1	1
ANT28_SAMPLE241_METAG_JCAHKLIB	TCR-A	TCR	0	1	0	1	1	0	0
TARA_SAMEA2621487_METAG_GMPAMBEI	TCR-A	TCR	0	1	0	1	1	0	0
TARA_SAMEA2621509_METAG_MPBCKPHO	TCR-A	TCR	0	0	0	1	1	0	0
TARA_SAMEA4398009_METAG_MODGJEKJ	TCR-B	TCR	0	1	0	1	1	0	0
TARA_SAMEA4397239_METAG_KKOONDLB	TCR-B	TCR	0	1	0	1	1	0	0
TARA_SAMEA4397426_METAG_AIPELCJN	TCR-B	TCR	0	1	0	1	1	0	0
TARA_SAMEA4397516_METAG_NBMHCLPA	TCR-B	TCR	0	1	0	1	1	0	0
TARA_SAMEA4397798_METAG_CFPPPCED	TCR-B	TCR	0	1	0	1	1	0	0
TARA_SAMEA4397903_METAG_BMKFPANH	TCR-B	TCR	0	1	0	1	1	0	0
TARA_SAMEA4397983_METAG_OLBGKPMH	TCR-B	TCR	0	1	0	1	1	0	0
TARA_SAMEA4398094_METAG_HGDMBOBN	TCR-B	TCR	0	1	0	1	1	0	0
TARA_SAMEA4398150_METAG_MPKBFDJI	TCR-B	TCR	0	1	0	1	1	0	0
TARA_SAMEA4397311_METAG_JMIIIKEJ	TCR-B	TCR	0	1	0	1	1	0	0
TARA_SAMEA4397390_METAG_OANBIOOI	TCR-B	TCR	0	1	0	1	0	0	0
TARA_SAMEA4397569_METAG_FLCEJGBL	TCR-B	TCR	0	1	0	1	1	0	0
TARA_SAMEA4397611_METAG_GLLDCGJJ	TCR-B	TCR	0	1	0	1	1	0	0
TARA_SAMEA4397649_METAG_EBHOBEIG	TCR-B	TCR	0	1	0	1	1	0	0
TARA_SAMEA4397705_METAG_JFCINLJN	TCR-B	TCR	0	1	0	1	1	0	0
TARA_SAMEA4398067_METAG_JAKAJNGF	TCR-B	TCR	0	1	0	1	1	0	0
TARA_SAMEA4397278_METAG_OEEGOFGB	TCR-B	TCR	0	1	0	1	1	0	0
TARA_SAMEA2591074_METAG_MMNGHOGL	TCR-C	TCR	0	1	0	1	1	1	0
TARA_SAMEA4396496_METAG_HDILNDHF	TCR-C	TCR	0	1	0	1	1	0	0
NSEA_SAMEA5406367_METAG_20160316B26G1	TCR-C	TCR	0	1	0	1	0	1	0
TARA_SAMEA4397101_METAG_IGBOOOBF	TCR-D	TCR	0	0	0	1	1	0	0
TARA_SAMEA4397157_METAG_ICMFHGLI	TCR-D	TCR	0	1	0	1	1	0	0
TARA_SAMEA4397196_METAG_IJOKKCJK	TCR-D	TCR	0	1	0	1	1	0	0
MARD_SAMN02441634_SAGS_MMP02441634	TCR-D	TCR	0	1	0	1	1	0	0
TARA_SAMEA4396424_METAG_BCADOMNA	TCR-D	TCR	0	1	0	1	1	0	0
NSEA_SAMEA5404848_METAG_20110506B63G1	TCR-D	TCR	0	1	0	1	1	0	0
TARA_SAMEA4396538_METAG_NENAJCNL	TCR-D	TCR	0	1	0	1	1	0	0
GCA_000153745.1_ASM15374v1_genomic	#N/A	TCR	0	1	0	1	1	0	0
ANT28_SAMPLE296_METAG_IEHIDOCF	TCR-D	TCR	0	0	0	0	0	0	0
TARA_SAMEA4396496_METAG_HGBPLAFP	TCR-D	TCR	0	1	0	1	1	0	0
TARA_SAMEA2620979_METAG_JAHMFKHJ	TCR-D	TCR	0	0	0	1	1	0	0
TARA_SAMEA2620970_METAG_BDFNEAFP	TCR-D	TCR	0	0	0	1	0	0	0
TARA_SAMEA4397930_METAG_JDAPHHFF	TCR-E	TCR	0	1	0	1	1	0	0
TARA_SAMEA4397196_METAG_CHNOLNNG	TCR-E	TCR	0	1	0	1	1	0	0
TARA_SAMEA4398067_METAG_FFCGELPJ	TCR-E	TCR	0	1	0	1	1	0	0
TARA_SAMEA4398150_METAG_JLCPFBNK	TCR-E	TCR	0	1	0	1	1	0	0
TARA_SAMEA4398176_METAG_FHCHNHJL	TCR-E	TCR	0	1	0	1	1	0	0
TARA_SAMEA4398341_METAG_NCMPLFMA	TCR-E	TCR	0	1	0	1	1	0	0
TARA_SAMEA4398370_METAG_FOIFAOEO	TCR-E	TCR	0	1	0	1	1	0	0
TARA_SAMEA4397101_METAG_FDAENHHH	TCR-E	TCR	0	1	0	1	1	0	0
TARA_SAMEA4397239_METAG_LNCEEDGJ	TCR-E	TCR	0	1	0	1	1	0	0
TARA_SAMEA4397516_METAG_LNDPMEGG	TCR-E	TCR	0	1	0	1	1	0	0
TARA_SAMEA4397569_METAG_BHFKLDDG	TCR-E	TCR	0	1	0	1	1	0	0
TARA_SAMEA4397705_METAG_DCMKOCPI	TCR-E	TCR	0	1	0	1	1	0	0
TARA_SAMEA4398247_METAG_CEHMAFOJ	TCR-E	TCR	0	1	0	1	1	0	0
TARA_SAMEA4398296_METAG_IEFMEDEK	TCR-E	TCR	0	1	0	1	1	0	0
TARA_SAMEA4396971_METAG_BBONIEKG	TCR-E	TCR	0	1	0	1	1	0	0
TARA_SAMEA4398009_METAG_OLOKOLBK	TCR-E	TCR	0	1	0	0	0	0	0
NSEA_SAMEA5405425_METAG_20110530B77G1	TCR-E	TCR	0	1	0	1	0	0	0
TARA_SAMEA4397157_METAG_PMAKHLKI	TCR-E	TCR	0	1	0	1	1	0	0
TARA_SAMEA4397798_METAG_DOHOKHCJ	TCR-E	TCR	0	1	0	1	1	0	0
TARA_SAMEA4397842_METAG_DGKKFFBP	TCR-E	TCR	0	1	0	1	1	0	0
TARA_SAMEA2621423_METAG_MDBMBIPE	TCR-E	TCR	0	1	0	1	1	0	0
TARA_SAMEA4397649_METAG_NNLKDBAN	TCR-E	TCR	0	1	0	1	1	0	0
TARA_SAMEA4397426_METAG_PCBOMFDG	TCR-E	TCR	0	1	0	1	1	0	0
TARA_SAMEA4397611_METAG_BEMFKKJM	TCR-E	TCR	0	0	0	1	1	0	0
TARA_SAMEA2621401_METAG_MDDNCBON	TCR-E	TCR	0	1	0	1	1	0	0
TARA_SAMEA4396538_METAG_JPBGGFFI	TCR-E	TCR	0	1	0	1	1	0	0
BGEO_SAMN07136485_METAG_OFIIIPJP	TCR-E	TCR	0	1	0	1	1	0	0
TARA_SAMEA4397278_METAG_HMPOCABJ	TCR-E	TCR	0	0	0	1	1	0	0
TARA_SAMEA4398219_METAG_GEKBPNCA	TCR-E	TCR	0	1	0	1	1	0	0
NSEA_SAMEA5403722_METAG_20100408B75G1	TCR-F	TCR	1	1	0	1	1	1	0
TARA_SAMEA4397295_METAG_KBDLACKE	TCR-G	TCR	1	1	1	1	1	1	0
TARA_SAMEA4397445_METAG_ICPPIAOP	TCR-G	TCR	1	1	1	1	1	1	0

## Sheet: S19 C1
Table S20. Presence/Absence of C1 metabolism related genes in each genome of major Roseobacter lineages and genera.
Genome	Species	Cluster/Genus	Aerobic CO oxidation	Methanol oxidation	Formate oxidation	Formaldehyde oxidation	Trimethylamine_TMA (trimethylamine monooxygenase )	Trimethylamine TMA (dimethylamine/trimethylamine dehydrogenase)	Trimethylamine N-oxide (TMAO) demethylase	Dimethylamine	Methylated amine	Methylamine ligase
			coxL	mxaF or mdh	fdoG||fdwB||fdoH||fdhAB	fdhA||fghA||frmA||mycoS_dep_FDH||fae	tmm	dmd_tmd	tdm	dmmDABC	mgsABC/mauAB	gmas
TARA_SAMEA2621045_METAG_HIJDHLLM	AAPR-A	AAPR	0	0	1	1	0	1	0	0	1	1
TARA_SAMEA4396424_METAG_DGMOOONO	AAPR-A	AAPR	0	0	1	1	0	1	0	0	1	0
TARA_SAMEA4396496_METAG_BPKEAHCI	AAPR-A	AAPR	0	0	1	1	1	1	0	0	1	1
BGEO_SAMN07136635_METAG_POIOBJEL	AAPR-A	AAPR	0	0	1	1	0	1	0	0	1	0
BGEO_SAMN07136637_METAG_OCMOFIBF	AAPR-A	AAPR	0	0	1	1	0	1	0	0	1	1
BGEO_SAMN07136494_METAG_OJIAIAMA	AAPR-A	AAPR	0	0	1	1	0	1	0	0	1	1
TARA_SAMEA2621013_METAG_GHNACFLA	AAPR-A	AAPR	0	0	1	1	0	1	0	0	1	1
TARA_SAMEA2621021_METAG_HCLFMGNE	AAPR-A	AAPR	0	0	1	1	0	1	0	0	1	1
BGEO_SAMN07136492_METAG_MPAAMFAL	AAPR-A	AAPR	0	0	1	1	0	1	0	0	1	1
TARA_SAMEA2623627_METAG_IGAMABGL	AAPR-A	AAPR	0	0	1	1	0	1	0	0	1	0
BGEO_SAMN07136493_METAG_BGLPFNCA	AAPR-A	AAPR	0	0	1	1	0	1	0	0	1	0
TARA_SAMEA2623886_METAG_DCCFAOBI	AAPR-A	AAPR	0	0	1	1	0	1	0	0	1	1
TARA_SAMEA2623919_METAG_CLGBBDCI	AAPR-A	AAPR	0	0	1	1	1	1	0	0	1	1
TARA_SAMEA2621812_METAG_HPILOGFH	AAPR-B	AAPR	0	0	1	1	1	1	0	0	1	0
TARA_SAMEA2623135_METAG_OFDKOGHH	AAPR-B	AAPR	0	0	1	1	0	1	0	0	1	0
TARA_SAMEA2621779_METAG_FHAGAFHB	AAPR-B	AAPR	0	0	1	1	0	1	0	0	1	0
GORG_SAMEA6076714_SAGS_AG313B09	AAPR-B	AAPR	0	0	1	1	0	1	0	0	1	1
ANT28_SAMPLE326_METAG_CCPPCIGC	AAPR-B	AAPR	0	0	1	1	0	1	0	0	1	0
BGEO_SAMN07136961_METAG_DPLCEFJG	AAPR-B	AAPR	0	0	1	1	0	1	0	0	1	1
TARA_SAMEA4396496_METAG_CGAKDNHB	AAPR-B	AAPR	0	0	1	1	0	1	0	0	1	1
TARA_SAMEA4396424_METAG_GDLLDJOF	AAPR-B	AAPR	0	0	0	1	0	1	0	0	1	0
ANT28_SAMPLE330_METAG_GDBNGPIK	AAPR-B	AAPR	0	0	0	1	0	1	0	0	1	1
TARA_SAMEA4397730_METAG_BMOGKBND	AAPR-C	AAPR	1	0	1	1	1	1	0	0	1	0
TARA_SAMEA2621423_METAG_HFECBNAM	AAPR-C	AAPR	0	0	1	1	0	1	0	0	1	0
TARA_SAMEA4398176_METAG_ANPPPFJE	AAPR-C	AAPR	1	0	1	1	0	1	0	0	1	0
TARA_SAMEA4398296_METAG_NFCCDKGK	AAPR-C	AAPR	1	0	1	1	0	1	0	0	1	1
TARA_SAMEA4396538_METAG_BIOFLJNB	AAPR-C	AAPR	1	0	1	1	0	1	0	0	1	1
TARA_SAMEA4397355_METAG_PEJENKIE	AAPR-C	AAPR	1	0	1	1	0	1	0	0	1	1
TARA_SAMEA4398341_METAG_KIJHNJOD	AAPR-C	AAPR	1	0	1	1	0	0	0	0	1	0
TARA_SAMEA4397004_METAG_GKMOHOJO	AAPR-C	AAPR	1	0	1	1	0	1	0	0	1	1
TARA_SAMEA4397516_METAG_CJNFLEHD	AAPR-C	AAPR	1	0	1	1	0	1	0	0	1	1
TARA_SAMEA4397930_METAG_CAFNLJIB	AAPR-C	AAPR	1	0	1	1	0	1	0	0	1	1
TARA_SAMEA4398219_METAG_PFNKPPAH	AAPR-C	AAPR	1	0	1	1	0	0	0	0	1	1
TARA_SAMEA4397072_METAG_FBINOIKL	AAPR-C	AAPR	1	0	1	1	0	1	0	0	1	1
TARA_SAMEA4397611_METAG_CMELBKCI	AAPR-C	AAPR	1	0	1	1	0	1	0	0	1	1
TARA_SAMEA4397983_METAG_ONMPNHKG	AAPR-C	AAPR	1	0	1	1	0	0	0	0	1	1
TARA_SAMEA4398150_METAG_GHMKAIHL	AAPR-C	AAPR	1	0	1	1	0	0	0	0	1	0
TARA_SAMEA4398370_METAG_NBIHMDII	AAPR-C	AAPR	1	0	1	1	0	0	0	0	1	0
TARA_SAMEA2621021_METAG_DLAKHKMF	AAR-A	AAR	0	0	1	1	0	0	0	0	1	1
BGEO_SAMN07136961_METAG_MADCCAJI	AAR-B	AAR	0	0	1	1	0	0	0	0	1	0
TARA_SAMEA2621423_METAG_HINHENBD	AAR-C	AAR	0	0	1	1	0	1	0	0	1	0
TARA_SAMEA2621401_METAG_FKLCAOJE	AAR-C	AAR	0	0	1	1	0	1	0	0	1	0
TARA_SAMEA4396424_METAG_FPAEDCIP	AAR-D	AAR	0	0	1	1	0	1	0	0	1	0
NSEA_SAMEA5404292_METAG_20110324B75G1	AAR-D	AAR	0	0	1	1	0	1	0	0	1	0
TARA_SAMEA2623627_METAG_GIFJOKAA	AAR-D	AAR	0	0	1	1	0	1	0	0	1	0
TARA_SAMEA4397072_METAG_LOEBEJDP	AAR-E	AAR	0	0	1	0	0	1	0	1	1	0
TARA_SAMEA4397611_METAG_DAEPNFKN	AAR-E	AAR	0	0	1	1	0	0	0	1	1	0
TARA_SAMEA4398176_METAG_EKMINEPI	AAR-E	AAR	0	0	1	1	0	0	0	1	1	0
TARA_SAMEA4397278_METAG_GPKKHNOL	AAR-E	AAR	0	0	1	1	0	1	0	1	1	0
TARA_SAMEA4397569_METAG_MBIHDIFA	AAR-E	AAR	0	0	1	1	0	0	0	1	1	0
TARA_SAMEA4397983_METAG_MPJDDEPK	AAR-E	AAR	0	0	1	1	0	1	0	1	1	0
TARA_SAMEA4398150_METAG_JBBHFEAI	AAR-E	AAR	0	0	1	1	0	0	0	1	1	0
TARA_SAMEA4397355_METAG_HDEMGIME	AAR-E	AAR	0	0	1	1	0	0	0	1	1	0
TARA_SAMEA4398219_METAG_BOCMGCFG	AAR-E	AAR	0	0	1	1	0	0	1	1	1	0
TARA_SAMEA4397730_METAG_EJMNACNA	AAR-E	AAR	0	0	1	1	0	1	0	1	1	0
TARA_SAMEA4397239_METAG_BGNPFJBK	AAR-E	AAR	0	0	1	1	0	0	1	1	0	0
TARA_SAMEA4397930_METAG_EBPJPIPN	AAR-E	AAR	0	0	1	1	0	1	0	0	0	0
TARA_SAMEA4397516_METAG_OFLOKOLE	AAR-E	AAR	0	0	1	1	0	1	0	1	1	1
TARA_SAMEA4397034_METAG_BEJJLMAO	Ascidiaceihabitans-1	Ascidiaceihabitans	1	0	1	1	1	0	1	1	1	1
TARA_SAMEA4397101_METAG_NFHPKJOG	Ascidiaceihabitans-2	Ascidiaceihabitans	1	0	1	1	1	0	0	1	1	1
NSEA_SAMEA5403854_METAG_20100423B54G1	Ascidiaceihabitans-3	Ascidiaceihabitans	1	0	1	1	0	0	0	0	0	0
TARA_SAMEA4398067_METAG_AODAAFBN	Ascidiaceihabitans-4	Ascidiaceihabitans	1	0	0	1	1	0	1	1	1	0
TARA_SAMEA4398067_METAG_GFOFJNFI	Ascidiaceihabitans-5	Ascidiaceihabitans	1	0	0	1	1	0	1	1	1	0
GCA_000712315.1_SOAPdenovo_v1.05_genomic	Ascidiaceihabitans-6	Ascidiaceihabitans	1	0	0	1	0	0	0	0	0	1
TARA_SAMEA4398168_METAG_NGBJHDBI	Ascidiaceihabitans-7	Ascidiaceihabitans	1	0	1	1	0	0	0	0	0	1
TARA_SAMEA4397330_METAG_GENHDNHJ	Ascidiaceihabitans-8	Ascidiaceihabitans	1	0	0	1	0	0	0	0	0	1
GCA_900302465.1_A.donghaensisCECT8599	Ascidiaceihabitans-9	Ascidiaceihabitans	1	1	1	1	1	1	1	1	1	0
GORG_SAMEA6069419_SAGS_AG891A07	COR-1-A1	COR	1	0	1	0	0	0	0	0	1	1
TARA_SAMEA2623426_METAG_KAEABNLA	COR-1-A1	COR	1	0	0	1	0	0	0	0	0	0
TARA_SAMEA2620672_METAG_MFHBKKEN	COR-1-A1	COR	1	0	0	1	0	0	0	0	0	1
TARA_SAMEA2623059_METAG_DKMMFCNI	COR-1-A1	COR	1	0	1	1	0	0	0	0	0	1
TARA_SAMEA2619857_METAG_LJFMPKNA	COR-1-A1	COR	1	0	1	1	0	0	0	0	0	0
TARA_SAMEA2619927_METAG_MEJAMGAC	COR-1-A1	COR	1	0	1	1	0	0	0	0	0	1
TARA_SAMEA2619952_METAG_LBLFBJOD	COR-1-A1	COR	1	0	1	1	0	0	0	0	0	1
TARA_SAMEA2591057_METAG_BPADKHOK	COR-1-A1	COR	1	0	1	1	0	0	0	0	0	1
TARA_SAMEA2620756_METAG_NKIADMFC	COR-1-A1	COR	0	0	1	1	0	0	0	0	0	0
TARA_SAMEA2623446_METAG_JEDKLFLN	COR-1-A1	COR	1	0	1	1	0	0	0	0	0	0
TARA_SAMEA2620081_METAG_LAEPGECB	COR-1-A1	COR	1	0	1	1	0	0	0	0	0	1
TARA_SAMEA2622316_METAG_HMMPOBFH	COR-1-A1	COR	1	0	1	1	0	0	0	0	0	1
BGEO_SAMN07136523_METAG_NAOEEIJK	COR-1-A1	COR	1	0	0	1	0	0	0	0	0	1
ANT28_SAMPLE319_METAG_NALDLHEJ	COR-1-A1	COR	1	0	1	1	0	0	0	0	0	1
TARA_SAMEA2620000_METAG_FMIIHIAE	COR-1-A1	COR	1	0	1	1	0	0	0	0	0	1
TARA_SAMEA2620021_METAG_ONOGOLGO	COR-1-A1	COR	1	0	1	1	0	0	0	0	0	1
ANT28_SAMPLE320_METAG_PBABFCPA	COR-1-A1	COR	1	0	1	1	0	0	0	0	0	0
TARA_SAMEA2620890_METAG_HBIKNMDE	COR-1-A1	COR	1	0	1	1	0	0	0	0	0	1
GORG_SAMEA6078353_SAGS_AG343P20	COR-1-A2	COR	0	0	1	1	0	0	0	0	1	1
GORG_SAMEA6075594_SAGS_AG390A18	COR-1-A3	COR	1	0	0	1	0	0	0	0	1	1
TARA_SAMEA2623135_METAG_LDGMKPKO	COR-1-A4	COR	0	0	1	1	0	0	0	0	0	0
ANT28_SAMPLE330_METAG_KGKOPMLP	COR-1-A5	COR	1	0	0	1	0	0	0	0	1	1
ANT28_SAMPLE329_METAG_AMJOCEKD	COR-1-A5	COR	1	0	0	1	0	0	0	0	1	0
TARA_SAMEA2619548_METAG_ABDAHGFN	COR-1-A5	COR	1	0	0	1	0	0	0	0	1	1
TARA_SAMEA4396496_METAG_OEDDIACM	COR-1-A5	COR	1	0	0	1	0	0	0	0	1	0
TARA_SAMEA4396424_METAG_KNILDMLM	COR-1-A5	COR	1	0	0	1	0	0	0	0	1	1
ANT28_SAMPLE326_METAG_MJFKGJMM	COR-1-A5	COR	1	0	1	1	0	0	0	0	1	0
BGEO_SAMN07136957_METAG_JHJAOENF	COR-1-A5	COR	1	0	1	1	0	0	0	0	1	0
BGEO_SAMN07136958_METAG_ONFKAAMD	COR-1-A5	COR	1	0	1	1	0	0	0	0	1	0
TARA_SAMEA2591074_METAG_APBOFOBA	COR-1-A5	COR	1	0	1	1	0	0	0	0	0	0
TARA_SAMEA2623868_METAG_GJODOFID	COR-1-A5	COR	0	0	0	1	0	0	0	0	0	0
TARA_SAMEA2623627_METAG_EHICIALP	COR-1-A5	COR	1	0	0	1	0	0	0	0	0	0
TARA_SAMEA2623886_METAG_HPEANAFC	COR-1-A5	COR	1	0	0	1	0	0	0	0	0	0
TARA_SAMEA2623919_METAG_LFEHKBGF	COR-1-A5	COR	1	0	0	1	0	0	0	0	0	1
TARA_SAMEA2619399_METAG_OKPAFELB	COR-1-A5	COR	1	0	0	1	0	0	0	0	0	1
TARA_SAMEA2623850_METAG_PHIJEHCF	COR-1-A5	COR	1	0	1	1	0	0	0	0	0	1
GORG_SAMEA6068571_SAGS_AH326L19	COR-1-A6	COR	1	0	1	1	0	0	0	0	0	1
GORG_SAMEA6076685_SAGS_AG447P15	COR-2-B1	COR	1	0	1	1	0	1	0	0	0	1
TARA_SAMEA2619531_METAG_DGCHEAEP	COR-2-B2	COR	1	0	1	1	0	0	0	0	1	1
TARA_SAMEA2623059_METAG_AAKICAOM	COR-2-B2	COR	1	0	1	1	0	0	0	0	1	0
ANT28_SAMPLE321_METAG_CNMNGDJA	COR-2-B2	COR	1	0	1	1	0	1	0	0	1	1
TARA_SAMEA2623850_METAG_JNOEMOEG	COR-2-B2	COR	0	0	1	1	0	0	0	0	0	1
GORG_SAMEA6076589_SAGS_AG447K17	COR-2-B2	COR	1	0	1	0	0	1	0	0	0	1
TARA_SAMEA2623868_METAG_HGNFINKC	COR-2-B2	COR	0	0	1	1	0	0	0	0	0	1
TARA_SAMEA2619376_METAG_CEOLAEFM	COR-2-B2	COR	0	0	1	1	0	0	0	0	0	0
TARA_SAMEA2623808_METAG_INJHMJAM	COR-2-B2	COR	0	0	1	1	0	0	0	0	1	0
TARA_SAMEA2621859_METAG_DPFBHLBA	COR-2-B2	COR	0	0	1	1	0	0	0	0	1	0
TARA_SAMEA2622316_METAG_FLIPPHIJ	COR-2-B3	COR	1	0	1	1	0	1	0	1	1	0
TARA_SAMEA2622336_METAG_JAHKPEKB	COR-2-B3	COR	1	0	1	1	0	1	0	1	1	0
TARA_SAMEA2622429_METAG_MOMNCIJP	COR-2-B3	COR	1	0	1	1	0	1	0	1	1	0
TARA_SAMEA2623275_METAG_MBCFDLOA	COR-2-B3	COR	1	0	1	1	0	1	0	1	1	0
TARA_SAMEA2622402_METAG_DHCNFIGG	COR-2-B3	COR	1	0	1	1	0	1	0	1	1	0
TARA_SAMEA2622376_METAG_GLDFILLI	COR-2-B3	COR	0	0	1	1	0	1	0	1	1	0
TARA_SAMEA2622923_METAG_JJKNJHDI	COR-2-B3	COR	1	0	1	1	0	0	0	0	1	0
TARA_SAMEA2622901_METAG_ILEAHMLF	COR-2-B3	COR	1	0	1	1	0	0	0	0	1	0
GORG_SAMEA6068472_SAGS_AH326E22	COR-2-B3	COR	1	0	1	1	0	0	0	0	1	1
TARA_SAMEA2620542_METAG_NDNHDKHM	COR-2-B3	COR	1	0	1	1	0	1	0	0	0	0
TARA_SAMEA2620980_METAG_MLFLCLKD	COR-2-B4	COR	0	0	1	0	0	1	0	1	1	1
TARA_SAMEA2621812_METAG_HLJLMDHB	COR-2-B4	COR	0	0	1	0	0	1	0	1	1	1
TARA_SAMEA2621779_METAG_JPIKFFIH	COR-2-B4	COR	0	0	1	1	0	1	0	1	1	1
TARA_SAMEA2622219_METAG_GJKCCBDG	COR-2-B4	COR	1	0	1	1	0	1	0	1	1	1
TARA_SAMEA4396496_METAG_LFMCOEMD	COR-2-B4	COR	1	0	1	0	0	1	0	0	1	0
ANT28_SAMPLE330_METAG_FLEBBPFG	COR-2-B4	COR	1	0	1	1	0	1	0	0	1	1
ANT28_SAMPLE329_METAG_MGFLPEMJ	COR-2-B4	COR	1	0	1	1	0	1	0	0	1	1
TARA_SAMEA2623919_METAG_BIOMPLEH	COR-2-B4	COR	1	0	0	0	0	1	0	0	1	0
BGEO_SAMN07136957_METAG_CCAMNCIO	COR-2-B4	COR	0	0	1	1	0	1	0	0	1	1
BGEO_SAMN07136954_METAG_LLFJMFLP	COR-2-B4	COR	0	0	1	1	0	1	0	0	1	1
ANT28_SAMPLE326_METAG_OCAAJBBK	COR-2-B4	COR	1	0	0	1	0	0	0	0	0	1
BGEO_SAMN07136958_METAG_EIHLJDEC	COR-2-B4	COR	1	0	1	1	0	1	0	0	1	0
BGEO_SAMN07136959_METAG_IHMPHHMA	COR-2-B4	COR	0	0	1	0	0	1	0	0	0	0
BGEO_SAMN07136960_METAG_CGHGOFCP	COR-2-B4	COR	0	0	1	1	0	1	0	0	1	0
TARA_SAMEA2623135_METAG_JMHBOOIH	COR-2-B4	COR	0	0	1	0	0	1	0	0	0	1
TARA_SAMEA2620970_METAG_MPJHBMFE	COR-2-B4	COR	0	0	1	1	0	1	0	0	0	1
TARA_SAMEA2623886_METAG_NIAIFGDO	COR-2-B4	COR	1	0	1	0	0	1	0	0	0	1
TARA_SAMEA2623116_METAG_IKMOKOEB	COR-2-B4	COR	0	0	1	1	0	0	0	0	0	1
TARA_SAMEA4396424_METAG_JFMLOPIA	COR-2-B4	COR	1	0	1	0	0	1	0	0	0	1
TARA_SAMEA2623627_METAG_FGBPDELD	COR-2-B4	COR	1	0	1	1	0	1	0	0	0	1
TARA_SAMEA2619782_METAG_OOMJCIGP	COR-2-B4	COR	1	0	1	0	0	1	0	0	0	1
TARA_SAMEA2619548_METAG_EPBOMHIB	COR-2-B4	COR	0	0	1	0	0	0	0	0	1	1
ANT28_SAMPLE310_METAG_NCMKOMLI	COR-2-B5	COR	1	0	1	1	0	1	0	0	1	1
TARA_SAMEA2619927_METAG_MNFNIHOG	COR-2-B5	COR	1	0	1	1	0	1	0	0	1	1
TARA_SAMEA2619952_METAG_LKLFMCIK	COR-2-B5	COR	1	0	1	1	0	1	0	0	1	1
TARA_SAMEA2620000_METAG_OMHCLCAF	COR-2-B5	COR	1	0	1	1	0	1	0	0	1	1
TARA_SAMEA2620672_METAG_KFKLPBLG	COR-2-B5	COR	1	0	1	1	0	1	0	0	1	0
TARA_SAMEA2620404_METAG_BNKCJEHO	COR-2-B5	COR	1	0	1	1	0	1	0	0	1	1
TARA_SAMEA2620734_METAG_AAHEAAHD	COR-2-B5	COR	0	0	1	1	0	1	0	0	1	1
TARA_SAMEA2620890_METAG_KOELFKAD	COR-2-B5	COR	1	0	1	1	0	1	0	0	1	1
ANT28_SAMPLE311_METAG_KAEOCGAP	COR-2-B5	COR	1	0	1	1	0	1	0	0	1	1
TARA_SAMEA2619531_METAG_PJILNKKJ	COR-2-B5	COR	1	0	1	1	1	1	0	0	1	1
TARA_SAMEA2620021_METAG_KGPKBFPH	COR-2-B5	COR	1	0	0	1	0	1	0	0	1	1
TARA_SAMEA2620230_METAG_HCPGBKDA	COR-2-B5	COR	1	0	0	1	0	1	0	0	1	0
BGEO_SAMN07136495_METAG_IMHMJFIJ	COR-2-B5	COR	1	0	0	1	0	1	0	0	1	0
TARA_SAMEA2591057_METAG_FACFLIHF	COR-2-B5	COR	1	0	0	1	0	1	0	0	1	0
TARA_SAMEA2620081_METAG_IOMPHDFN	COR-2-B5	COR	1	0	0	1	0	1	0	0	1	1
BATS_SAMN08390924_METAG_IFALCGFJ	COR-2-B5	COR	0	0	1	1	0	0	0	0	0	1
TARA_SAMEA2619857_METAG_BBJPCAIB	COR-2-B5	COR	0	0	0	1	0	1	0	0	0	0
TARA_SAMEA2620786_METAG_NGNFICDB	COR-2-B5	COR	1	0	0	1	0	1	0	0	0	1
GORG_SAMEA6070728_SAGS_AG897G20	COR-2-B5	COR	1	0	1	1	0	1	0	0	1	1
ANT28_SAMPLE308_METAG_DDMMGKHA	COR-2-B5	COR	0	0	1	1	0	1	0	0	1	1
TARA_SAMEA2620756_METAG_KEAPNKDI	COR-2-B5	COR	0	0	1	1	0	1	0	0	1	0
TARA_SAMEA2620194_METAG_AIDALJKM	COR-2-B5	COR	1	0	1	1	0	1	0	0	1	1
GORG_SAMEA6071039_SAGS_AG899C06	COR-2-B5	COR	1	0	1	1	0	0	0	0	1	1
TARA_SAMEA2623446_METAG_ALAALNDP	COR-2-B5	COR	1	0	1	1	0	1	0	0	1	1
GORG_SAMEA6070927_SAGS_AG898J17	COR-2-B5	COR	1	0	0	1	1	1	0	0	1	1
TARA_SAMEA2623426_METAG_LDACIKGA	COR-2-B5	COR	1	0	1	1	0	1	0	0	1	1
GORG_SAMEA6071136_SAGS_AG899K02	COR-2-B5	COR	1	0	1	0	0	1	0	0	1	1
ANT28_SAMPLE320_METAG_EPCPJJKP	COR-2-B5	COR	1	0	1	1	0	1	0	0	1	0
ANT28_SAMPLE321_METAG_CKGLMDJF	COR-2-B5	COR	1	0	1	1	0	1	0	0	1	1
GORG_SAMEA6075700_SAGS_AG390G08	COR-2-B5	COR	1	0	0	1	0	1	0	0	1	0
GORG_SAMEA6074350_SAGS_AG917D08	COR-2-B5	COR	1	0	0	1	0	1	0	0	1	0
GORG_SAMEA6071997_SAGS_AG904O05	COR-2-B5	COR	1	0	0	1	0	1	0	0	1	0
BGEO_SAMN07136523_METAG_JPILPLHL	COR-2-B5	COR	1	0	0	1	0	1	0	0	1	0
Rhodobacteraceae_bacterium_HIMB11	COR-3-C	COR	0	0	1	1	0	0	0	0	0	0
ANT28_SAMPLE297_METAG_POBFPODN	COR-4-D	COR	1	0	1	1	1	1	0	0	1	0
TARA_SAMN05326645_METAG_PSE00025	COR-5-E	COR	1	0	1	1	0	1	0	0	1	0
TARA_SAMN05326650_METAG_MED00017	COR-5-E	COR	1	0	0	1	0	0	0	0	1	1
TARA_SAMEA4396496_METAG_NBDKNACP	COR-6-F1	COR	1	0	1	1	1	1	0	0	1	0
TARA_SAMEA4396424_METAG_PPKKHDKG	COR-6-F1	COR	1	0	0	1	1	1	0	0	1	0
TARA_SAMEA2591098_METAG_OOHHFBGP	COR-6-F2	COR	1	0	1	1	0	1	0	0	1	0
TARA_SAMEA2619531_METAG_PBEMJOCN	COR-6-F2	COR	1	0	0	1	1	0	0	0	1	1
TARA_SAMEA2591084_METAG_KJNFCCLB	COR-6-F2	COR	1	0	0	1	0	0	0	0	1	0
TARA_SAMEA2619766_METAG_DIMCKEKF	COR-6-F2	COR	1	0	0	1	0	0	0	0	1	0
Rhodobacteraceae_bacterium_SB2	COR-6-F3	COR	0	0	0	1	0	0	0	0	1	0
TARA_SAMEA2620980_METAG_LAEKGEHP	COR-6-F3	COR	1	0	1	1	1	0	0	0	1	0
TARA_SAMEA2620970_METAG_MMCNDLAO	COR-6-F3	COR	1	0	0	1	0	0	0	0	1	1
TARA_SAMEA2623116_METAG_MCLEHBBC	COR-6-F3	COR	1	0	0	1	0	0	0	0	1	1
NSEA_SAMEA5407101_METAG_20160512B27G4	COR-6-F3	COR	1	0	1	1	0	1	0	0	1	0
TARA_SAMEA2620970_METAG_OJJJPFLA	COR-6-F4	COR	1	1	1	1	1	1	0	0	1	0
ANT28_SAMPLE330_METAG_PAMCCCGL	COR-6-F4	COR	1	1	0	1	1	1	0	0	1	1
TARA_SAMEA4396496_METAG_FLKKHAPJ	COR-6-F4	COR	1	1	0	1	0	1	0	0	1	0
TARA_SAMEA2620980_METAG_DLEMJNFF	COR-6-F4	COR	1	1	0	1	0	1	0	0	1	0
ANT28_SAMPLE329_METAG_KLCJEOJL	COR-6-F4	COR	1	1	0	1	0	1	0	0	1	0
TARA_SAMEA2623116_METAG_MDIHEBOA	COR-6-F4	COR	1	1	0	1	0	1	0	0	1
TARA_SAMEA4396424_METAG_JJMBMKOJ	COR-6-F4	COR	1	1	0	1	0	1	0	0	1
NSEA_SAMEA5405382_METAG_20110530B22G1	COR-6-F4	COR	1	1	0	1	0	1	0	0	1
TARA_SAMEA4398341_METAG_LHBKEGEM	COR-6-F5	COR	1	0	1	1	1	0	0	0	1
ANT28_SAMPLE241_METAG_DOMPGLAH	COR-6-F5	COR	1	0	0	1	0	0	0	0	1
TARA_SAMEA2621401_METAG_OBGIGDGA	COR-6-F5	COR	1	0	0	1	0	0	0	0	1
TARA_SAMEA4397930_METAG_IBOLJEJO	COR-6-F5	COR	1	0	0	1	0	0	0	0	1
TARA_SAMEA4398370_METAG_PLLADIOM	COR-6-F5	COR	1	0	0	1	0	0	0	0	1
TARA_SAMEA4397101_METAG_KJCMEFMA	COR-6-F5	COR	1	0	0	1	0	0	0	0	1
NSEA_SAMEA5407189_METAG_20160512B7G7	COR-6-F5	COR	1	0	0	1	0	0	0	0	1
TARA_SAMEA2621423_METAG_MMFGIHGM	COR-6-F5	COR	1	0	0	1	1	0	0	0	1
TARA_SAMEA2621487_METAG_FBBJOAML	COR-6-F5	COR	1	0	0	1	0	0	0	0	1
TARA_SAMEA4397157_METAG_EBPIGCJE	COR-6-F5	COR	1	0	0	1	0	0	0	0	1
TARA_SAMEA4397196_METAG_IPMANPNA	COR-6-F5	COR	1	0	0	1	0	0	0	0	1
GCA_015689785.1_ASM1568978v1_genomic	GHUG-1	GHUG	1	0	1	1	0	0	0	0	0
GCA_015689775.1_ASM1568977v1_genomic	GHUG-1	GHUG	1	0	1	1	0	0	0	0	0
GCA_015689575.1_ASM1568957v1_genomic	GHUG-2	GHUG	1	0	1	1	0	0	0	0	0
GCA_015689635.1_ASM1568963v1_genomic	GHUG-2	GHUG	1	0	1	1	0	0	0	0	0
GCA_015689655.1_ASM1568965v1_genomic	GHUG-2	GHUG	1	0	1	1	0	0	0	0	0
GCA_015689805.1_ASM1568980v1_genomic	GHUG-2	GHUG	1	0	1	1	0	0	0	0	0
GCA_015689535.1_ASM1568953v1_genomic	GHUG-2	GHUG	1	0	1	1	0	0	0	0	0
GCA_000169395.1_ASM16939v1_genomic	HTCC2150	HTCC2150	1	0	1	1	1	0	1	0	1
TARA_SAMEA4397051_METAG_OOEHBLAD	Jannaschia-1	Jannaschia	1	0	1	1	0	0	0	0	0
GCA_900109285.1_IMG-taxon_2622736446	Jannaschia-1	Jannaschia	1	0	1	1	0	0	0	0	0
GCA_001403795.1_J.donghaensisCECT7802	Jannaschia-2	Jannaschia	1	0	1	1	0	0	0	0	0
GCA_900107415.1_IMG-taxon_2693429889	Jannaschia-3	Jannaschia	1	0	1	1	0	0	0	0	0
GCA_003149265.1_ASM314926v1_genomic	Jannaschia-4	Jannaschia	1	0	1	1	0	0	0	0	0
GCA_900113875.1_IMG-taxon_2622736536	Jannaschia-5	Jannaschia	1	0	1	1	0	0	0	0	0
GCA_001403735.1_J.rubraCECT5088	Jannaschia-6	Jannaschia	1	0	1	1	0	0	0	0	0
GCA_000877395.1_ASM87739v1_genomic	Jannaschia-7	Jannaschia	1	1	1	1	0	0	0	0	0
GCA_004365635.1_ASM436563v1_genomic	Litoreibacter-1	Litoreibacter	1	1	1	1	0	0	0	0	0
GCA_900129235.1_IMG-taxon_2695420937	Litoreibacter-2	Litoreibacter	1	1	1	1	0	0	0	0	0
GCA_003663885.1_ASM366388v1_genomic	Litoreibacter-3	Litoreibacter	1	1	1	1	0	0	0	0	0
GCA_000442275.2_Thalar_genomic	Litoreibacter-4	Litoreibacter	1	0	1	1	0	0	0	0	0
GCA_900111945.1_IMG-taxon_2617270836	Litoreibacter-5	Litoreibacter	1	1	1	1	0	0	0	0	0
GCA_900107015.1_IMG-taxon_2617270827	Litoreibacter-6	Litoreibacter	1	1	1	1	0	0	0	0	0
GCA_003054285.1_ASM305428v1_genomic	Litoreibacter-7	Litoreibacter	1	1	1	1	0	0	0	0	0
TARA_SAMEA2621502_METAG_JFCCPHDO	Loktanella-1	Loktanella	1	1	1	1	0	0	0	0	0
GCA_900114485.1_IMG-taxon_2622736595	Loktanella-1	Loktanella	1	1	1	1	0	0	0	0	0
TARA_SAMEA4397920_METAG_HMEDABHJ	Loktanella-2	Loktanella	1	1	1	1	0	0	0	0	0
GCA_900110065.1_IMG-taxon_2622736532	Loktanella-3	Loktanella	1	0	1	1	0	0	0	0	0
GCA_900128995.1_IMG-taxon_2695420928	Loktanella-4	Loktanella	1	1	1	1	0	0	0	0	0
TARA_SAMEA2619766_METAG_GANBJGDD	LUX-A-1	LUX	0	0	0	1	0	0	0	0	1
TARA_SAMEA2591084_METAG_PCHHHJGD	LUX-A-1	LUX	1	0	1	1	0	0	0	0	1
GORG_SAMEA6072066_SAGS_AG905D04	LUX-A-1	LUX	1	0	1	1	0	0	0	0	1
TARA_SAMEA2591108_METAG_HOFPGFAI	LUX-A-1	LUX	0	0	1	1	0	0	0	0	1
TARA_SAMEA2619531_METAG_NJABHBAI	LUX-A-1	LUX	1	0	1	1	0	0	0	0	0
TARA_SAMEA2591057_METAG_BGGHCCFF	LUX-A-1	LUX	0	0	1	1	0	0	0	0	0
GORG_SAMEA6071027_SAGS_AG899B02	LUX-A-10	LUX	1	0	1	1	0	0	0	0	1
GORG_SAMEA6079589_SAGS_AG426E23	LUX-A-11	LUX	1	0	1	0	0	0	0	0	1
GORG_SAMEA6071051_SAGS_AG899D10	LUX-A-11	LUX	0	0	1	1	0	0	0	0	1
GORG_SAMEA6074606_SAGS_AG918I18	LUX-A-12	LUX	1	0	1	0	0	0	0	0	1
GORG_SAMEA6074152_SAGS_AG916E11	LUX-A-13	LUX	1	0	1	0	0	0	0	0	1
GORG_SAMEA6076353_SAGS_AG422M03	LUX-A-14	LUX	1	0	1	1	0	0	0	0	1
GORG_SAMEA6074924_SAGS_AG920E03	LUX-A-15	LUX	0	0	1	0	0	0	0	0	0
GORG_SAMEA6070655_SAGS_AG896O22	LUX-A-16	LUX	0	0	1	0	0	0	0	0	0
GORG_SAMEA6069798_SAGS_AG892M03	LUX-A-17	LUX	0	0	1	1	0	0	0	0	1
GORG_SAMEA6070971_SAGS_AG898M15	LUX-B-1	LUX	1	0	1	1	0	0	0	0	1
GORG_SAMEA6077871_SAGS_AG337E14	LUX-D-1	LUX	1	0	1	1	0	0	0	0	1
GORG_SAMEA6079988_SAGS_AG430P14	LUX-A-2	LUX	0	0	1	1	0	0	0	0	1
GORG_SAMEA6075245_SAGS_AG349J18	LUX-C-1	LUX	1	0	1	1	0	0	0	0	1
TARA_SAMEA2623426_METAG_EAKNEHMN	LUX-E-1	LUX	0	0	1	0	0	0	0	0	1
TARA_SAMEA2623446_METAG_JCAGGBBN	LUX-F-1	LUX	0	0	1	0	0	0	0	0	1
TARA_SAMEA2619857_METAG_HLLMHFAC	LUX-G-1	LUX	0	0	1	0	0	0	0	0	1
TARA_SAMEA2619879_METAG_EAGODMKI	LUX-H-1	LUX	0	0	1	0	0	0	0	0	1
GORG_SAMEA6072821_SAGS_AG909P15	LUX-H-1	LUX	0	0	1	0	0	0	0	0	1
GORG_SAMEA6071980_SAGS_AG904M20	LUX-I-1	LUX	1	0	1	1	0	0	0	0	1
GORG_SAMEA6070079_SAGS_AG894B17	LUX-I-2	LUX	1	0	1	1	0	0	0	0	1
GORG_SAMEA6074123_SAGS_AG916C10	LUX-I-3	LUX	1	0	1	0	0	0	0	0	1
GORG_SAMEA6080110_SAGS_AG435J13	LUX-I-4	LUX	1	0	1	1	0	0	0	0	0
TARA_SAMN05326645_METAG_PSE00093	LUX-I-4	LUX	0	0	1	0	0	0	0	0	0
TARA_SAMN05326650_METAG_MED00011	LUX-I-4	LUX	1	0	1	1	1	0	0	0	1
TARA_SAMN05326648_METAG_IOS00017	LUX-J-1	LUX	1	0	1	1	1	0	0	0	1
TARA_SAMN05326650_METAG_MED00076	LUX-A-3	LUX	0	0	1	0	0	0	0	0	1
NSEA_SAMEA5404734_METAG_20110428B29G1	LUX-J-2	LUX	0	0	1	1	1	0	0	0	1
TARA_SAMEA2622219_METAG_JHGOMPBC	LUX-J-2	LUX	0	0	1	1	0	0	0	0	1
TARA_SAMEA2619399_METAG_ENMNKKCP	LUX-J-2	LUX	0	0	1	1	0	0	0	0	0
GORG_SAMEA6076038_SAGS_AG414O15	LUX-J-2	LUX	0	0	1	0	0	0	0	0	1
GORG_SAMEA6069426_SAGS_AG891A21	LUX-A-4	LUX	0	0	1	1	0	0	0	0	0
GORG_SAMEA6072856_SAGS_AG910B21	LUX-A-5	LUX	0	0	1	1	0	0	0	0	1
GORG_SAMEA6073124_SAGS_AG911F16	LUX-A-6	LUX	0	0	1	0	1	0	0	0	1
GORG_SAMEA6075904_SAGS_AG414C16	LUX-A-6	LUX	0	0	1	1	0	0	0	0	0
GORG_SAMEA6069019_SAGS_AG359L21	LUX-A-6	LUX	0	0	1	0	0	0	0	0	1
GORG_SAMEA6078182_SAGS_AG343F17	LUX-A-6	LUX	0	0	1	0	1	0	0	0	1
TARA_SAMEA2623370_METAG_KLNICJAN	LUX-A-7	LUX	0	0	0	1	1	1	0	0	1
TARA_SAMEA2622402_METAG_CADGLAMF	LUX-A-7	LUX	0	0	1	1	0	1	0	0	1
TARA_SAMEA2622219_METAG_GFNOGGCG	LUX-A-8	LUX	0	0	1	1	0	1	0	0	1
GORG_SAMEA6078312_SAGS_AG343N19	LUX-A-9	LUX	0	0	1	1	1	1	0	0	1
GCA_001187845.1_ASM118784v1_genomic	Octadecabacter-1	Octadecabacter	1	0	1	1	0	1	0	0	0
GCA_900185015.1_O.ascidiaceicola_CECT8868	Octadecabacter-2	Octadecabacter	1	0	1	1	1	0	1	0	1
GCA_000155675.2_ASM15567v2_genomic	Octadecabacter-3	Octadecabacter	1	0	1	1	0	1	0	0	0
GCA_000155735.2_ASM15573v2_genomic	Octadecabacter-4	Octadecabacter	1	0	1	1	1	1	1	1	1
TARA_SAMEA4397798_METAG_CJMABPGO	Octadecabacter-5	Octadecabacter	1	0	1	1	0	0	0	0	0
GCA_003709565.1_ASM370956v1_genomic	Paracoccus-1	Paracoccus	0	1	1	1	1	0	0	1	1
GCA_900142875.1_IMG-taxon_2695420926	Paracoccus-10	Paracoccus	0	1	1	1	0	0	0	0	1
GCA_900108405.1_IMG-taxon_2617270733	Paracoccus-10	Paracoccus	0	1	1	1	0	0	0	0	0
GCA_000763805.1_ASM76380v1_genomic	Paracoccus-11	Paracoccus	0	1	1	1	0	0	0	0	0
GCA_900106665.1_IMG-taxon_2693429863	Paracoccus-12	Paracoccus	0	1	1	1	0	0	0	0	0
GCA_002105555.1_ASM210555v1_genomic	Paracoccus-13	Paracoccus	0	1	1	1	0	0	0	0	0
GCA_900102885.1_IMG-taxon_2617270907	Paracoccus-14	Paracoccus	0	1	1	1	0	0	0	0	1
GCA_003337565.1_ASM333756v1_genomic	Paracoccus-15	Paracoccus	0	1	1	1	0	0	0	0	0
GCA_900111785.1_IMG-taxon_2617270913	Paracoccus-16	Paracoccus	0	0	1	1	0	0	0	0	0
GCA_003387045.1_ASM338704v1_genomic	Paracoccus-17	Paracoccus	0	1	1	1	0	0	0	1	1
GCA_003386575.1_ASM338657v1_genomic	Paracoccus-17	Paracoccus	0	1	1	1	0	0	0	1	1
GCA_003633525.1_ASM363352v1_genomic	Paracoccus-17	Paracoccus	0	1	1	1	0	0	0	0	0
GCA_900113565.1_IMG-taxon_2615840720	Paracoccus-18	Paracoccus	0	1	1	1	1	1	0	0	1
GCA_000622145.1_ASM62214v1_genomic	Paracoccus-19	Paracoccus	0	1	1	1	1	0	0	0	1
GCA_900110285.1_IMG-taxon_2636415977	Paracoccus-2	Paracoccus	0	1	1	1	1	0	0	1	1
GCA_900182695.1_IMG-taxon_2724679710	Paracoccus-20	Paracoccus	0	1	1	1	1	0	0	0	1
GCA_002847445.1_ASM284744v1_genomic	Paracoccus-21	Paracoccus	1	1	1	1	1	0	0	1	1
GCA_900101865.1_IMG-taxon_2675903152	Paracoccus-22	Paracoccus	0	1	1	1	0	0	0	0	0
GCA_003007735.2_ASM300773v2_genomic	Paracoccus-23	Paracoccus	0	1	1	1	1	1	0	1	1
GCA_900156835.1_IMG-taxon_2681813562	Paracoccus-24	Paracoccus	0	1	1	1	1	1	0	1	1
GCA_000444995.1_ASM44499v1_genomic	Paracoccus-25	Paracoccus	0	1	1	1	1	0	0	1	1
GCA_007830335.1_ASM783033v1_genomic	Paracoccus-26	Paracoccus	1	1	1	1	1	0	0	1	1
GCA_900199195.1_IMG-taxon_2737471638	Paracoccus-27	Paracoccus	1	1	1	1	0	1	0	0	0
GCA_900111675.1_IMG-taxon_2634166318	Paracoccus-3	Paracoccus	0	1	0	1	0	0	0	0	1
TARA_SAMEA2620882_METAG_ECPJEPLI	Paracoccus-4	Paracoccus	0	1	1	1	0	0	0	0	0
GCA_003594815.1_ASM359481v1_genomic	Paracoccus-5	Paracoccus	0	1	1	1	0	0	0	0	0
TARA_SAMEA4398315_METAG_BPOJMCNG	Paracoccus-6	Paracoccus	0	1	1	1	0	0	0	0	0
GCA_000420145.1_ASM42014v1_genomic	Paracoccus-7	Paracoccus	0	0	1	1	0	0	0	0	0
GCA_900102505.1_IMG-taxon_2596583549	Paracoccus-8	Paracoccus	0	1	1	1	0	0	0	0	0
GCA_900188295.1_IMG-taxon_2724679705	Paracoccus-9	Paracoccus	0	1	1	1	0	0	0	0	0
GCA_001888185.1_ASM188818v1_genomic	Phaeobacter-1	Phaeobacter	1	0	0	1	0	0	0	0	0
GCA_000473105.1_ASM47310v1_genomic	Phaeobacter-1	Phaeobacter	1	0	1	1	0	0	0	0	0
GCA_000511385.1_ASM51138v1_genomic	Phaeobacter-2	Phaeobacter	1	1	0	1	0	0	0	0	0
GCA_001404195.1_N.italicaCECT7645	Phaeobacter-3	Phaeobacter	1	0	0	1	0	0	0	0	0
NSEA_SAMEA5406874_METAG_20160426B44G1	Planktotalea-1	Planktotalea	1	0	1	1	1	1	1	1	1
GCA_001890925.1_ASM189092v1_genomic	Planktotalea-1	Planktotalea	1	0	0	1	1	1	1	1	1
NSEA_SAMEA5405253_METAG_20110523B97G1	Planktotalea-2	Planktotalea	1	0	1	1	0	0	0	0	0
GCA_002105285.1_ASM210528v1_genomic	Planktotalea-3	Planktotalea	1	0	1	1	1	0	1	1	1
TARA_SAMEA4397196_METAG_LEBFBDKM	RCA-A1	RCA	1	0	1	0	0	1	1	1	1
TARA_SAMEA4396538_METAG_CAOPAICI	RCA-A1	RCA	1	0	1	1	1	1	1	1	1
ANT28_SAMPLE241_METAG_JJDPOKHG	RCA-B1	RCA	0	0	1	1	1	0	1	1	1
BGEO_SAMN07136681_METAG_CCFDMHKL	RCA-B1	RCA	0	0	1	1	0	0	1	1	1
NSEA_SAMEA5406059_METAG_20120510B64G1	RCA-B2	RCA	0	0	1	1	0	0	1	1	1
TARA_SAMEA4397239_METAG_COHLBNIA	RCA-B2	RCA	0	0	1	1	0	0	1	1	1
TARA_SAMEA4397311_METAG_NGBFAPNO	RCA-B2	RCA	0	0	1	1	1	0	1	1	1
TARA_SAMEA4397649_METAG_FEHKBCJA	RCA-B2	RCA	0	0	1	1	0	0	1	1	1
TARA_SAMEA4397930_METAG_DHCENOEG	RCA-B2	RCA	0	0	1	1	0	0	1	1	1
TARA_SAMEA4398176_METAG_MHCPDBIL	RCA-B2	RCA	0	0	1	1	0	0	1	1	1
TARA_SAMEA4398219_METAG_JPOKABPI	RCA-B2	RCA	0	0	1	1	0	0	1	1	1
TARA_SAMEA4396538_METAG_GIGKEHFN	RCA-B2	RCA	0	0	1	1	0	0	1	0	1
TARA_SAMEA4398341_METAG_NFOOLMGP	RCA-B2	RCA	0	0	1	1	0	0	0	0	1
TARA_SAMEA4397705_METAG_CBHMPCAE	RCA-B2	RCA	0	0	1	1	0	0	1	1	0
TARA_SAMEA4397196_METAG_KCMCGEFP	RCA-B2	RCA	0	0	1	1	0	0	1	0	0
TARA_SAMEA4397611_METAG_EOJFKCMK	RCA-B2	RCA	0	0	1	1	0	0	1	0	1
TARA_SAMEA4397278_METAG_DGACBACO	RCA-B2	RCA	0	0	1	1	1	0	1	0	0
TARA_SAMEA4397903_METAG_PBEFKDMC	RCA-B2	RCA	0	0	1	1	0	0	1	1	1
TARA_SAMEA4397390_METAG_LIIMPECH	RCA-B2	RCA	0	0	1	1	0	0	0	1	0
TARA_SAMEA4398370_METAG_BHIOPPFJ	RCA-B2	RCA	0	0	1	1	0	0	0	0	0
TARA_SAMEA4397101_METAG_HNJMAKPE	RCA-B2	RCA	0	0	1	1	0	0	0	0	0
TARA_SAMEA4397157_METAG_NGHKFCOJ	RCA-B2	RCA	0	0	1	1	0	0	0	0	0
TARA_SAMEA4397516_METAG_FMMDGJLF	RCA-B2	RCA	0	0	1	1	0	0	0	0	0
TARA_SAMEA4397569_METAG_KIKNJMDN	RCA-B2	RCA	0	0	1	1	0	0	0	0	0
TARA_SAMEA4398247_METAG_JHLNHDBE	RCA-B2	RCA	0	0	1	1	0	0	0	0	0
TARA_SAMEA4398296_METAG_GKEOPECK	RCA-B2	RCA	0	0	1	1	0	0	0	0	0
TARA_SAMEA4397426_METAG_JEBIGGCL	RCA-B2	RCA	0	0	1	1	0	0	0	0	0
ANT28_SAMPLE287_METAG_FMEBJFKG	RCA-B3	RCA	1	0	1	1	0	0	0	1	1
TARA_SAMEA2621487_METAG_OKLEJKDF	RCA-B3	RCA	1	0	0	1	0	0	0	0	1
TARA_SAMEA2621536_METAG_KDNFFGLL	RCA-B3	RCA	1	0	1	1	0	0	0	0	0
ANT28_SAMPLE241_METAG_CPHJOAPH	RCA-B3	RCA	1	0	1	1	0	0	0	0	0
TARA_SAMEA2621509_METAG_KCJLCHJJ	RCA-B3	RCA	1	0	1	1	0	0	0	0	0
ANT28_SAMPLE178_METAG_JAPDFNHF	RCA-B3	RCA	1	0	0	1	0	0	0	0	0
ANT28_SAMPLE179_METAG_ODOPHOAB	RCA-B3	RCA	1	0	1	1	0	0	0	0	0
TARA_SAMEA4397390_METAG_OJJDELFC	RCA-B3	RCA	1	0	0	1	0	0	0	0	0
TARA_SAMEA4397311_METAG_LDJEFKPI	RCA-B3	RCA	1	0	0	1	0	0	0	0	0
ANT28_SAMPLE330_METAG_KPCABOHP	RCA-B4	RCA	1	0	0	1	0	0	0	0	1
BGEO_SAMN07136937_METAG_ALPGGBFO	RCA-B4	RCA	1	0	0	1	1	1	0	0	1
TARA_SAMEA2623627_METAG_AMPNAMHA	RCA-B4	RCA	1	0	1	1	0	0	0	0	1
ANT28_SAMPLE326_METAG_MIGBPKKI	RCA-B4	RCA	1	0	0	1	0	0	0	0	0
BGEO_SAMN07136961_METAG_IAEADPKL	RCA-B4	RCA	1	0	1	1	1	0	0	0	0
TARA_SAMEA2623135_METAG_LIJAIFAD	RCA-B4	RCA	1	0	0	1	0	0	0	0	0
TARA_SAMEA4396424_METAG_POGHPGNP	RCA-B4	RCA	1	0	0	1	0	0	0	0	1
ANT28_SAMPLE329_METAG_KMGOCCFD	RCA-B4	RCA	1	0	0	1	0	0	0	0	0
TARA_SAMEA4396496_METAG_EGPMMJFM	RCA-B4	RCA	1	0	0	1	0	0	0	0	1
TARA_SAMEA2621423_METAG_HMANLLPI	RCA-C1	RCA	0	0	0	1	0	0	0	0	1
TARA_SAMEA4396538_METAG_HNKNJLIB	RCA-C1	RCA	1	0	1	1	1	0	0	0	1
TARA_SAMEA4397426_METAG_AOFPBGIH	RCA-C1	RCA	1	0	0	1	1	0	1	0	0
ANT28_SAMPLE241_METAG_IBNIABBM	RCA-C2	RCA	1	0	1	1	0	0	0	0	0
TARA_SAMEA2621401_METAG_HMOFNEGP	RCA-C3	RCA	1	0	0	1	0	0	1	1	1
TARA_SAMEA2621423_METAG_IGMJFLMF	RCA-C3	RCA	1	0	0	1	0	0	1	1	1
TARA_SAMEA4397472_METAG_LMGDGBPA	RCA-C3	RCA	1	0	1	1	0	0	1	1	1
TARA_SAMEA4397516_METAG_FGBONFPL	RCA-C3	RCA	1	0	0	1	0	0	1	1	1
TARA_SAMEA4397649_METAG_ALFICBCN	RCA-C3	RCA	1	0	0	1	0	0	1	1	1
TARA_SAMEA4397798_METAG_MDFHKJJK	RCA-C3	RCA	1	0	0	1	0	0	1	1	1
TARA_SAMEA4397842_METAG_AGACCHCI	RCA-C3	RCA	1	0	0	1	0	0	1	1	1
TARA_SAMEA4397903_METAG_CGDPMDGK	RCA-C3	RCA	1	0	1	1	0	0	1	1	1
TARA_SAMEA4397930_METAG_FDOALGEH	RCA-C3	RCA	1	0	0	1	0	0	1	1	1
TARA_SAMEA4398009_METAG_KFDHDLHA	RCA-C3	RCA	1	0	0	1	0	0	1	1	1
TARA_SAMEA4398067_METAG_LMAALFFI	RCA-C3	RCA	1	0	1	1	0	0	1	1	1
TARA_SAMEA4398094_METAG_KAIHMEFI	RCA-C3	RCA	1	0	0	1	0	0	1	1	1
TARA_SAMEA4397611_METAG_JFICBANG	RCA-C3	RCA	1	0	0	0	0	0	1	1	1
NSEA_SAMEA5407188_METAG_20160512B7G10	RCA-C3	RCA	1	0	1	1	1	0	1	1	1
TARA_SAMEA4397239_METAG_DGEKPGED	RCA-C4	RCA	1	0	0	1	1	0	1	1	1
TARA_SAMEA4397311_METAG_ALJCCPPC	RCA-C4	RCA	1	0	0	1	0	0	1	1	1
TARA_SAMEA4397034_METAG_KHGLEGHM	RCA-C4	RCA	1	0	0	1	0	0	1	1	1
TARA_SAMEA4397390_METAG_KONFPMPI	RCA-C4	RCA	1	0	0	1	0	0	1	1	1
TARA_SAMEA4397426_METAG_DDEDKPON	RCA-C4	RCA	1	0	1	1	1	0	1	1	1
TARA_SAMEA4397611_METAG_OIMMFBHC	RCA-C4	RCA	1	0	1	1	0	0	1	1	1
TARA_SAMEA4397569_METAG_DJNJDGHF	RCA-C4	RCA	1	0	0	1	0	0	1	0	1
TARA_SAMEA4397649_METAG_LIHCEAEE	RCA-C4	RCA	1	0	0	1	0	0	1	1	1
TARA_SAMEA2621401_METAG_FPOJAMCL	RCA-C5	RCA	1	0	0	1	0	0	1	1	1
TARA_SAMEA2621536_METAG_MFGPAFPA	RCA-C5	RCA	1	0	0	1	0	0	1	1	1
ANT28_SAMPLE179_METAG_HGGFONEJ	RCA-C5	RCA	1	0	1	1	1	0	1	0	1
TARA_SAMEA2621509_METAG_EHDBKLHN	RCA-C5	RCA	1	0	0	1	1	0	1	1	1
ANT28_SAMPLE287_METAG_LNAAOIAO	RCA-C5	RCA	1	0	0	1	0	0	1	0	0
ANT28_SAMPLE241_METAG_CPIDHMEF	RCA-C5	RCA	1	0	0	1	0	0	1	0	1
ANT28_SAMPLE178_METAG_LLLEPJCG	RCA-C5	RCA	1	0	0	1	0	0	1	0	1
Rhodobacteraceae bacterium IMCC1909	RCA-C6	RCA	1	0	0	1	0	0	0	1	1
Rhodobacteraceae bacterium IMCC1923	RCA-C6	RCA	1	0	0	1	0	0	0	1	1
Rhodobacteraceae bacterium IMCC1933	RCA-C6	RCA	1	0	0	1	0	0	0	1	0
Roseobacter bacterium LE17	RCA-C6	RCA	1	0	0	1	0	0	0	0	0
Planktomarina temperata RCA23	RCA-C6	RCA	1	0	0	1	0	0	0	0	1
NSEA_SAMEA5404052_METAG_20100511B77G0	RCA-C6	RCA	1	0	1	1	0	0	0	0	0
ANT28_SAMPLE296_METAG_ENLIAGMA	RCA-C7	RCA	1	0	1	1	0	0	0	0	0
ANT28_SAMPLE297_METAG_LFGHACKE	RCA-C7	RCA	1	0	1	1	0	0	0	0	0
NSEA_SAMEA5405941_METAG_20120503B5G4	RCA-C8	RCA	0	0	1	1	0	0	0	0	0
GCA_900172285.1_R.aestuarii_CECT7745	Roseovarius-1	Roseovarius	1	1	1	1	1	1	0	0	1
GCA_003634925.1_ASM363492v1_genomic	Roseovarius-10	Roseovarius	1	0	1	1	1	0	0	0	1
GCA_900142665.1_IMG-taxon_2700988706	Roseovarius-11	Roseovarius	1	0	1	1	0	0	0	0	1
GCA_900142765.1_IMG-taxon_2700988728	Roseovarius-12	Roseovarius	1	0	1	1	1	0	0	0	1
GCA_001441615.1_ASM144161v1_genomic	Roseovarius-13	Roseovarius	1	1	1	1	1	1	0	0	1
GCA_002917925.1_ASM291792v1_genomic	Roseovarius-13	Roseovarius	1	1	1	1	1	1	0	0	1
GCA_001441635.1_ASM144163v1_genomic	Roseovarius-14	Roseovarius	1	0	1	1	1	1	0	0	1
GCA_000152625.1_ASM15262v1_genomic	Roseovarius-15	Roseovarius	0	0	1	1	1	1	0	1	1
TARA_SAMEA2621191_METAG_NNALOPNJ	Roseovarius-15	Roseovarius	0	0	1	1	0	1	0	0	1
GCA_900109455.1_IMG-taxon_2693429884	Roseovarius-16	Roseovarius	1	0	1	1	1	1	1	1	1
GCA_900172365.1_R.gaetbulli_CECT8370	Roseovarius-17	Roseovarius	1	1	1	1	1	0	1	1	1
GCA_900142625.1_IMG-taxon_2700988702	Roseovarius-17	Roseovarius	1	1	1	1	1	0	1	1	1
GCA_900115165.1_IMG-taxon_2622736530	Roseovarius-18	Roseovarius	1	1	1	1	0	0	0	0	1
GCA_900172295.1_P.litorisediminis_CECT8287	Roseovarius-19	Roseovarius	1	0	1	1	1	1	0	0	1
GCA_900172335.1_R.albus_CECT7450	Roseovarius-2	Roseovarius	1	0	1	1	1	1	1	1	1
GCA_002834145.1_ASM283414v1_genomic	Roseovarius-20	Roseovarius	1	0	1	1	0	0	0	0	0
GCA_003072125.1_ASM307212v1_genomic	Roseovarius-3	Roseovarius	1	0	1	1	1	1	1	1	1
GCA_900156535.1_IMG-taxon_2681812935	Roseovarius-4	Roseovarius	1	0	1	1	1	1	1	1	1
TARA_SAMEA2621191_METAG_JOABIJEI	Roseovarius-5	Roseovarius	1	1	1	1	0	1	1	1	1
GCA_000768555.3_Rosmuc_1.1_genomic	Roseovarius-5	Roseovarius	1	1	1	1	1	1	1	1	1
TARA_SAMEA2623403_METAG_MFMFELKN	Roseovarius-6	Roseovarius	1	1	1	1	1	1	1	1	1
GCA_002925845.1_ASM292584v1_genomic	Roseovarius-7	Roseovarius	1	0	1	1	0	1	0	0	1
TARA_SAMEA2621528_METAG_GNGMLFPE	Roseovarius-7	Roseovarius	1	0	1	1	0	0	0	0	1
GCA_900109855.1_IMG-taxon_2619619026	Roseovarius-8	Roseovarius	1	1	1	1	0	0	0	0	1
TARA_SAMEA2622765_METAG_NBAIIJFA	Roseovarius-9	Roseovarius	1	0	1	1	0	0	0	0	0
GCA_900129345.1_IMG-taxon_2695420938	Rugeria-1	Rugeria	1	0	1	1	0	0	0	0	0
GCA_900185035.1_R.arenilitoris_CECT8715	Rugeria-1	Rugeria	1	0	1	1	0	0	0	0	0
GCA_900141625.1_IMG-taxon_2698536695	Rugeria-1	Rugeria	1	0	1	1	0	0	0	0	0
GCA_001507595.1_ASM150759v1_genomic	Rugeria-2	Rugeria	1	1	1	1	0	1	0	0	0
GCA_000192475.2_ASM19247v1_genomic	Rugeria-3	Rugeria	1	0	1	1	0	1	0	1	1
GCA_900106805.1_IMG-taxon_2693429872	Rugeria-4	Rugeria	1	0	1	1	0	0	0	1	1
GCA_001458195.1_R.atlanticaCECT4292	Rugeria-5	Rugeria	1	0	1	1	0	1	0	1	0
GCA_001458295.1_Ruegeria_sp._CECT5091	Rugeria-6	Rugeria	1	0	1	1	0	1	0	1	1
GCA_900172215.1_R.meonggei_CECT8411	Rugeria-7	Rugeria	1	1	1	1	0	1	0	1	1
GCA_900182615.1_IMG-taxon_2724679780	Rugeria-8	Rugeria	1	0	1	1	0	1	0	1	1
GCA_001507545.1_ASM150754v1_genomic	Rugeria-9	Rugeria	1	0	1	1	0	0	0	0	1
GCA_000622405.1_12864_draft_genomic	sulfitobacter-1	sulfitobacter	1	0	1	1	0	1	0	0	1
TARA_SAMEA4396941_METAG_HADKALDI	sulfitobacter-10	sulfitobacter	1	0	1	1	0	0	0	0	0
TARA_SAMEA2622112_METAG_MLEFJOOD	sulfitobacter-10	sulfitobacter	1	0	1	1	0	0	0	0	0
GCA_900113435.1_IMG-taxon_2616644813	sulfitobacter-10	sulfitobacter	1	0	1	1	0	0	0	0	0
GCA_900102535.1_IMG-taxon_2634166359	sulfitobacter-11	sulfitobacter	1	0	1	1	0	1	0	0	0
GCA_900116285.1_IMG-taxon_2619619641	sulfitobacter-12	sulfitobacter	1	1	1	1	0	0	0	0	0
TARA_SAMEA4397536_METAG_IBGBAAJA	sulfitobacter-13	sulfitobacter	1	1	1	1	0	0	0	0	0
NSEA_SAMEA5406739_METAG_20160419B37G1	sulfitobacter-14	sulfitobacter	1	0	1	1	0	0	0	0	0
NSEA_SAMEA5404440_METAG_20110404B29G1	sulfitobacter-15	sulfitobacter	1	1	1	1	0	0	0	0	0
TARA_SAMEA4396941_METAG_NMOKIAAF	sulfitobacter-16	sulfitobacter	1	0	1	1	0	0	0	0	0
TARA_SAMEA4397330_METAG_AJIEMPFL	sulfitobacter-17	sulfitobacter	1	0	1	1	1	0	1	1	1
TARA_SAMEA4397330_METAG_IIKHBEIA	sulfitobacter-18	sulfitobacter	1	1	1	1	0	0	0	0	0
GCA_003054325.1_ASM305432v1_genomic	sulfitobacter-19	sulfitobacter	1	0	1	1	0	0	0	0	0
TARA_SAMEA4398067_METAG_BMGDKCLP	sulfitobacter-2	sulfitobacter	1	0	1	1	1	0	1	1	0
TARA_SAMEA4397330_METAG_HPNADKDC	sulfitobacter-20	sulfitobacter	1	0	1	1	1	1	1	1	1
GCA_000622325.1_MM124_draft_genomic	sulfitobacter-21	sulfitobacter	1	0	1	1	0	1	0	0	0
GCA_000622385.1_NB77_draft_genomic	sulfitobacter-22	sulfitobacter	1	0	1	1	0	1	0	0	1
GCA_000622365.1_NB68_draft_genomic	sulfitobacter-23	sulfitobacter	1	0	1	1	0	1	0	0	0
GCA_900112755.1_IMG-taxon_2619619004	sulfitobacter-24	sulfitobacter	1	0	1	1	0	0	0	0	0
NSEA_SAMEA5405243_METAG_20110523B85G1	sulfitobacter-25	sulfitobacter	1	0	1	1	1	0	1	1	1
TARA_SAMEA4396515_METAG_MAOJNANK	sulfitobacter-3	sulfitobacter	1	0	1	1	1	0	0	1	1
TARA_SAMEA4397920_METAG_AOALJNEL	sulfitobacter-4	sulfitobacter	1	0	1	1	0	0	0	0	0
GCA_003610455.1_ASM361045v1_genomic	sulfitobacter-5	sulfitobacter	1	0	1	1	0	0	0	0	0
TARA_SAMEA4397920_METAG_NBNHFLOD	sulfitobacter-6	sulfitobacter	1	0	1	1	0	0	0	0	1
MALA_SAMN05422195_METAG_NEANBIPH	sulfitobacter-7	sulfitobacter	1	0	1	1	0	0	0	0	0
GCA_900106935.1_IMG-taxon_2622736431	sulfitobacter-7	sulfitobacter	1	0	1	1	0	0	0	0	0
GCA_900103185.1_IMG-taxon_2622736527	sulfitobacter-8	sulfitobacter	1	1	1	1	0	1	0	0	0
TARA_SAMEA2621528_METAG_GAEKHINC	sulfitobacter-8	sulfitobacter	1	0	1	1	0	0	0	0	0
TARA_SAMEA4396515_METAG_EGMEDFPO	sulfitobacter-9	sulfitobacter	1	0	1	1	0	0	0	0	0
GCA_000172095.1_ASM17209v1_genomic	sulfitobacter-9	sulfitobacter	1	0	1	1	0	1	0	0	0
TARA_SAMEA2621509_METAG_MPBCKPHO	TCR-A	TCR	0	0	1	0	0	0	1	1	1
ANT28_SAMPLE241_METAG_JCAHKLIB	TCR-A	TCR	0	0	1	1	0	0	1	1	1
TARA_SAMEA2621487_METAG_GMPAMBEI	TCR-A	TCR	0	0	1	0	0	0	1	1	1
TARA_SAMEA4397239_METAG_KKOONDLB	TCR-B	TCR	0	0	1	0	0	1	1	1	1
TARA_SAMEA4398009_METAG_MODGJEKJ	TCR-B	TCR	0	0	1	1	0	1	1	1	1
TARA_SAMEA4397426_METAG_AIPELCJN	TCR-B	TCR	0	0	1	1	0	1	1	1	1
TARA_SAMEA4397516_METAG_NBMHCLPA	TCR-B	TCR	0	0	1	1	0	1	1	1	1
TARA_SAMEA4397798_METAG_CFPPPCED	TCR-B	TCR	0	0	1	1	0	1	1	1	1
TARA_SAMEA4397903_METAG_BMKFPANH	TCR-B	TCR	0	0	1	1	0	1	1	1	1
TARA_SAMEA4397983_METAG_OLBGKPMH	TCR-B	TCR	0	0	1	1	0	0	1	1	1
TARA_SAMEA4398094_METAG_HGDMBOBN	TCR-B	TCR	0	0	1	1	0	1	1	1	1
TARA_SAMEA4398150_METAG_MPKBFDJI	TCR-B	TCR	0	0	1	1	0	1	1	1	1
TARA_SAMEA4397311_METAG_JMIIIKEJ	TCR-B	TCR	0	0	1	1	0	1	1	1	1
TARA_SAMEA4397611_METAG_GLLDCGJJ	TCR-B	TCR	0	0	1	1	0	1	1	1	1
TARA_SAMEA4397649_METAG_EBHOBEIG	TCR-B	TCR	0	0	1	1	0	1	1	1	1
TARA_SAMEA4397705_METAG_JFCINLJN	TCR-B	TCR	0	0	1	1	0	1	1	1	1
TARA_SAMEA4398067_METAG_JAKAJNGF	TCR-B	TCR	0	0	1	1	0	1	1	1	1
TARA_SAMEA4397569_METAG_FLCEJGBL	TCR-B	TCR	0	0	1	1	0	1	1	0	1
TARA_SAMEA4397278_METAG_OEEGOFGB	TCR-B	TCR	0	0	1	0	0	1	1	0	0
TARA_SAMEA4397390_METAG_OANBIOOI	TCR-B	TCR	0	0	1	0	0	1	1	0	0
TARA_SAMEA2591074_METAG_MMNGHOGL	TCR-C	TCR	0	0	1	1	0	1	1	1	1
NSEA_SAMEA5406367_METAG_20160316B26G1	TCR-C	TCR	0	0	1	1	0	1	1	1	1
TARA_SAMEA4396496_METAG_HDILNDHF	TCR-C	TCR	0	0	1	1	1	1	1	1	1
GCA_000153745.1_ASM15374v1_genomic (HTCC2255)	TCR-D	TCR	0	0	0	1	1	1	0	0	0
TARA_SAMEA4397157_METAG_ICMFHGLI	TCR-D	TCR	0	0	1	1	0	0	0	1	1
TARA_SAMEA4396538_METAG_NENAJCNL	TCR-D	TCR	0	0	1	1	0	0	0	1	1
TARA_SAMEA4397196_METAG_IJOKKCJK	TCR-D	TCR	0	0	1	1	0	0	0	0	1
NSEA_SAMEA5404848_METAG_20110506B63G1	TCR-D	TCR	0	0	1	1	1	1	1	1	1
ANT28_SAMPLE296_METAG_IEHIDOCF	TCR-D	TCR	0	0	1	1	0	1	1	1	0
TARA_SAMEA2620979_METAG_JAHMFKHJ	TCR-D	TCR	0	0	1	1	0	0	1	1	0
TARA_SAMEA4397101_METAG_IGBOOOBF	TCR-D	TCR	0	0	1	1	0	0	0	0	0
TARA_SAMEA4396424_METAG_BCADOMNA	TCR-D	TCR	0	0	1	1	0	1	0	1	0
MARD_SAMN02441634_SAGS_MMP02441634	TCR-D	TCR	0	0	1	1	0	1	1	0	0
TARA_SAMEA4396496_METAG_HGBPLAFP	TCR-D	TCR	0	0	1	1	0	1	0	1	0
TARA_SAMEA2620970_METAG_BDFNEAFP	TCR-D	TCR	0	0	1	1	0	0	1	0	0
TARA_SAMEA4397930_METAG_JDAPHHFF	TCR-E	TCR	0	0	1	1	1	1	1	1	1
TARA_SAMEA4397196_METAG_CHNOLNNG	TCR-E	TCR	0	0	1	1	0	0	1	1	1
TARA_SAMEA4398067_METAG_FFCGELPJ	TCR-E	TCR	0	0	1	1	0	1	1	1	1
TARA_SAMEA4398176_METAG_FHCHNHJL	TCR-E	TCR	0	0	1	1	0	1	1	1	1
TARA_SAMEA4397101_METAG_FDAENHHH	TCR-E	TCR	0	0	1	1	0	1	1	1	1
TARA_SAMEA4397239_METAG_LNCEEDGJ	TCR-E	TCR	0	0	1	1	0	1	1	1	1
TARA_SAMEA4397516_METAG_LNDPMEGG	TCR-E	TCR	0	0	1	1	1	1	1	1	1
TARA_SAMEA4397569_METAG_BHFKLDDG	TCR-E	TCR	0	0	1	1	0	1	1	1	1
TARA_SAMEA4397705_METAG_DCMKOCPI	TCR-E	TCR	0	0	1	1	0	1	1	1	1
TARA_SAMEA4398247_METAG_CEHMAFOJ	TCR-E	TCR	0	0	1	1	0	1	1	1	1
TARA_SAMEA4396971_METAG_BBONIEKG	TCR-E	TCR	0	0	1	1	0	0	1	1	1
NSEA_SAMEA5405425_METAG_20110530B77G1	TCR-E	TCR	0	0	1	1	0	0	1	1	1
TARA_SAMEA4397649_METAG_NNLKDBAN	TCR-E	TCR	0	0	1	1	0	1	1	1	1
TARA_SAMEA2621401_METAG_MDDNCBON	TCR-E	TCR	0	0	1	1	0	0	1	1	1
TARA_SAMEA4398219_METAG_GEKBPNCA	TCR-E	TCR	0	0	1	1	0	1	1	1	1
TARA_SAMEA4398341_METAG_NCMPLFMA	TCR-E	TCR	0	0	1	1	0	1	1	0	1
TARA_SAMEA4398370_METAG_FOIFAOEO	TCR-E	TCR	0	0	1	1	0	1	1	0	1
TARA_SAMEA4398296_METAG_IEFMEDEK	TCR-E	TCR	0	0	1	1	0	1	1	0	1
TARA_SAMEA4397157_METAG_PMAKHLKI	TCR-E	TCR	0	0	1	1	0	0	1	0	1
TARA_SAMEA4397798_METAG_DOHOKHCJ	TCR-E	TCR	0	0	1	1	0	1	1	0	1
TARA_SAMEA2621423_METAG_MDBMBIPE	TCR-E	TCR	0	0	1	1	0	0	1	0	1
TARA_SAMEA4397426_METAG_PCBOMFDG	TCR-E	TCR	0	0	1	1	0	1	1	0	1
TARA_SAMEA4396538_METAG_JPBGGFFI	TCR-E	TCR	0	0	1	1	0	0	1	0	1
BGEO_SAMN07136485_METAG_OFIIIPJP	TCR-E	TCR	0	0	1	1	0	1	1	0	1
TARA_SAMEA4397278_METAG_HMPOCABJ	TCR-E	TCR	0	0	1	1	0	1	1	0	1
TARA_SAMEA4398009_METAG_OLOKOLBK	TCR-E	TCR	0	0	1	1	0	1	1	1	1
TARA_SAMEA4397611_METAG_BEMFKKJM	TCR-E	TCR	0	0	1	1	0	1	1	0	1
TARA_SAMEA4398150_METAG_JLCPFBNK	TCR-E	TCR	0	0	1	1	0	1	1	1	1
TARA_SAMEA4397842_METAG_DGKKFFBP	TCR-E	TCR	0	0	1	1	0	1	1	1	1
NSEA_SAMEA5403722_METAG_20100408B75G1	TCR-F	TCR	0	0	1	1	1	0	1	1	1
TARA_SAMEA4397295_METAG_KBDLACKE	TCR-G	TCR	0	0	1	1	0	0	0	0	0
TARA_SAMEA4397445_METAG_ICPPIAOP	TCR-G	TCR	0	0	1	1	0	0	0	0	0

## Sheet: S21 Complex carbon degradation
Table S19. Presence/Absence of complex carbon degradation metabolism related genes in each genome of major Roseobacter lineages and genera.
Genome	Species	Cluster/Genus	Beta-glucosidase	Beta-N-acetylhexosaminidase	D-galacturonate epimerase	D-galacturonate isomerase	Glucoamylase	Isoamylase	Beta-xylosidase	Beta-mannosidase	Beta-galactosidase
			bglB/bglX	nagZ	cap1J	uxaC	SGA1	treX	xynB	manB	lacZ
TARA_SAMEA2621045_METAG_HIJDHLLM	AAPR-A	AAPR	0	1	0	0	0	0	0	0	0
TARA_SAMEA4396424_METAG_DGMOOONO	AAPR-A	AAPR	0	1	0	0	0	0	0	0	0
TARA_SAMEA4396496_METAG_BPKEAHCI	AAPR-A	AAPR	0	1	0	0	0	0	0	0	0
BGEO_SAMN07136635_METAG_POIOBJEL	AAPR-A	AAPR	0	1	0	0	0	0	0	0	0
BGEO_SAMN07136637_METAG_OCMOFIBF	AAPR-A	AAPR	0	1	0	0	0	0	0	0	0
BGEO_SAMN07136494_METAG_OJIAIAMA	AAPR-A	AAPR	0	1	0	0	0	0	0	0	0
TARA_SAMEA2621013_METAG_GHNACFLA	AAPR-A	AAPR	0	1	0	0	0	0	0	0	0
TARA_SAMEA2621021_METAG_HCLFMGNE	AAPR-A	AAPR	0	1	0	0	0	0	0	0	0
BGEO_SAMN07136492_METAG_MPAAMFAL	AAPR-A	AAPR	0	1	0	0	0	0	0	0	0
TARA_SAMEA2623627_METAG_IGAMABGL	AAPR-A	AAPR	0	1	0	0	0	0	0	0	0
BGEO_SAMN07136493_METAG_BGLPFNCA	AAPR-A	AAPR	0	1	0	0	0	0	0	0	0
TARA_SAMEA2623886_METAG_DCCFAOBI	AAPR-A	AAPR	0	1	0	0	0	0	0	0	0
TARA_SAMEA2623919_METAG_CLGBBDCI	AAPR-A	AAPR	0	1	0	0	0	0	0	0	0
TARA_SAMEA2621812_METAG_HPILOGFH	AAPR-B	AAPR	0	1	0	0	0	0	0	0	0
TARA_SAMEA2623135_METAG_OFDKOGHH	AAPR-B	AAPR	0	1	0	0	0	0	0	0	0
TARA_SAMEA2621779_METAG_FHAGAFHB	AAPR-B	AAPR	0	0	0	0	0	0	0	0	0
GORG_SAMEA6076714_SAGS_AG313B09	AAPR-B	AAPR	0	0	1	0	0	0	0	0	0
ANT28_SAMPLE326_METAG_CCPPCIGC	AAPR-B	AAPR	0	1	0	0	0	0	0	0	0
BGEO_SAMN07136961_METAG_DPLCEFJG	AAPR-B	AAPR	0	1	0	0	0	0	0	0	0
TARA_SAMEA4396496_METAG_CGAKDNHB	AAPR-B	AAPR	0	1	0	0	0	0	0	0	0
TARA_SAMEA4396424_METAG_GDLLDJOF	AAPR-B	AAPR	0	0	0	0	0	0	0	0	0
ANT28_SAMPLE330_METAG_GDBNGPIK	AAPR-B	AAPR	0	0	0	0	0	0	0	0	0
TARA_SAMEA4397730_METAG_BMOGKBND	AAPR-C	AAPR	0	1	0	0	0	0	0	0	0
TARA_SAMEA2621423_METAG_HFECBNAM	AAPR-C	AAPR	0	1	0	0	0	0	0	0	0
TARA_SAMEA4398176_METAG_ANPPPFJE	AAPR-C	AAPR	0	1	0	0	0	0	0	0	0
TARA_SAMEA4398296_METAG_NFCCDKGK	AAPR-C	AAPR	0	1	0	0	0	0	0	0	0
TARA_SAMEA4396538_METAG_BIOFLJNB	AAPR-C	AAPR	0	1	0	0	0	0	0	0	0
TARA_SAMEA4397355_METAG_PEJENKIE	AAPR-C	AAPR	0	1	0	0	0	0	0	0	0
TARA_SAMEA4398341_METAG_KIJHNJOD	AAPR-C	AAPR	0	0	0	0	0	0	0	0	0
TARA_SAMEA4397004_METAG_GKMOHOJO	AAPR-C	AAPR	0	1	0	0	0	0	0	0	0
TARA_SAMEA4397516_METAG_CJNFLEHD	AAPR-C	AAPR	0	1	0	0	0	0	0	0	0
TARA_SAMEA4397930_METAG_CAFNLJIB	AAPR-C	AAPR	0	1	0	0	0	0	0	0	0
TARA_SAMEA4398219_METAG_PFNKPPAH	AAPR-C	AAPR	0	1	0	0	0	0	0	0	0
TARA_SAMEA4397072_METAG_FBINOIKL	AAPR-C	AAPR	0	1	0	0	0	0	0	0	0
TARA_SAMEA4397611_METAG_CMELBKCI	AAPR-C	AAPR	0	1	0	0	0	0	0	0	0
TARA_SAMEA4397983_METAG_ONMPNHKG	AAPR-C	AAPR	0	1	0	0	0	0	0	0	0
TARA_SAMEA4398150_METAG_GHMKAIHL	AAPR-C	AAPR	0	1	0	0	0	0	0	0	0
TARA_SAMEA4398370_METAG_NBIHMDII	AAPR-C	AAPR	0	1	0	0	0	0	0	0	0
TARA_SAMEA2621021_METAG_DLAKHKMF	AAR-A	AAR	0	1	0	0	0	0	0	0	0
BGEO_SAMN07136961_METAG_MADCCAJI	AAR-B	AAR	0	0	0	0	0	0	0	0	0
TARA_SAMEA2621423_METAG_HINHENBD	AAR-C	AAR	0	1	0	0	0	0	0	0	0
TARA_SAMEA2621401_METAG_FKLCAOJE	AAR-C	AAR	0	0	0	0	0	0	0	0	0
TARA_SAMEA4396424_METAG_FPAEDCIP	AAR-D	AAR	0	1	0	0	0	0	0	0	0
NSEA_SAMEA5404292_METAG_20110324B75G1	AAR-D	AAR	0	1	0	0	0	0	0	0	0
TARA_SAMEA2623627_METAG_GIFJOKAA	AAR-D	AAR	0	1	0	0	0	0	0	0	0
TARA_SAMEA4397072_METAG_LOEBEJDP	AAR-E	AAR	0	0	0	0	0	0	0	0	0
TARA_SAMEA4397611_METAG_DAEPNFKN	AAR-E	AAR	0	1	0	0	0	0	0	0	0
TARA_SAMEA4398176_METAG_EKMINEPI	AAR-E	AAR	0	1	0	0	0	0	0	0	0
TARA_SAMEA4397278_METAG_GPKKHNOL	AAR-E	AAR	0	1	0	0	0	0	0	0	0
TARA_SAMEA4397569_METAG_MBIHDIFA	AAR-E	AAR	0	1	0	0	0	0	0	0	0
TARA_SAMEA4397983_METAG_MPJDDEPK	AAR-E	AAR	0	1	0	0	0	0	0	0	0
TARA_SAMEA4398150_METAG_JBBHFEAI	AAR-E	AAR	0	1	0	0	0	0	0	0	0
TARA_SAMEA4397355_METAG_HDEMGIME	AAR-E	AAR	0	1	0	0	0	0	0	0	0
TARA_SAMEA4398219_METAG_BOCMGCFG	AAR-E	AAR	0	1	0	0	0	0	0	0	0
TARA_SAMEA4397730_METAG_EJMNACNA	AAR-E	AAR	0	1	0	0	0	0	0	0	0
TARA_SAMEA4397239_METAG_BGNPFJBK	AAR-E	AAR	0	1	0	0	0	0	0	0	0
TARA_SAMEA4397930_METAG_EBPJPIPN	AAR-E	AAR	0	1	0	0	0	0	0	0	0
TARA_SAMEA4397516_METAG_OFLOKOLE	AAR-E	AAR	0	1	0	0	0	0	0	0	0
TARA_SAMEA4397034_METAG_BEJJLMAO	Ascidiaceihabitans-1	Ascidiaceihabitans	0	1	1	0	0	0	0	0	0
TARA_SAMEA4397101_METAG_NFHPKJOG	Ascidiaceihabitans-2	Ascidiaceihabitans	0	1	0	0	0	0	0	0	0
NSEA_SAMEA5403854_METAG_20100423B54G1	Ascidiaceihabitans-3	Ascidiaceihabitans	1	1	0	1	0	0	0	0	0
TARA_SAMEA4398067_METAG_AODAAFBN	Ascidiaceihabitans-4	Ascidiaceihabitans	0	1	0	1	0	0	0	0	0
TARA_SAMEA4398067_METAG_GFOFJNFI	Ascidiaceihabitans-5	Ascidiaceihabitans	0	1	0	1	0	0	0	0	0
GCA_000712315.1_SOAPdenovo_v1.05_genomic	Ascidiaceihabitans-6	Ascidiaceihabitans	0	1	0	1	0	0	0	0	0
TARA_SAMEA4398168_METAG_NGBJHDBI	Ascidiaceihabitans-7	Ascidiaceihabitans	1	1	0	1	0	0	0	0	0
TARA_SAMEA4397330_METAG_GENHDNHJ	Ascidiaceihabitans-8	Ascidiaceihabitans	0	1	0	1	0	0	0	0	0
GCA_900302465.1_A.donghaensisCECT8599	Ascidiaceihabitans-9	Ascidiaceihabitans	0	1	1	1	0	0	0	0	0
GORG_SAMEA6069419_SAGS_AG891A07	COR-1-A1	COR	0	1	0	0	0	0	0	0	0
TARA_SAMEA2623426_METAG_KAEABNLA	COR-1-A1	COR	0	0	0	0	0	0	0	0	0
TARA_SAMEA2620672_METAG_MFHBKKEN	COR-1-A1	COR	0	1	0	0	0	0	0	0	0
TARA_SAMEA2623059_METAG_DKMMFCNI	COR-1-A1	COR	0	1	0	0	0	0	0	0	0
TARA_SAMEA2619857_METAG_LJFMPKNA	COR-1-A1	COR	0	1	0	0	0	0	0	0	0
TARA_SAMEA2619927_METAG_MEJAMGAC	COR-1-A1	COR	0	1	0	0	0	0	0	0	0
TARA_SAMEA2619952_METAG_LBLFBJOD	COR-1-A1	COR	0	1	0	0	0	0	0	0	0
TARA_SAMEA2591057_METAG_BPADKHOK	COR-1-A1	COR	0	0	0	0	0	0	0	0	0
TARA_SAMEA2620756_METAG_NKIADMFC	COR-1-A1	COR	0	0	0	0	0	0	0	0	0
TARA_SAMEA2623446_METAG_JEDKLFLN	COR-1-A1	COR	0	1	0	0	0	0	0	0	0
TARA_SAMEA2620081_METAG_LAEPGECB	COR-1-A1	COR	0	1	0	0	0	0	0	0	0
TARA_SAMEA2622316_METAG_HMMPOBFH	COR-1-A1	COR	0	1	0	0	0	0	0	0	0
BGEO_SAMN07136523_METAG_NAOEEIJK	COR-1-A1	COR	0	1	0	0	0	0	0	0	0
ANT28_SAMPLE319_METAG_NALDLHEJ	COR-1-A1	COR	0	1	0	0	0	0	0	0	0
TARA_SAMEA2620000_METAG_FMIIHIAE	COR-1-A1	COR	0	0	0	0	0	0	0	0	0
TARA_SAMEA2620021_METAG_ONOGOLGO	COR-1-A1	COR	0	1	0	0	0	0	0	0	0
ANT28_SAMPLE320_METAG_PBABFCPA	COR-1-A1	COR	0	1	0	0	0	0	0	0	0
TARA_SAMEA2620890_METAG_HBIKNMDE	COR-1-A1	COR	0	1	0	0	0	0	0	0	0
GORG_SAMEA6078353_SAGS_AG343P20	COR-1-A2	COR	0	0	1	1	0	0	0	0	0
GORG_SAMEA6075594_SAGS_AG390A18	COR-1-A3	COR	0	0	0	1	0	0	0	0	0
TARA_SAMEA2623135_METAG_LDGMKPKO	COR-1-A4	COR	0	0	0	0	0	0	0	0	0
ANT28_SAMPLE330_METAG_KGKOPMLP	COR-1-A5	COR	0	0	0	0	0	0	0	0	0
ANT28_SAMPLE329_METAG_AMJOCEKD	COR-1-A5	COR	0	0	0	0	0	0	0	0	0
TARA_SAMEA2619548_METAG_ABDAHGFN	COR-1-A5	COR	0	0	0	0	0	0	0	0	0
TARA_SAMEA4396496_METAG_OEDDIACM	COR-1-A5	COR	0	0	0	0	0	0	0	0	0
TARA_SAMEA4396424_METAG_KNILDMLM	COR-1-A5	COR	0	0	0	0	0	0	0	0	0
ANT28_SAMPLE326_METAG_MJFKGJMM	COR-1-A5	COR	0	0	0	0	0	0	0	0	0
BGEO_SAMN07136957_METAG_JHJAOENF	COR-1-A5	COR	0	0	0	0	0	0	0	0	0
BGEO_SAMN07136958_METAG_ONFKAAMD	COR-1-A5	COR	0	0	0	0	0	0	0	0	0
TARA_SAMEA2591074_METAG_APBOFOBA	COR-1-A5	COR	0	0	0	0	0	0	0	0	0
TARA_SAMEA2623868_METAG_GJODOFID	COR-1-A5	COR	0	0	0	0	0	0	0	0	0
TARA_SAMEA2623627_METAG_EHICIALP	COR-1-A5	COR	0	0	0	0	0	0	0	0	0
TARA_SAMEA2623886_METAG_HPEANAFC	COR-1-A5	COR	0	0	0	0	0	0	0	0	0
TARA_SAMEA2623919_METAG_LFEHKBGF	COR-1-A5	COR	0	0	0	0	0	0	0	0	0
TARA_SAMEA2619399_METAG_OKPAFELB	COR-1-A5	COR	0	0	0	0	0	0	0	0	0
TARA_SAMEA2623850_METAG_PHIJEHCF	COR-1-A5	COR	0	0	0	0	0	0	0	0	0
GORG_SAMEA6068571_SAGS_AH326L19	COR-1-A6	COR	0	0	1	0	0	0	0	0	0
GORG_SAMEA6076685_SAGS_AG447P15	COR-2-B1	COR	0	0	0	0	0	0	0	0	0
TARA_SAMEA2619531_METAG_DGCHEAEP	COR-2-B2	COR	0	0	0	0	0	0	0	0	0
TARA_SAMEA2623059_METAG_AAKICAOM	COR-2-B2	COR	0	0	0	0	0	0	0	0	0
ANT28_SAMPLE321_METAG_CNMNGDJA	COR-2-B2	COR	0	0	0	0	0	0	0	0	0
TARA_SAMEA2623850_METAG_JNOEMOEG	COR-2-B2	COR	0	0	0	0	0	0	0	0	0
GORG_SAMEA6076589_SAGS_AG447K17	COR-2-B2	COR	0	0	0	0	0	0	0	0	0
TARA_SAMEA2623868_METAG_HGNFINKC	COR-2-B2	COR	0	0	0	0	0	0	0	0	0
TARA_SAMEA2619376_METAG_CEOLAEFM	COR-2-B2	COR	0	0	0	0	0	0	0	0	0
TARA_SAMEA2623808_METAG_INJHMJAM	COR-2-B2	COR	0	0	0	0	0	0	0	0	0
TARA_SAMEA2621859_METAG_DPFBHLBA	COR-2-B2	COR	0	0	0	0	0	0	0	0	0
TARA_SAMEA2622336_METAG_JAHKPEKB	COR-2-B3	COR	0	0	0	0	0	0	0	0	0
TARA_SAMEA2622429_METAG_MOMNCIJP	COR-2-B3	COR	0	0	0	0	0	0	0	0	0
TARA_SAMEA2623275_METAG_MBCFDLOA	COR-2-B3	COR	0	0	0	0	0	0	0	0	0
TARA_SAMEA2622402_METAG_DHCNFIGG	COR-2-B3	COR	0	0	0	0	0	0	0	0	0
TARA_SAMEA2622376_METAG_GLDFILLI	COR-2-B3	COR	0	0	0	0	0	0	0	0	0
TARA_SAMEA2622923_METAG_JJKNJHDI	COR-2-B3	COR	0	0	0	0	0	0	0	0	0
TARA_SAMEA2622901_METAG_ILEAHMLF	COR-2-B3	COR	0	0	0	0	0	0	0	0	0
GORG_SAMEA6068472_SAGS_AH326E22	COR-2-B3	COR	0	0	0	0	0	0	0	0	0
TARA_SAMEA2620542_METAG_NDNHDKHM	COR-2-B3	COR	0	0	0	0	0	0	0	0	0
TARA_SAMEA2622316_METAG_FLIPPHIJ	COR-2-B3	COR	1	0	0	0	0	0	0	0	0
TARA_SAMEA2620980_METAG_MLFLCLKD	COR-2-B4	COR	0	0	0	0	0	0	0	0	0
TARA_SAMEA2621812_METAG_HLJLMDHB	COR-2-B4	COR	0	0	0	0	0	0	0	0	0
TARA_SAMEA2621779_METAG_JPIKFFIH	COR-2-B4	COR	0	0	0	0	0	0	0	0	0
TARA_SAMEA2622219_METAG_GJKCCBDG	COR-2-B4	COR	0	0	0	0	0	0	0	0	0
TARA_SAMEA4396496_METAG_LFMCOEMD	COR-2-B4	COR	0	0	0	0	0	0	0	0	0
ANT28_SAMPLE330_METAG_FLEBBPFG	COR-2-B4	COR	0	0	0	0	0	0	0	0	0
ANT28_SAMPLE329_METAG_MGFLPEMJ	COR-2-B4	COR	0	0	0	0	0	0	0	0	0
TARA_SAMEA2623919_METAG_BIOMPLEH	COR-2-B4	COR	0	0	0	0	0	0	0	0	0
BGEO_SAMN07136957_METAG_CCAMNCIO	COR-2-B4	COR	0	0	0	0	0	0	0	0	0
BGEO_SAMN07136954_METAG_LLFJMFLP	COR-2-B4	COR	0	0	0	0	0	0	0	0	0
ANT28_SAMPLE326_METAG_OCAAJBBK	COR-2-B4	COR	0	0	0	0	0	0	0	0	0
BGEO_SAMN07136958_METAG_EIHLJDEC	COR-2-B4	COR	0	0	0	0	0	0	0	0	0
BGEO_SAMN07136959_METAG_IHMPHHMA	COR-2-B4	COR	0	0	0	0	0	0	0	0	0
BGEO_SAMN07136960_METAG_CGHGOFCP	COR-2-B4	COR	0	0	0	0	0	0	0	0	0
TARA_SAMEA2623135_METAG_JMHBOOIH	COR-2-B4	COR	0	0	0	0	0	0	0	0	0
TARA_SAMEA2620970_METAG_MPJHBMFE	COR-2-B4	COR	0	0	0	0	0	0	0	0	0
TARA_SAMEA2623886_METAG_NIAIFGDO	COR-2-B4	COR	0	0	0	0	0	0	0	0	0
TARA_SAMEA2623116_METAG_IKMOKOEB	COR-2-B4	COR	0	0	0	0	0	0	0	0	0
TARA_SAMEA4396424_METAG_JFMLOPIA	COR-2-B4	COR	0	0	0	0	0	0	0	0	0
TARA_SAMEA2623627_METAG_FGBPDELD	COR-2-B4	COR	0	0	0	0	0	0	0	0	0
TARA_SAMEA2619782_METAG_OOMJCIGP	COR-2-B4	COR	0	0	0	0	0	0	0	0	0
TARA_SAMEA2619548_METAG_EPBOMHIB	COR-2-B4	COR	0	0	0	0	0	0	0	0	0
ANT28_SAMPLE310_METAG_NCMKOMLI	COR-2-B5	COR	0	0	0	0	0	0	0	0	0
TARA_SAMEA2619927_METAG_MNFNIHOG	COR-2-B5	COR	0	0	0	0	0	0	0	0	0
TARA_SAMEA2619952_METAG_LKLFMCIK	COR-2-B5	COR	0	0	0	0	0	0	0	0	0
TARA_SAMEA2620000_METAG_OMHCLCAF	COR-2-B5	COR	0	0	0	0	0	0	0	0	0
TARA_SAMEA2620672_METAG_KFKLPBLG	COR-2-B5	COR	0	0	0	0	0	0	0	0	0
TARA_SAMEA2620404_METAG_BNKCJEHO	COR-2-B5	COR	0	0	0	0	0	0	0	0	0
TARA_SAMEA2620734_METAG_AAHEAAHD	COR-2-B5	COR	0	0	0	0	0	0	0	0	0
TARA_SAMEA2620890_METAG_KOELFKAD	COR-2-B5	COR	0	0	0	0	0	0	0	0	0
ANT28_SAMPLE311_METAG_KAEOCGAP	COR-2-B5	COR	0	0	0	0	0	0	0	0	0
TARA_SAMEA2619531_METAG_PJILNKKJ	COR-2-B5	COR	0	0	0	0	0	0	0	0	0
TARA_SAMEA2620021_METAG_KGPKBFPH	COR-2-B5	COR	0	0	0	0	0	0	0	0	0
TARA_SAMEA2620230_METAG_HCPGBKDA	COR-2-B5	COR	0	0	0	0	0	0	0	0	0
BGEO_SAMN07136495_METAG_IMHMJFIJ	COR-2-B5	COR	0	0	0	0	0	0	0	0	0
TARA_SAMEA2591057_METAG_FACFLIHF	COR-2-B5	COR	0	0	0	0	0	0	0	0	0
TARA_SAMEA2620081_METAG_IOMPHDFN	COR-2-B5	COR	0	0	0	0	0	0	0	0	0
BATS_SAMN08390924_METAG_IFALCGFJ	COR-2-B5	COR	0	0	0	0	0	0	0	0	0
TARA_SAMEA2619857_METAG_BBJPCAIB	COR-2-B5	COR	0	0	0	0	0	0	0	0	0
TARA_SAMEA2620786_METAG_NGNFICDB	COR-2-B5	COR	0	0	0	0	0	0	0	0	0
GORG_SAMEA6070728_SAGS_AG897G20	COR-2-B5	COR	0	0	0	0	0	0	0	0	0
ANT28_SAMPLE308_METAG_DDMMGKHA	COR-2-B5	COR	0	0	0	0	0	0	0	0	0
TARA_SAMEA2620756_METAG_KEAPNKDI	COR-2-B5	COR	0	0	0	0	0	0	0	0	0
TARA_SAMEA2620194_METAG_AIDALJKM	COR-2-B5	COR	0	0	0	0	0	0	0	0	0
GORG_SAMEA6071039_SAGS_AG899C06	COR-2-B5	COR	0	0	0	0	0	0	0	0	0
TARA_SAMEA2623446_METAG_ALAALNDP	COR-2-B5	COR	0	0	0	0	0	0	0	0	0
GORG_SAMEA6070927_SAGS_AG898J17	COR-2-B5	COR	0	0	0	0	0	0	0	0	0
TARA_SAMEA2623426_METAG_LDACIKGA	COR-2-B5	COR	0	0	0	0	0	0	0	0	0
GORG_SAMEA6071136_SAGS_AG899K02	COR-2-B5	COR	0	0	0	0	0	0	0	0	0
ANT28_SAMPLE320_METAG_EPCPJJKP	COR-2-B5	COR	0	0	0	0	0	0	0	0	0
ANT28_SAMPLE321_METAG_CKGLMDJF	COR-2-B5	COR	0	0	0	0	0	0	0	0	0
GORG_SAMEA6075700_SAGS_AG390G08	COR-2-B5	COR	0	0	0	0	0	0	0	0	0
GORG_SAMEA6074350_SAGS_AG917D08	COR-2-B5	COR	0	0	0	0	0	0	0	0	0
GORG_SAMEA6071997_SAGS_AG904O05	COR-2-B5	COR	0	0	0	0	0	0	0	0	0
BGEO_SAMN07136523_METAG_JPILPLHL	COR-2-B5	COR	0	0	0	0	0	0	0	0	0
Rhodobacteraceae_bacterium_HIMB11	COR-3-C	COR	0	1	0	0	0	0	0	0	0
ANT28_SAMPLE297_METAG_POBFPODN	COR-4-D	COR	0	1	1	1	0	0	0	0	0
TARA_SAMN05326645_METAG_PSE00025	COR-5-E	COR	0	1	0	0	0	0	0	0	0
TARA_SAMN05326650_METAG_MED00017	COR-5-E	COR	0	1	1	1	0	0	0	0	0
TARA_SAMEA4396496_METAG_NBDKNACP	COR-6-F1	COR	1	0	1	0	0	0	1	0	0
TARA_SAMEA4396424_METAG_PPKKHDKG	COR-6-F1	COR	1	0	0	1	0	0	1	0	0
TARA_SAMEA2591098_METAG_OOHHFBGP	COR-6-F2	COR	0	1	1	0	0	0	1	0	0
TARA_SAMEA2619531_METAG_PBEMJOCN	COR-6-F2	COR	0	1	1	1	0	0	0	0	0
TARA_SAMEA2591084_METAG_KJNFCCLB	COR-6-F2	COR	0	1	1	1	0	0	0	0	0
TARA_SAMEA2619766_METAG_DIMCKEKF	COR-6-F2	COR	0	1	1	1	0	0	0	0	0
Rhodobacteraceae_bacterium_SB2	COR-6-F3	COR	0	1	1	1	0	0	1	0	0
TARA_SAMEA2620980_METAG_LAEKGEHP	COR-6-F3	COR	0	1	1	1	0	0	1	0	0
TARA_SAMEA2620970_METAG_MMCNDLAO	COR-6-F3	COR	0	1	1	1	0	0	1	0	0
TARA_SAMEA2623116_METAG_MCLEHBBC	COR-6-F3	COR	0	1	1	1	0	0	1	0	0
NSEA_SAMEA5407101_METAG_20160512B27G4	COR-6-F3	COR	0	1	1	1	0	0	1	0	0
TARA_SAMEA2620970_METAG_OJJJPFLA	COR-6-F4	COR	0	1	0	0	0	0	0	0	0
ANT28_SAMPLE330_METAG_PAMCCCGL	COR-6-F4	COR	0	1	0	0	0	0	1	0	0
TARA_SAMEA4396496_METAG_FLKKHAPJ	COR-6-F4	COR	0	1	0	0	0	0	1	0	0
TARA_SAMEA2620980_METAG_DLEMJNFF	COR-6-F4	COR	0	1	0	1	0	0	1	0	0
ANT28_SAMPLE329_METAG_KLCJEOJL	COR-6-F4	COR	0	1	0	0	0	0	1	0	0
TARA_SAMEA2623116_METAG_MDIHEBOA	COR-6-F4	COR	0	1	0	0	0	0	0	0	0
TARA_SAMEA4396424_METAG_JJMBMKOJ	COR-6-F4	COR	0	1	0	0	0	0	0	0	0
NSEA_SAMEA5405382_METAG_20110530B22G1	COR-6-F4	COR	0	1	0	0	0	0	1	0	0
TARA_SAMEA4398341_METAG_LHBKEGEM	COR-6-F5	COR	0	1	0	1	0	0	0	0	0
ANT28_SAMPLE241_METAG_DOMPGLAH	COR-6-F5	COR	0	1	0	1	0	0	0	0	0
TARA_SAMEA2621401_METAG_OBGIGDGA	COR-6-F5	COR	0	1	0	1	0	0	0	0	0
TARA_SAMEA4397930_METAG_IBOLJEJO	COR-6-F5	COR	0	1	0	1	0	0	0	0	0
TARA_SAMEA4398370_METAG_PLLADIOM	COR-6-F5	COR	0	1	0	1	0	0	0	0	0
TARA_SAMEA4397101_METAG_KJCMEFMA	COR-6-F5	COR	0	1	0	0	0	0	0	0	0
NSEA_SAMEA5407189_METAG_20160512B7G7	COR-6-F5	COR	0	1	0	1	0	0	0	0	0
TARA_SAMEA2621423_METAG_MMFGIHGM	COR-6-F5	COR	0	1	0	0	0	0	0	0	0
TARA_SAMEA2621487_METAG_FBBJOAML	COR-6-F5	COR	0	1	0	1	0	0	0	0	0
TARA_SAMEA4397157_METAG_EBPIGCJE	COR-6-F5	COR	0	1	0	1	0	0	0	0	0
TARA_SAMEA4397196_METAG_IPMANPNA	COR-6-F5	COR	0	1	0	1	0	0	0	0	0
TARA_SAMEA2623370_METAG_KLNICJAN	Lux-J-2	COR	0	0	0	0	0	0	0	0	0
GCA_015689785.1_ASM1568978v1_genomic	GHUG-1	GHUG	0	1	1	1	0	0	0	0	0
GCA_015689775.1_ASM1568977v1_genomic	GHUG-1	GHUG	0	1	1	1	0	0	0	0	0
GCA_015689575.1_ASM1568957v1_genomic	GHUG-2	GHUG	0	1	1	1	0	0	0	0	0
GCA_015689635.1_ASM1568963v1_genomic	GHUG-2	GHUG	0	1	1	1	0	0	0	0	0
GCA_015689655.1_ASM1568965v1_genomic	GHUG-2	GHUG	0	1	1	0	0	0	0	0	0
GCA_015689805.1_ASM1568980v1_genomic	GHUG-2	GHUG	0	1	1	1	0	0	0	0	0
GCA_015689535.1_ASM1568953v1_genomic	GHUG-2	GHUG	0	1	1	1	0	0	0	0	0
GCA_000169395.1_ASM16939v1_genomic	HTCC2150	HTCC2150	0	1	1	1	0	0	0	0	0
TARA_SAMEA4397051_METAG_OOEHBLAD	Jannaschia-1	Jannaschia	0	1	1	1	0	0	0	0	0
GCA_900109285.1_IMG-taxon_2622736446	Jannaschia-1	Jannaschia	0	1	1	1	0	0	0	0	0
GCA_001403795.1_J.donghaensisCECT7802	Jannaschia-2	Jannaschia	0	1	1	1	0	1	0	1	0
GCA_900107415.1_IMG-taxon_2693429889	Jannaschia-3	Jannaschia	0	1	1	1	0	1	0	0	0
GCA_003149265.1_ASM314926v1_genomic	Jannaschia-4	Jannaschia	0	1	1	1	0	1	0	0	0
GCA_900113875.1_IMG-taxon_2622736536	Jannaschia-5	Jannaschia	0	1	1	1	0	0	0	0	0
GCA_001403735.1_J.rubraCECT5088	Jannaschia-6	Jannaschia	0	1	1	1	0	1	0	0	0
GCA_000877395.1_ASM87739v1_genomic	Jannaschia-7	Jannaschia	0	1	1	1	0	1	0	0	0
GCA_004365635.1_ASM436563v1_genomic	Litoreibacter-1	Litoreibacter	0	1	1	1	0	0	0	0	0
GCA_900129235.1_IMG-taxon_2695420937	Litoreibacter-2	Litoreibacter	0	1	1	1	0	1	0	0	0
GCA_003663885.1_ASM366388v1_genomic	Litoreibacter-3	Litoreibacter	0	1	1	1	0	0	0	0	0
GCA_000442275.2_Thalar_genomic	Litoreibacter-4	Litoreibacter	0	1	1	1	0	0	0	0	0
GCA_900111945.1_IMG-taxon_2617270836	Litoreibacter-5	Litoreibacter	0	1	1	1	0	1	0	0	0
GCA_900107015.1_IMG-taxon_2617270827	Litoreibacter-6	Litoreibacter	0	1	1	1	0	0	0	0	0
GCA_003054285.1_ASM305428v1_genomic	Litoreibacter-7	Litoreibacter	0	1	1	1	0	1	0	0	0
TARA_SAMEA2621502_METAG_JFCCPHDO	Loktanella-1	Loktanella	0	1	0	1	0	1	1	1	0
GCA_900114485.1_IMG-taxon_2622736595	Loktanella-1	Loktanella	0	1	1	0	0	1	1	1	0
TARA_SAMEA4397920_METAG_HMEDABHJ	Loktanella-2	Loktanella	0	1	1	0	0	1	0	0	0
GCA_900110065.1_IMG-taxon_2622736532	Loktanella-3	Loktanella	1	1	1	0	0	1	1	1	0
GCA_900128995.1_IMG-taxon_2695420928	Loktanella-4	Loktanella	0	1	1	1	0	1	1	1	0
TARA_SAMEA2619766_METAG_GANBJGDD	LUX-A-1	LUX	0	0	0	0	0	0	0	0	0
TARA_SAMEA2591084_METAG_PCHHHJGD	LUX-A-1	LUX	0	0	0	0	0	0	0	0	0
GORG_SAMEA6072066_SAGS_AG905D04	LUX-A-1	LUX	0	0	0	0	0	0	0	0	0
TARA_SAMEA2591108_METAG_HOFPGFAI	LUX-A-1	LUX	0	0	0	0	0	0	0	0	0
TARA_SAMEA2619531_METAG_NJABHBAI	LUX-A-1	LUX	0	0	0	0	0	0	0	0	0
TARA_SAMEA2591057_METAG_BGGHCCFF	LUX-A-1	LUX	0	0	0	0	0	0	0	0	0
GORG_SAMEA6071027_SAGS_AG899B02	LUX-A-10	LUX	0	0	1	0	0	0	0	0	0
GORG_SAMEA6079589_SAGS_AG426E23	LUX-A-11	LUX	0	0	0	0	0	0	0	0	0
GORG_SAMEA6071051_SAGS_AG899D10	LUX-A-11	LUX	0	0	1	0	0	0	0	0	0
GORG_SAMEA6074606_SAGS_AG918I18	LUX-A-12	LUX	0	0	1	0	0	0	0	0	0
GORG_SAMEA6074152_SAGS_AG916E11	LUX-A-13	LUX	0	0	1	0	0	0	0	0	0
GORG_SAMEA6076353_SAGS_AG422M03	LUX-A-14	LUX	0	0	1	0	0	0	0	0	0
GORG_SAMEA6074924_SAGS_AG920E03	LUX-A-15	LUX	0	0	0	0	0	0	0	0	0
GORG_SAMEA6070655_SAGS_AG896O22	LUX-A-16	LUX	0	0	0	0	0	0	0	0	0
GORG_SAMEA6069798_SAGS_AG892M03	LUX-A-17	LUX	0	0	1	0	0	0	0	0	0
GORG_SAMEA6070971_SAGS_AG898M15	LUX-B-1	LUX	0	0	0	0	0	0	0	0	0
GORG_SAMEA6077871_SAGS_AG337E14	LUX-D-1	LUX	0	0	0	0	0	0	0	0	0
GORG_SAMEA6079988_SAGS_AG430P14	LUX-A-2	LUX	0	0	1	0	0	0	0	0	0
GORG_SAMEA6075245_SAGS_AG349J18	LUX-C-1	LUX	0	0	0	0	0	0	0	0	0
TARA_SAMEA2623426_METAG_EAKNEHMN	LUX-E-1	LUX	0	0	0	0	0	0	0	0	0
TARA_SAMEA2623446_METAG_JCAGGBBN	LUX-F-1	LUX	0	0	0	0	0	0	0	0	0
TARA_SAMEA2619857_METAG_HLLMHFAC	LUX-G-1	LUX	0	0	0	0	0	0	0	0	0
TARA_SAMEA2619879_METAG_EAGODMKI	LUX-H-1	LUX	0	0	0	0	0	0	0	0	0
GORG_SAMEA6072821_SAGS_AG909P15	LUX-H-1	LUX	0	0	1	0	0	0	0	0	0
GORG_SAMEA6071980_SAGS_AG904M20	LUX-I-1	LUX	0	0	1	0	0	0	0	0	0
GORG_SAMEA6070079_SAGS_AG894B17	LUX-I-2	LUX	0	0	1	0	0	0	0	0	0
GORG_SAMEA6074123_SAGS_AG916C10	LUX-I-3	LUX	0	0	1	0	0	0	0	0	0
GORG_SAMEA6080110_SAGS_AG435J13	LUX-I-4	LUX	0	0	0	0	0	0	0	0	0
TARA_SAMN05326645_METAG_PSE00093	LUX-I-4	LUX	0	0	0	0	0	0	0	0	0
TARA_SAMN05326650_METAG_MED00011	LUX-I-4	LUX	0	0	0	0	0	0	0	0	0
TARA_SAMN05326648_METAG_IOS00017	LUX-J-1	LUX	0	0	0	0	0	0	0	0	0
TARA_SAMN05326650_METAG_MED00076	LUX-A-3	LUX	0	0	0	0	0	0	0	0	0
NSEA_SAMEA5404734_METAG_20110428B29G1	LUX-J-2	LUX	0	0	0	1	0	0	0	0	0
TARA_SAMEA2622219_METAG_JHGOMPBC	LUX-J-2	LUX	0	0	0	0	0	0	0	0	0
TARA_SAMEA2619399_METAG_ENMNKKCP	LUX-J-2	LUX	0	0	0	0	0	0	0	0	0
GORG_SAMEA6076038_SAGS_AG414O15	LUX-J-2	LUX	0	0	0	0	0	0	0	0	0
GORG_SAMEA6069426_SAGS_AG891A21	LUX-A-4	LUX	0	0	0	1	0	0	0	0	0
GORG_SAMEA6072856_SAGS_AG910B21	LUX-A-5	LUX	0	0	0	0	0	0	0	0	0
GORG_SAMEA6073124_SAGS_AG911F16	LUX-A-6	LUX	0	0	0	0	0	0	0	0	0
GORG_SAMEA6075904_SAGS_AG414C16	LUX-A-6	LUX	0	0	0	1	0	0	0	0	0
GORG_SAMEA6069019_SAGS_AG359L21	LUX-A-6	LUX	0	0	0	0	0	0	0	0	0
GORG_SAMEA6078182_SAGS_AG343F17	LUX-A-6	LUX	0	0	0	0	0	0	0	0	0
TARA_SAMEA2622402_METAG_CADGLAMF	LUX-A-7	LUX	0	0	0	0	0	0	0	0	0
TARA_SAMEA2622219_METAG_GFNOGGCG	LUX-A-7	LUX	0	0	0	0	0	0	0	0	0
GORG_SAMEA6078312_SAGS_AG343N19	LUX-A-8	LUX	0	0	0	0	0	0	0	0	0
GCA_001187845.1_ASM118784v1_genomic	LUX-A-9	LUX	0	1	1	1	0	0	0	0	0
GCA_900185015.1_O.ascidiaceicola_CECT8868	Octadecabacter-2	Octadecabacter	0	1	0	1	0	0	0	0	0
GCA_000155675.2_ASM15567v2_genomic	Octadecabacter-3	Octadecabacter	0	1	1	1	0	1	0	0	0
GCA_000155735.2_ASM15573v2_genomic	Octadecabacter-4	Octadecabacter	0	1	0	1	0	1	0	0	0
TARA_SAMEA4397798_METAG_CJMABPGO	Octadecabacter-5	Octadecabacter	0	1	0	0	0	0	0	0	0
GCA_003709565.1_ASM370956v1_genomic	Paracoccus-1	Paracoccus	1	1	1	0	1	1	0	0	0
GCA_900142875.1_IMG-taxon_2695420926	Paracoccus-10	Paracoccus	0	1	0	1	0	0	0	0	0
GCA_900108405.1_IMG-taxon_2617270733	Paracoccus-10	Paracoccus	0	1	0	1	0	0	0	0	0
GCA_000763805.1_ASM76380v1_genomic	Paracoccus-11	Paracoccus	0	1	0	1	0	0	0	0	0
GCA_900106665.1_IMG-taxon_2693429863	Paracoccus-12	Paracoccus	0	1	0	1	0	0	0	0	0
GCA_002105555.1_ASM210555v1_genomic	Paracoccus-13	Paracoccus	0	1	0	1	0	0	0	0	0
GCA_900102885.1_IMG-taxon_2617270907	Paracoccus-14	Paracoccus	0	1	1	1	0	0	0	0	0
GCA_003337565.1_ASM333756v1_genomic	Paracoccus-15	Paracoccus	1	1	1	1	0	1	0	0	0
GCA_900111785.1_IMG-taxon_2617270913	Paracoccus-16	Paracoccus	1	1	1	1	1	1	0	0	0
GCA_003387045.1_ASM338704v1_genomic	Paracoccus-17	Paracoccus	0	1	1	0	0	1	0	0	0
GCA_003386575.1_ASM338657v1_genomic	Paracoccus-17	Paracoccus	0	1	0	1	0	1	0	0	0
GCA_003633525.1_ASM363352v1_genomic	Paracoccus-17	Paracoccus	0	1	0	0	0	1	0	0	0
GCA_900113565.1_IMG-taxon_2615840720	Paracoccus-18	Paracoccus	1	1	0	1	1	1	0	0	0
GCA_000622145.1_ASM62214v1_genomic	Paracoccus-19	Paracoccus	0	1	1	0	0	1	0	0	0
GCA_900110285.1_IMG-taxon_2636415977	Paracoccus-2	Paracoccus	1	1	1	0	1	0	0	0	0
GCA_900182695.1_IMG-taxon_2724679710	Paracoccus-20	Paracoccus	1	1	1	1	1	0	0	0	0
GCA_002847445.1_ASM284744v1_genomic	Paracoccus-21	Paracoccus	0	1	0	0	0	1	0	0	0
GCA_900101865.1_IMG-taxon_2675903152	Paracoccus-22	Paracoccus	0	1	1	1	0	1	0	0	0
GCA_003007735.2_ASM300773v2_genomic	Paracoccus-23	Paracoccus	0	1	1	0	0	1	1	1	0
GCA_900156835.1_IMG-taxon_2681813562	Paracoccus-24	Paracoccus	0	1	1	0	0	1	0	0	0
GCA_000444995.1_ASM44499v1_genomic	Paracoccus-25	Paracoccus	0	1	0	1	0	0	0	0	0
GCA_007830335.1_ASM783033v1_genomic	Paracoccus-26	Paracoccus	1	1	1	1	1	0	0	0	0
GCA_900199195.1_IMG-taxon_2737471638	Paracoccus-27	Paracoccus	0	1	1	0	0	1	0	0	0
GCA_900111675.1_IMG-taxon_2634166318	Paracoccus-3	Paracoccus	0	1	1	0	0	1	0	0	1
TARA_SAMEA2620882_METAG_ECPJEPLI	Paracoccus-4	Paracoccus	0	1	1	1	0	1	0	0	0
GCA_003594815.1_ASM359481v1_genomic	Paracoccus-5	Paracoccus	0	1	1	0	0	1	1	0	1
TARA_SAMEA4398315_METAG_BPOJMCNG	Paracoccus-6	Paracoccus	0	1	1	1	0	1	0	0	1
GCA_000420145.1_ASM42014v1_genomic	Paracoccus-7	Paracoccus	0	1	1	1	0	1	0	0	1
GCA_900102505.1_IMG-taxon_2596583549	Paracoccus-8	Paracoccus	0	1	1	1	0	1	1	0	0
GCA_900188295.1_IMG-taxon_2724679705	Paracoccus-9	Paracoccus	0	1	1	0	0	1	0	0	0
GCA_001888185.1_ASM188818v1_genomic	Phaeobacter-1	Phaeobacter	0	1	0	1	0	0	0	0	0
GCA_000473105.1_ASM47310v1_genomic	Phaeobacter-1	Phaeobacter	0	1	0	1	0	0	0	0	0
GCA_000511385.1_ASM51138v1_genomic	Phaeobacter-2	Phaeobacter	0	1	0	1	0	0	0	0	0
GCA_001404195.1_N.italicaCECT7645	Phaeobacter-3	Phaeobacter	0	1	0	1	0	0	0	0	0
NSEA_SAMEA5406874_METAG_20160426B44G1	Planktotalea-1	Planktotalea	0	1	0	0	0	0	0	0	0
GCA_001890925.1_ASM189092v1_genomic	Planktotalea-1	Planktotalea	0	1	0	1	0	0	0	0	0
NSEA_SAMEA5405253_METAG_20110523B97G1	Planktotalea-2	Planktotalea	0	1	1	1	0	0	0	0	0
GCA_002105285.1_ASM210528v1_genomic	Planktotalea-3	Planktotalea	0	1	0	1	0	0	0	0	0
TARA_SAMEA4397196_METAG_LEBFBDKM	RCA-A1	RCA	0	0	0	0	0	0	0	0	0
TARA_SAMEA4396538_METAG_CAOPAICI	RCA-A1	RCA	0	1	1	0	0	0	0	0	0
ANT28_SAMPLE241_METAG_JJDPOKHG	RCA-B1	RCA	0	1	0	0	0	0	0	0	0
BGEO_SAMN07136681_METAG_CCFDMHKL	RCA-B1	RCA	0	1	0	0	0	0	0	0	0
NSEA_SAMEA5406059_METAG_20120510B64G1	RCA-B2	RCA	0	1	0	0	0	0	0	0	0
TARA_SAMEA4397239_METAG_COHLBNIA	RCA-B2	RCA	0	1	0	0	0	0	0	0	0
TARA_SAMEA4397311_METAG_NGBFAPNO	RCA-B2	RCA	0	1	0	0	0	0	0	0	0
TARA_SAMEA4397649_METAG_FEHKBCJA	RCA-B2	RCA	0	1	0	0	0	0	0	0	0
TARA_SAMEA4397930_METAG_DHCENOEG	RCA-B2	RCA	0	1	0	0	0	0	0	0	0
TARA_SAMEA4398176_METAG_MHCPDBIL	RCA-B2	RCA	0	1	0	0	0	0	0	0	0
TARA_SAMEA4398219_METAG_JPOKABPI	RCA-B2	RCA	0	1	0	0	0	0	0	0	0
TARA_SAMEA4396538_METAG_GIGKEHFN	RCA-B2	RCA	0	1	0	0	0	0	0	0	0
TARA_SAMEA4398341_METAG_NFOOLMGP	RCA-B2	RCA	0	1	0	0	0	0	0	0	0
TARA_SAMEA4397705_METAG_CBHMPCAE	RCA-B2	RCA	0	1	0	0	0	0	0	0	0
TARA_SAMEA4397196_METAG_KCMCGEFP	RCA-B2	RCA	0	1	0	0	0	0	0	0	0
TARA_SAMEA4397611_METAG_EOJFKCMK	RCA-B2	RCA	0	1	0	0	0	0	0	0	0
TARA_SAMEA4397278_METAG_DGACBACO	RCA-B2	RCA	0	1	0	0	0	0	0	0	0
TARA_SAMEA4397903_METAG_PBEFKDMC	RCA-B2	RCA	0	1	0	0	0	0	0	0	0
TARA_SAMEA4397390_METAG_LIIMPECH	RCA-B2	RCA	0	1	0	0	0	0	0	0	0
TARA_SAMEA4398370_METAG_BHIOPPFJ	RCA-B2	RCA	0	1	0	0	0	0	0	0	0
TARA_SAMEA4397101_METAG_HNJMAKPE	RCA-B2	RCA	0	1	0	0	0	0	0	0	0
TARA_SAMEA4397157_METAG_NGHKFCOJ	RCA-B2	RCA	0	1	0	0	0	0	0	0	0
TARA_SAMEA4397516_METAG_FMMDGJLF	RCA-B2	RCA	0	1	0	0	0	0	0	0	0
TARA_SAMEA4397569_METAG_KIKNJMDN	RCA-B2	RCA	0	1	0	0	0	0	0	0	0
TARA_SAMEA4398247_METAG_JHLNHDBE	RCA-B2	RCA	0	1	0	0	0	0	0	0	0
TARA_SAMEA4398296_METAG_GKEOPECK	RCA-B2	RCA	0	1	0	0	0	0	0	0	0
TARA_SAMEA4397426_METAG_JEBIGGCL	RCA-B2	RCA	0	1	0	0	0	0	0	0	0
ANT28_SAMPLE287_METAG_FMEBJFKG	RCA-B3	RCA	0	1	0	0	0	0	0	0	0
TARA_SAMEA2621487_METAG_OKLEJKDF	RCA-B3	RCA	0	1	0	0	0	0	0	0	0
TARA_SAMEA2621536_METAG_KDNFFGLL	RCA-B3	RCA	0	1	0	0	0	0	0	0	0
ANT28_SAMPLE241_METAG_CPHJOAPH	RCA-B3	RCA	0	0	0	0	0	0	0	0	0
TARA_SAMEA2621509_METAG_KCJLCHJJ	RCA-B3	RCA	0	0	0	0	0	0	0	0	0
ANT28_SAMPLE178_METAG_JAPDFNHF	RCA-B3	RCA	0	0	0	0	0	0	0	0	0
ANT28_SAMPLE179_METAG_ODOPHOAB	RCA-B3	RCA	0	0	0	0	0	0	0	0	0
TARA_SAMEA4397390_METAG_OJJDELFC	RCA-B3	RCA	0	0	0	0	0	0	0	0	0
TARA_SAMEA4397311_METAG_LDJEFKPI	RCA-B3	RCA	0	0	0	0	0	0	0	0	0
ANT28_SAMPLE330_METAG_KPCABOHP	RCA-B4	RCA	0	0	0	0	0	0	1	0	0
BGEO_SAMN07136937_METAG_ALPGGBFO	RCA-B4	RCA	0	0	0	0	0	0	1	0	0
TARA_SAMEA2623627_METAG_AMPNAMHA	RCA-B4	RCA	0	0	0	0	0	0	1	0	0
ANT28_SAMPLE326_METAG_MIGBPKKI	RCA-B4	RCA	0	0	0	0	0	0	0	0	0
BGEO_SAMN07136961_METAG_IAEADPKL	RCA-B4	RCA	0	0	0	0	0	0	1	0	0
TARA_SAMEA2623135_METAG_LIJAIFAD	RCA-B4	RCA	0	0	0	0	0	0	0	0	0
TARA_SAMEA4396424_METAG_POGHPGNP	RCA-B4	RCA	0	0	0	0	0	0	1	0	0
ANT28_SAMPLE329_METAG_KMGOCCFD	RCA-B4	RCA	0	0	0	0	0	0	0	0	0
TARA_SAMEA4396496_METAG_EGPMMJFM	RCA-B4	RCA	0	0	0	0	0	0	1	0	0
TARA_SAMEA2621423_METAG_HMANLLPI	RCA-C1	RCA	0	0	0	1	0	0	0	0	0
TARA_SAMEA4396538_METAG_HNKNJLIB	RCA-C1	RCA	0	0	0	1	0	0	0	0	0
TARA_SAMEA4397426_METAG_AOFPBGIH	RCA-C1	RCA	0	0	1	0	0	0	0	0	0
ANT28_SAMPLE241_METAG_IBNIABBM	RCA-C2	RCA	0	0	1	0	0	0	0	0	0
TARA_SAMEA2621401_METAG_HMOFNEGP	RCA-C3	RCA	0	1	0	0	0	0	0	0	0
TARA_SAMEA2621423_METAG_IGMJFLMF	RCA-C3	RCA	0	1	0	0	0	0	0	0	0
TARA_SAMEA4397472_METAG_LMGDGBPA	RCA-C3	RCA	0	1	0	1	0	0	0	0	0
TARA_SAMEA4397516_METAG_FGBONFPL	RCA-C3	RCA	0	1	0	1	0	0	0	0	0
TARA_SAMEA4397649_METAG_ALFICBCN	RCA-C3	RCA	0	1	0	1	0	0	0	0	0
TARA_SAMEA4397798_METAG_MDFHKJJK	RCA-C3	RCA	0	1	0	1	0	0	0	0	0
TARA_SAMEA4397842_METAG_AGACCHCI	RCA-C3	RCA	0	1	0	1	0	0	0	0	0
TARA_SAMEA4397903_METAG_CGDPMDGK	RCA-C3	RCA	0	1	0	1	0	0	0	0	0
TARA_SAMEA4397930_METAG_FDOALGEH	RCA-C3	RCA	0	1	0	1	0	0	0	0	0
TARA_SAMEA4398009_METAG_KFDHDLHA	RCA-C3	RCA	0	1	0	1	0	0	0	0	0
TARA_SAMEA4398067_METAG_LMAALFFI	RCA-C3	RCA	0	1	0	1	0	0	0	0	0
TARA_SAMEA4398094_METAG_KAIHMEFI	RCA-C3	RCA	0	1	0	1	0	0	0	0	0
TARA_SAMEA4397611_METAG_JFICBANG	RCA-C3	RCA	0	1	0	0	0	0	0	0	0
NSEA_SAMEA5407188_METAG_20160512B7G10	RCA-C3	RCA	0	1	1	0	0	0	0	0	0
TARA_SAMEA4397239_METAG_DGEKPGED	RCA-C4	RCA	0	0	1	0	0	0	0	0	0
TARA_SAMEA4397311_METAG_ALJCCPPC	RCA-C4	RCA	0	1	0	1	0	0	0	0	0
TARA_SAMEA4397034_METAG_KHGLEGHM	RCA-C4	RCA	0	1	0	1	0	0	0	0	0
TARA_SAMEA4397390_METAG_KONFPMPI	RCA-C4	RCA	0	1	0	1	0	0	0	0	0
TARA_SAMEA4397426_METAG_DDEDKPON	RCA-C4	RCA	0	1	0	1	0	0	0	0	0
TARA_SAMEA4397611_METAG_OIMMFBHC	RCA-C4	RCA	0	1	0	1	0	0	0	0	0
TARA_SAMEA4397569_METAG_DJNJDGHF	RCA-C4	RCA	0	1	0	1	0	0	0	0	0
TARA_SAMEA4397649_METAG_LIHCEAEE	RCA-C4	RCA	0	1	0	1	0	0	0	0	0
TARA_SAMEA2621401_METAG_FPOJAMCL	RCA-C5	RCA	0	1	0	1	0	0	0	0	0
TARA_SAMEA2621536_METAG_MFGPAFPA	RCA-C5	RCA	0	1	0	1	0	0	0	0	0
ANT28_SAMPLE179_METAG_HGGFONEJ	RCA-C5	RCA	0	1	0	1	0	0	0	0	0
TARA_SAMEA2621509_METAG_EHDBKLHN	RCA-C5	RCA	0	1	1	0	0	0	0	0	0
ANT28_SAMPLE287_METAG_LNAAOIAO	RCA-C5	RCA	0	1	0	1	0	0	0	0	0
ANT28_SAMPLE241_METAG_CPIDHMEF	RCA-C5	RCA	0	1	0	1	0	0	0	0	0
ANT28_SAMPLE178_METAG_LLLEPJCG	RCA-C5	RCA	0	1	0	1	0	0	0	0	0
Rhodobacteraceae bacterium IMCC1909	RCA-C6	RCA	0	1	0	1	0	0	0	0	0
Rhodobacteraceae bacterium IMCC1923	RCA-C6	RCA	0	1	0	1	0	0	0	0	0
Rhodobacteraceae bacterium IMCC1933	RCA-C6	RCA	0	1	0	1	0	0	0	0	0
Roseobacter bacterium LE17	RCA-C6	RCA	0	1	0	1	0	0	1	1	0
Planktomarina temperata RCA23	RCA-C6	RCA	0	1	1	1	0	1	0	0	0
NSEA_SAMEA5404052_METAG_20100511B77G0	RCA-C6	RCA	0	1	1	1	0	0	0	0	0
ANT28_SAMPLE296_METAG_ENLIAGMA	RCA-C7	RCA	0	1	0	1	0	0	0	0	0
ANT28_SAMPLE297_METAG_LFGHACKE	RCA-C7	RCA	0	0	1	0	0	0	0	0	0
NSEA_SAMEA5405941_METAG_20120503B5G4	RCA-C8	RCA	0	1	0	0	0	0	1	0	0
GCA_900172285.1_R.aestuarii_CECT7745	Roseovarius-1	Roseovarius	0	1	0	1	0	0	0	0	0
GCA_003634925.1_ASM363492v1_genomic	Roseovarius-10	Roseovarius	0	1	0	1	0	0	0	0	0
GCA_900142665.1_IMG-taxon_2700988706	Roseovarius-11	Roseovarius	0	1	0	1	0	0	0	0	0
GCA_900142765.1_IMG-taxon_2700988728	Roseovarius-12	Roseovarius	0	1	0	1	0	0	0	0	0
GCA_001441615.1_ASM144161v1_genomic	Roseovarius-13	Roseovarius	0	1	0	1	0	0	0	0	0
GCA_002917925.1_ASM291792v1_genomic	Roseovarius-13	Roseovarius	0	1	0	1	0	0	0	0	0
GCA_001441635.1_ASM144163v1_genomic	Roseovarius-14	Roseovarius	0	1	0	1	0	0	0	0	0
GCA_000152625.1_ASM15262v1_genomic	Roseovarius-15	Roseovarius	0	1	0	1	0	0	0	0	0
TARA_SAMEA2621191_METAG_NNALOPNJ	Roseovarius-15	Roseovarius	0	1	1	0	0	0	0	0	0
GCA_900109455.1_IMG-taxon_2693429884	Roseovarius-16	Roseovarius	0	1	0	1	0	0	0	0	0
GCA_900172365.1_R.gaetbulli_CECT8370	Roseovarius-17	Roseovarius	0	1	0	1	0	0	0	0	0
GCA_900142625.1_IMG-taxon_2700988702	Roseovarius-17	Roseovarius	0	1	0	1	0	0	0	0	0
GCA_900115165.1_IMG-taxon_2622736530	Roseovarius-18	Roseovarius	0	1	0	1	0	0	0	0	0
GCA_900172295.1_P.litorisediminis_CECT8287	Roseovarius-19	Roseovarius	0	1	0	1	0	0	0	0	0
GCA_900172335.1_R.albus_CECT7450	Roseovarius-2	Roseovarius	0	1	0	1	0	0	0	0	0
GCA_002834145.1_ASM283414v1_genomic	Roseovarius-20	Roseovarius	0	1	0	1	0	0	0	0	0
GCA_003072125.1_ASM307212v1_genomic	Roseovarius-3	Roseovarius	0	1	0	1	0	0	0	0	0
GCA_900156535.1_IMG-taxon_2681812935	Roseovarius-4	Roseovarius	0	1	0	1	0	0	0	0	0
TARA_SAMEA2621191_METAG_JOABIJEI	Roseovarius-5	Roseovarius	0	1	1	0	0	0	0	0	0
GCA_000768555.3_Rosmuc_1.1_genomic	Roseovarius-5	Roseovarius	0	1	0	1	0	0	0	0	0
TARA_SAMEA2623403_METAG_MFMFELKN	Roseovarius-6	Roseovarius	0	1	0	1	0	0	0	0	0
GCA_002925845.1_ASM292584v1_genomic	Roseovarius-7	Roseovarius	0	1	0	1	0	0	0	0	0
TARA_SAMEA2621528_METAG_GNGMLFPE	Roseovarius-7	Roseovarius	0	1	1	0	0	0	0	0	0
GCA_900109855.1_IMG-taxon_2619619026	Roseovarius-8	Roseovarius	0	1	0	1	0	0	0	0	0
TARA_SAMEA2622765_METAG_NBAIIJFA	Roseovarius-9	Roseovarius	0	1	0	1	0	0	0	0	0
GCA_900129345.1_IMG-taxon_2695420938	Rugeria-1	Rugeria	0	1	0	1	0	0	0	0	0
GCA_900185035.1_R.arenilitoris_CECT8715	Rugeria-1	Rugeria	0	1	1	1	0	0	0	0	0
GCA_900141625.1_IMG-taxon_2698536695	Rugeria-1	Rugeria	1	1	0	1	0	0	0	0	0
GCA_001507595.1_ASM150759v1_genomic	Rugeria-2	Rugeria	0	1	0	1	0	0	0	0	0
GCA_000192475.2_ASM19247v1_genomic	Rugeria-3	Rugeria	0	1	0	1	0	0	0	0	0
GCA_900106805.1_IMG-taxon_2693429872	Rugeria-4	Rugeria	0	1	0	1	0	0	0	0	0
GCA_001458195.1_R.atlanticaCECT4292	Rugeria-5	Rugeria	0	1	1	1	0	0	0	0	0
GCA_001458295.1_Ruegeria_sp._CECT5091	Rugeria-6	Rugeria	0	1	0	1	0	0	0	0	0
GCA_900172215.1_R.meonggei_CECT8411	Rugeria-7	Rugeria	0	1	1	1	0	0	0	0	0
GCA_900182615.1_IMG-taxon_2724679780	Rugeria-8	Rugeria	0	1	1	1	0	0	0	0	0
GCA_001507545.1_ASM150754v1_genomic	Rugeria-9	Rugeria	0	1	0	1	0	0	0	0	0
GCA_000622405.1_12864_draft_genomic	sulfitobacter-1	sulfitobacter	0	1	0	1	0	0	0	0	0
TARA_SAMEA4396941_METAG_HADKALDI	sulfitobacter-10	sulfitobacter	0	1	0	0	0	0	0	0	0
TARA_SAMEA2622112_METAG_MLEFJOOD	sulfitobacter-10	sulfitobacter	0	1	0	0	0	0	0	0	0
GCA_900113435.1_IMG-taxon_2616644813	sulfitobacter-10	sulfitobacter	0	1	1	1	0	0	0	0	0
GCA_900102535.1_IMG-taxon_2634166359	sulfitobacter-11	sulfitobacter	0	1	0	0	0	0	0	0	0
GCA_900116285.1_IMG-taxon_2619619641	sulfitobacter-12	sulfitobacter	0	1	1	1	0	0	0	0	0
TARA_SAMEA4397536_METAG_IBGBAAJA	sulfitobacter-13	sulfitobacter	0	1	1	1	0	0	0	0	0
NSEA_SAMEA5406739_METAG_20160419B37G1	sulfitobacter-14	sulfitobacter	0	1	0	1	0	0	0	0	0
NSEA_SAMEA5404440_METAG_20110404B29G1	sulfitobacter-15	sulfitobacter	0	1	0	1	0	0	0	0	0
TARA_SAMEA4396941_METAG_NMOKIAAF	sulfitobacter-16	sulfitobacter	0	1	0	1	0	0	0	0	0
TARA_SAMEA4397330_METAG_AJIEMPFL	sulfitobacter-17	sulfitobacter	0	1	0	1	0	1	0	0	0
TARA_SAMEA4397330_METAG_IIKHBEIA	sulfitobacter-18	sulfitobacter	0	1	0	1	0	0	0	0	0
GCA_003054325.1_ASM305432v1_genomic	sulfitobacter-19	sulfitobacter	0	1	0	1	0	0	0	0	0
TARA_SAMEA4398067_METAG_BMGDKCLP	sulfitobacter-2	sulfitobacter	0	1	0	0	0	0	0	0	0
TARA_SAMEA4397330_METAG_HPNADKDC	sulfitobacter-20	sulfitobacter	0	1	0	1	0	0	0	0	0
GCA_000622325.1_MM124_draft_genomic	sulfitobacter-21	sulfitobacter	0	1	1	1	0	0	0	0	0
GCA_000622385.1_NB77_draft_genomic	sulfitobacter-22	sulfitobacter	0	1	1	1	0	0	0	0	0
GCA_000622365.1_NB68_draft_genomic	sulfitobacter-23	sulfitobacter	0	1	0	1	0	0	0	0	0
GCA_900112755.1_IMG-taxon_2619619004	sulfitobacter-24	sulfitobacter	0	1	0	1	0	0	0	0	0
NSEA_SAMEA5405243_METAG_20110523B85G1	sulfitobacter-25	sulfitobacter	0	1	0	1	0	0	0	0	0
TARA_SAMEA4396515_METAG_MAOJNANK	sulfitobacter-3	sulfitobacter	0	1	0	0	0	0	0	0	0
TARA_SAMEA4397920_METAG_AOALJNEL	sulfitobacter-4	sulfitobacter	0	1	0	1	0	0	0	0	0
GCA_003610455.1_ASM361045v1_genomic	sulfitobacter-5	sulfitobacter	0	1	0	1	0	0	0	0	0
TARA_SAMEA4397920_METAG_NBNHFLOD	sulfitobacter-6	sulfitobacter	0	1	0	1	0	0	0	0	0
MALA_SAMN05422195_METAG_NEANBIPH	sulfitobacter-7	sulfitobacter	0	1	0	0	0	0	0	0	0
GCA_900106935.1_IMG-taxon_2622736431	sulfitobacter-7	sulfitobacter	0	1	1	0	0	0	0	0	0
GCA_900103185.1_IMG-taxon_2622736527	sulfitobacter-8	sulfitobacter	0	1	0	1	0	0	0	0	0
TARA_SAMEA2621528_METAG_GAEKHINC	sulfitobacter-8	sulfitobacter	0	1	0	0	0	0	0	0	0
TARA_SAMEA4396515_METAG_EGMEDFPO	sulfitobacter-9	sulfitobacter	0	1	0	0	0	1	0	0	0
GCA_000172095.1_ASM17209v1_genomic	sulfitobacter-9	sulfitobacter	0	1	0	0	0	0	0	0	0
TARA_SAMEA2621509_METAG_MPBCKPHO	TCR-A	TCR	0	1	0	0	0	0	0	0	0
ANT28_SAMPLE241_METAG_JCAHKLIB	TCR-A	TCR	0	1	0	0	0	0	0	0	0
TARA_SAMEA2621487_METAG_GMPAMBEI	TCR-A	TCR	0	1	0	0	0	0	0	0	0
TARA_SAMEA4397239_METAG_KKOONDLB	TCR-B	TCR	0	1	0	0	0	0	0	0	0
TARA_SAMEA4398009_METAG_MODGJEKJ	TCR-B	TCR	0	1	0	0	0	0	0	0	0
TARA_SAMEA4397426_METAG_AIPELCJN	TCR-B	TCR	0	1	0	0	0	0	0	0	0
TARA_SAMEA4397516_METAG_NBMHCLPA	TCR-B	TCR	0	1	0	0	0	0	0	0	0
TARA_SAMEA4397798_METAG_CFPPPCED	TCR-B	TCR	0	1	0	0	0	0	0	0	0
TARA_SAMEA4397903_METAG_BMKFPANH	TCR-B	TCR	0	1	0	0	0	0	0	0	0
TARA_SAMEA4397983_METAG_OLBGKPMH	TCR-B	TCR	0	1	0	0	0	0	0	0	0
TARA_SAMEA4398094_METAG_HGDMBOBN	TCR-B	TCR	0	1	0	0	0	0	0	0	0
TARA_SAMEA4398150_METAG_MPKBFDJI	TCR-B	TCR	0	1	0	0	0	0	0	0	0
TARA_SAMEA4397311_METAG_JMIIIKEJ	TCR-B	TCR	0	1	0	0	0	0	0	0	0
TARA_SAMEA4397611_METAG_GLLDCGJJ	TCR-B	TCR	0	1	0	0	0	0	0	0	0
TARA_SAMEA4397649_METAG_EBHOBEIG	TCR-B	TCR	0	1	0	0	0	0	0	0	0
TARA_SAMEA4397705_METAG_JFCINLJN	TCR-B	TCR	0	1	0	0	0	0	0	0	0
TARA_SAMEA4398067_METAG_JAKAJNGF	TCR-B	TCR	0	1	0	0	0	0	0	0	0
TARA_SAMEA4397569_METAG_FLCEJGBL	TCR-B	TCR	0	1	0	0	0	0	0	0	0
TARA_SAMEA4397278_METAG_OEEGOFGB	TCR-B	TCR	0	1	0	0	0	0	0	0	0
TARA_SAMEA4397390_METAG_OANBIOOI	TCR-B	TCR	0	1	0	0	0	0	0	0	0
TARA_SAMEA2591074_METAG_MMNGHOGL	TCR-C	TCR	0	0	0	0	0	0	0	0	0
NSEA_SAMEA5406367_METAG_20160316B26G1	TCR-C	TCR	0	1	0	0	0	0	0	0	0
TARA_SAMEA4396496_METAG_HDILNDHF	TCR-C	TCR	0	1	0	0	0	0	0	0	0
NSEA_SAMEA5404848_METAG_20110506B63G1	TCR-D	TCR	0	1	0	0	0	1	0	0	0
ANT28_SAMPLE296_METAG_IEHIDOCF	TCR-D	TCR	0	0	0	0	0	0	0	0	0
TARA_SAMEA2620979_METAG_JAHMFKHJ	TCR-D	TCR	0	1	0	0	0	0	0	0	0
TARA_SAMEA4396424_METAG_BCADOMNA	TCR-D	TCR	0	1	0	0	0	0	0	0	0
MARD_SAMN02441634_SAGS_MMP02441634	TCR-D	TCR	0	1	0	0	0	0	0	0	0
TARA_SAMEA4396496_METAG_HGBPLAFP	TCR-D	TCR	0	1	0	0	0	0	0	0	0
TARA_SAMEA2620970_METAG_BDFNEAFP	TCR-D	TCR	0	1	0	0	0	0	0	0	0
TARA_SAMEA4397157_METAG_ICMFHGLI	TCR-D	TCR	1	1	0	0	0	0	0	0	0
TARA_SAMEA4396538_METAG_NENAJCNL	TCR-D	TCR	1	1	0	0	0	0	0	0	0
TARA_SAMEA4397196_METAG_IJOKKCJK	TCR-D	TCR	1	1	0	0	0	0	0	0	0
TARA_SAMEA4397101_METAG_IGBOOOBF	TCR-D	TCR	1	1	0	0	0	0	0	0	0
GCA_000153745.1_ASM15374v1_genomic (HTCC2255)	TCR-D	TCR	0	1	1	0	0	0	0	0	0
TARA_SAMEA4397930_METAG_JDAPHHFF	TCR-E	TCR	0	1	0	0	0	0	0	0	0
TARA_SAMEA4397196_METAG_CHNOLNNG	TCR-E	TCR	0	1	0	0	0	0	0	0	0
TARA_SAMEA4398067_METAG_FFCGELPJ	TCR-E	TCR	0	1	0	0	0	0	0	0	0
TARA_SAMEA4398176_METAG_FHCHNHJL	TCR-E	TCR	0	1	0	0	0	0	0	0	0
TARA_SAMEA4397101_METAG_FDAENHHH	TCR-E	TCR	0	1	0	0	0	0	0	0	0
TARA_SAMEA4397239_METAG_LNCEEDGJ	TCR-E	TCR	0	1	0	0	0	0	0	0	0
TARA_SAMEA4397516_METAG_LNDPMEGG	TCR-E	TCR	0	1	0	0	0	0	0	0	0
TARA_SAMEA4397569_METAG_BHFKLDDG	TCR-E	TCR	0	1	0	0	0	0	0	0	0
TARA_SAMEA4397705_METAG_DCMKOCPI	TCR-E	TCR	0	1	0	0	0	0	0	0	0
TARA_SAMEA4398247_METAG_CEHMAFOJ	TCR-E	TCR	0	1	0	0	0	0	0	0	0
TARA_SAMEA4396971_METAG_BBONIEKG	TCR-E	TCR	0	1	0	0	0	0	0	0	0
NSEA_SAMEA5405425_METAG_20110530B77G1	TCR-E	TCR	0	1	1	0	0	0	0	0	0
TARA_SAMEA4397649_METAG_NNLKDBAN	TCR-E	TCR	0	1	0	0	0	0	0	0	0
TARA_SAMEA2621401_METAG_MDDNCBON	TCR-E	TCR	0	1	0	0	0	0	0	0	0
TARA_SAMEA4398219_METAG_GEKBPNCA	TCR-E	TCR	0	1	0	0	0	0	0	0	0
TARA_SAMEA4398341_METAG_NCMPLFMA	TCR-E	TCR	0	1	0	0	0	0	0	0	0
TARA_SAMEA4398370_METAG_FOIFAOEO	TCR-E	TCR	0	1	0	0	0	0	0	0	0
TARA_SAMEA4398296_METAG_IEFMEDEK	TCR-E	TCR	0	1	0	0	0	0	0	0	0
TARA_SAMEA4397157_METAG_PMAKHLKI	TCR-E	TCR	0	1	0	0	0	0	0	0	0
TARA_SAMEA4397798_METAG_DOHOKHCJ	TCR-E	TCR	0	1	0	0	0	0	0	0	0
TARA_SAMEA2621423_METAG_MDBMBIPE	TCR-E	TCR	0	1	0	0	0	0	0	0	0
TARA_SAMEA4397426_METAG_PCBOMFDG	TCR-E	TCR	0	1	0	0	0	0	0	0	0
TARA_SAMEA4396538_METAG_JPBGGFFI	TCR-E	TCR	0	1	0	0	0	0	0	0	0
BGEO_SAMN07136485_METAG_OFIIIPJP	TCR-E	TCR	0	1	0	0	0	0	0	0	0
TARA_SAMEA4397278_METAG_HMPOCABJ	TCR-E	TCR	0	1	0	0	0	0	0	0	0
TARA_SAMEA4398009_METAG_OLOKOLBK	TCR-E	TCR	0	1	0	0	0	0	0	0	0
TARA_SAMEA4397611_METAG_BEMFKKJM	TCR-E	TCR	0	1	0	0	0	0	0	0	0
TARA_SAMEA4398150_METAG_JLCPFBNK	TCR-E	TCR	0	1	0	0	0	0	0	0	0
TARA_SAMEA4397842_METAG_DGKKFFBP	TCR-E	TCR	0	1	0	0	0	0	0	0	0
NSEA_SAMEA5403722_METAG_20100408B75G1	TCR-F	TCR	0	1	0	0	0	0	0	0	0
TARA_SAMEA4397295_METAG_KBDLACKE	TCR-G	TCR	0	1	0	0	0	0	0	0	0
TARA_SAMEA4397445_METAG_ICPPIAOP	TCR-G	TCR	0	1	0	0	0	0	0	0	0

## Sheet: S20 aromatic_degradation_module
Table S21. Presence/Absence of aromatic degradationmetabolism related genes in each genome of major Roseobacter lineages and genera.
Genome	Species	Cluster/Genus	Beta-ketoadipate	Phenylacetiyl-coA	Gentistate	Benzoyl-CoA	Homoprotocatechuate degradation	Homogentisate
			catA/pacHG	paaXYK	gtdA	boxABC	hpaGEDFHI	hmmABC
TARA_SAMEA2621045_METAG_HIJDHLLM	AAPR-A	AAPR	0	0	1	0	0	0
TARA_SAMEA4396424_METAG_DGMOOONO	AAPR-A	AAPR	0	0	1	0	0	0
TARA_SAMEA4396496_METAG_BPKEAHCI	AAPR-A	AAPR	0	0	1	0	0	0
BGEO_SAMN07136635_METAG_POIOBJEL	AAPR-A	AAPR	0	0	1	0	0	0
BGEO_SAMN07136637_METAG_OCMOFIBF	AAPR-A	AAPR	0	0	1	0	0	0
BGEO_SAMN07136494_METAG_OJIAIAMA	AAPR-A	AAPR	0	0	1	0	0	0
TARA_SAMEA2621013_METAG_GHNACFLA	AAPR-A	AAPR	0	0	1	0	0	0
TARA_SAMEA2621021_METAG_HCLFMGNE	AAPR-A	AAPR	0	0	1	0	0	0
BGEO_SAMN07136492_METAG_MPAAMFAL	AAPR-A	AAPR	0	0	1	0	0	0
TARA_SAMEA2623627_METAG_IGAMABGL	AAPR-A	AAPR	0	0	1	0	0	0
BGEO_SAMN07136493_METAG_BGLPFNCA	AAPR-A	AAPR	0	0	1	0	0	0
TARA_SAMEA2623886_METAG_DCCFAOBI	AAPR-A	AAPR	0	0	1	0	0	0
TARA_SAMEA2623919_METAG_CLGBBDCI	AAPR-A	AAPR	0	0	1	0	0	0
TARA_SAMEA2621812_METAG_HPILOGFH	AAPR-B	AAPR	0	0	1	0	0	0
TARA_SAMEA2623135_METAG_OFDKOGHH	AAPR-B	AAPR	0	0	1	0	1	0
TARA_SAMEA2621779_METAG_FHAGAFHB	AAPR-B	AAPR	0	0	1	0	1	0
GORG_SAMEA6076714_SAGS_AG313B09	AAPR-B	AAPR	0	0	1	0	0	0
ANT28_SAMPLE326_METAG_CCPPCIGC	AAPR-B	AAPR	0	0	1	0	1	0
BGEO_SAMN07136961_METAG_DPLCEFJG	AAPR-B	AAPR	0	0	1	0	0	0
TARA_SAMEA4396496_METAG_CGAKDNHB	AAPR-B	AAPR	0	0	1	0	1	0
TARA_SAMEA4396424_METAG_GDLLDJOF	AAPR-B	AAPR	0	0	1	0	1	0
ANT28_SAMPLE330_METAG_GDBNGPIK	AAPR-B	AAPR	0	0	1	0	0	0
TARA_SAMEA4397730_METAG_BMOGKBND	AAPR-C	AAPR	0	0	1	0	0	0
TARA_SAMEA2621423_METAG_HFECBNAM	AAPR-C	AAPR	0	0	0	0	0	0
TARA_SAMEA4398176_METAG_ANPPPFJE	AAPR-C	AAPR	0	0	1	0	0	0
TARA_SAMEA4398296_METAG_NFCCDKGK	AAPR-C	AAPR	0	0	1	0	0	0
TARA_SAMEA4396538_METAG_BIOFLJNB	AAPR-C	AAPR	0	0	1	0	1	0
TARA_SAMEA4397355_METAG_PEJENKIE	AAPR-C	AAPR	0	0	0	0	0	0
TARA_SAMEA4398341_METAG_KIJHNJOD	AAPR-C	AAPR	0	0	1	0	0	0
TARA_SAMEA4397004_METAG_GKMOHOJO	AAPR-C	AAPR	0	0	1	0	0	0
TARA_SAMEA4397516_METAG_CJNFLEHD	AAPR-C	AAPR	0	0	1	0	1	0
TARA_SAMEA4397930_METAG_CAFNLJIB	AAPR-C	AAPR	0	0	1	0	0	0
TARA_SAMEA4398219_METAG_PFNKPPAH	AAPR-C	AAPR	0	0	1	0	1	0
TARA_SAMEA4397072_METAG_FBINOIKL	AAPR-C	AAPR	0	0	0	0	0	0
TARA_SAMEA4397611_METAG_CMELBKCI	AAPR-C	AAPR	0	0	0	0	0	0
TARA_SAMEA4397983_METAG_ONMPNHKG	AAPR-C	AAPR	0	0	1	0	0	0
TARA_SAMEA4398150_METAG_GHMKAIHL	AAPR-C	AAPR	0	0	1	0	0	0
TARA_SAMEA4398370_METAG_NBIHMDII	AAPR-C	AAPR	0	0	1	0	0	0
BGEO_SAMN07136961_METAG_MADCCAJI	AAR-B	AAR	0	0	0	0	0	0
TARA_SAMEA2621423_METAG_HINHENBD	AAR-C	AAR	0	0	0	0	0	0
TARA_SAMEA2621401_METAG_FKLCAOJE	AAR-C	AAR	1	0	0	0	0	0
TARA_SAMEA4396424_METAG_FPAEDCIP	AAR-D	AAR	0	0	0	0	0	0
NSEA_SAMEA5404292_METAG_20110324B75G1	AAR-D	AAR	1	0	0	0	1	0
TARA_SAMEA2623627_METAG_GIFJOKAA	AAR-D	AAR	1	0	0	0	1	0
TARA_SAMEA4397072_METAG_LOEBEJDP	AAR-E	AAR	1	0	0	0	0	0
TARA_SAMEA4397611_METAG_DAEPNFKN	AAR-E	AAR	0	0	0	0	0	0
TARA_SAMEA4398176_METAG_EKMINEPI	AAR-E	AAR	1	0	0	0	0	0
TARA_SAMEA4397278_METAG_GPKKHNOL	AAR-E	AAR	1	0	0	0	0	0
TARA_SAMEA4397569_METAG_MBIHDIFA	AAR-E	AAR	1	0	0	0	1	0
TARA_SAMEA4397983_METAG_MPJDDEPK	AAR-E	AAR	1	0	0	0	1	0
TARA_SAMEA4398150_METAG_JBBHFEAI	AAR-E	AAR	1	0	0	0	0	0
TARA_SAMEA4397355_METAG_HDEMGIME	AAR-E	AAR	1	0	0	0	1	0
TARA_SAMEA4398219_METAG_BOCMGCFG	AAR-E	AAR	1	0	0	0	1	0
TARA_SAMEA4397730_METAG_EJMNACNA	AAR-E	AAR	1	0	0	0	1	0
TARA_SAMEA4397239_METAG_BGNPFJBK	AAR-E	AAR	1	0	0	0	0	0
TARA_SAMEA4397930_METAG_EBPJPIPN	AAR-E	AAR	1	0	0	0	0	0
TARA_SAMEA4397516_METAG_OFLOKOLE	AAR-E	AAR	1	0	0	0	1	0
TARA_SAMEA2621021_METAG_DLAKHKMF	AAR-A	AAR	0	0	0	0	0	0
TARA_SAMEA4397034_METAG_BEJJLMAO	Ascidiaceihabitans-1	Ascidiaceihabitans	0	0	0	1	0	0
TARA_SAMEA4397101_METAG_NFHPKJOG	Ascidiaceihabitans-2	Ascidiaceihabitans	0	0	0	0	0	0
NSEA_SAMEA5403854_METAG_20100423B54G1	Ascidiaceihabitans-3	Ascidiaceihabitans	1	0	0	1	0	0
TARA_SAMEA4398067_METAG_AODAAFBN	Ascidiaceihabitans-4	Ascidiaceihabitans	0	0	0	0	0	1
TARA_SAMEA4398067_METAG_GFOFJNFI	Ascidiaceihabitans-5	Ascidiaceihabitans	1	1	0	0	0	1
GCA_000712315.1_SOAPdenovo_v1.05_genomic	Ascidiaceihabitans-6	Ascidiaceihabitans	1	0	0	1	0	1
TARA_SAMEA4398168_METAG_NGBJHDBI	Ascidiaceihabitans-7	Ascidiaceihabitans	1	0	1	1	0	1
TARA_SAMEA4397330_METAG_GENHDNHJ	Ascidiaceihabitans-8	Ascidiaceihabitans	0	0	0	0	0	1
GCA_900302465.1_A.donghaensisCECT8599	Ascidiaceihabitans-9	Ascidiaceihabitans	1	0	0	1	0	1
GORG_SAMEA6069419_SAGS_AG891A07	COR-1-A1	COR	0	0	0	0	0	0
TARA_SAMEA2623426_METAG_KAEABNLA	COR-1-A1	COR	0	0	0	0	0	0
TARA_SAMEA2620672_METAG_MFHBKKEN	COR-1-A1	COR	0	0	0	0	0	0
TARA_SAMEA2623059_METAG_DKMMFCNI	COR-1-A1	COR	0	0	0	0	0	0
TARA_SAMEA2619857_METAG_LJFMPKNA	COR-1-A1	COR	0	0	0	0	0	0
TARA_SAMEA2619927_METAG_MEJAMGAC	COR-1-A1	COR	0	0	0	0	0	0
TARA_SAMEA2619952_METAG_LBLFBJOD	COR-1-A1	COR	0	0	0	0	0	0
TARA_SAMEA2591057_METAG_BPADKHOK	COR-1-A1	COR	0	0	0	0	0	0
TARA_SAMEA2620756_METAG_NKIADMFC	COR-1-A1	COR	0	0	0	0	0	0
TARA_SAMEA2623446_METAG_JEDKLFLN	COR-1-A1	COR	0	0	0	0	0	0
TARA_SAMEA2620081_METAG_LAEPGECB	COR-1-A1	COR	0	0	0	0	0	0
TARA_SAMEA2622316_METAG_HMMPOBFH	COR-1-A1	COR	0	0	0	0	0	0
BGEO_SAMN07136523_METAG_NAOEEIJK	COR-1-A1	COR	0	0	0	0	0	0
ANT28_SAMPLE319_METAG_NALDLHEJ	COR-1-A1	COR	0	0	0	0	0	0
TARA_SAMEA2620000_METAG_FMIIHIAE	COR-1-A1	COR	0	0	0	0	0	0
TARA_SAMEA2620021_METAG_ONOGOLGO	COR-1-A1	COR	0	0	0	0	0	0
ANT28_SAMPLE320_METAG_PBABFCPA	COR-1-A1	COR	0	0	0	0	0	0
TARA_SAMEA2620890_METAG_HBIKNMDE	COR-1-A1	COR	0	0	0	0	0	0
GORG_SAMEA6078353_SAGS_AG343P20	COR-1-A2	COR	0	0	0	0	0	0
GORG_SAMEA6075594_SAGS_AG390A18	COR-1-A3	COR	0	0	0	0	0	0
TARA_SAMEA2623135_METAG_LDGMKPKO	COR-1-A4	COR	0	0	0	0	0	0
ANT28_SAMPLE330_METAG_KGKOPMLP	COR-1-A5	COR	0	0	0	0	0	0
ANT28_SAMPLE329_METAG_AMJOCEKD	COR-1-A5	COR	0	0	0	0	0	0
TARA_SAMEA2619548_METAG_ABDAHGFN	COR-1-A5	COR	0	0	0	0	0	0
TARA_SAMEA4396496_METAG_OEDDIACM	COR-1-A5	COR	0	0	0	0	0	0
TARA_SAMEA4396424_METAG_KNILDMLM	COR-1-A5	COR	0	0	0	0	0	0
ANT28_SAMPLE326_METAG_MJFKGJMM	COR-1-A5	COR	0	0	0	0	0	0
BGEO_SAMN07136957_METAG_JHJAOENF	COR-1-A5	COR	0	0	0	0	0	0
BGEO_SAMN07136958_METAG_ONFKAAMD	COR-1-A5	COR	0	0	0	0	0	0
TARA_SAMEA2591074_METAG_APBOFOBA	COR-1-A5	COR	0	0	0	0	0	0
TARA_SAMEA2623868_METAG_GJODOFID	COR-1-A5	COR	0	0	0	0	0	0
TARA_SAMEA2623627_METAG_EHICIALP	COR-1-A5	COR	0	0	0	0	0	0
TARA_SAMEA2623886_METAG_HPEANAFC	COR-1-A5	COR	0	0	0	0	0	0
TARA_SAMEA2623919_METAG_LFEHKBGF	COR-1-A5	COR	0	0	0	0	0	0
TARA_SAMEA2619399_METAG_OKPAFELB	COR-1-A5	COR	0	0	0	0	0	0
TARA_SAMEA2623850_METAG_PHIJEHCF	COR-1-A5	COR	0	0	0	0	0	0
GORG_SAMEA6068571_SAGS_AH326L19	COR-1-A6	COR	0	0	0	0	0	0
GORG_SAMEA6076685_SAGS_AG447P15	COR-2-B1	COR	0	0	0	0	0	0
TARA_SAMEA2619531_METAG_DGCHEAEP	COR-2-B2	COR	0	0	0	0	0	0
TARA_SAMEA2623059_METAG_AAKICAOM	COR-2-B2	COR	0	0	0	0	0	0
ANT28_SAMPLE321_METAG_CNMNGDJA	COR-2-B2	COR	0	0	0	0	0	0
TARA_SAMEA2623850_METAG_JNOEMOEG	COR-2-B2	COR	0	0	0	0	0	0
GORG_SAMEA6076589_SAGS_AG447K17	COR-2-B2	COR	0	0	0	0	0	0
TARA_SAMEA2623868_METAG_HGNFINKC	COR-2-B2	COR	0	0	0	0	0	0
TARA_SAMEA2619376_METAG_CEOLAEFM	COR-2-B2	COR	0	0	0	0	0	0
TARA_SAMEA2623808_METAG_INJHMJAM	COR-2-B2	COR	0	0	0	0	0	0
TARA_SAMEA2621859_METAG_DPFBHLBA	COR-2-B2	COR	0	0	0	0	0	0
TARA_SAMEA2622336_METAG_JAHKPEKB	COR-2-B3	COR	0	0	0	0	0	0
TARA_SAMEA2622429_METAG_MOMNCIJP	COR-2-B3	COR	0	0	0	0	0	0
TARA_SAMEA2623275_METAG_MBCFDLOA	COR-2-B3	COR	0	0	0	0	1	0
TARA_SAMEA2622402_METAG_DHCNFIGG	COR-2-B3	COR	0	0	0	0	0	0
TARA_SAMEA2622376_METAG_GLDFILLI	COR-2-B3	COR	0	0	0	0	0	0
TARA_SAMEA2622923_METAG_JJKNJHDI	COR-2-B3	COR	0	0	0	0	0	0
TARA_SAMEA2622901_METAG_ILEAHMLF	COR-2-B3	COR	0	0	0	0	0	0
GORG_SAMEA6068472_SAGS_AH326E22	COR-2-B3	COR	0	0	0	0	0	0
TARA_SAMEA2620542_METAG_NDNHDKHM	COR-2-B3	COR	0	0	0	0	1	0
TARA_SAMEA2622316_METAG_FLIPPHIJ	COR-2-B3	COR	0	0	0	0	1	0
TARA_SAMEA2620980_METAG_MLFLCLKD	COR-2-B4	COR	0	0	0	0	0	0
TARA_SAMEA2621812_METAG_HLJLMDHB	COR-2-B4	COR	0	0	0	0	0	0
TARA_SAMEA2621779_METAG_JPIKFFIH	COR-2-B4	COR	0	0	0	0	0	0
TARA_SAMEA2622219_METAG_GJKCCBDG	COR-2-B4	COR	0	0	0	0	1	0
TARA_SAMEA4396496_METAG_LFMCOEMD	COR-2-B4	COR	0	0	0	0	0	0
ANT28_SAMPLE330_METAG_FLEBBPFG	COR-2-B4	COR	0	0	0	0	0	0
ANT28_SAMPLE329_METAG_MGFLPEMJ	COR-2-B4	COR	0	0	0	0	1	0
TARA_SAMEA2623919_METAG_BIOMPLEH	COR-2-B4	COR	0	0	0	0	0	0
BGEO_SAMN07136957_METAG_CCAMNCIO	COR-2-B4	COR	0	0	0	0	0	0
BGEO_SAMN07136954_METAG_LLFJMFLP	COR-2-B4	COR	0	0	0	0	1	0
ANT28_SAMPLE326_METAG_OCAAJBBK	COR-2-B4	COR	0	0	0	0	0	0
BGEO_SAMN07136958_METAG_EIHLJDEC	COR-2-B4	COR	0	0	0	0	0	0
BGEO_SAMN07136959_METAG_IHMPHHMA	COR-2-B4	COR	0	0	0	0	0	0
BGEO_SAMN07136960_METAG_CGHGOFCP	COR-2-B4	COR	0	0	0	0	0	0
TARA_SAMEA2623135_METAG_JMHBOOIH	COR-2-B4	COR	0	0	0	0	0	0
TARA_SAMEA2620970_METAG_MPJHBMFE	COR-2-B4	COR	0	0	0	0	0	0
TARA_SAMEA2623886_METAG_NIAIFGDO	COR-2-B4	COR	0	0	0	0	0	0
TARA_SAMEA2623116_METAG_IKMOKOEB	COR-2-B4	COR	0	0	0	0	1	0
TARA_SAMEA4396424_METAG_JFMLOPIA	COR-2-B4	COR	0	0	0	0	0	0
TARA_SAMEA2623627_METAG_FGBPDELD	COR-2-B4	COR	0	0	0	0	0	0
TARA_SAMEA2619782_METAG_OOMJCIGP	COR-2-B4	COR	0	0	0	0	0	0
TARA_SAMEA2619548_METAG_EPBOMHIB	COR-2-B4	COR	0	0	0	0	0	0
ANT28_SAMPLE310_METAG_NCMKOMLI	COR-2-B5	COR	0	0	0	0	0	0
TARA_SAMEA2619927_METAG_MNFNIHOG	COR-2-B5	COR	0	0	0	0	0	0
TARA_SAMEA2619952_METAG_LKLFMCIK	COR-2-B5	COR	0	0	0	0	0	0
TARA_SAMEA2620000_METAG_OMHCLCAF	COR-2-B5	COR	0	0	0	0	0	0
TARA_SAMEA2620672_METAG_KFKLPBLG	COR-2-B5	COR	0	0	0	0	0	0
TARA_SAMEA2620404_METAG_BNKCJEHO	COR-2-B5	COR	0	0	0	0	0	0
TARA_SAMEA2620734_METAG_AAHEAAHD	COR-2-B5	COR	0	0	0	0	0	0
TARA_SAMEA2620890_METAG_KOELFKAD	COR-2-B5	COR	0	0	0	0	0	0
ANT28_SAMPLE311_METAG_KAEOCGAP	COR-2-B5	COR	0	0	0	0	0	0
TARA_SAMEA2619531_METAG_PJILNKKJ	COR-2-B5	COR	0	0	0	0	0	0
TARA_SAMEA2620021_METAG_KGPKBFPH	COR-2-B5	COR	0	0	0	0	0	0
TARA_SAMEA2620230_METAG_HCPGBKDA	COR-2-B5	COR	0	0	0	0	0	0
BGEO_SAMN07136495_METAG_IMHMJFIJ	COR-2-B5	COR	0	0	0	0	0	0
TARA_SAMEA2591057_METAG_FACFLIHF	COR-2-B5	COR	0	0	0	0	0	0
TARA_SAMEA2620081_METAG_IOMPHDFN	COR-2-B5	COR	0	0	0	0	0	0
BATS_SAMN08390924_METAG_IFALCGFJ	COR-2-B5	COR	0	0	0	0	0	0
TARA_SAMEA2619857_METAG_BBJPCAIB	COR-2-B5	COR	0	0	0	0	0	0
TARA_SAMEA2620786_METAG_NGNFICDB	COR-2-B5	COR	0	0	0	0	0	0
GORG_SAMEA6070728_SAGS_AG897G20	COR-2-B5	COR	0	0	0	0	0	0
ANT28_SAMPLE308_METAG_DDMMGKHA	COR-2-B5	COR	0	0	0	0	0	0
TARA_SAMEA2620756_METAG_KEAPNKDI	COR-2-B5	COR	0	0	0	0	0	0
TARA_SAMEA2620194_METAG_AIDALJKM	COR-2-B5	COR	0	0	0	0	0	0
GORG_SAMEA6071039_SAGS_AG899C06	COR-2-B5	COR	0	0	0	0	0	0
TARA_SAMEA2623446_METAG_ALAALNDP	COR-2-B5	COR	0	0	0	0	0	0
GORG_SAMEA6070927_SAGS_AG898J17	COR-2-B5	COR	0	0	0	0	0	0
TARA_SAMEA2623426_METAG_LDACIKGA	COR-2-B5	COR	0	0	0	0	0	0
GORG_SAMEA6071136_SAGS_AG899K02	COR-2-B5	COR	0	0	0	0	0	0
ANT28_SAMPLE320_METAG_EPCPJJKP	COR-2-B5	COR	0	0	0	0	0	0
ANT28_SAMPLE321_METAG_CKGLMDJF	COR-2-B5	COR	0	0	0	0	0	0
GORG_SAMEA6075700_SAGS_AG390G08	COR-2-B5	COR	0	0	0	0	0	0
GORG_SAMEA6074350_SAGS_AG917D08	COR-2-B5	COR	0	0	0	0	0	0
GORG_SAMEA6071997_SAGS_AG904O05	COR-2-B5	COR	0	0	0	0	0	0
BGEO_SAMN07136523_METAG_JPILPLHL	COR-2-B5	COR	0	0	0	0	0	0
Rhodobacteraceae_bacterium_HIMB11	COR-3-C	COR	1	0	1	1	0	1
ANT28_SAMPLE297_METAG_POBFPODN	COR-4-D	COR	0	0	0	0	0	0
TARA_SAMN05326645_METAG_PSE00025	COR-5-E	COR	0	0	0	0	1	1
TARA_SAMN05326650_METAG_MED00017	COR-5-E	COR	0	0	0	0	0	1
TARA_SAMEA4396496_METAG_NBDKNACP	COR-6-F1	COR	0	0	0	0	0	0
TARA_SAMEA4396424_METAG_PPKKHDKG	COR-6-F1	COR	0	0	0	0	0	0
TARA_SAMEA2591098_METAG_OOHHFBGP	COR-6-F2	COR	0	0	0	0	0	0
TARA_SAMEA2619531_METAG_PBEMJOCN	COR-6-F2	COR	0	0	0	0	0	0
TARA_SAMEA2591084_METAG_KJNFCCLB	COR-6-F2	COR	0	0	0	0	0	0
TARA_SAMEA2619766_METAG_DIMCKEKF	COR-6-F2	COR	0	0	0	0	0	0
Rhodobacteraceae_bacterium_SB2	COR-6-F3	COR	0	0	0	0	0	0
TARA_SAMEA2620980_METAG_LAEKGEHP	COR-6-F3	COR	0	0	0	0	0	0
TARA_SAMEA2620970_METAG_MMCNDLAO	COR-6-F3	COR	0	0	0	0	0	0
TARA_SAMEA2623116_METAG_MCLEHBBC	COR-6-F3	COR	0	0	0	0	0	0
NSEA_SAMEA5407101_METAG_20160512B27G4	COR-6-F3	COR	0	0	0	0	0	0
TARA_SAMEA2620970_METAG_OJJJPFLA	COR-6-F4	COR	1	0	0	0	0	1
ANT28_SAMPLE330_METAG_PAMCCCGL	COR-6-F4	COR	0	0	0	0	0	1
TARA_SAMEA4396496_METAG_FLKKHAPJ	COR-6-F4	COR	1	0	0	0	1	1
TARA_SAMEA2620980_METAG_DLEMJNFF	COR-6-F4	COR	1	0	0	0	0	1
ANT28_SAMPLE329_METAG_KLCJEOJL	COR-6-F4	COR	1	0	0	0	0	1
TARA_SAMEA2623116_METAG_MDIHEBOA	COR-6-F4	COR	1	0	0	0	1	1
TARA_SAMEA4396424_METAG_JJMBMKOJ	COR-6-F4	COR	0	0	0	0	0	1
NSEA_SAMEA5405382_METAG_20110530B22G1	COR-6-F4	COR	1	0	0	0	1	1
TARA_SAMEA4398341_METAG_LHBKEGEM	COR-6-F5	COR	1	0	0	0	0	1
ANT28_SAMPLE241_METAG_DOMPGLAH	COR-6-F5	COR	1	0	0	0	0	1
TARA_SAMEA2621401_METAG_OBGIGDGA	COR-6-F5	COR	1	0	0	0	0	1
TARA_SAMEA4397930_METAG_IBOLJEJO	COR-6-F5	COR	1	0	0	0	0	1
TARA_SAMEA4398370_METAG_PLLADIOM	COR-6-F5	COR	1	0	0	0	0	1
TARA_SAMEA4397101_METAG_KJCMEFMA	COR-6-F5	COR	1	0	0	0	0	1
NSEA_SAMEA5407189_METAG_20160512B7G7	COR-6-F5	COR	1	0	0	0	1	1
TARA_SAMEA2621423_METAG_MMFGIHGM	COR-6-F5	COR	0	0	0	0	0	1
TARA_SAMEA2621487_METAG_FBBJOAML	COR-6-F5	COR	1	0	0	0	0	1
TARA_SAMEA4397157_METAG_EBPIGCJE	COR-6-F5	COR	1	0	0	0	0	1
TARA_SAMEA4397196_METAG_IPMANPNA	COR-6-F5	COR	1	0	0	0	0	1
GCA_015689785.1_ASM1568978v1_genomic	GHUG-1	GHUG	1	0	0	0	0	0
GCA_015689775.1_ASM1568977v1_genomic	GHUG-1	GHUG	1	0	0	0	0	0
GCA_015689575.1_ASM1568957v1_genomic	GHUG-2	GHUG	0	0	0	0	0	0
GCA_015689635.1_ASM1568963v1_genomic	GHUG-2	GHUG	1	0	0	0	0	0
GCA_015689655.1_ASM1568965v1_genomic	GHUG-2	GHUG	1	0	0	0	0	0
GCA_015689805.1_ASM1568980v1_genomic	GHUG-2	GHUG	0	0	0	0	0	0
GCA_015689535.1_ASM1568953v1_genomic	GHUG-2	GHUG	0	0	0	0	0	0
GCA_000169395.1_ASM16939v1_genomic	HTCC2150	HTCC2150	1	1	0	0	0	1
TARA_SAMEA4397051_METAG_OOEHBLAD	Jannaschia-1	Jannaschia	0	0	0	0	0	0
GCA_900109285.1_IMG-taxon_2622736446	Jannaschia-1	Jannaschia	0	0	0	0	0	0
GCA_001403795.1_J.donghaensisCECT7802	Jannaschia-2	Jannaschia	1	0	0	0	0	0
GCA_900107415.1_IMG-taxon_2693429889	Jannaschia-3	Jannaschia	1	0	0	0	0	0
GCA_003149265.1_ASM314926v1_genomic	Jannaschia-4	Jannaschia	1	0	0	0	0	0
GCA_900113875.1_IMG-taxon_2622736536	Jannaschia-5	Jannaschia	1	0	0	0	0	0
GCA_001403735.1_J.rubraCECT5088	Jannaschia-6	Jannaschia	0	0	0	0	0	1
GCA_000877395.1_ASM87739v1_genomic	Jannaschia-7	Jannaschia	1	0	0	0	0	0
GCA_004365635.1_ASM436563v1_genomic	Litoreibacter-1	Litoreibacter	0	0	0	0	0	1
GCA_900129235.1_IMG-taxon_2695420937	Litoreibacter-2	Litoreibacter	0	0	0	0	0	0
GCA_003663885.1_ASM366388v1_genomic	Litoreibacter-3	Litoreibacter	1	0	0	0	0	1
GCA_000442275.2_Thalar_genomic	Litoreibacter-4	Litoreibacter	0	0	0	0	0	1
GCA_900111945.1_IMG-taxon_2617270836	Litoreibacter-5	Litoreibacter	1	0	0	0	0	0
GCA_900107015.1_IMG-taxon_2617270827	Litoreibacter-6	Litoreibacter	0	0	0	0	0	0
GCA_003054285.1_ASM305428v1_genomic	Litoreibacter-7	Litoreibacter	1	0	0	0	0	0
TARA_SAMEA2621502_METAG_JFCCPHDO	Loktanella-1	Loktanella	0	0	0	0	0	1
GCA_900114485.1_IMG-taxon_2622736595	Loktanella-1	Loktanella	1	0	0	0	0	1
TARA_SAMEA4397920_METAG_HMEDABHJ	Loktanella-2	Loktanella	1	0	0	0	0	0
GCA_900110065.1_IMG-taxon_2622736532	Loktanella-3	Loktanella	1	0	0	0	0	0
GCA_900128995.1_IMG-taxon_2695420928	Loktanella-4	Loktanella	1	0	0	0	0	0
TARA_SAMEA2619766_METAG_GANBJGDD	LUX-A-1	LUX	0	0	0	0	0	0
TARA_SAMEA2591084_METAG_PCHHHJGD	LUX-A-1	LUX	0	0	0	0	0	0
GORG_SAMEA6072066_SAGS_AG905D04	LUX-A-1	LUX	0	0	0	0	0	0
TARA_SAMEA2591108_METAG_HOFPGFAI	LUX-A-1	LUX	0	0	0	0	0	0
TARA_SAMEA2619531_METAG_NJABHBAI	LUX-A-1	LUX	0	0	0	0	0	0
TARA_SAMEA2591057_METAG_BGGHCCFF	LUX-A-1	LUX	0	0	0	0	0	0
GORG_SAMEA6071027_SAGS_AG899B02	LUX-A-10	LUX	0	0	0	0	0	0
GORG_SAMEA6079589_SAGS_AG426E23	LUX-A-11	LUX	0	0	0	0	0	0
GORG_SAMEA6071051_SAGS_AG899D10	LUX-A-11	LUX	0	0	0	0	0	0
GORG_SAMEA6074606_SAGS_AG918I18	LUX-A-12	LUX	0	0	0	0	0	0
GORG_SAMEA6074152_SAGS_AG916E11	LUX-A-13	LUX	0	0	0	0	0	0
GORG_SAMEA6076353_SAGS_AG422M03	LUX-A-14	LUX	0	0	0	0	0	0
GORG_SAMEA6074924_SAGS_AG920E03	LUX-A-15	LUX	0	0	0	0	0	0
GORG_SAMEA6070655_SAGS_AG896O22	LUX-A-16	LUX	0	0	0	0	0	0
GORG_SAMEA6069798_SAGS_AG892M03	LUX-A-17	LUX	0	0	0	0	0	0
GORG_SAMEA6070971_SAGS_AG898M15	LUX-B-1	LUX	0	0	0	0	0	0
GORG_SAMEA6077871_SAGS_AG337E14	LUX-D-1	LUX	0	0	0	0	0	0
GORG_SAMEA6079988_SAGS_AG430P14	LUX-A-2	LUX	0	0	0	0	0	0
GORG_SAMEA6075245_SAGS_AG349J18	LUX-C-1	LUX	0	0	0	0	0	0
TARA_SAMEA2623426_METAG_EAKNEHMN	LUX-E-1	LUX	0	0	0	0	0	0
TARA_SAMEA2623446_METAG_JCAGGBBN	LUX-F-1	LUX	0	0	0	0	0	0
TARA_SAMEA2619857_METAG_HLLMHFAC	LUX-G-1	LUX	0	0	0	0	0	0
TARA_SAMEA2619879_METAG_EAGODMKI	LUX-H-1	LUX	0	0	0	0	0	0
GORG_SAMEA6072821_SAGS_AG909P15	LUX-H-1	LUX	0	0	0	0	0	0
GORG_SAMEA6071980_SAGS_AG904M20	LUX-I-1	LUX	0	0	0	0	0	0
GORG_SAMEA6070079_SAGS_AG894B17	LUX-I-2	LUX	0	0	0	0	0	0
GORG_SAMEA6074123_SAGS_AG916C10	LUX-I-3	LUX	0	0	0	0	0	0
GORG_SAMEA6080110_SAGS_AG435J13	LUX-I-4	LUX	0	0	0	0	0	0
TARA_SAMN05326645_METAG_PSE00093	LUX-I-4	LUX	0	0	0	0	0	0
TARA_SAMN05326650_METAG_MED00011	LUX-I-4	LUX	0	0	0	0	0	0
TARA_SAMN05326648_METAG_IOS00017	LUX-J-1	LUX	0	0	0	0	0	0
TARA_SAMN05326650_METAG_MED00076	LUX-A-3	LUX	0	0	0	0	0	0
NSEA_SAMEA5404734_METAG_20110428B29G1	LUX-J-2	LUX	0	0	0	0	0	0
TARA_SAMEA2622219_METAG_JHGOMPBC	LUX-J-2	LUX	0	0	0	0	0	0
TARA_SAMEA2619399_METAG_ENMNKKCP	LUX-J-2	LUX	1	0	0	0	0	0
GORG_SAMEA6076038_SAGS_AG414O15	LUX-J-2	LUX	1	0	0	0	0	0
GORG_SAMEA6069426_SAGS_AG891A21	LUX-A-4	LUX	0	0	0	0	0	0
GORG_SAMEA6072856_SAGS_AG910B21	LUX-A-5	LUX	1	0	0	0	0	0
GORG_SAMEA6073124_SAGS_AG911F16	LUX-A-6	LUX	0	0	0	0	0	0
GORG_SAMEA6075904_SAGS_AG414C16	LUX-A-6	LUX	1	0	0	0	0	0
GORG_SAMEA6069019_SAGS_AG359L21	LUX-A-6	LUX	0	0	0	0	0	0
GORG_SAMEA6078182_SAGS_AG343F17	LUX-A-6	LUX	0	0	0	0	0	1
TARA_SAMEA2623370_METAG_KLNICJAN	LUX-A-7	LUX	0	0	0	0	0	1
TARA_SAMEA2622402_METAG_CADGLAMF	LUX-A-7	LUX	0	0	0	0	0	1
TARA_SAMEA2622219_METAG_GFNOGGCG	LUX-A-8	LUX	0	0	0	0	0	1
GORG_SAMEA6078312_SAGS_AG343N19	LUX-A-9	LUX	0	0	0	0	0	1
GCA_001187845.1_ASM118784v1_genomic	Octadecabacter-1	Octadecabacter	0	0	0	0	0	0
GCA_900185015.1_O.ascidiaceicola_CECT8868	Octadecabacter-2	Octadecabacter	0	0	0	0	0	0
GCA_000155675.2_ASM15567v2_genomic	Octadecabacter-3	Octadecabacter	0	0	0	0	0	0
GCA_000155735.2_ASM15573v2_genomic	Octadecabacter-4	Octadecabacter	0	0	0	0	0	0
TARA_SAMEA4397798_METAG_CJMABPGO	Octadecabacter-5	Octadecabacter	0	0	0	0	0	0
GCA_003709565.1_ASM370956v1_genomic	Paracoccus-1	Paracoccus	1	0	0	0	0	1
GCA_900142875.1_IMG-taxon_2695420926	Paracoccus-10	Paracoccus	1	0	0	0	0	0
GCA_900108405.1_IMG-taxon_2617270733	Paracoccus-10	Paracoccus	0	0	0	0	0	1
GCA_000763805.1_ASM76380v1_genomic	Paracoccus-11	Paracoccus	1	0	0	0	0	0
GCA_900106665.1_IMG-taxon_2693429863	Paracoccus-12	Paracoccus	1	0	0	0	0	1
GCA_002105555.1_ASM210555v1_genomic	Paracoccus-13	Paracoccus	1	0	0	0	0	1
GCA_900102885.1_IMG-taxon_2617270907	Paracoccus-14	Paracoccus	0	0	0	0	0	0
GCA_003337565.1_ASM333756v1_genomic	Paracoccus-15	Paracoccus	0	0	0	0	0	1
GCA_900111785.1_IMG-taxon_2617270913	Paracoccus-16	Paracoccus	1	0	0	0	0	0
GCA_003386575.1_ASM338657v1_genomic	Paracoccus-17	Paracoccus	0	0	0	0	0	0
GCA_003633525.1_ASM363352v1_genomic	Paracoccus-17	Paracoccus	1	0	0	0	0	0
GCA_003387045.1_ASM338704v1_genomic	Paracoccus-17	Paracoccus	1	0	1	0	0	1
GCA_900113565.1_IMG-taxon_2615840720	Paracoccus-18	Paracoccus	1	0	0	0	1	1
GCA_000622145.1_ASM62214v1_genomic	Paracoccus-19	Paracoccus	1	0	0	0	0	1
GCA_900110285.1_IMG-taxon_2636415977	Paracoccus-2	Paracoccus	1	0	0	0	0	0
GCA_900182695.1_IMG-taxon_2724679710	Paracoccus-20	Paracoccus	1	0	0	0	0	0
GCA_002847445.1_ASM284744v1_genomic	Paracoccus-21	Paracoccus	1	0	0	0	0	1
GCA_900101865.1_IMG-taxon_2675903152	Paracoccus-22	Paracoccus	1	0	1	0	0	1
GCA_003007735.2_ASM300773v2_genomic	Paracoccus-23	Paracoccus	1	0	0	0	0	1
GCA_900156835.1_IMG-taxon_2681813562	Paracoccus-24	Paracoccus	1	0	0	0	0	1
GCA_000444995.1_ASM44499v1_genomic	Paracoccus-25	Paracoccus	0	0	0	0	0	0
GCA_007830335.1_ASM783033v1_genomic	Paracoccus-26	Paracoccus	1	0	0	0	0	0
GCA_900199195.1_IMG-taxon_2737471638	Paracoccus-27	Paracoccus	0	0	0	0	0	1
GCA_900111675.1_IMG-taxon_2634166318	Paracoccus-3	Paracoccus	1	0	0	0	0	1
TARA_SAMEA2620882_METAG_ECPJEPLI	Paracoccus-4	Paracoccus	0	0	0	0	0	0
GCA_003594815.1_ASM359481v1_genomic	Paracoccus-5	Paracoccus	1	0	0	0	0	0
TARA_SAMEA4398315_METAG_BPOJMCNG	Paracoccus-6	Paracoccus	1	0	0	0	0	0
GCA_000420145.1_ASM42014v1_genomic	Paracoccus-7	Paracoccus	0	0	0	0	0	0
GCA_900102505.1_IMG-taxon_2596583549	Paracoccus-8	Paracoccus	1	0	0	0	0	0
GCA_900188295.1_IMG-taxon_2724679705	Paracoccus-9	Paracoccus	1	0	0	0	1	0
GCA_001888185.1_ASM188818v1_genomic	Phaeobacter-1	Phaeobacter	1	0	0	0	0	1
GCA_000473105.1_ASM47310v1_genomic	Phaeobacter-1	Phaeobacter	1	0	0	0	0	1
GCA_000511385.1_ASM51138v1_genomic	Phaeobacter-2	Phaeobacter	1	0	1	0	0	1
GCA_001404195.1_N.italicaCECT7645	Phaeobacter-3	Phaeobacter	1	0	0	0	0	1
NSEA_SAMEA5406874_METAG_20160426B44G1	Planktotalea-1	Planktotalea	0	0	0	1	1	1
GCA_001890925.1_ASM189092v1_genomic	Planktotalea-1	Planktotalea	0	0	0	1	0	1
NSEA_SAMEA5405253_METAG_20110523B97G1	Planktotalea-2	Planktotalea	0	0	0	0	0	0
GCA_002105285.1_ASM210528v1_genomic	Planktotalea-3	Planktotalea	0	0	0	0	0	1
TARA_SAMEA4397196_METAG_LEBFBDKM	RCA-A1	RCA	0	0	0	0	0	0
TARA_SAMEA4396538_METAG_CAOPAICI	RCA-A1	RCA	0	0	0	0	0	0
ANT28_SAMPLE241_METAG_JJDPOKHG	RCA-B1	RCA	0	0	1	0	0	0
BGEO_SAMN07136681_METAG_CCFDMHKL	RCA-B1	RCA	0	0	1	0	0	0
NSEA_SAMEA5406059_METAG_20120510B64G1	RCA-B2	RCA	0	0	1	1	1	0
TARA_SAMEA4397239_METAG_COHLBNIA	RCA-B2	RCA	0	0	1	1	0	0
TARA_SAMEA4397311_METAG_NGBFAPNO	RCA-B2	RCA	0	0	1	1	0	0
TARA_SAMEA4397649_METAG_FEHKBCJA	RCA-B2	RCA	0	0	1	1	0	0
TARA_SAMEA4397930_METAG_DHCENOEG	RCA-B2	RCA	0	0	1	1	1	0
TARA_SAMEA4398176_METAG_MHCPDBIL	RCA-B2	RCA	0	0	1	1	1	0
TARA_SAMEA4398219_METAG_JPOKABPI	RCA-B2	RCA	0	0	1	1	0	0
TARA_SAMEA4396538_METAG_GIGKEHFN	RCA-B2	RCA	0	0	1	1	0	0
TARA_SAMEA4398341_METAG_NFOOLMGP	RCA-B2	RCA	0	0	1	1	0	0
TARA_SAMEA4397705_METAG_CBHMPCAE	RCA-B2	RCA	0	0	1	0	0	0
TARA_SAMEA4397196_METAG_KCMCGEFP	RCA-B2	RCA	0	0	1	1	0	0
TARA_SAMEA4397611_METAG_EOJFKCMK	RCA-B2	RCA	0	0	1	1	0	0
TARA_SAMEA4397278_METAG_DGACBACO	RCA-B2	RCA	0	0	1	1	0	0
TARA_SAMEA4397903_METAG_PBEFKDMC	RCA-B2	RCA	0	0	1	0	0	0
TARA_SAMEA4397390_METAG_LIIMPECH	RCA-B2	RCA	0	0	1	1	0	0
TARA_SAMEA4398370_METAG_BHIOPPFJ	RCA-B2	RCA	0	0	1	1	0	0
TARA_SAMEA4397101_METAG_HNJMAKPE	RCA-B2	RCA	0	0	1	1	0	0
TARA_SAMEA4397157_METAG_NGHKFCOJ	RCA-B2	RCA	0	0	1	1	0	0
TARA_SAMEA4397516_METAG_FMMDGJLF	RCA-B2	RCA	0	0	1	0	0	0
TARA_SAMEA4397569_METAG_KIKNJMDN	RCA-B2	RCA	0	0	1	1	0	0
TARA_SAMEA4398247_METAG_JHLNHDBE	RCA-B2	RCA	0	0	1	1	0	0
TARA_SAMEA4398296_METAG_GKEOPECK	RCA-B2	RCA	0	0	1	1	0	0
TARA_SAMEA4397426_METAG_JEBIGGCL	RCA-B2	RCA	0	0	1	0	0	0
ANT28_SAMPLE287_METAG_FMEBJFKG	RCA-B3	RCA	0	0	1	0	0	0
TARA_SAMEA2621487_METAG_OKLEJKDF	RCA-B3	RCA	0	0	1	0	0	0
TARA_SAMEA2621536_METAG_KDNFFGLL	RCA-B3	RCA	0	0	1	1	0	0
ANT28_SAMPLE241_METAG_CPHJOAPH	RCA-B3	RCA	0	0	1	1	0	0
TARA_SAMEA2621509_METAG_KCJLCHJJ	RCA-B3	RCA	0	0	1	0	0	0
ANT28_SAMPLE178_METAG_JAPDFNHF	RCA-B3	RCA	0	0	1	0	0	0
ANT28_SAMPLE179_METAG_ODOPHOAB	RCA-B3	RCA	0	0	1	1	0	0
TARA_SAMEA4397390_METAG_OJJDELFC	RCA-B3	RCA	0	0	0	1	0	0
TARA_SAMEA4397311_METAG_LDJEFKPI	RCA-B3	RCA	0	0	1	0	0	0
ANT28_SAMPLE330_METAG_KPCABOHP	RCA-B4	RCA	0	0	1	1	1	0
BGEO_SAMN07136937_METAG_ALPGGBFO	RCA-B4	RCA	0	0	1	1	0	0
TARA_SAMEA2623627_METAG_AMPNAMHA	RCA-B4	RCA	0	0	1	1	1	0
ANT28_SAMPLE326_METAG_MIGBPKKI	RCA-B4	RCA	0	0	1	1	0	0
BGEO_SAMN07136961_METAG_IAEADPKL	RCA-B4	RCA	0	0	1	1	1	0
TARA_SAMEA2623135_METAG_LIJAIFAD	RCA-B4	RCA	0	0	1	0	0	0
TARA_SAMEA4396424_METAG_POGHPGNP	RCA-B4	RCA	0	0	1	1	0	0
ANT28_SAMPLE329_METAG_KMGOCCFD	RCA-B4	RCA	0	0	0	1	0	0
TARA_SAMEA4396496_METAG_EGPMMJFM	RCA-B4	RCA	0	0	1	1	0	0
TARA_SAMEA2621423_METAG_HMANLLPI	RCA-C1	RCA	0	0	0	0	0	0
TARA_SAMEA4396538_METAG_HNKNJLIB	RCA-C1	RCA	0	0	0	0	0	0
TARA_SAMEA4397426_METAG_AOFPBGIH	RCA-C1	RCA	0	0	0	0	0	0
ANT28_SAMPLE241_METAG_IBNIABBM	RCA-C2	RCA	0	0	0	0	0	0
TARA_SAMEA2621401_METAG_HMOFNEGP	RCA-C3	RCA	1	0	0	0	1	0
TARA_SAMEA2621423_METAG_IGMJFLMF	RCA-C3	RCA	1	0	0	0	1	0
TARA_SAMEA4397472_METAG_LMGDGBPA	RCA-C3	RCA	1	0	0	1	1	0
TARA_SAMEA4397516_METAG_FGBONFPL	RCA-C3	RCA	1	0	0	1	1	0
TARA_SAMEA4397649_METAG_ALFICBCN	RCA-C3	RCA	1	0	0	1	1	0
TARA_SAMEA4397798_METAG_MDFHKJJK	RCA-C3	RCA	1	0	0	1	1	0
TARA_SAMEA4397842_METAG_AGACCHCI	RCA-C3	RCA	1	0	0	1	1	0
TARA_SAMEA4397903_METAG_CGDPMDGK	RCA-C3	RCA	1	0	0	1	1	0
TARA_SAMEA4397930_METAG_FDOALGEH	RCA-C3	RCA	1	0	0	1	1	0
TARA_SAMEA4398009_METAG_KFDHDLHA	RCA-C3	RCA	1	0	0	1	1	0
TARA_SAMEA4398067_METAG_LMAALFFI	RCA-C3	RCA	1	0	0	1	1	0
TARA_SAMEA4398094_METAG_KAIHMEFI	RCA-C3	RCA	1	0	0	1	1	0
TARA_SAMEA4397611_METAG_JFICBANG	RCA-C3	RCA	1	0	0	0	1	0
NSEA_SAMEA5407188_METAG_20160512B7G10	RCA-C3	RCA	0	0	0	1	0	0
TARA_SAMEA4397239_METAG_DGEKPGED	RCA-C4	RCA	0	0	0	0	0	0
TARA_SAMEA4397311_METAG_ALJCCPPC	RCA-C4	RCA	1	0	0	0	0	0
TARA_SAMEA4397034_METAG_KHGLEGHM	RCA-C4	RCA	1	0	0	0	0	0
TARA_SAMEA4397390_METAG_KONFPMPI	RCA-C4	RCA	1	0	0	0	0	0
TARA_SAMEA4397426_METAG_DDEDKPON	RCA-C4	RCA	1	0	0	0	0	0
TARA_SAMEA4397611_METAG_OIMMFBHC	RCA-C4	RCA	1	0	0	0	0	0
TARA_SAMEA4397569_METAG_DJNJDGHF	RCA-C4	RCA	1	0	0	0	0	0
TARA_SAMEA4397649_METAG_LIHCEAEE	RCA-C4	RCA	1	0	0	0	0	0
TARA_SAMEA2621401_METAG_FPOJAMCL	RCA-C5	RCA	1	0	0	0	1	0
TARA_SAMEA2621536_METAG_MFGPAFPA	RCA-C5	RCA	1	0	0	1	1	0
ANT28_SAMPLE179_METAG_HGGFONEJ	RCA-C5	RCA	1	0	0	1	1	0
TARA_SAMEA2621509_METAG_EHDBKLHN	RCA-C5	RCA	0	0	0	0	0	0
ANT28_SAMPLE287_METAG_LNAAOIAO	RCA-C5	RCA	1	0	0	1	1	0
ANT28_SAMPLE241_METAG_CPIDHMEF	RCA-C5	RCA	1	0	0	1	1	0
ANT28_SAMPLE178_METAG_LLLEPJCG	RCA-C5	RCA	1	0	0	0	1	0
Rhodobacteraceae bacterium IMCC1909	RCA-C6	RCA	0	0	0	1	0	0
Rhodobacteraceae bacterium IMCC1923	RCA-C6	RCA	0	0	0	1	0	0
Rhodobacteraceae bacterium IMCC1933	RCA-C6	RCA	0	0	0	1	0	0
Roseobacter bacterium LE17	RCA-C6	RCA	1	0	0	1	0	0
Planktomarina temperata RCA23	RCA-C6	RCA	1	0	0	1	0	0
NSEA_SAMEA5404052_METAG_20100511B77G0	RCA-C6	RCA	1	0	0	1	1	0
ANT28_SAMPLE296_METAG_ENLIAGMA	RCA-C7	RCA	1	0	0	0	0	0
ANT28_SAMPLE297_METAG_LFGHACKE	RCA-C7	RCA	1	0	0	1	0	0
NSEA_SAMEA5405941_METAG_20120503B5G4	RCA-C8	RCA	0	0	0	0	0	0
GCA_900172285.1_R.aestuarii_CECT7745	Roseovarius-1	Roseovarius	0	0	0	0	1	1
GCA_003634925.1_ASM363492v1_genomic	Roseovarius-10	Roseovarius	0	0	0	0	0	0
GCA_900142665.1_IMG-taxon_2700988706	Roseovarius-11	Roseovarius	0	0	0	0	0	0
GCA_900142765.1_IMG-taxon_2700988728	Roseovarius-12	Roseovarius	0	0	0	0	1	1
GCA_001441615.1_ASM144161v1_genomic	Roseovarius-13	Roseovarius	0	0	0	0	0	0
GCA_002917925.1_ASM291792v1_genomic	Roseovarius-13	Roseovarius	0	0	0	0	0	0
GCA_001441635.1_ASM144163v1_genomic	Roseovarius-14	Roseovarius	1	0	0	1	0	0
GCA_000152625.1_ASM15262v1_genomic	Roseovarius-15	Roseovarius	1	0	0	0	0	0
TARA_SAMEA2621191_METAG_NNALOPNJ	Roseovarius-15	Roseovarius	0	0	0	0	0	0
GCA_900109455.1_IMG-taxon_2693429884	Roseovarius-16	Roseovarius	1	1	0	0	0	0
GCA_900172365.1_R.gaetbulli_CECT8370	Roseovarius-17	Roseovarius	1	0	0	0	0	0
GCA_900142625.1_IMG-taxon_2700988702	Roseovarius-17	Roseovarius	0	0	0	0	0	0
GCA_900115165.1_IMG-taxon_2622736530	Roseovarius-18	Roseovarius	0	0	0	0	0	0
GCA_900172295.1_P.litorisediminis_CECT8287	Roseovarius-19	Roseovarius	0	0	1	0	0	0
GCA_900172335.1_R.albus_CECT7450	Roseovarius-2	Roseovarius	0	0	0	0	0	0
GCA_002834145.1_ASM283414v1_genomic	Roseovarius-20	Roseovarius	0	0	0	0	0	1
GCA_003072125.1_ASM307212v1_genomic	Roseovarius-3	Roseovarius	0	0	0	0	0	0
GCA_900156535.1_IMG-taxon_2681812935	Roseovarius-4	Roseovarius	0	0	0	0	0	0
TARA_SAMEA2621191_METAG_JOABIJEI	Roseovarius-5	Roseovarius	0	0	0	0	0	0
GCA_000768555.3_Rosmuc_1.1_genomic	Roseovarius-5	Roseovarius	0	0	0	0	0	0
TARA_SAMEA2623403_METAG_MFMFELKN	Roseovarius-6	Roseovarius	0	0	0	0	0	0
GCA_002925845.1_ASM292584v1_genomic	Roseovarius-7	Roseovarius	0	0	0	0	0	0
TARA_SAMEA2621528_METAG_GNGMLFPE	Roseovarius-7	Roseovarius	0	0	0	0	0	0
GCA_900109855.1_IMG-taxon_2619619026	Roseovarius-8	Roseovarius	0	1	0	0	0	0
TARA_SAMEA2622765_METAG_NBAIIJFA	Roseovarius-9	Roseovarius	0	0	0	0	0	0
GCA_900129345.1_IMG-taxon_2695420938	Rugeria-1	Rugeria	0	0	0	0	0	1
GCA_900185035.1_R.arenilitoris_CECT8715	Rugeria-1	Rugeria	0	0	0	0	0	1
GCA_900141625.1_IMG-taxon_2698536695	Rugeria-1	Rugeria	0	0	0	0	0	1
GCA_001507595.1_ASM150759v1_genomic	Rugeria-2	Rugeria	1	0	0	1	1	1
GCA_000192475.2_ASM19247v1_genomic	Rugeria-3	Rugeria	0	0	0	0	0	1
GCA_900106805.1_IMG-taxon_2693429872	Rugeria-4	Rugeria	0	0	0	0	0	1
GCA_001458195.1_R.atlanticaCECT4292	Rugeria-5	Rugeria	0	0	0	0	0	1
GCA_001458295.1_Ruegeria_sp._CECT5091	Rugeria-6	Rugeria	1	0	0	0	0	1
GCA_900172215.1_R.meonggei_CECT8411	Rugeria-7	Rugeria	1	0	0	0	0	1
GCA_900182615.1_IMG-taxon_2724679780	Rugeria-8	Rugeria	0	0	0	0	0	1
GCA_001507545.1_ASM150754v1_genomic	Rugeria-9	Rugeria	0	1	0	0	1	1
GCA_000622405.1_12864_draft_genomic	sulfitobacter-1	sulfitobacter	1	0	0	0	0	1
TARA_SAMEA4396941_METAG_HADKALDI	sulfitobacter-10	sulfitobacter	0	0	0	0	0	1
TARA_SAMEA2622112_METAG_MLEFJOOD	sulfitobacter-10	sulfitobacter	0	0	0	0	0	1
GCA_900113435.1_IMG-taxon_2616644813	sulfitobacter-10	sulfitobacter	0	0	0	0	0	1
GCA_900102535.1_IMG-taxon_2634166359	sulfitobacter-11	sulfitobacter	1	0	0	0	0	0
GCA_900116285.1_IMG-taxon_2619619641	sulfitobacter-12	sulfitobacter	1	0	0	1	0	1
TARA_SAMEA4397536_METAG_IBGBAAJA	sulfitobacter-13	sulfitobacter	1	0	0	1	1	1
NSEA_SAMEA5406739_METAG_20160419B37G1	sulfitobacter-14	sulfitobacter	1	0	0	1	0	1
NSEA_SAMEA5404440_METAG_20110404B29G1	sulfitobacter-15	sulfitobacter	1	0	1	1	0	1
TARA_SAMEA4396941_METAG_NMOKIAAF	sulfitobacter-16	sulfitobacter	1	0	0	1	0	1
TARA_SAMEA4397330_METAG_AJIEMPFL	sulfitobacter-17	sulfitobacter	1	0	0	1	0	1
TARA_SAMEA4397330_METAG_IIKHBEIA	sulfitobacter-18	sulfitobacter	1	0	0	1	0	1
GCA_003054325.1_ASM305432v1_genomic	sulfitobacter-19	sulfitobacter	1	1	0	1	1	1
TARA_SAMEA4398067_METAG_BMGDKCLP	sulfitobacter-2	sulfitobacter	0	0	0	0	0	1
TARA_SAMEA4397330_METAG_HPNADKDC	sulfitobacter-20	sulfitobacter	1	0	1	1	1	1
GCA_000622325.1_MM124_draft_genomic	sulfitobacter-21	sulfitobacter	1	0	1	1	0	1
GCA_000622385.1_NB77_draft_genomic	sulfitobacter-22	sulfitobacter	1	0	1	1	0	1
GCA_000622365.1_NB68_draft_genomic	sulfitobacter-23	sulfitobacter	1	0	1	1	0	1
GCA_900112755.1_IMG-taxon_2619619004	sulfitobacter-24	sulfitobacter	1	0	1	1	0	1
NSEA_SAMEA5405243_METAG_20110523B85G1	sulfitobacter-25	sulfitobacter	1	0	0	1	0	1
TARA_SAMEA4396515_METAG_MAOJNANK	sulfitobacter-3	sulfitobacter	1	0	0	1	0	0
TARA_SAMEA4397920_METAG_AOALJNEL	sulfitobacter-4	sulfitobacter	0	0	0	1	0	0
GCA_003610455.1_ASM361045v1_genomic	sulfitobacter-5	sulfitobacter	1	0	0	0	0	1
TARA_SAMEA4397920_METAG_NBNHFLOD	sulfitobacter-6	sulfitobacter	1	0	0	0	0	0
MALA_SAMN05422195_METAG_NEANBIPH	sulfitobacter-7	sulfitobacter	0	0	0	0	0	0
GCA_900106935.1_IMG-taxon_2622736431	sulfitobacter-7	sulfitobacter	1	0	0	0	0	0
GCA_900103185.1_IMG-taxon_2622736527	sulfitobacter-8	sulfitobacter	1	0	0	0	0	1
TARA_SAMEA2621528_METAG_GAEKHINC	sulfitobacter-8	sulfitobacter	1	0	0	0	0	1
TARA_SAMEA4396515_METAG_EGMEDFPO	sulfitobacter-9	sulfitobacter	0	0	0	0	0	1
GCA_000172095.1_ASM17209v1_genomic	sulfitobacter-9	sulfitobacter	0	0	0	0	0	1
TARA_SAMEA2621509_METAG_MPBCKPHO	TCR-A	TCR	0	0	0	0	0	0
ANT28_SAMPLE241_METAG_JCAHKLIB	TCR-A	TCR	0	0	0	0	0	0
TARA_SAMEA2621487_METAG_GMPAMBEI	TCR-A	TCR	0	0	0	0	0	0
TARA_SAMEA4397239_METAG_KKOONDLB	TCR-B	TCR	0	0	0	0	0	0
TARA_SAMEA4398009_METAG_MODGJEKJ	TCR-B	TCR	0	0	0	0	0	0
TARA_SAMEA4397426_METAG_AIPELCJN	TCR-B	TCR	0	0	0	0	0	0
TARA_SAMEA4397516_METAG_NBMHCLPA	TCR-B	TCR	0	0	0	0	0	0
TARA_SAMEA4397798_METAG_CFPPPCED	TCR-B	TCR	0	0	0	0	0	0
TARA_SAMEA4397903_METAG_BMKFPANH	TCR-B	TCR	0	0	0	0	0	0
TARA_SAMEA4397983_METAG_OLBGKPMH	TCR-B	TCR	0	0	0	0	0	0
TARA_SAMEA4398094_METAG_HGDMBOBN	TCR-B	TCR	0	0	0	0	0	0
TARA_SAMEA4398150_METAG_MPKBFDJI	TCR-B	TCR	0	0	0	0	0	0
TARA_SAMEA4397311_METAG_JMIIIKEJ	TCR-B	TCR	0	0	0	0	0	0
TARA_SAMEA4397611_METAG_GLLDCGJJ	TCR-B	TCR	0	0	0	0	0	0
TARA_SAMEA4397649_METAG_EBHOBEIG	TCR-B	TCR	0	0	0	0	0	0
TARA_SAMEA4397705_METAG_JFCINLJN	TCR-B	TCR	0	0	0	0	0	0
TARA_SAMEA4398067_METAG_JAKAJNGF	TCR-B	TCR	0	0	0	0	0	0
TARA_SAMEA4397569_METAG_FLCEJGBL	TCR-B	TCR	0	0	0	0	0	0
TARA_SAMEA4397278_METAG_OEEGOFGB	TCR-B	TCR	0	0	0	0	0	0
TARA_SAMEA4397390_METAG_OANBIOOI	TCR-B	TCR	0	0	0	0	0	0
TARA_SAMEA2591074_METAG_MMNGHOGL	TCR-C	TCR	0	0	0	0	0	0
NSEA_SAMEA5406367_METAG_20160316B26G1	TCR-C	TCR	0	0	0	0	0	0
TARA_SAMEA4396496_METAG_HDILNDHF	TCR-C	TCR	0	0	0	0	0	0
NSEA_SAMEA5404848_METAG_20110506B63G1	TCR-D	TCR	0	0	0	0	0	0
ANT28_SAMPLE296_METAG_IEHIDOCF	TCR-D	TCR	0	0	0	0	0	0
TARA_SAMEA2620979_METAG_JAHMFKHJ	TCR-D	TCR	0	0	0	0	0	0
TARA_SAMEA4396424_METAG_BCADOMNA	TCR-D	TCR	0	0	0	0	0	0
MARD_SAMN02441634_SAGS_MMP02441634	TCR-D	TCR	0	0	0	0	0	0
TARA_SAMEA4396496_METAG_HGBPLAFP	TCR-D	TCR	0	0	0	0	0	0
TARA_SAMEA2620970_METAG_BDFNEAFP	TCR-D	TCR	0	0	0	0	0	0
TARA_SAMEA4397157_METAG_ICMFHGLI	TCR-D	TCR	0	0	0	0	0	0
TARA_SAMEA4396538_METAG_NENAJCNL	TCR-D	TCR	0	0	0	0	0	0
TARA_SAMEA4397196_METAG_IJOKKCJK	TCR-D	TCR	0	0	0	0	0	0
TARA_SAMEA4397101_METAG_IGBOOOBF	TCR-D	TCR	0	0	0	0	0	0
GCA_000153745.1_ASM15374v1_genomic (HTCC2255)	TCR-D	TCR	0	0	0	0	0	0
TARA_SAMEA4397930_METAG_JDAPHHFF	TCR-E	TCR	0	0	0	0	0	0
TARA_SAMEA4397196_METAG_CHNOLNNG	TCR-E	TCR	0	0	0	0	0	0
TARA_SAMEA4398067_METAG_FFCGELPJ	TCR-E	TCR	0	0	0	0	0	0
TARA_SAMEA4398176_METAG_FHCHNHJL	TCR-E	TCR	0	0	0	0	0	0
TARA_SAMEA4397101_METAG_FDAENHHH	TCR-E	TCR	0	0	0	0	0	0
TARA_SAMEA4397239_METAG_LNCEEDGJ	TCR-E	TCR	0	0	0	0	0	0
TARA_SAMEA4397516_METAG_LNDPMEGG	TCR-E	TCR	0	0	0	0	0	0
TARA_SAMEA4397569_METAG_BHFKLDDG	TCR-E	TCR	0	0	0	0	0	0
TARA_SAMEA4397705_METAG_DCMKOCPI	TCR-E	TCR	0	0	0	0	0	0
TARA_SAMEA4398247_METAG_CEHMAFOJ	TCR-E	TCR	0	0	0	0	0	0
TARA_SAMEA4396971_METAG_BBONIEKG	TCR-E	TCR	0	0	0	0	0	0
NSEA_SAMEA5405425_METAG_20110530B77G1	TCR-E	TCR	0	0	0	0	0	0
TARA_SAMEA4397649_METAG_NNLKDBAN	TCR-E	TCR	0	0	0	0	0	0
TARA_SAMEA2621401_METAG_MDDNCBON	TCR-E	TCR	0	0	0	0	0	0
TARA_SAMEA4398219_METAG_GEKBPNCA	TCR-E	TCR	0	0	0	0	0	0
TARA_SAMEA4398341_METAG_NCMPLFMA	TCR-E	TCR	0	0	0	0	0	0
TARA_SAMEA4398370_METAG_FOIFAOEO	TCR-E	TCR	0	0	0	0	0	0
TARA_SAMEA4398296_METAG_IEFMEDEK	TCR-E	TCR	0	0	0	0	0	0
TARA_SAMEA4397157_METAG_PMAKHLKI	TCR-E	TCR	0	0	0	0	0	0
TARA_SAMEA4397798_METAG_DOHOKHCJ	TCR-E	TCR	0	0	0	0	0	0
TARA_SAMEA2621423_METAG_MDBMBIPE	TCR-E	TCR	0	0	0	0	0	0
TARA_SAMEA4397426_METAG_PCBOMFDG	TCR-E	TCR	0	0	0	0	0	0
TARA_SAMEA4396538_METAG_JPBGGFFI	TCR-E	TCR	0	0	0	0	0	0
BGEO_SAMN07136485_METAG_OFIIIPJP	TCR-E	TCR	0	0	0	0	0	0
TARA_SAMEA4397278_METAG_HMPOCABJ	TCR-E	TCR	0	0	0	0	0	0
TARA_SAMEA4398009_METAG_OLOKOLBK	TCR-E	TCR	0	0	0	0	0	0
TARA_SAMEA4397611_METAG_BEMFKKJM	TCR-E	TCR	0	0	0	0	0	0
TARA_SAMEA4398150_METAG_JLCPFBNK	TCR-E	TCR	0	0	0	0	0	0
TARA_SAMEA4397842_METAG_DGKKFFBP	TCR-E	TCR	0	0	0	0	0	0
NSEA_SAMEA5403722_METAG_20100408B75G1	TCR-F	TCR	0	0	0	0	0	1
TARA_SAMEA4397295_METAG_KBDLACKE	TCR-G	TCR	0	0	0	0	0	0
TARA_SAMEA4397445_METAG_ICPPIAOP	TCR-G	TCR	0	0	0	0	0	0

## Sheet: S22 nitrogen
Table S22. Presence/Absence of nitrogen metabolism related genes in each genome of major Roseobacter lineages and genera.
Genome	Species	Cluster/Genus	Dissimilatory nitrate reduction	Nitrite oxidation	DNRA require	Nitrite reduction	Nitric oxide reduction	Nitrous-oxide reduction	Urease	Urea	High-affinity ammonia permease	Glutamate synthase	Glutamine Synthetas	D-amino-acid dehydrogenase	Tryptophanase	Glutamate dehydrogenase	Cyanate lyase	Nitronate monooxygenase	Choline dehydrogenase	Betaine-aldehyde dehydrogenase	Betaine Demethylase
			narGH/napAB	nrxAB	nirBD/nrfAH	nirK/S	norBC	norZ	ureaseABC	urtABCDE	amt	gltB/gltS	glnA	dadA	tnaA	gudB/GDH2/GLUD1_2/gdhA	cynS	ncd2	betA	betB	GbcAB
BGEO_SAMN07136493_METAG_BGLPFNCA	AAPR-A	AAPR	0	0	0	0	0	0	0	0	1	0	1	0	0	1	0	1	1	0	0
TARA_SAMEA2621021_METAG_HCLFMGNE	AAPR-A	AAPR	0	0	0	0	0	0	0	0	1	0	1	0	0	1	0	1	1	0	0
TARA_SAMEA2623919_METAG_CLGBBDCI	AAPR-A	AAPR	0	0	0	0	0	0	0	0	0	0	1	0	0	1	0	1	1	0	0
BGEO_SAMN07136635_METAG_POIOBJEL	AAPR-A	AAPR	0	0	0	0	0	0	0	0	1	1	1	0	0	1	0	1	1	0	0
BGEO_SAMN07136637_METAG_OCMOFIBF	AAPR-A	AAPR	0	0	0	0	0	0	0	0	1	1	1	0	0	1	0	1	1	0	0
TARA_SAMEA2621013_METAG_GHNACFLA	AAPR-A	AAPR	0	0	0	0	0	0	0	0	1	1	1	0	0	1	0	1	1	0	0
TARA_SAMEA2621045_METAG_HIJDHLLM	AAPR-A	AAPR	0	0	0	0	0	0	0	0	1	1	1	0	0	1	0	1	1	0	0
TARA_SAMEA2623886_METAG_DCCFAOBI	AAPR-A	AAPR	0	0	0	0	0	0	0	0	1	1	1	0	0	1	0	1	1	0	0
TARA_SAMEA4396424_METAG_DGMOOONO	AAPR-A	AAPR	0	0	0	0	0	0	0	0	1	1	1	0	0	1	0	1	1	0	0
TARA_SAMEA4396496_METAG_BPKEAHCI	AAPR-A	AAPR	0	0	0	0	0	0	0	0	1	1	1	0	0	1	0	1	1	0	0
BGEO_SAMN07136492_METAG_MPAAMFAL	AAPR-A	AAPR	0	0	0	0	0	0	0	0	1	1	1	0	0	0	0	1	0	0	0
BGEO_SAMN07136494_METAG_OJIAIAMA	AAPR-A	AAPR	0	0	0	0	0	0	0	0	1	1	1	0	0	0	0	1	1	0	0
TARA_SAMEA2623627_METAG_IGAMABGL	AAPR-A	AAPR	0	0	0	0	0	0	0	0	1	1	1	0	0	0	0	1	1	0	0
ANT28_SAMPLE330_METAG_GDBNGPIK	AAPR-B	AAPR	0	0	0	0	0	0	0	0	0	0	1	0	0	1	0	1	1	0	0
BGEO_SAMN07136961_METAG_DPLCEFJG	AAPR-B	AAPR	0	0	0	0	0	0	0	0	0	0	1	0	0	1	0	1	1	0	0
TARA_SAMEA4396424_METAG_GDLLDJOF	AAPR-B	AAPR	0	0	0	0	0	0	0	0	0	0	1	0	0	1	0	1	1	0	0
TARA_SAMEA4396496_METAG_CGAKDNHB	AAPR-B	AAPR	0	0	0	0	0	0	0	0	1	0	1	0	0	1	0	1	1	0	0
ANT28_SAMPLE326_METAG_CCPPCIGC	AAPR-B	AAPR	0	0	0	0	0	0	0	0	1	1	1	0	0	1	0	1	1	0	0
GORG_SAMEA6076714_SAGS_AG313B09	AAPR-B	AAPR	0	0	0	0	0	0	0	0	0	1	1	0	0	1	0	1	1	0	0
TARA_SAMEA2621779_METAG_FHAGAFHB	AAPR-B	AAPR	0	0	0	0	0	0	0	0	1	1	1	0	0	1	0	1	1	0	0
TARA_SAMEA2621812_METAG_HPILOGFH	AAPR-B	AAPR	0	1	0	0	0	0	0	1	0	1	1	0	0	1	0	1	1	0	0
TARA_SAMEA2623135_METAG_OFDKOGHH	AAPR-B	AAPR	0	0	0	0	0	0	0	0	1	1	1	0	0	1	0	1	1	0	0
TARA_SAMEA4397004_METAG_GKMOHOJO	AAPR-C	AAPR	0	0	0	0	0	0	0	0	1	0	1	0	0	1	0	1	1	0	0
TARA_SAMEA4397611_METAG_CMELBKCI	AAPR-C	AAPR	0	0	0	0	0	0	0	0	0	0	1	0	0	1	0	1	0	0	0
TARA_SAMEA4398219_METAG_PFNKPPAH	AAPR-C	AAPR	0	0	0	0	0	0	0	0	1	0	1	0	0	1	0	1	1	0	0
TARA_SAMEA4398341_METAG_KIJHNJOD	AAPR-C	AAPR	0	0	0	0	0	0	0	0	0	0	1	0	0	1	0	1	1	0	0
TARA_SAMEA4398370_METAG_NBIHMDII	AAPR-C	AAPR	0	0	0	0	0	0	0	0	0	0	1	0	0	1	0	1	1	0	0
TARA_SAMEA2621423_METAG_HFECBNAM	AAPR-C	AAPR	0	0	0	0	0	0	0	0	0	1	1	0	0	1	0	1	1	0	0
TARA_SAMEA4396538_METAG_BIOFLJNB	AAPR-C	AAPR	0	0	0	0	0	0	0	0	1	1	1	0	0	1	0	1	1	0	0
TARA_SAMEA4397072_METAG_FBINOIKL	AAPR-C	AAPR	0	0	0	0	0	0	0	0	1	1	1	0	0	1	0	1	1	0	0
TARA_SAMEA4397355_METAG_PEJENKIE	AAPR-C	AAPR	0	0	0	0	0	0	0	0	1	1	1	0	0	1	0	1	1	0	0
TARA_SAMEA4397516_METAG_CJNFLEHD	AAPR-C	AAPR	0	0	0	0	0	0	0	0	0	1	1	0	0	1	0	1	1	0	0
TARA_SAMEA4397730_METAG_BMOGKBND	AAPR-C	AAPR	0	0	0	0	0	0	0	0	1	1	1	0	0	1	0	1	1	0	0
TARA_SAMEA4397930_METAG_CAFNLJIB	AAPR-C	AAPR	0	0	0	0	0	0	0	0	0	1	1	0	0	1	0	1	1	0	0
TARA_SAMEA4397983_METAG_ONMPNHKG	AAPR-C	AAPR	0	0	0	0	0	0	0	0	1	1	1	0	0	1	0	1	0	0	0
TARA_SAMEA4398150_METAG_GHMKAIHL	AAPR-C	AAPR	0	0	0	0	0	0	0	0	0	1	1	0	0	1	0	1	0	0	0
TARA_SAMEA4398176_METAG_ANPPPFJE	AAPR-C	AAPR	0	0	0	0	0	0	0	0	0	1	1	0	0	1	0	1	1	0	0
TARA_SAMEA4398296_METAG_NFCCDKGK	AAPR-C	AAPR	0	0	0	0	0	0	0	0	0	1	1	0	0	1	0	1	1	0	0
TARA_SAMEA2621021_METAG_DLAKHKMF	AAR-A	AAR	0	0	0	0	0	0	0	0	0	0	1	0	0	1	0	1	1	0	0
BGEO_SAMN07136961_METAG_MADCCAJI	AAR-B	AAR	0	0	0	0	0	0	0	0	0	1	1	0	0	1	0	1	1	0	0
TARA_SAMEA2621401_METAG_FKLCAOJE	AAR-C	AAR	0	0	0	0	0	0	0	0	0	1	1	0	0	1	0	1	1	0	0
TARA_SAMEA2621423_METAG_HINHENBD	AAR-C	AAR	0	0	0	0	0	0	0	0	0	1	1	0	0	1	0	1	1	0	0
TARA_SAMEA4396424_METAG_FPAEDCIP	AAR-D	AAR	0	0	0	0	0	0	0	0	0	0	1	0	0	1	0	1	0	0	0
NSEA_SAMEA5404292_METAG_20110324B75G1	AAR-D	AAR	0	0	0	0	0	0	0	0	0	1	1	0	0	1	0	1	0	0	0
TARA_SAMEA2623627_METAG_GIFJOKAA	AAR-D	AAR	0	0	0	0	0	0	0	0	0	1	1	0	0	1	0	1	1	0	0
TARA_SAMEA4397239_METAG_BGNPFJBK	AAR-E	AAR	0	0	0	0	0	0	0	0	0	0	1	0	0	1	0	1	1	0	0
TARA_SAMEA4397278_METAG_GPKKHNOL	AAR-E	AAR	0	0	0	0	0	0	0	0	0	0	1	0	0	1	0	1	1	0	0
TARA_SAMEA4397355_METAG_HDEMGIME	AAR-E	AAR	0	0	0	0	0	0	0	0	0	0	1	0	0	1	0	1	1	0	0
TARA_SAMEA4397516_METAG_OFLOKOLE	AAR-E	AAR	0	0	0	0	0	0	0	0	0	0	1	0	0	1	0	1	1	0	0
TARA_SAMEA4397569_METAG_MBIHDIFA	AAR-E	AAR	0	0	0	0	0	0	0	0	0	0	1	0	0	1	0	1	1	0	0
TARA_SAMEA4397730_METAG_EJMNACNA	AAR-E	AAR	0	0	0	0	0	0	0	0	0	0	1	0	0	1	0	1	1	0	0
TARA_SAMEA4397983_METAG_MPJDDEPK	AAR-E	AAR	0	0	0	0	0	0	0	0	0	0	1	0	0	1	0	1	1	0	0
TARA_SAMEA4398150_METAG_JBBHFEAI	AAR-E	AAR	0	0	0	0	0	0	0	0	0	0	1	0	0	1	0	1	1	0	0
TARA_SAMEA4398176_METAG_EKMINEPI	AAR-E	AAR	0	0	0	0	0	0	0	0	0	0	1	0	0	1	0	1	1	0	0
TARA_SAMEA4398219_METAG_BOCMGCFG	AAR-E	AAR	0	0	0	0	0	0	0	0	0	0	1	0	0	1	0	1	1	0	0
TARA_SAMEA4397072_METAG_LOEBEJDP	AAR-E	AAR	0	0	0	0	0	0	0	0	0	1	1	0	0	1	0	1	0	0	0
TARA_SAMEA4397611_METAG_DAEPNFKN	AAR-E	AAR	0	0	0	0	0	0	0	0	0	1	1	0	0	1	0	1	1	0	0
TARA_SAMEA4397930_METAG_EBPJPIPN	AAR-E	AAR	0	0	0	0	0	0	0	0	0	1	1	0	0	1	0	1	0	0	0
TARA_SAMEA4397034_METAG_BEJJLMAO	Ascidiaceihabitans-1	Ascidiaceihabitans	0	1	0	0	0	0	0	1	0	1	1	1	0	1	0	1	1	0	0
TARA_SAMEA4397101_METAG_NFHPKJOG	Ascidiaceihabitans-2	Ascidiaceihabitans	0	0	0	0	0	0	0	0	1	1	1	1	0	1	0	0	1	0	0
NSEA_SAMEA5403854_METAG_20100423B54G1	Ascidiaceihabitans-3	Ascidiaceihabitans	0	0	0	0	0	0	1	0	1	1	1	1	0	1	0	1	1	0	0
TARA_SAMEA4398067_METAG_AODAAFBN	Ascidiaceihabitans-4	Ascidiaceihabitans	0	0	0	0	1	0	0	0	0	1	1	1	0	1	0	1	1	0	0
TARA_SAMEA4398067_METAG_GFOFJNFI	Ascidiaceihabitans-5	Ascidiaceihabitans	0	1	0	0	0	0	1	1	1	0	1	0	0	1	0	1	1	0	0
GCA_000712315.1_SOAPdenovo_v1.05_genomic	Ascidiaceihabitans-6	Ascidiaceihabitans	0	1	0	0	0	0	1	1	1	1	1	1	0	1	0	1	1	1	1
TARA_SAMEA4398168_METAG_NGBJHDBI	Ascidiaceihabitans-7	Ascidiaceihabitans	0	1	0	0	0	0	1	1	1	1	1	1	0	1	0	1	1	1	1
TARA_SAMEA4397330_METAG_GENHDNHJ	Ascidiaceihabitans-8	Ascidiaceihabitans	0	1	0	0	0	0	1	1	0	1	1	1	0	1	0	1	1	1	0
GCA_900302465.1_A.donghaensisCECT8599	Ascidiaceihabitans-9	Ascidiaceihabitans	0	1	0	0	0	0	1	1	1	1	1	1	0	1	1	1	1	0	0
GORG_SAMEA6069419_SAGS_AG891A07	COR-1-A1	COR	0	0	0	0	0	0	1	0	0	0	1	0	0	0	0	0	1	0	0
TARA_SAMEA2620756_METAG_NKIADMFC	COR-1-A1	COR	0	0	0	0	0	0	0	0	1	0	0	0	0	0	0	0	1	0	0
ANT28_SAMPLE319_METAG_NALDLHEJ	COR-1-A1	COR	0	0	0	0	0	0	1	0	1	1	1	0	0	0	0	0	1	0	0
ANT28_SAMPLE320_METAG_PBABFCPA	COR-1-A1	COR	0	0	0	0	0	0	0	0	0	1	1	0	0	0	0	0	1	0	0
BGEO_SAMN07136523_METAG_NAOEEIJK	COR-1-A1	COR	0	0	0	0	0	0	0	0	1	1	1	0	0	0	0	0	1	0	0
TARA_SAMEA2591057_METAG_BPADKHOK	COR-1-A1	COR	0	0	0	0	0	0	1	0	1	1	1	0	0	0	0	0	1	0	0
TARA_SAMEA2619857_METAG_LJFMPKNA	COR-1-A1	COR	0	0	0	0	0	0	0	0	1	1	1	0	0	0	0	0	0	0	0
TARA_SAMEA2619927_METAG_MEJAMGAC	COR-1-A1	COR	0	0	0	0	0	0	1	0	1	1	1	0	0	0	0	0	1	0	0
TARA_SAMEA2619952_METAG_LBLFBJOD	COR-1-A1	COR	0	0	0	0	0	0	0	0	0	1	1	0	0	0	0	0	0	0	0
TARA_SAMEA2620000_METAG_FMIIHIAE	COR-1-A1	COR	0	0	0	0	0	0	0	0	1	1	1	0	0	0	0	0	0	0	0
TARA_SAMEA2620021_METAG_ONOGOLGO	COR-1-A1	COR	0	0	0	0	0	0	1	0	0	0	0	0	0	0	0	0	0	0	0
TARA_SAMEA2620081_METAG_LAEPGECB	COR-1-A1	COR	0	0	0	0	0	0	1	0	1	1	1	0	0	0	0	0	0	0	0
TARA_SAMEA2620672_METAG_MFHBKKEN	COR-1-A1	COR	0	0	0	0	0	0	0	0	0	1	1	0	0	0	0	0	1	0	0
TARA_SAMEA2620890_METAG_HBIKNMDE	COR-1-A1	COR	0	0	0	0	0	0	0	0	1	1	1	0	0	0	0	0	0	0	0
TARA_SAMEA2622316_METAG_HMMPOBFH	COR-1-A1	COR	0	0	0	0	0	0	0	0	1	1	1	0	0	0	0	0	0	0	0
TARA_SAMEA2623059_METAG_DKMMFCNI	COR-1-A1	COR	0	0	0	0	0	0	0	0	1	1	1	0	0	0	0	0	1	0	0
TARA_SAMEA2623426_METAG_KAEABNLA	COR-1-A1	COR	0	0	0	0	0	0	0	0	0	1	1	0	0	0	0	0	1	0	0
TARA_SAMEA2623446_METAG_JEDKLFLN	COR-1-A1	COR	0	0	0	0	0	0	0	0	1	1	1	0	0	0	0	0	1	0	0
GORG_SAMEA6078353_SAGS_AG343P20	COR-1-A2	COR	0	0	0	0	0	0	1	0	0	1	1	0	0	1	0	0	1	0	0
GORG_SAMEA6075594_SAGS_AG390A18	COR-1-A3	COR	0	0	0	0	0	0	1	0	0	1	1	0	0	0	0	0	1	0	0
TARA_SAMEA2623135_METAG_LDGMKPKO	COR-1-A4	COR	0	0	0	0	0	0	0	0	0	1	1	0	0	1	0	0	1	0	0
ANT28_SAMPLE326_METAG_MJFKGJMM	COR-1-A5	COR	0	0	0	0	0	0	1	0	0	1	1	0	0	0	0	0	0	0	0
ANT28_SAMPLE329_METAG_AMJOCEKD	COR-1-A5	COR	0	0	0	0	0	0	1	0	1	1	1	0	0	0	0	0	0	0	0
ANT28_SAMPLE330_METAG_KGKOPMLP	COR-1-A5	COR	0	0	0	0	0	0	1	0	1	1	1	0	0	0	0	0	1	0	0
BGEO_SAMN07136957_METAG_JHJAOENF	COR-1-A5	COR	0	0	0	0	0	0	1	0	1	1	1	0	0	0	0	0	0	0	0
BGEO_SAMN07136958_METAG_ONFKAAMD	COR-1-A5	COR	0	0	0	0	0	0	0	0	0	1	1	0	0	0	0	0	0	0	0
TARA_SAMEA2591074_METAG_APBOFOBA	COR-1-A5	COR	0	0	0	0	0	0	1	0	1	1	1	0	0	0	0	0	0	0	0
TARA_SAMEA2619399_METAG_OKPAFELB	COR-1-A5	COR	0	0	0	0	0	0	0	0	1	1	1	0	0	0	0	0	0	0	0
TARA_SAMEA2619548_METAG_ABDAHGFN	COR-1-A5	COR	0	0	0	0	0	0	0	0	1	1	1	0	0	0	0	0	0	0	0
TARA_SAMEA2623627_METAG_EHICIALP	COR-1-A5	COR	0	0	0	0	0	0	0	0	0	1	1	0	0	0	0	0	0	0	0
TARA_SAMEA2623850_METAG_PHIJEHCF	COR-1-A5	COR	0	0	0	0	0	0	0	0	1	1	1	0	0	0	0	0	0	0	0
TARA_SAMEA2623868_METAG_GJODOFID	COR-1-A5	COR	0	0	0	0	0	0	1	0	1	1	1	0	0	0	0	0	0	0	0
TARA_SAMEA2623886_METAG_HPEANAFC	COR-1-A5	COR	0	0	0	0	0	0	1	0	1	1	1	0	0	0	0	0	0	0	0
TARA_SAMEA2623919_METAG_LFEHKBGF	COR-1-A5	COR	0	0	0	0	0	0	0	0	1	1	1	0	0	0	0	0	0	0	0
TARA_SAMEA4396424_METAG_KNILDMLM	COR-1-A5	COR	0	0	0	0	0	0	0	0	1	1	1	0	0	0	0	0	1	0	0
TARA_SAMEA4396496_METAG_OEDDIACM	COR-1-A5	COR	0	0	0	0	0	0	0	0	1	1	1	0	0	0	0	0	1	0	0
GORG_SAMEA6068571_SAGS_AH326L19	COR-1-A6	COR	0	0	0	0	0	0	0	0	0	1	1	0	0	0	0	0	0	0	0
GORG_SAMEA6076685_SAGS_AG447P15	COR-2-B1	COR	0	1	0	0	0	0	1	1	0	1	1	0	0	0	0	0	1	0	0
TARA_SAMEA2623868_METAG_HGNFINKC	COR-2-B2	COR	0	0	0	0	0	0	0	0	0	0	1	0	0	0	0	0	0	0	0
ANT28_SAMPLE321_METAG_CNMNGDJA	COR-2-B2	COR	0	0	0	0	0	0	0	0	1	1	1	0	0	0	0	0	1	0	0
GORG_SAMEA6076589_SAGS_AG447K17	COR-2-B2	COR	0	0	0	0	0	0	1	0	1	1	1	0	0	0	0	0	1	0	0
TARA_SAMEA2619376_METAG_CEOLAEFM	COR-2-B2	COR	0	0	0	0	0	0	0	0	1	1	1	0	0	0	0	0	0	0	0
TARA_SAMEA2619531_METAG_DGCHEAEP	COR-2-B2	COR	0	0	0	0	0	0	0	0	1	1	1	0	0	0	0	0	1	0	0
TARA_SAMEA2621859_METAG_DPFBHLBA	COR-2-B2	COR	0	0	0	0	0	0	1	0	1	1	1	0	0	0	0	0	1	0	0
TARA_SAMEA2623059_METAG_AAKICAOM	COR-2-B2	COR	0	0	0	0	0	0	1	0	1	1	1	0	0	0	0	0	1	0	0
TARA_SAMEA2623808_METAG_INJHMJAM	COR-2-B2	COR	0	0	0	0	0	0	0	0	1	1	1	0	0	0	0	0	1	0	0
TARA_SAMEA2623850_METAG_JNOEMOEG	COR-2-B2	COR	0	0	0	0	0	0	0	0	1	1	1	0	0	0	0	0	1	0	0
GORG_SAMEA6068472_SAGS_AH326E22	COR-2-B3	COR	0	0	0	0	0	0	0	0	0	0	1	0	0	1	0	0	1	0	0
TARA_SAMEA2620542_METAG_NDNHDKHM	COR-2-B3	COR	0	0	0	0	0	0	0	0	1	0	1	0	0	0	0	0	1	0	0
TARA_SAMEA2622316_METAG_FLIPPHIJ	COR-2-B3	COR	0	0	0	0	0	0	1	0	1	0	1	0	0	0	0	0	1	0	0
TARA_SAMEA2622336_METAG_JAHKPEKB	COR-2-B3	COR	0	0	0	0	0	0	1	0	1	0	1	0	0	0	0	0	1	0	0
TARA_SAMEA2622376_METAG_GLDFILLI	COR-2-B3	COR	0	0	0	0	0	0	1	0	1	0	1	0	0	0	0	0	1	0	0
TARA_SAMEA2622402_METAG_DHCNFIGG	COR-2-B3	COR	0	0	0	0	0	0	1	0	1	0	1	0	0	0	0	0	1	0	0
TARA_SAMEA2622429_METAG_MOMNCIJP	COR-2-B3	COR	0	0	0	0	0	0	0	0	1	0	1	0	0	0	0	0	1	0	0
TARA_SAMEA2622901_METAG_ILEAHMLF	COR-2-B3	COR	0	0	0	0	0	0	1	0	1	0	1	0	0	0	0	0	1	0	0
TARA_SAMEA2622923_METAG_JJKNJHDI	COR-2-B3	COR	0	0	0	0	0	0	0	0	1	0	1	0	0	0	0	0	1	0	0
TARA_SAMEA2623275_METAG_MBCFDLOA	COR-2-B3	COR	0	0	0	0	0	0	1	0	1	0	1	0	0	0	0	0	1	0	0
BGEO_SAMN07136959_METAG_IHMPHHMA	COR-2-B4	COR	0	0	0	0	0	0	0	0	1	0	1	0	0	0	0	0	1	0	0
BGEO_SAMN07136960_METAG_CGHGOFCP	COR-2-B4	COR	0	0	0	0	0	0	0	0	0	0	1	0	0	0	0	0	1	0	0
ANT28_SAMPLE326_METAG_OCAAJBBK	COR-2-B4	COR	0	0	0	0	0	0	0	0	1	1	1	0	0	0	0	0	1	0	0
ANT28_SAMPLE329_METAG_MGFLPEMJ	COR-2-B4	COR	0	0	0	0	0	0	0	0	1	1	1	0	0	0	0	0	1	0	0
ANT28_SAMPLE330_METAG_FLEBBPFG	COR-2-B4	COR	0	1	0	0	0	0	0	1	0	1	1	0	0	0	0	0	1	0	0
BGEO_SAMN07136954_METAG_LLFJMFLP	COR-2-B4	COR	0	0	0	0	0	0	0	0	1	1	1	0	0	0	0	0	1	0	0
BGEO_SAMN07136957_METAG_CCAMNCIO	COR-2-B4	COR	0	0	0	0	0	0	0	0	1	1	1	0	0	0	0	0	1	0	0
BGEO_SAMN07136958_METAG_EIHLJDEC	COR-2-B4	COR	0	0	0	0	0	0	0	0	1	1	1	0	0	0	0	0	1	0	0
TARA_SAMEA2619548_METAG_EPBOMHIB	COR-2-B4	COR	0	0	0	0	0	0	0	0	1	1	1	0	0	0	0	0	1	0	0
TARA_SAMEA2619782_METAG_OOMJCIGP	COR-2-B4	COR	0	0	0	0	0	0	0	0	1	1	1	0	0	0	0	0	1	0	0
TARA_SAMEA2620970_METAG_MPJHBMFE	COR-2-B4	COR	0	0	0	0	0	0	0	0	1	1	1	0	0	0	0	0	1	0	0
TARA_SAMEA2620980_METAG_MLFLCLKD	COR-2-B4	COR	0	0	0	0	0	0	0	0	1	1	1	0	0	0	0	0	1	0	0
TARA_SAMEA2621779_METAG_JPIKFFIH	COR-2-B4	COR	0	0	0	0	0	0	0	0	1	1	1	0	0	0	0	0	1	0	0
TARA_SAMEA2621812_METAG_HLJLMDHB	COR-2-B4	COR	0	0	0	0	0	0	0	0	1	1	1	0	0	0	0	0	1	0	0
TARA_SAMEA2622219_METAG_GJKCCBDG	COR-2-B4	COR	0	0	0	0	0	0	0	0	1	1	1	0	0	0	0	0	1	0	0
TARA_SAMEA2623116_METAG_IKMOKOEB	COR-2-B4	COR	0	0	0	0	0	0	0	0	0	1	1	0	0	0	0	0	1	0	0
TARA_SAMEA2623135_METAG_JMHBOOIH	COR-2-B4	COR	0	0	0	0	0	0	0	0	0	1	1	0	0	0	0	0	1	0	0
TARA_SAMEA2623627_METAG_FGBPDELD	COR-2-B4	COR	0	0	0	0	0	0	0	0	1	1	1	0	0	0	0	0	1	0	0
TARA_SAMEA2623886_METAG_NIAIFGDO	COR-2-B4	COR	0	0	0	0	0	0	0	0	1	1	1	0	0	0	0	0	1	0	0
TARA_SAMEA2623919_METAG_BIOMPLEH	COR-2-B4	COR	0	0	0	0	0	0	0	0	1	1	1	0	0	0	0	0	1	0	0
TARA_SAMEA4396424_METAG_JFMLOPIA	COR-2-B4	COR	0	0	0	0	0	0	0	0	1	1	1	0	0	0	0	0	1	0	0
TARA_SAMEA4396496_METAG_LFMCOEMD	COR-2-B4	COR	0	0	0	0	0	0	0	1	0	1	1	0	0	0	0	0	1	0	0
BGEO_SAMN07136523_METAG_JPILPLHL	COR-2-B5	COR	0	0	0	0	0	0	0	0	1	1	1	0	0	1	0	0	1	0	0
ANT28_SAMPLE308_METAG_DDMMGKHA	COR-2-B5	COR	0	0	0	0	0	0	1	0	0	0	1	0	0	0	0	0	1	0	0
ANT28_SAMPLE310_METAG_NCMKOMLI	COR-2-B5	COR	0	0	0	0	0	0	1	1	1	0	1	0	0	0	0	0	1	0	0
ANT28_SAMPLE321_METAG_CKGLMDJF	COR-2-B5	COR	0	0	0	0	0	0	0	0	1	0	1	0	0	0	0	0	0	0	0
BATS_SAMN08390924_METAG_IFALCGFJ	COR-2-B5	COR	0	0	0	0	0	0	1	1	1	0	1	0	0	0	0	0	1	0	0
BGEO_SAMN07136495_METAG_IMHMJFIJ	COR-2-B5	COR	0	0	0	0	0	0	1	0	0	0	1	0	0	0	0	0	0	0	0
GORG_SAMEA6070728_SAGS_AG897G20	COR-2-B5	COR	0	0	0	0	0	0	1	0	1	0	1	0	0	0	0	0	1	0	0
ANT28_SAMPLE311_METAG_KAEOCGAP	COR-2-B5	COR	0	0	0	0	0	0	1	1	1	1	1	0	0	0	0	0	1	0	0
ANT28_SAMPLE320_METAG_EPCPJJKP	COR-2-B5	COR	0	0	0	0	0	0	0	0	1	1	1	0	0	0	0	0	1	0	0
GORG_SAMEA6070927_SAGS_AG898J17	COR-2-B5	COR	0	1	0	0	0	0	1	1	0	1	1	0	0	0	0	0	1	0	0
GORG_SAMEA6071039_SAGS_AG899C06	COR-2-B5	COR	0	0	0	0	0	0	1	1	1	1	1	0	0	0	0	0	1	0	0
GORG_SAMEA6071136_SAGS_AG899K02	COR-2-B5	COR	0	0	0	0	0	0	1	1	0	1	1	0	0	0	0	0	1	0	0
GORG_SAMEA6071997_SAGS_AG904O05	COR-2-B5	COR	0	0	0	0	0	0	1	0	1	1	1	0	0	0	0	0	1	0	0
GORG_SAMEA6074350_SAGS_AG917D08	COR-2-B5	COR	0	0	0	0	0	0	1	0	1	1	1	0	0	0	0	0	1	0	0
GORG_SAMEA6075700_SAGS_AG390G08	COR-2-B5	COR	0	0	0	0	0	0	1	0	0	1	1	0	0	0	0	0	1	0	0
TARA_SAMEA2591057_METAG_FACFLIHF	COR-2-B5	COR	0	0	0	0	0	0	0	0	1	1	1	0	0	0	0	0	1	0	0
TARA_SAMEA2619531_METAG_PJILNKKJ	COR-2-B5	COR	0	0	0	0	0	0	0	0	1	1	1	0	0	0	0	0	1	0	0
TARA_SAMEA2619857_METAG_BBJPCAIB	COR-2-B5	COR	0	0	0	0	0	0	0	0	1	1	1	0	0	0	0	0	0	0	0
TARA_SAMEA2619927_METAG_MNFNIHOG	COR-2-B5	COR	0	0	0	0	0	0	0	0	1	1	1	0	0	0	0	0	1	0	0
TARA_SAMEA2619952_METAG_LKLFMCIK	COR-2-B5	COR	0	0	0	0	0	0	0	0	1	1	1	0	0	0	0	0	1	0	0
TARA_SAMEA2620000_METAG_OMHCLCAF	COR-2-B5	COR	0	0	0	0	0	0	0	0	1	1	1	0	0	0	0	0	1	0	0
TARA_SAMEA2620021_METAG_KGPKBFPH	COR-2-B5	COR	0	0	0	0	0	0	1	0	1	1	1	0	0	0	0	0	1	0	0
TARA_SAMEA2620081_METAG_IOMPHDFN	COR-2-B5	COR	0	0	0	0	0	0	1	0	1	1	1	0	0	0	0	0	0	0	0
TARA_SAMEA2620194_METAG_AIDALJKM	COR-2-B5	COR	0	0	0	0	0	0	1	0	1	1	1	0	0	0	0	0	1	0	0
TARA_SAMEA2620230_METAG_HCPGBKDA	COR-2-B5	COR	0	0	0	0	0	0	0	0	1	1	1	0	0	0	0	0	1	0	0
TARA_SAMEA2620404_METAG_BNKCJEHO	COR-2-B5	COR	0	0	0	0	0	0	1	0	1	1	1	0	0	0	0	0	1	0	0
TARA_SAMEA2620672_METAG_KFKLPBLG	COR-2-B5	COR	0	0	0	0	0	0	1	0	1	1	1	0	0	0	0	0	1	0	0
TARA_SAMEA2620734_METAG_AAHEAAHD	COR-2-B5	COR	0	0	0	0	0	0	1	0	1	1	1	0	0	0	0	0	1	0	0
TARA_SAMEA2620756_METAG_KEAPNKDI	COR-2-B5	COR	0	0	0	0	0	0	1	0	1	1	1	0	0	0	0	0	1	0	0
TARA_SAMEA2620786_METAG_NGNFICDB	COR-2-B5	COR	0	0	0	0	0	0	1	0	1	1	1	0	0	0	0	0	1	0	0
TARA_SAMEA2620890_METAG_KOELFKAD	COR-2-B5	COR	0	0	0	0	0	0	1	0	1	1	1	0	0	0	0	0	1	0	0
TARA_SAMEA2623426_METAG_LDACIKGA	COR-2-B5	COR	0	0	0	0	0	0	1	0	1	1	1	0	0	0	0	0	0	0	0
TARA_SAMEA2623446_METAG_ALAALNDP	COR-2-B5	COR	0	0	0	0	0	0	0	0	1	1	1	0	0	0	0	0	0	0	0
Rhodobacteraceae_bacterium_HIMB11	COR-3-C	COR	0	0	0	0	0	0	1	0	1	0	0	0	0	0	0	1	1	0	0
ANT28_SAMPLE297_METAG_POBFPODN	COR-4-D	COR	0	0	0	0	0	0	0	0	1	1	1	0	0	1	0	1	1	0	0
TARA_SAMN05326645_METAG_PSE00025	COR-5-E	COR	0	0	0	0	0	0	0	0	1	1	1	0	0	1	0	1	1	0	0
TARA_SAMN05326650_METAG_MED00017	COR-5-E	COR	0	0	0	0	0	0	0	0	0	1	1	0	0	1	0	1	1	0	0
TARA_SAMEA4396424_METAG_PPKKHDKG	COR-6-F1	COR	0	1	0	0	0	0	1	1	0	1	1	0	0	1	0	1	1	0	0
TARA_SAMEA4396496_METAG_NBDKNACP	COR-6-F1	COR	0	0	0	0	0	0	1	1	1	1	1	0	0	1	0	1	1	0	0
TARA_SAMEA2591084_METAG_KJNFCCLB	COR-6-F2	COR	0	0	0	0	0	0	1	1	1	0	1	0	0	1	0	0	1	0	0
TARA_SAMEA2591098_METAG_OOHHFBGP	COR-6-F2	COR	0	0	0	0	0	0	1	1	1	0	1	0	0	1	0	0	1	1	0
TARA_SAMEA2619531_METAG_PBEMJOCN	COR-6-F2	COR	0	1	0	0	0	0	1	1	0	1	1	0	0	1	0	0	1	0	0
TARA_SAMEA2619766_METAG_DIMCKEKF	COR-6-F2	COR	0	0	0	0	0	0	1	1	1	1	1	0	0	0	0	0	0	0	0
TARA_SAMEA2623116_METAG_MCLEHBBC	COR-6-F3	COR	0	0	0	0	0	0	1	1	1	0	1	0	0	1	0	0	1	0	0
NSEA_SAMEA5407101_METAG_20160512B27G4	COR-6-F3	COR	0	0	0	0	0	0	1	1	1	1	1	0	0	1	0	0	1	0	0
Rhodobacteraceae_bacterium_SB2	COR-6-F3	COR	0	0	0	0	0	0	1	1	1	0	0	0	0	1	0	0	1	0	0
TARA_SAMEA2620970_METAG_MMCNDLAO	COR-6-F3	COR	0	0	0	0	0	0	1	1	1	1	1	0	0	1	0	0	1	0	0
TARA_SAMEA2620980_METAG_LAEKGEHP	COR-6-F3	COR	0	0	0	0	0	0	1	1	1	1	1	0	0	1	0	0	1	1	0
NSEA_SAMEA5405382_METAG_20110530B22G1	COR-6-F4	COR	0	0	0	0	0	0	1	1	1	0	1	0	0	1	0	1	1	0	0
ANT28_SAMPLE329_METAG_KLCJEOJL	COR-6-F4	COR	0	0	0	0	0	0	1	0	1	1	1	0	0	1	0	1	1	0	0
ANT28_SAMPLE330_METAG_PAMCCCGL	COR-6-F4	COR	0	0	0	0	0	0	1	0	0	1	1	0	0	1	0	1	1	0	0
TARA_SAMEA2620970_METAG_OJJJPFLA	COR-6-F4	COR	0	0	0	0	0	0	1	0	1	1	1	0	0	1	0	1	1	0	0
TARA_SAMEA2620980_METAG_DLEMJNFF	COR-6-F4	COR	0	0	0	0	0	0	1	0	1	1	1	0	0	1	0	1	1	0	0
TARA_SAMEA2623116_METAG_MDIHEBOA	COR-6-F4	COR	0	0	0	0	0	0	1	0	1	1	1	0	0	1	0	1	1	0	0
TARA_SAMEA4396424_METAG_JJMBMKOJ	COR-6-F4	COR	0	0	0	0	0	0	1	0	1	1	1	0	0	1	0	1	1	0	0
TARA_SAMEA4396496_METAG_FLKKHAPJ	COR-6-F4	COR	0	0	0	0	0	0	1	0	1	1	1	0	0	1	0	1	1	0	0
ANT28_SAMPLE241_METAG_DOMPGLAH	COR-6-F5	COR	0	0	0	0	0	0	0	0	1	1	1	0	0	1	0	1	1	0	0
NSEA_SAMEA5407189_METAG_20160512B7G7	COR-6-F5	COR	0	0	0	0	0	0	1	1	1	1	1	0	0	1	0	1	1	0	0
TARA_SAMEA2621401_METAG_OBGIGDGA	COR-6-F5	COR	0	0	0	0	0	0	0	0	1	1	1	0	0	1	0	1	1	0	0
TARA_SAMEA2621423_METAG_MMFGIHGM	COR-6-F5	COR	0	0	0	0	0	0	0	0	0	1	1	0	0	1	0	1	1	0	0
TARA_SAMEA2621487_METAG_FBBJOAML	COR-6-F5	COR	0	0	0	0	0	0	0	0	1	1	1	0	0	1	0	1	1	0	0
TARA_SAMEA4397101_METAG_KJCMEFMA	COR-6-F5	COR	0	0	0	0	0	0	0	0	1	1	1	0	0	1	0	1	1	0	0
TARA_SAMEA4397157_METAG_EBPIGCJE	COR-6-F5	COR	0	0	0	0	0	0	0	0	1	1	1	0	0	1	0	1	1	0	0
TARA_SAMEA4397196_METAG_IPMANPNA	COR-6-F5	COR	0	0	0	0	0	0	0	0	1	1	1	0	0	1	0	1	1	0	0
TARA_SAMEA4397930_METAG_IBOLJEJO	COR-6-F5	COR	0	0	0	0	0	0	0	0	1	1	1	0	0	1	0	1	1	0	0
TARA_SAMEA4398341_METAG_LHBKEGEM	COR-6-F5	COR	0	0	0	0	0	0	0	0	1	1	1	0	0	1	0	1	1	0	0
TARA_SAMEA4398370_METAG_PLLADIOM	COR-6-F5	COR	0	0	0	0	0	0	0	0	1	1	1	0	0	1	0	1	1	0	0
GCA_015689775.1_ASM1568977v1_genomic	GHUG-1	GHUG	0	0	0	0	0	0	1	0	1	1	1	0	0	1	0	0	1	0	0
GCA_015689785.1_ASM1568978v1_genomic	GHUG-1	GHUG	0	0	0	0	0	0	1	0	0	1	1	0	0	1	0	0	1	0	0
GCA_015689535.1_ASM1568953v1_genomic	GHUG-2	GHUG	0	0	0	0	0	0	1	0	1	1	1	0	0	1	0	0	1	0	0
GCA_015689575.1_ASM1568957v1_genomic	GHUG-2	GHUG	0	0	0	0	0	0	1	0	1	1	1	0	0	1	0	0	1	0	0
GCA_015689655.1_ASM1568965v1_genomic	GHUG-2	GHUG	0	0	0	0	0	0	1	0	1	1	1	0	0	1	0	0	1	0	0
GCA_015689805.1_ASM1568980v1_genomic	GHUG-2	GHUG	0	0	0	0	0	0	1	0	1	1	1	0	0	1	0	0	1	0	0
GCA_015689635.1_ASM1568963v1_genomic	GHUG-2	GHUG	0	0	0	0	0	0	1	0	1	1	1	0	0	0	0	0	1	0	0
GCA_000169395.1_ASM16939v1_genomic	HTCC2150	HTCC2150	0	1	0	0	0	0	1	1	0	1	1	0	0	1	0	1	1	0	0
GCA_900109285.1_IMG-taxon_2622736446	Jannaschia-1	Jannaschia	0	1	0	1	0	0	1	1	1	1	1	1	0	1	0	0	1	0	0
TARA_SAMEA4397051_METAG_OOEHBLAD	Jannaschia-1	Jannaschia	1	1	0	1	0	0	1	1	1	1	1	1	0	1	0	0	1	0	0
GCA_001403795.1_J.donghaensisCECT7802	Jannaschia-2	Jannaschia	0	1	0	0	0	0	1	1	1	1	1	0	0	1	1	1	1	0	0
GCA_900107415.1_IMG-taxon_2693429889	Jannaschia-3	Jannaschia	0	1	0	0	0	0	1	1	1	1	1	0	0	1	1	1	1	0	0
GCA_003149265.1_ASM314926v1_genomic	Jannaschia-4	Jannaschia	1	1	1	0	0	0	1	1	1	1	1	1	0	1	0	0	1	0	0
GCA_900113875.1_IMG-taxon_2622736536	Jannaschia-5	Jannaschia	0	1	0	1	0	0	1	1	1	1	1	0	0	1	0	0	1	0	0
GCA_001403735.1_J.rubraCECT5088	Jannaschia-6	Jannaschia	1	0	1	1	1	0	1	0	0	1	1	1	0	1	0	1	1	0	0
GCA_000877395.1_ASM87739v1_genomic	Jannaschia-7	Jannaschia	0	1	0	1	1	0	1	1	1	1	1	1	0	1	0	0	1	0	0
GCA_004365635.1_ASM436563v1_genomic	Litoreibacter-1	Litoreibacter	1	0	1	0	1	1	0	0	0	1	1	1	0	1	0	0	1	0	0
GCA_900129235.1_IMG-taxon_2695420937	Litoreibacter-2	Litoreibacter	1	1	1	0	1	1	1	1	0	1	1	0	0	1	0	0	1	0	0
GCA_003663885.1_ASM366388v1_genomic	Litoreibacter-3	Litoreibacter	0	0	0	1	1	1	0	0	1	1	1	0	0	1	0	1	1	0	0
GCA_000442275.2_Thalar_genomic	Litoreibacter-4	Litoreibacter	0	0	0	1	0	0	0	0	0	1	1	1	0	1	0	1	1	1	0
GCA_900111945.1_IMG-taxon_2617270836	Litoreibacter-5	Litoreibacter	0	1	0	1	1	0	1	1	1	1	1	0	0	1	0	0	1	0	0
GCA_900107015.1_IMG-taxon_2617270827	Litoreibacter-6	Litoreibacter	0	1	0	1	1	1	1	1	1	1	1	0	0	1	0	0	1	0	0
GCA_003054285.1_ASM305428v1_genomic	Litoreibacter-7	Litoreibacter	0	1	0	1	1	0	1	1	1	1	1	1	0	1	0	0	1	0	0
GCA_900114485.1_IMG-taxon_2622736595	Loktanella-1	Loktanella	0	1	0	0	0	0	1	1	1	1	1	1	0	1	0	0	1	0	0
TARA_SAMEA2621502_METAG_JFCCPHDO	Loktanella-1	Loktanella	0	0	0	0	0	0	1	1	1	1	1	1	0	1	0	0	1	0	0
TARA_SAMEA4397920_METAG_HMEDABHJ	Loktanella-2	Loktanella	0	1	0	0	0	0	1	1	1	1	1	1	0	1	1	0	1	0	0
GCA_900110065.1_IMG-taxon_2622736532	Loktanella-3	Loktanella	0	1	0	0	0	0	1	1	1	1	1	1	0	1	0	0	1	0	0
GCA_900128995.1_IMG-taxon_2695420928	Loktanella-4	Loktanella	0	1	0	0	0	0	1	1	0	1	1	1	0	1	1	1	1	0	0
GORG_SAMEA6072066_SAGS_AG905D04	LUX-A-1	LUX	0	0	0	0	0	0	0	0	1	1	1	0	0	1	0	0	0	0	0
TARA_SAMEA2591108_METAG_HOFPGFAI	LUX-A-1	LUX	0	0	0	0	0	0	1	1	1	1	1	0	0	1	0	0	0	0	0
TARA_SAMEA2619766_METAG_GANBJGDD	LUX-A-1	LUX	0	0	0	0	0	0	0	0	1	1	1	0	0	1	0	0	0	0	0
TARA_SAMEA2591057_METAG_BGGHCCFF	LUX-A-1	LUX	0	0	0	0	0	0	1	0	1	0	1	0	0	0	0	0	0	0	0
TARA_SAMEA2591084_METAG_PCHHHJGD	LUX-A-1	LUX	0	0	0	0	0	0	0	0	1	1	1	0	0	0	0	0	0	0	0
TARA_SAMEA2619531_METAG_NJABHBAI	LUX-A-1	LUX	0	0	0	0	0	0	0	0	1	1	1	0	0	0	0	0	0	0	0
GORG_SAMEA6071027_SAGS_AG899B02	LUX-A-10	LUX	0	0	0	0	0	0	1	1	1	1	1	0	0	1	0	0	0	0	0
GORG_SAMEA6071051_SAGS_AG899D10	LUX-A-11	LUX	0	0	0	0	0	0	1	0	1	1	1	0	0	1	0	0	0	0	0
GORG_SAMEA6079589_SAGS_AG426E23	LUX-A-11	LUX	0	0	0	0	0	0	1	1	0	0	1	0	0	0	0	0	0	0	0
GORG_SAMEA6074606_SAGS_AG918I18	LUX-A-12	LUX	0	0	0	0	0	0	1	0	1	0	0	0	0	1	0	0	0	0	0
GORG_SAMEA6074152_SAGS_AG916E11	LUX-A-13	LUX	0	0	0	0	0	0	1	0	1	0	0	0	0	0	0	0	0	0	0
GORG_SAMEA6076353_SAGS_AG422M03	LUX-A-14	LUX	0	0	0	0	0	0	1	0	1	1	1	0	0	1	0	0	0	0	0
GORG_SAMEA6074924_SAGS_AG920E03	LUX-A-15	LUX	0	0	0	0	0	0	1	0	1	0	1	0	0	0	0	0	0	0	0
GORG_SAMEA6070655_SAGS_AG896O22	LUX-A-16	LUX	0	0	0	0	0	0	1	0	1	1	1	0	0	0	0	0	0	0	0
GORG_SAMEA6069798_SAGS_AG892M03	LUX-A-17	LUX	0	0	0	0	0	0	1	0	1	1	1	0	0	1	0	0	0	0	0
GORG_SAMEA6070971_SAGS_AG898M15	LUX-B-1	LUX	0	0	0	0	0	0	0	0	1	1	1	0	0	1	0	0	0	0	0
GORG_SAMEA6077871_SAGS_AG337E14	LUX-D-1	LUX	0	0	0	0	0	0	0	0	1	1	1	0	0	1	0	0	0	0	0
GORG_SAMEA6079988_SAGS_AG430P14	LUX-A-2	LUX	0	0	0	0	0	0	0	0	1	1	1	0	0	1	0	0	0	0	0
GORG_SAMEA6075245_SAGS_AG349J18	LUX-C-1	LUX	0	0	0	0	0	0	1	1	1	1	1	0	0	1	0	0	0	0	0
TARA_SAMEA2619857_METAG_HLLMHFAC	LUX-E-1	LUX	0	0	0	0	0	0	1	0	1	0	0	0	0	1	0	0	0	0	0
TARA_SAMEA2619879_METAG_EAGODMKI	LUX-F-1	LUX	0	0	0	0	0	0	1	0	1	0	1	0	0	1	0	0	0	0	0
TARA_SAMEA2623426_METAG_EAKNEHMN	LUX-G-1	LUX	0	0	0	0	0	0	1	0	1	1	0	0	0	1	0	0	0	0	0
TARA_SAMEA2623446_METAG_JCAGGBBN	LUX-H-1	LUX	0	0	0	0	0	0	0	0	1	0	1	0	0	1	0	0	0	0	0
GORG_SAMEA6072821_SAGS_AG909P15	LUX-H-1	LUX	0	0	0	0	0	0	1	0	1	0	1	0	0	1	0	0	0	0	0
GORG_SAMEA6071980_SAGS_AG904M20	LUX-I-1	LUX	0	0	0	0	0	0	1	0	0	1	1	0	0	1	0	0	0	0	0
GORG_SAMEA6070079_SAGS_AG894B17	LUX-I-2	LUX	0	0	0	0	0	0	1	0	0	0	1	0	0	1	0	0	0	0	0
GORG_SAMEA6074123_SAGS_AG916C10	LUX-I-3	LUX	0	0	0	0	0	0	1	0	1	1	1	0	0	1	0	0	0	0	0
GORG_SAMEA6080110_SAGS_AG435J13	LUX-I-4	LUX	0	0	0	0	0	0	1	0	1	0	1	0	0	1	0	0	1	0	0
TARA_SAMN05326645_METAG_PSE00093	LUX-I-4	LUX	0	0	0	0	0	0	1	1	1	0	1	0	0	0	0	0	0	0	0
TARA_SAMN05326650_METAG_MED00011	LUX-I-4	LUX	0	0	0	0	0	0	1	1	1	1	1	0	0	0	0	0	1	0	0
TARA_SAMN05326648_METAG_IOS00017	LUX-J-1	LUX	0	0	0	0	0	0	1	0	1	1	1	0	0	0	0	0	1	0	0
TARA_SAMN05326650_METAG_MED00076	LUX-A-3	LUX	0	0	0	0	0	0	1	0	1	0	1	0	0	0	0	0	0	0	0
NSEA_SAMEA5404734_METAG_20110428B29G1	LUX-J-2	LUX	0	0	0	0	0	0	1	1	1	1	1	0	0	1	0	0	1	0	0
TARA_SAMEA2619399_METAG_ENMNKKCP	LUX-J-2	LUX	0	0	0	0	0	0	1	0	0	0	1	0	0	1	0	0	0	0	0
TARA_SAMEA2622219_METAG_JHGOMPBC	LUX-J-2	LUX	0	0	0	0	0	0	0	0	1	0	1	0	0	0	0	0	0	0	0
GORG_SAMEA6076038_SAGS_AG414O15	LUX-J-2	LUX	0	0	0	0	0	0	1	0	1	1	1	0	0	1	0	0	1	0	0
GORG_SAMEA6069426_SAGS_AG891A21	LUX-A-4	LUX	0	0	0	0	0	0	1	0	1	0	1	0	0	1	0	0	0	0	0
GORG_SAMEA6072856_SAGS_AG910B21	LUX-A-5	LUX	0	0	0	0	0	0	0	0	1	1	1	0	0	1	0	0	0	0	0
GORG_SAMEA6069019_SAGS_AG359L21	LUX-A-6	LUX	0	0	0	0	0	0	0	0	0	0	1	0	0	1	0	0	1	0	0
GORG_SAMEA6073124_SAGS_AG911F16	LUX-A-6	LUX	0	0	0	0	0	0	1	0	1	0	1	0	0	1	0	0	1	0	0
GORG_SAMEA6075904_SAGS_AG414C16	LUX-A-6	LUX	0	0	0	0	0	0	0	1	1	1	1	0	0	0	0	0	1	0	0
GORG_SAMEA6078182_SAGS_AG343F17	LUX-A-6	LUX	0	0	0	0	0	0	1	0	1	1	1	0	0	1	0	0	1	0	0
TARA_SAMEA2622219_METAG_GFNOGGCG	LUX-A-7	LUX	0	0	0	0	0	0	0	0	1	1	1	0	0	1	0	0	1	0	0
TARA_SAMEA2622402_METAG_CADGLAMF	LUX-A-7	LUX	0	0	0	0	0	0	0	0	1	1	1	0	0	1	0	0	1	0	0
TARA_SAMEA2623370_METAG_KLNICJAN	LUX-A-8	LUX	0	0	0	0	0	0	0	0	1	1	1	0	0	1	0	0	1	0	0
GORG_SAMEA6078312_SAGS_AG343N19	LUX-A-9	LUX	0	0	0	0	0	0	1	0	1	1	1	0	0	0	0	0	1	0	0
GCA_001187845.1_ASM118784v1_genomic	Octadecabacter-1	Octadecabacter	0	1	0	0	0	0	1	1	1	1	1	1	0	1	0	0	1	0	0
GCA_900185015.1_O.ascidiaceicola_CECT8868	Octadecabacter-2	Octadecabacter	0	0	0	0	0	0	0	0	0	1	1	1	0	1	0	1	1	0	0
GCA_000155675.2_ASM15567v2_genomic	Octadecabacter-3	Octadecabacter	0	1	0	1	0	0	1	1	1	1	1	1	0	1	1	0	1	0	0
GCA_000155735.2_ASM15573v2_genomic	Octadecabacter-4	Octadecabacter	0	1	0	0	0	0	1	1	1	1	1	1	0	1	1	0	1	0	0
TARA_SAMEA4397798_METAG_CJMABPGO	Octadecabacter-5	Octadecabacter	0	1	0	0	0	0	1	1	0	1	1	0	0	1	0	0	1	0	0
GCA_003709565.1_ASM370956v1_genomic	Paracoccus-1	Paracoccus	1	1	1	0	1	1	1	1	1	1	1	0	0	1	0	1	1	0	1
GCA_900108405.1_IMG-taxon_2617270733	Paracoccus-10	Paracoccus	1	0	1	1	1	1	0	0	0	0	1	1	0	1	0	1	1	0	0
GCA_900142875.1_IMG-taxon_2695420926	Paracoccus-10	Paracoccus	1	0	1	1	1	1	0	0	0	1	1	1	0	1	0	1	1	0	0
GCA_000763805.1_ASM76380v1_genomic	Paracoccus-11	Paracoccus	0	1	0	1	1	1	1	1	1	1	1	1	0	1	1	1	1	0	0
GCA_900106665.1_IMG-taxon_2693429863	Paracoccus-12	Paracoccus	0	1	0	1	1	1	1	1	1	1	1	1	0	1	0	1	1	1	0
GCA_002105555.1_ASM210555v1_genomic	Paracoccus-13	Paracoccus	0	0	0	0	0	0	0	0	1	1	1	1	0	1	0	1	1	0	1
GCA_900102885.1_IMG-taxon_2617270907	Paracoccus-14	Paracoccus	0	1	0	1	1	1	1	1	0	1	1	1	0	1	0	1	1	0	1
GCA_003337565.1_ASM333756v1_genomic	Paracoccus-15	Paracoccus	1	1	1	1	1	1	1	1	1	1	1	1	0	1	0	1	1	0	1
GCA_900111785.1_IMG-taxon_2617270913	Paracoccus-16	Paracoccus	0	0	0	1	1	1	0	0	1	1	1	1	0	0	0	1	1	1	1
GCA_003386575.1_ASM338657v1_genomic	Paracoccus-17	Paracoccus	1	1	1	1	1	1	1	1	1	1	1	1	0	0	0	1	1	0	1
GCA_003387045.1_ASM338704v1_genomic	Paracoccus-17	Paracoccus	1	1	1	1	1	1	1	1	1	1	1	1	1	0	0	1	1	1	1
GCA_003633525.1_ASM363352v1_genomic	Paracoccus-17	Paracoccus	1	1	1	1	1	1	1	1	1	1	1	1	0	0	0	1	1	1	1
GCA_900113565.1_IMG-taxon_2615840720	Paracoccus-18	Paracoccus	1	0	1	1	1	1	0	0	1	1	1	1	0	0	0	1	1	0	0
GCA_000622145.1_ASM62214v1_genomic	Paracoccus-19	Paracoccus	1	1	1	0	1	1	1	1	1	1	1	1	0	0	0	1	1	0	1
GCA_900110285.1_IMG-taxon_2636415977	Paracoccus-2	Paracoccus	1	1	1	0	1	1	1	1	1	1	1	0	0	1	0	1	1	0	1
GCA_900182695.1_IMG-taxon_2724679710	Paracoccus-20	Paracoccus	0	1	0	0	0	0	1	1	1	1	1	1	0	0	1	1	1	0	1
GCA_002847445.1_ASM284744v1_genomic	Paracoccus-21	Paracoccus	1	1	1	0	0	0	1	1	1	1	1	0	0	1	0	1	1	0	0
GCA_900101865.1_IMG-taxon_2675903152	Paracoccus-22	Paracoccus	0	0	0	0	0	0	0	0	0	1	1	0	0	1	0	1	1	0	0
GCA_003007735.2_ASM300773v2_genomic	Paracoccus-23	Paracoccus	0	1	0	0	0	0	1	1	1	1	1	0	0	1	1	1	1	0	1
GCA_900156835.1_IMG-taxon_2681813562	Paracoccus-24	Paracoccus	0	0	0	0	0	0	1	0	1	1	1	0	0	1	0	1	1	1	0
GCA_000444995.1_ASM44499v1_genomic	Paracoccus-25	Paracoccus	0	0	0	0	0	0	0	0	0	1	1	1	0	0	0	1	1	0	0
GCA_007830335.1_ASM783033v1_genomic	Paracoccus-26	Paracoccus	0	0	0	0	0	0	0	0	0	1	1	1	0	1	0	1	1	0	1
GCA_900199195.1_IMG-taxon_2737471638	Paracoccus-27	Paracoccus	1	1	1	0	0	0	1	1	1	1	1	1	0	1	0	1	1	0	1
GCA_900111675.1_IMG-taxon_2634166318	Paracoccus-3	Paracoccus	0	1	0	0	0	0	1	1	1	1	1	1	0	1	1	1	1	0	1
TARA_SAMEA2620882_METAG_ECPJEPLI	Paracoccus-4	Paracoccus	0	0	0	1	0	0	1	0	0	1	1	0	0	1	0	1	1	0	0
GCA_003594815.1_ASM359481v1_genomic	Paracoccus-5	Paracoccus	0	1	0	0	0	0	1	1	1	1	1	0	0	1	0	1	1	0	1
TARA_SAMEA4398315_METAG_BPOJMCNG	Paracoccus-6	Paracoccus	0	1	0	0	0	0	1	1	1	1	1	0	0	1	1	1	1	0	1
GCA_000420145.1_ASM42014v1_genomic	Paracoccus-7	Paracoccus	0	1	0	0	0	0	1	1	1	1	1	0	0	1	0	1	1	0	1
GCA_900102505.1_IMG-taxon_2596583549	Paracoccus-8	Paracoccus	0	1	0	0	0	0	1	1	1	1	1	1	0	1	0	1	1	0	1
GCA_900188295.1_IMG-taxon_2724679705	Paracoccus-9	Paracoccus	1	1	1	0	0	0	1	1	1	1	1	0	0	1	0	1	1	0	0
GCA_000473105.1_ASM47310v1_genomic	Phaeobacter-1	Phaeobacter	0	1	0	1	1	1	1	1	1	1	1	0	0	1	0	1	1	0	0
GCA_001888185.1_ASM188818v1_genomic	Phaeobacter-1	Phaeobacter	0	1	0	0	1	1	1	1	0	1	1	0	0	1	0	1	1	0	0
GCA_000511385.1_ASM51138v1_genomic	Phaeobacter-2	Phaeobacter	0	1	0	1	1	0	1	1	0	1	1	0	0	1	0	1	1	0	0
GCA_001404195.1_N.italicaCECT7645	Phaeobacter-3	Phaeobacter	0	1	0	0	0	0	1	1	0	1	1	0	0	1	0	1	1	0	0
GCA_001890925.1_ASM189092v1_genomic	Planktotalea-1	Planktotalea	0	1	0	0	0	0	1	1	0	1	1	0	0	1	1	1	1	0	0
NSEA_SAMEA5406874_METAG_20160426B44G1	Planktotalea-1	Planktotalea	0	0	0	0	0	0	0	1	1	1	1	0	0	1	0	1	1	0	0
NSEA_SAMEA5405253_METAG_20110523B97G1	Planktotalea-2	Planktotalea	0	1	0	0	0	0	1	1	1	1	1	0	0	0	0	1	1	0	0
GCA_002105285.1_ASM210528v1_genomic	Planktotalea-3	Planktotalea	0	1	0	1	0	0	1	1	1	1	1	0	0	1	0	1	1	1	0
TARA_SAMEA4396538_METAG_CAOPAICI	RCA-A1	RCA	0	0	0	0	0	0	0	0	1	0	1	0	0	1	0	0	1	0	0
TARA_SAMEA4397196_METAG_LEBFBDKM	RCA-A1	RCA	0	0	0	0	0	0	0	0	1	0	1	0	0	1	0	0	1	0	0
ANT28_SAMPLE241_METAG_JJDPOKHG	RCA-B1	RCA	0	0	0	0	0	0	0	0	0	0	1	0	0	1	0	0	1	0	0
BGEO_SAMN07136681_METAG_CCFDMHKL	RCA-B1	RCA	0	0	0	0	0	0	0	0	1	0	1	0	0	0	0	0	1	0	0
NSEA_SAMEA5406059_METAG_20120510B64G1	RCA-B2	RCA	0	0	0	0	0	0	0	0	1	0	1	0	0	1	0	0	1	0	0
TARA_SAMEA4396538_METAG_GIGKEHFN	RCA-B2	RCA	0	0	0	0	0	0	0	0	1	1	1	0	0	1	0	0	1	0	0
TARA_SAMEA4397101_METAG_HNJMAKPE	RCA-B2	RCA	0	0	0	0	0	0	0	0	1	1	1	0	0	1	0	0	1	0	0
TARA_SAMEA4397157_METAG_NGHKFCOJ	RCA-B2	RCA	0	0	0	0	0	0	0	0	1	1	1	0	0	1	0	0	1	0	0
TARA_SAMEA4397196_METAG_KCMCGEFP	RCA-B2	RCA	0	0	0	0	0	0	0	0	1	1	1	0	0	1	0	0	1	0	0
TARA_SAMEA4397239_METAG_COHLBNIA	RCA-B2	RCA	0	0	0	0	0	0	0	0	1	1	1	0	0	1	0	0	1	0	0
TARA_SAMEA4397278_METAG_DGACBACO	RCA-B2	RCA	0	0	0	0	0	0	0	0	1	1	1	0	0	1	0	0	1	0	0
TARA_SAMEA4397311_METAG_NGBFAPNO	RCA-B2	RCA	0	0	0	0	0	0	0	0	0	1	1	0	0	1	0	0	1	0	0
TARA_SAMEA4397390_METAG_LIIMPECH	RCA-B2	RCA	0	0	0	0	0	0	0	0	1	1	1	0	0	1	0	0	1	0	0
TARA_SAMEA4397426_METAG_JEBIGGCL	RCA-B2	RCA	0	0	0	0	0	0	0	0	1	1	1	0	0	1	0	0	1	0	0
TARA_SAMEA4397516_METAG_FMMDGJLF	RCA-B2	RCA	0	0	0	0	0	0	0	0	1	1	1	0	0	1	0	0	1	0	0
TARA_SAMEA4397569_METAG_KIKNJMDN	RCA-B2	RCA	0	0	0	0	0	0	0	0	1	1	1	0	0	1	0	0	1	0	0
TARA_SAMEA4397611_METAG_EOJFKCMK	RCA-B2	RCA	0	0	0	0	0	0	0	0	1	1	1	0	0	1	0	0	1	0	0
TARA_SAMEA4397649_METAG_FEHKBCJA	RCA-B2	RCA	0	0	0	0	0	0	0	0	1	1	1	0	0	1	0	0	1	0	0
TARA_SAMEA4397705_METAG_CBHMPCAE	RCA-B2	RCA	0	0	0	0	0	0	0	0	1	1	1	0	0	1	0	0	1	0	0
TARA_SAMEA4397903_METAG_PBEFKDMC	RCA-B2	RCA	0	0	0	0	0	0	0	0	1	1	1	0	0	1	0	0	1	0	0
TARA_SAMEA4397930_METAG_DHCENOEG	RCA-B2	RCA	0	0	0	0	0	0	0	0	1	1	1	0	0	1	0	0	1	0	0
TARA_SAMEA4398176_METAG_MHCPDBIL	RCA-B2	RCA	0	0	0	0	0	0	0	0	1	1	1	0	0	1	0	0	1	0	0
TARA_SAMEA4398219_METAG_JPOKABPI	RCA-B2	RCA	0	0	0	0	0	0	0	0	1	1	1	0	0	1	0	0	1	0	0
TARA_SAMEA4398247_METAG_JHLNHDBE	RCA-B2	RCA	0	0	0	0	0	0	0	0	1	1	1	0	0	1	0	0	1	0	0
TARA_SAMEA4398296_METAG_GKEOPECK	RCA-B2	RCA	0	0	0	0	0	0	0	0	1	1	1	0	0	1	0	0	1	0	0
TARA_SAMEA4398341_METAG_NFOOLMGP	RCA-B2	RCA	0	0	0	0	0	0	0	0	1	1	1	0	0	1	0	0	1	0	0
TARA_SAMEA4398370_METAG_BHIOPPFJ	RCA-B2	RCA	0	0	0	0	0	0	0	0	1	1	1	0	0	1	0	0	1	0	0
ANT28_SAMPLE241_METAG_CPHJOAPH	RCA-B3	RCA	0	0	0	0	0	0	0	0	1	0	1	0	0	1	0	0	1	0	0
TARA_SAMEA2621509_METAG_KCJLCHJJ	RCA-B3	RCA	0	0	0	0	0	0	0	0	0	0	1	0	0	1	0	0	1	0	0
TARA_SAMEA2621536_METAG_KDNFFGLL	RCA-B3	RCA	0	0	0	0	0	0	0	0	0	0	1	0	0	1	0	1	1	0	0
ANT28_SAMPLE178_METAG_JAPDFNHF	RCA-B3	RCA	0	0	0	0	0	0	0	0	0	1	1	0	0	1	0	0	1	0	0
ANT28_SAMPLE179_METAG_ODOPHOAB	RCA-B3	RCA	0	0	0	0	0	0	0	0	1	1	1	0	0	1	0	0	1	0	0
ANT28_SAMPLE287_METAG_FMEBJFKG	RCA-B3	RCA	0	0	0	0	0	0	0	0	1	1	1	0	0	1	0	0	1	0	0
TARA_SAMEA2621487_METAG_OKLEJKDF	RCA-B3	RCA	0	0	0	0	0	0	0	0	1	1	1	0	0	1	0	0	1	0	0
TARA_SAMEA4397311_METAG_LDJEFKPI	RCA-B3	RCA	0	0	0	0	0	0	0	0	0	1	1	0	0	1	0	0	1	0	0
TARA_SAMEA4397390_METAG_OJJDELFC	RCA-B3	RCA	0	0	0	0	0	0	0	0	1	1	1	0	0	1	0	0	1	0	0
ANT28_SAMPLE329_METAG_KMGOCCFD	RCA-B4	RCA	0	0	0	0	0	0	1	1	1	0	1	0	0	1	0	0	1	0	0
ANT28_SAMPLE330_METAG_KPCABOHP	RCA-B4	RCA	0	0	0	0	0	0	1	1	1	0	1	0	0	1	0	0	1	0	0
TARA_SAMEA4396424_METAG_POGHPGNP	RCA-B4	RCA	0	0	0	0	0	0	1	0	1	0	1	0	0	1	0	0	1	0	0
BGEO_SAMN07136937_METAG_ALPGGBFO	RCA-B4	RCA	0	0	0	0	0	0	1	0	0	1	1	0	0	1	0	1	1	0	0
TARA_SAMEA2623135_METAG_LIJAIFAD	RCA-B4	RCA	0	0	0	0	0	0	0	0	1	1	1	0	0	1	0	0	1	0	0
ANT28_SAMPLE326_METAG_MIGBPKKI	RCA-B4	RCA	0	0	0	0	0	0	1	1	1	0	1	0	0	0	0	0	1	0	0
BGEO_SAMN07136961_METAG_IAEADPKL	RCA-B4	RCA	0	0	0	0	0	0	0	0	1	0	1	0	0	0	0	0	1	0	0
TARA_SAMEA2623627_METAG_AMPNAMHA	RCA-B4	RCA	0	0	0	0	0	0	1	0	1	0	1	0	0	0	0	0	1	0	0
TARA_SAMEA4396496_METAG_EGPMMJFM	RCA-B4	RCA	0	0	0	0	0	0	1	0	0	1	1	0	0	0	0	0	1	0	0
TARA_SAMEA4397426_METAG_AOFPBGIH	RCA-C1	RCA	0	0	0	0	0	0	0	0	0	0	1	0	0	1	0	0	1	0	0
TARA_SAMEA4396538_METAG_HNKNJLIB	RCA-C1	RCA	0	0	0	0	0	0	1	1	1	1	1	0	0	1	0	0	1	0	0
TARA_SAMEA2621423_METAG_HMANLLPI	RCA-C1	RCA	0	0	0	0	0	0	0	0	1	1	1	0	0	0	0	0	1	0	0
ANT28_SAMPLE241_METAG_IBNIABBM	RCA-C2	RCA	0	0	0	0	0	0	0	0	0	1	0	0	0	0	0	1	1	0	0
TARA_SAMEA4397516_METAG_FGBONFPL	RCA-C3	RCA	0	0	0	0	0	0	1	1	1	0	1	0	0	1	0	0	1	0	0
TARA_SAMEA4397649_METAG_ALFICBCN	RCA-C3	RCA	0	0	0	0	0	0	1	1	1	0	1	0	0	1	0	0	1	0	0
TARA_SAMEA4397798_METAG_MDFHKJJK	RCA-C3	RCA	0	0	0	0	0	0	1	1	1	0	1	0	0	1	0	0	1	0	0
TARA_SAMEA4397930_METAG_FDOALGEH	RCA-C3	RCA	0	0	0	0	0	0	1	1	1	0	1	0	0	1	0	0	1	0	0
TARA_SAMEA4398067_METAG_LMAALFFI	RCA-C3	RCA	0	0	0	0	0	0	1	1	1	0	1	0	0	1	0	0	1	0	0
TARA_SAMEA4398094_METAG_KAIHMEFI	RCA-C3	RCA	0	0	0	0	0	0	1	1	1	0	1	0	0	1	0	0	1	0	0
NSEA_SAMEA5407188_METAG_20160512B7G10	RCA-C3	RCA	0	1	0	0	0	0	1	1	0	1	1	0	0	1	0	0	1	0	0
TARA_SAMEA2621423_METAG_IGMJFLMF	RCA-C3	RCA	0	0	0	0	0	0	0	0	1	1	1	0	0	1	0	0	1	0	0
TARA_SAMEA4397472_METAG_LMGDGBPA	RCA-C3	RCA	0	0	0	0	0	0	1	1	1	1	1	0	0	1	0	0	1	0	0
TARA_SAMEA4397842_METAG_AGACCHCI	RCA-C3	RCA	0	0	0	0	0	0	1	1	1	1	1	0	0	1	0	0	1	0	0
TARA_SAMEA4397611_METAG_JFICBANG	RCA-C3	RCA	0	0	0	0	0	0	1	1	1	0	1	0	0	0	0	0	1	0	0
TARA_SAMEA4398009_METAG_KFDHDLHA	RCA-C3	RCA	0	0	0	0	0	0	1	1	1	0	1	0	0	0	0	0	1	0	0
TARA_SAMEA2621401_METAG_HMOFNEGP	RCA-C3	RCA	0	0	0	0	0	0	0	0	1	1	1	0	0	0	0	0	1	0	0
TARA_SAMEA4397903_METAG_CGDPMDGK	RCA-C3	RCA	0	0	0	0	0	0	1	1	1	1	1	0	0	0	0	0	1	0	0
TARA_SAMEA4397649_METAG_LIHCEAEE	RCA-C4	RCA	0	0	0	0	0	0	0	0	1	0	1	0	0	1	0	1	0	0	0
TARA_SAMEA4397239_METAG_DGEKPGED	RCA-C4	RCA	0	0	0	0	0	0	0	0	0	1	1	0	0	1	0	1	1	0	0
TARA_SAMEA4397311_METAG_ALJCCPPC	RCA-C4	RCA	0	0	0	0	0	0	0	1	1	1	1	0	0	1	0	1	1	0	0
TARA_SAMEA4397390_METAG_KONFPMPI	RCA-C4	RCA	0	0	0	0	0	0	0	1	1	1	1	0	0	1	0	1	1	0	0
TARA_SAMEA4397426_METAG_DDEDKPON	RCA-C4	RCA	0	0	0	0	0	0	0	0	1	1	1	0	0	1	0	1	1	0	0
TARA_SAMEA4397569_METAG_DJNJDGHF	RCA-C4	RCA	0	0	0	0	0	0	0	0	1	1	1	0	0	1	0	1	1	0	0
TARA_SAMEA4397611_METAG_OIMMFBHC	RCA-C4	RCA	0	0	0	0	0	0	0	0	1	1	1	0	0	1	0	1	1	0	0
TARA_SAMEA4397034_METAG_KHGLEGHM	RCA-C4	RCA	0	0	0	0	0	0	0	0	1	1	1	0	0	0	0	1	1	0	0
TARA_SAMEA2621509_METAG_EHDBKLHN	RCA-C5	RCA	0	0	0	0	0	0	0	0	0	0	1	0	0	1	0	0	1	0	0
TARA_SAMEA2621536_METAG_MFGPAFPA	RCA-C5	RCA	0	0	0	0	0	0	0	0	1	0	1	0	0	1	0	0	1	0	0
ANT28_SAMPLE178_METAG_LLLEPJCG	RCA-C5	RCA	0	0	0	0	0	0	0	0	1	1	1	0	0	1	0	1	1	0	0
ANT28_SAMPLE179_METAG_HGGFONEJ	RCA-C5	RCA	0	0	0	0	0	0	0	0	1	1	1	0	0	1	0	1	1	0	0
ANT28_SAMPLE241_METAG_CPIDHMEF	RCA-C5	RCA	0	0	0	0	0	0	0	0	1	1	1	0	0	1	0	1	1	0	0
ANT28_SAMPLE287_METAG_LNAAOIAO	RCA-C5	RCA	0	0	0	0	0	0	0	0	1	1	1	0	0	1	0	1	0	0	0
TARA_SAMEA2621401_METAG_FPOJAMCL	RCA-C5	RCA	0	0	0	0	0	0	0	0	1	1	1	0	0	1	0	1	1	0	0
NSEA_SAMEA5404052_METAG_20100511B77G0	RCA-C6	RCA	0	0	0	0	0	0	1	0	1	1	1	0	0	1	0	0	1	0	0
Planktomarina temperata RCA23	RCA-C6	RCA	0	0	0	0	0	0	1	0	1	0	0	0	0	1	0	1	1	0	0
Rhodobacteraceae bacterium IMCC1909	RCA-C6	RCA	0	0	0	0	0	0	1	1	1	0	0	0	0	1	1	0	1	0	0
Rhodobacteraceae bacterium IMCC1923	RCA-C6	RCA	0	0	0	0	0	0	1	1	1	0	0	0	0	1	1	0	1	0	0
Rhodobacteraceae bacterium IMCC1933	RCA-C6	RCA	0	0	0	0	0	0	1	1	1	0	0	0	0	1	1	0	1	0	0
Roseobacter bacterium LE17	RCA-C6	RCA	0	0	0	0	0	0	1	0	1	0	0	0	0	1	0	0	1	0	0
ANT28_SAMPLE296_METAG_ENLIAGMA	RCA-C7	RCA	0	0	0	0	0	0	1	1	1	1	1	0	0	1	0	0	1	0	0
ANT28_SAMPLE297_METAG_LFGHACKE	RCA-C7	RCA	0	0	0	0	0	0	1	0	0	1	1	0	0	1	0	0	1	0	0
NSEA_SAMEA5405941_METAG_20120503B5G4	RCA-C8	RCA	0	0	0	0	0	0	0	0	1	1	1	0	0	0	0	0	1	0	0
GCA_900172285.1_R.aestuarii_CECT7745	Roseovarius-1	Roseovarius	1	0	1	1	1	1	0	0	1	1	1	1	0	1	0	1	1	0	0
GCA_003634925.1_ASM363492v1_genomic	Roseovarius-10	Roseovarius	1	0	1	1	1	0	0	0	0	1	1	0	0	1	0	1	1	0	0
GCA_900142665.1_IMG-taxon_2700988706	Roseovarius-11	Roseovarius	0	1	0	1	1	1	1	1	0	1	1	0	0	1	1	1	1	0	0
GCA_900142765.1_IMG-taxon_2700988728	Roseovarius-12	Roseovarius	1	1	1	0	0	0	1	1	0	1	1	0	0	1	1	1	1	0	0
GCA_001441615.1_ASM144161v1_genomic	Roseovarius-13	Roseovarius	0	1	0	0	0	0	1	1	1	1	1	0	0	1	1	1	1	0	0
GCA_002917925.1_ASM291792v1_genomic	Roseovarius-13	Roseovarius	0	1	0	0	0	0	1	1	1	1	1	0	0	1	0	1	1	0	0
GCA_001441635.1_ASM144163v1_genomic	Roseovarius-14	Roseovarius	1	1	1	1	1	0	1	1	1	1	1	0	0	1	0	1	1	0	0
TARA_SAMEA2621191_METAG_NNALOPNJ	Roseovarius-15	Roseovarius	0	0	0	0	0	0	0	0	1	0	1	0	0	1	0	0	1	0	0
GCA_000152625.1_ASM15262v1_genomic	Roseovarius-15	Roseovarius	0	0	0	1	0	0	0	0	1	1	1	0	0	1	0	0	1	0	0
GCA_900109455.1_IMG-taxon_2693429884	Roseovarius-16	Roseovarius	1	1	1	0	0	0	1	1	1	1	1	0	0	1	0	1	1	0	0
GCA_900142625.1_IMG-taxon_2700988702	Roseovarius-17	Roseovarius	0	1	0	1	1	1	1	1	1	1	1	1	0	1	0	1	1	0	0
GCA_900172365.1_R.gaetbulli_CECT8370	Roseovarius-17	Roseovarius	0	1	0	1	1	1	1	1	1	1	1	1	0	1	1	1	1	0	0
GCA_900115165.1_IMG-taxon_2622736530	Roseovarius-18	Roseovarius	0	1	0	1	1	1	1	1	1	1	1	1	0	1	0	1	1	0	0
GCA_900172295.1_P.litorisediminis_CECT8287	Roseovarius-19	Roseovarius	0	1	0	1	1	1	1	1	0	1	1	1	0	1	0	1	1	0	0
GCA_900172335.1_R.albus_CECT7450	Roseovarius-2	Roseovarius	1	0	1	1	1	0	0	0	1	1	1	1	0	1	0	0	1	0	0
GCA_002834145.1_ASM283414v1_genomic	Roseovarius-20	Roseovarius	0	0	0	1	1	1	0	0	0	1	1	0	0	1	0	1	1	0	0
GCA_003072125.1_ASM307212v1_genomic	Roseovarius-3	Roseovarius	0	0	0	1	1	1	0	0	0	1	1	1	0	1	0	0	1	0	0
GCA_900156535.1_IMG-taxon_2681812935	Roseovarius-4	Roseovarius	0	0	0	1	1	1	0	0	0	1	1	1	0	1	0	1	1	0	0
GCA_000768555.3_Rosmuc_1.1_genomic	Roseovarius-5	Roseovarius	0	1	0	1	1	1	1	1	1	1	1	0	0	1	1	1	1	0	0
TARA_SAMEA2621191_METAG_JOABIJEI	Roseovarius-5	Roseovarius	0	0	0	1	1	1	1	1	1	1	1	0	0	1	1	1	1	0	0
TARA_SAMEA2623403_METAG_MFMFELKN	Roseovarius-6	Roseovarius	0	1	0	0	0	1	1	1	1	1	1	0	0	1	1	1	1	0	0
GCA_002925845.1_ASM292584v1_genomic	Roseovarius-7	Roseovarius	1	1	1	1	1	1	0	1	0	1	1	0	0	1	0	1	1	0	0
TARA_SAMEA2621528_METAG_GNGMLFPE	Roseovarius-7	Roseovarius	1	1	0	1	1	1	0	1	1	1	1	0	0	1	0	1	1	0	0
GCA_900109855.1_IMG-taxon_2619619026	Roseovarius-8	Roseovarius	0	1	0	1	1	0	1	1	1	1	1	0	0	1	0	1	1	0	0
TARA_SAMEA2622765_METAG_NBAIIJFA	Roseovarius-9	Roseovarius	0	1	0	1	1	1	1	1	1	1	1	0	0	1	0	1	1	0	0
GCA_900129345.1_IMG-taxon_2695420938	Rugeria-1	Rugeria	1	0	1	1	1	1	0	0	1	1	1	0	0	1	0	0	1	1	0
GCA_900141625.1_IMG-taxon_2698536695	Rugeria-1	Rugeria	1	0	1	1	1	1	1	0	1	1	1	0	0	1	0	0	1	1	0
GCA_900185035.1_R.arenilitoris_CECT8715	Rugeria-1	Rugeria	1	1	1	1	1	1	1	1	1	1	1	0	0	1	0	0	1	1	0
GCA_001507595.1_ASM150759v1_genomic	Rugeria-2	Rugeria	1	0	1	1	1	1	0	0	1	1	1	0	0	1	0	1	1	1	0
GCA_000192475.2_ASM19247v1_genomic	Rugeria-3	Rugeria	1	1	1	1	1	1	1	1	1	1	1	0	0	1	0	0	1	0	0
GCA_900106805.1_IMG-taxon_2693429872	Rugeria-4	Rugeria	1	0	1	1	1	1	0	0	0	1	1	1	0	1	0	1	1	0	0
GCA_001458195.1_R.atlanticaCECT4292	Rugeria-5	Rugeria	1	1	1	1	1	1	1	1	0	1	1	0	0	1	0	0	1	0	0
GCA_001458295.1_Ruegeria_sp._CECT5091	Rugeria-6	Rugeria	1	0	1	1	1	1	0	0	0	1	1	1	0	1	0	1	1	0	0
GCA_900172215.1_R.meonggei_CECT8411	Rugeria-7	Rugeria	1	1	1	1	1	1	1	1	1	1	1	1	0	1	0	0	1	0	0
GCA_900182615.1_IMG-taxon_2724679780	Rugeria-8	Rugeria	1	1	1	1	1	1	1	1	0	1	1	0	0	1	0	0	1	0	0
GCA_001507545.1_ASM150754v1_genomic	Rugeria-9	Rugeria	1	1	1	0	0	0	1	1	1	1	1	0	0	1	0	1	1	0	0
GCA_000622405.1_12864_draft_genomic	sulfitobacter-1	sulfitobacter	0	1	0	0	0	0	1	1	1	1	1	0	0	1	0	1	1	1	0
GCA_900113435.1_IMG-taxon_2616644813	sulfitobacter-10	sulfitobacter	0	0	0	0	0	0	1	0	0	1	1	0	0	1	0	1	1	0	0
TARA_SAMEA2622112_METAG_MLEFJOOD	sulfitobacter-10	sulfitobacter	0	0	0	0	0	0	1	0	1	1	1	0	0	1	0	1	1	0	0
TARA_SAMEA4396941_METAG_HADKALDI	sulfitobacter-10	sulfitobacter	0	1	0	0	0	0	1	1	0	1	1	0	0	1	0	1	1	0	0
GCA_900102535.1_IMG-taxon_2634166359	sulfitobacter-11	sulfitobacter	0	1	0	0	0	0	1	1	0	1	1	0	0	1	0	1	1	0	0
GCA_900116285.1_IMG-taxon_2619619641	sulfitobacter-12	sulfitobacter	0	1	0	0	0	0	1	1	1	1	1	0	0	1	0	1	1	1	0
TARA_SAMEA4397536_METAG_IBGBAAJA	sulfitobacter-13	sulfitobacter	1	1	1	1	0	0	1	1	1	1	1	0	0	1	0	1	1	1	0
NSEA_SAMEA5406739_METAG_20160419B37G1	sulfitobacter-14	sulfitobacter	0	1	0	1	1	0	1	1	1	1	1	0	0	1	0	1	1	1	0
NSEA_SAMEA5404440_METAG_20110404B29G1	sulfitobacter-15	sulfitobacter	0	1	0	0	0	0	1	1	1	1	1	1	0	1	0	1	1	0	0
TARA_SAMEA4396941_METAG_NMOKIAAF	sulfitobacter-16	sulfitobacter	0	1	0	1	0	0	1	1	1	1	1	1	0	1	0	1	1	1	0
TARA_SAMEA4397330_METAG_AJIEMPFL	sulfitobacter-17	sulfitobacter	1	1	1	1	1	1	1	1	0	1	1	1	0	1	0	1	1	1	0
TARA_SAMEA4397330_METAG_IIKHBEIA	sulfitobacter-18	sulfitobacter	0	1	0	0	0	0	1	1	1	1	1	0	0	1	1	1	1	1	0
GCA_003054325.1_ASM305432v1_genomic	sulfitobacter-19	sulfitobacter	1	1	1	0	0	1	1	1	0	1	1	0	0	1	0	1	1	0	0
TARA_SAMEA4398067_METAG_BMGDKCLP	sulfitobacter-2	sulfitobacter	0	0	0	0	0	0	0	0	0	1	1	0	0	1	0	1	1	0	0
TARA_SAMEA4397330_METAG_HPNADKDC	sulfitobacter-20	sulfitobacter	1	1	1	0	0	0	1	1	0	1	1	0	0	1	0	1	1	0	0
GCA_000622325.1_MM124_draft_genomic	sulfitobacter-21	sulfitobacter	0	1	0	0	0	0	1	1	1	1	1	0	0	1	0	1	1	0	0
GCA_000622385.1_NB77_draft_genomic	sulfitobacter-22	sulfitobacter	0	1	0	0	0	0	1	1	1	1	1	0	0	1	0	1	1	1	0
GCA_000622365.1_NB68_draft_genomic	sulfitobacter-23	sulfitobacter	0	1	0	0	0	0	1	1	1	1	1	0	0	1	1	1	1	0	0
GCA_900112755.1_IMG-taxon_2619619004	sulfitobacter-24	sulfitobacter	0	1	0	1	0	0	1	1	1	1	1	1	0	1	0	1	1	1	0
NSEA_SAMEA5405243_METAG_20110523B85G1	sulfitobacter-25	sulfitobacter	0	0	0	0	0	0	1	0	1	1	1	0	0	1	0	1	1	1	0
TARA_SAMEA4396515_METAG_MAOJNANK	sulfitobacter-3	sulfitobacter	0	1	0	1	0	0	1	1	1	1	1	0	0	1	0	1	1	0	0
TARA_SAMEA4397920_METAG_AOALJNEL	sulfitobacter-4	sulfitobacter	0	1	0	0	0	0	1	1	0	1	1	0	0	1	0	1	1	1	0
GCA_003610455.1_ASM361045v1_genomic	sulfitobacter-5	sulfitobacter	0	1	0	0	0	0	1	1	1	1	1	1	0	1	1	1	1	1	0
TARA_SAMEA4397920_METAG_NBNHFLOD	sulfitobacter-6	sulfitobacter	0	1	0	0	0	0	1	1	1	1	1	1	0	1	1	1	1	1	0
GCA_900106935.1_IMG-taxon_2622736431	sulfitobacter-7	sulfitobacter	0	0	1	0	0	0	1	1	1	1	1	0	0	1	0	1	1	1	0
MALA_SAMN05422195_METAG_NEANBIPH	sulfitobacter-7	sulfitobacter	0	1	0	0	0	0	1	1	0	1	1	0	0	1	0	1	1	1	0
GCA_900103185.1_IMG-taxon_2622736527	sulfitobacter-8	sulfitobacter	0	1	0	0	0	0	1	1	0	1	1	0	0	1	0	1	1	1	0
TARA_SAMEA2621528_METAG_GAEKHINC	sulfitobacter-8	sulfitobacter	0	0	0	0	0	0	1	1	1	1	1	0	0	1	0	1	1	1	0
TARA_SAMEA4396515_METAG_EGMEDFPO	sulfitobacter-9	sulfitobacter	0	0	0	0	0	0	1	0	1	0	1	0	0	1	0	1	1	0	0
GCA_000172095.1_ASM17209v1_genomic	sulfitobacter-9	sulfitobacter	0	0	0	0	0	0	1	0	1	1	1	1	0	1	0	1	1	0	0
ANT28_SAMPLE241_METAG_JCAHKLIB	TCR-A	TCR	0	0	0	0	0	0	0	0	0	1	1	0	0	1	0	0	1	0	0
TARA_SAMEA2621487_METAG_GMPAMBEI	TCR-A	TCR	0	0	0	0	0	0	0	0	1	1	1	0	0	1	0	1	1	0	0
TARA_SAMEA2621509_METAG_MPBCKPHO	TCR-A	TCR	0	0	0	0	0	0	0	0	1	1	1	0	0	1	0	0	1	0	0
TARA_SAMEA4397983_METAG_OLBGKPMH	TCR-B	TCR	0	0	0	0	0	0	1	1	1	0	1	0	0	1	0	0	1	0	0
TARA_SAMEA4397239_METAG_KKOONDLB	TCR-B	TCR	0	0	0	0	0	0	1	1	1	1	1	0	0	1	0	0	1	0	0
TARA_SAMEA4397278_METAG_OEEGOFGB	TCR-B	TCR	0	0	0	0	0	0	1	1	1	1	1	0	0	1	0	0	0	0	0
TARA_SAMEA4397311_METAG_JMIIIKEJ	TCR-B	TCR	0	0	0	0	0	0	1	1	1	1	1	0	0	1	0	0	1	0	0
TARA_SAMEA4397390_METAG_OANBIOOI	TCR-B	TCR	0	0	0	0	0	0	1	1	1	1	1	0	0	1	0	0	1	0	0
TARA_SAMEA4397426_METAG_AIPELCJN	TCR-B	TCR	0	0	0	0	0	0	1	1	1	1	1	0	0	1	0	0	1	0	0
TARA_SAMEA4397516_METAG_NBMHCLPA	TCR-B	TCR	0	0	0	0	0	0	1	1	1	1	1	0	0	1	0	0	1	0	0
TARA_SAMEA4397569_METAG_FLCEJGBL	TCR-B	TCR	0	0	0	0	0	0	1	1	1	1	1	0	0	1	0	0	1	0	0
TARA_SAMEA4397611_METAG_GLLDCGJJ	TCR-B	TCR	0	0	0	0	0	0	1	1	1	1	1	0	0	1	0	0	1	0	0
TARA_SAMEA4397649_METAG_EBHOBEIG	TCR-B	TCR	0	0	0	0	0	0	1	1	1	1	1	0	0	1	0	0	1	0	0
TARA_SAMEA4397705_METAG_JFCINLJN	TCR-B	TCR	0	0	0	0	0	0	1	1	1	1	1	0	0	1	0	0	1	0	0
TARA_SAMEA4397798_METAG_CFPPPCED	TCR-B	TCR	0	0	0	0	0	0	1	1	1	1	1	0	0	1	0	0	1	0	0
TARA_SAMEA4397903_METAG_BMKFPANH	TCR-B	TCR	0	0	0	0	0	0	1	1	1	1	1	0	0	1	0	0	1	0	0
TARA_SAMEA4398009_METAG_MODGJEKJ	TCR-B	TCR	0	1	0	0	0	0	1	1	0	1	1	0	0	1	0	0	1	0	0
TARA_SAMEA4398067_METAG_JAKAJNGF	TCR-B	TCR	0	0	0	0	0	0	1	1	1	1	1	0	0	1	0	0	1	0	0
TARA_SAMEA4398094_METAG_HGDMBOBN	TCR-B	TCR	0	0	0	0	0	0	1	1	1	1	1	0	0	1	0	0	1	0	0
TARA_SAMEA4398150_METAG_MPKBFDJI	TCR-B	TCR	0	0	0	0	0	0	1	1	1	1	1	0	0	1	0	0	1	0	0
NSEA_SAMEA5406367_METAG_20160316B26G1	TCR-C	TCR	0	0	0	0	0	0	1	1	1	0	1	0	0	1	0	0	1	0	0
TARA_SAMEA2591074_METAG_MMNGHOGL	TCR-C	TCR	0	0	0	0	0	0	0	0	1	1	1	0	0	1	0	0	0	0	0
TARA_SAMEA4396496_METAG_HDILNDHF	TCR-C	TCR	0	0	0	0	0	0	0	0	1	1	1	0	0	1	0	0	1	0	0
ANT28_SAMPLE296_METAG_IEHIDOCF	TCR-D	TCR	0	0	0	0	0	0	0	0	1	0	1	0	0	1	0	0	1	0	0
TARA_SAMEA2620979_METAG_JAHMFKHJ	TCR-D	TCR	0	0	0	0	0	0	0	0	1	0	1	0	0	1	0	0	1	0	0
MARD_SAMN02441634_SAGS_MMP02441634	TCR-D	TCR	0	0	0	0	0	0	0	0	0	1	1	0	0	1	0	0	1	0	0
NSEA_SAMEA5404848_METAG_20110506B63G1	TCR-D	TCR	0	0	0	0	0	0	1	1	1	1	1	0	0	1	0	0	1	0	0
TARA_SAMEA4396424_METAG_BCADOMNA	TCR-D	TCR	0	0	0	0	0	0	0	0	1	1	1	0	0	1	0	0	1	0	0
TARA_SAMEA4396496_METAG_HGBPLAFP	TCR-D	TCR	0	0	0	0	0	0	0	0	1	1	1	0	0	1	0	0	1	0	0
TARA_SAMEA4396538_METAG_NENAJCNL	TCR-D	TCR	0	0	0	0	0	0	0	0	1	1	1	0	0	1	0	0	1	0	0
TARA_SAMEA4397101_METAG_IGBOOOBF	TCR-D	TCR	0	0	0	0	0	0	0	0	1	1	1	0	0	1	0	0	1	0	0
TARA_SAMEA4397157_METAG_ICMFHGLI	TCR-D	TCR	0	0	0	0	0	0	0	0	1	1	1	0	0	1	0	0	1	0	0
TARA_SAMEA4397196_METAG_IJOKKCJK	TCR-D	TCR	0	0	0	0	0	0	0	0	1	1	1	0	0	1	0	0	1	0	0
TARA_SAMEA2620970_METAG_BDFNEAFP	TCR-D	TCR	0	0	0	0	0	0	0	0	1	0	1	0	0	0	0	0	1	0	0
GCA_000153745.1_ASM15374v1_genomic (HTCC2255)	TCR-D	TCR	0	0	0	0	0	0	0	0	1	0	0	0	0	0	0	0	0	0	0
TARA_SAMEA4397278_METAG_HMPOCABJ	TCR-E	TCR	0	0	0	0	0	0	0	0	0	0	1	0	0	1	0	0	1	0	0
TARA_SAMEA4398009_METAG_OLOKOLBK	TCR-E	TCR	0	0	0	0	0	0	0	1	1	0	1	0	0	1	0	0	1	0	0
BGEO_SAMN07136485_METAG_OFIIIPJP	TCR-E	TCR	0	0	0	0	0	0	0	1	1	1	1	0	0	1	0	0	1	0	0
NSEA_SAMEA5405425_METAG_20110530B77G1	TCR-E	TCR	0	0	0	0	0	0	0	1	1	1	1	0	0	1	0	0	1	0	0
TARA_SAMEA2621401_METAG_MDDNCBON	TCR-E	TCR	0	0	0	0	0	0	0	0	1	1	1	0	0	1	0	0	1	0	0
TARA_SAMEA2621423_METAG_MDBMBIPE	TCR-E	TCR	0	0	0	0	0	0	0	0	1	1	1	0	0	1	0	0	1	0	0
TARA_SAMEA4396538_METAG_JPBGGFFI	TCR-E	TCR	0	0	0	0	0	0	0	0	1	1	1	0	0	1	0	0	1	0	0
TARA_SAMEA4396971_METAG_BBONIEKG	TCR-E	TCR	0	0	0	0	0	0	0	0	1	1	1	0	0	1	0	0	1	0	0
TARA_SAMEA4397101_METAG_FDAENHHH	TCR-E	TCR	0	0	0	0	0	0	0	1	1	1	1	0	0	1	0	0	1	0	0
TARA_SAMEA4397157_METAG_PMAKHLKI	TCR-E	TCR	0	0	0	0	0	0	0	0	1	1	1	0	0	1	0	0	1	0	0
TARA_SAMEA4397196_METAG_CHNOLNNG	TCR-E	TCR	0	0	0	0	0	0	0	1	1	1	1	0	0	1	0	0	1	0	0
TARA_SAMEA4397239_METAG_LNCEEDGJ	TCR-E	TCR	0	0	0	0	0	0	0	0	1	1	1	0	0	1	0	0	1	0	0
TARA_SAMEA4397426_METAG_PCBOMFDG	TCR-E	TCR	0	0	0	0	0	0	0	1	1	1	1	0	0	1	0	0	1	0	0
TARA_SAMEA4397516_METAG_LNDPMEGG	TCR-E	TCR	0	0	0	0	0	0	0	1	1	1	1	0	0	1	0	0	1	0	0
TARA_SAMEA4397569_METAG_BHFKLDDG	TCR-E	TCR	0	0	0	0	0	0	0	1	1	1	1	0	0	1	0	0	1	0	0
TARA_SAMEA4397611_METAG_BEMFKKJM	TCR-E	TCR	0	0	0	0	0	0	0	0	1	1	1	0	0	1	0	0	1	0	0
TARA_SAMEA4397649_METAG_NNLKDBAN	TCR-E	TCR	0	0	0	0	0	0	0	1	1	1	1	0	0	1	0	0	1	0	0
TARA_SAMEA4397705_METAG_DCMKOCPI	TCR-E	TCR	0	0	0	0	0	0	0	1	1	1	1	0	0	1	0	0	1	0	0
TARA_SAMEA4397798_METAG_DOHOKHCJ	TCR-E	TCR	0	0	0	0	0	0	0	1	1	1	1	0	0	1	0	0	1	0	0
TARA_SAMEA4397930_METAG_JDAPHHFF	TCR-E	TCR	0	1	0	0	0	0	1	1	0	1	1	0	0	1	0	0	1	0	0
TARA_SAMEA4398067_METAG_FFCGELPJ	TCR-E	TCR	0	0	0	0	0	0	0	0	1	1	1	0	0	1	0	0	1	0	0
TARA_SAMEA4398150_METAG_JLCPFBNK	TCR-E	TCR	0	0	0	0	0	0	0	1	1	1	1	0	0	1	0	0	1	0	0
TARA_SAMEA4398176_METAG_FHCHNHJL	TCR-E	TCR	0	0	0	0	0	0	0	0	1	1	1	0	0	1	0	0	1	0	0
TARA_SAMEA4398219_METAG_GEKBPNCA	TCR-E	TCR	0	0	0	0	0	0	0	0	1	1	1	0	0	1	0	0	1	0	0
TARA_SAMEA4398247_METAG_CEHMAFOJ	TCR-E	TCR	0	0	0	0	0	0	0	1	1	1	1	0	0	1	0	0	1	0	0
TARA_SAMEA4398296_METAG_IEFMEDEK	TCR-E	TCR	0	0	0	0	0	0	0	0	1	1	1	0	0	1	0	0	1	0	0
TARA_SAMEA4398341_METAG_NCMPLFMA	TCR-E	TCR	0	0	0	0	0	0	0	0	1	1	1	0	0	1	0	0	1	0	0
TARA_SAMEA4398370_METAG_FOIFAOEO	TCR-E	TCR	0	0	0	0	0	0	0	0	1	1	1	0	0	1	0	0	1	0	0
TARA_SAMEA4397842_METAG_DGKKFFBP	TCR-E	TCR	0	0	0	0	0	0	0	1	1	1	1	0	0	0	0	0	1	0	0
NSEA_SAMEA5403722_METAG_20100408B75G1	TCR-F	TCR	0	0	0	1	0	0	0	0	0	1	1	0	0	1	0	1	1	0	0
TARA_SAMEA4397295_METAG_KBDLACKE	TCR-G	TCR	1	0	1	1	0	0	0	0	0	1	1	0	0	1	0	1	1	0	0
TARA_SAMEA4397445_METAG_ICPPIAOP	TCR-G	TCR	1	1	0	1	0	0	0	0	1	1	1	0	0	1	0	1	1	0	0

## Sheet: S23 vitamine
Table S23. Presence/Absence of vitamine metabolisms related pathways and modulesin each genome of major Roseobacter lineages and genera.
Genome	Species	Cluster/Genus	Thiamin (B1) biosynthesis	Riboflavin biosynthesis (B2)	Cobalamin biosynthesis (B12)	Transporter: vitamin B12	Transporter: thiamin(B1)	Biotin biosynthetic pathway (desthiobiotin auxotroph)	Biotin auxotroph
TARA_SAMEA2621045_METAG_HIJDHLLM	AAPR-A	AAPR	0	1	1	0	0	0	1
TARA_SAMEA4396424_METAG_DGMOOONO	AAPR-A	AAPR	0	1	1	0	0	0	1
TARA_SAMEA4396496_METAG_BPKEAHCI	AAPR-A	AAPR	0	1	1	0	0	0	1
BGEO_SAMN07136635_METAG_POIOBJEL	AAPR-A	AAPR	0	1	1	0	0	0	1
BGEO_SAMN07136637_METAG_OCMOFIBF	AAPR-A	AAPR	0	1	1	0	0	0	1
BGEO_SAMN07136494_METAG_OJIAIAMA	AAPR-A	AAPR	0	1	1	0	0	0	1
TARA_SAMEA2621013_METAG_GHNACFLA	AAPR-A	AAPR	0	1	1	0	0	0	1
TARA_SAMEA2621021_METAG_HCLFMGNE	AAPR-A	AAPR	0	1	1	0	0	0	1
BGEO_SAMN07136492_METAG_MPAAMFAL	AAPR-A	AAPR	0	1	1	0	0	0	1
TARA_SAMEA2623627_METAG_IGAMABGL	AAPR-A	AAPR	0	1	1	0	0	0	1
BGEO_SAMN07136493_METAG_BGLPFNCA	AAPR-A	AAPR	0	1	1	0	0	0	1
TARA_SAMEA2623886_METAG_DCCFAOBI	AAPR-A	AAPR	0	1	1	0	0	0	1
TARA_SAMEA2623919_METAG_CLGBBDCI	AAPR-A	AAPR	0	1	1	0	0	0	1
TARA_SAMEA2621812_METAG_HPILOGFH	AAPR-B	AAPR	0	1	1	0	0	0	1
TARA_SAMEA2623135_METAG_OFDKOGHH	AAPR-B	AAPR	0	1	1	0	0	0	1
TARA_SAMEA2621779_METAG_FHAGAFHB	AAPR-B	AAPR	0	1	1	0	0	0	1
GORG_SAMEA6076714_SAGS_AG313B09	AAPR-B	AAPR	0	0	0	0	0	0	1
ANT28_SAMPLE326_METAG_CCPPCIGC	AAPR-B	AAPR	0	1	1	0	0	0	1
BGEO_SAMN07136961_METAG_DPLCEFJG	AAPR-B	AAPR	0	1	1	0	0	0	1
TARA_SAMEA4396496_METAG_CGAKDNHB	AAPR-B	AAPR	0	1	1	0	0	0	1
TARA_SAMEA4396424_METAG_GDLLDJOF	AAPR-B	AAPR	0	1	1	0	0	0	1
ANT28_SAMPLE330_METAG_GDBNGPIK	AAPR-B	AAPR	0	1	1	0	0	0	1
TARA_SAMEA4397730_METAG_BMOGKBND	AAPR-C	AAPR	0	0	1	0	0	0	1
TARA_SAMEA2621423_METAG_HFECBNAM	AAPR-C	AAPR	0	0	0	0	0	0	1
TARA_SAMEA4398176_METAG_ANPPPFJE	AAPR-C	AAPR	0	1	0	0	0	0	1
TARA_SAMEA4398296_METAG_NFCCDKGK	AAPR-C	AAPR	0	1	1	0	0	0	1
TARA_SAMEA4396538_METAG_BIOFLJNB	AAPR-C	AAPR	0	1	1	0	0	0	1
TARA_SAMEA4397355_METAG_PEJENKIE	AAPR-C	AAPR	0	0	1	0	0	0	1
TARA_SAMEA4398341_METAG_KIJHNJOD	AAPR-C	AAPR	0	0	1	0	0	0	1
TARA_SAMEA4397004_METAG_GKMOHOJO	AAPR-C	AAPR	0	0	1	0	0	0	1
TARA_SAMEA4397516_METAG_CJNFLEHD	AAPR-C	AAPR	0	1	1	0	0	0	1
TARA_SAMEA4397930_METAG_CAFNLJIB	AAPR-C	AAPR	0	1	0	0	0	0	1
TARA_SAMEA4398219_METAG_PFNKPPAH	AAPR-C	AAPR	0	1	0	0	0	0	1
TARA_SAMEA4397072_METAG_FBINOIKL	AAPR-C	AAPR	0	0	1	0	0	0	1
TARA_SAMEA4397611_METAG_CMELBKCI	AAPR-C	AAPR	0	1	1	0	0	0	1
TARA_SAMEA4397983_METAG_ONMPNHKG	AAPR-C	AAPR	0	1	1	0	0	0	1
TARA_SAMEA4398150_METAG_GHMKAIHL	AAPR-C	AAPR	0	0	1	0	0	0	1
TARA_SAMEA4398370_METAG_NBIHMDII	AAPR-C	AAPR	0	1	1	0	0	0	1
BGEO_SAMN07136961_METAG_MADCCAJI	AAR-B	AAR	0	1	1	0	0	0	1
TARA_SAMEA2621423_METAG_HINHENBD	AAR-C	AAR	0	1	1	0	0	0	1
TARA_SAMEA2621401_METAG_FKLCAOJE	AAR-C	AAR	0	1	1	0	0	0	1
TARA_SAMEA4396424_METAG_FPAEDCIP	AAR-D	AAR	0	1	1	0	0	0	1
NSEA_SAMEA5404292_METAG_20110324B75G1	AAR-D	AAR	0	1	1	0	0	0	1
TARA_SAMEA2623627_METAG_GIFJOKAA	AAR-D	AAR	0	1	1	0	0	0	1
TARA_SAMEA4397072_METAG_LOEBEJDP	AAR-E	AAR	0	1	0	0	0	0	1
TARA_SAMEA4397611_METAG_DAEPNFKN	AAR-E	AAR	0	1	1	0	0	0	1
TARA_SAMEA4398176_METAG_EKMINEPI	AAR-E	AAR	0	1	1	0	0	0	1
TARA_SAMEA4397278_METAG_GPKKHNOL	AAR-E	AAR	0	1	1	0	0	0	1
TARA_SAMEA4397569_METAG_MBIHDIFA	AAR-E	AAR	0	1	1	0	0	0	1
TARA_SAMEA4397983_METAG_MPJDDEPK	AAR-E	AAR	0	1	1	0	0	0	1
TARA_SAMEA4398150_METAG_JBBHFEAI	AAR-E	AAR	0	1	1	0	0	0	1
TARA_SAMEA4397355_METAG_HDEMGIME	AAR-E	AAR	0	1	0	0	0	0	1
TARA_SAMEA4398219_METAG_BOCMGCFG	AAR-E	AAR	0	1	1	0	0	0	1
TARA_SAMEA4397730_METAG_EJMNACNA	AAR-E	AAR	0	1	0	0	0	0	1
TARA_SAMEA4397239_METAG_BGNPFJBK	AAR-E	AAR	0	1	1	0	0	0	1
TARA_SAMEA4397930_METAG_EBPJPIPN	AAR-E	AAR	0	1	0	0	0	0	1
TARA_SAMEA4397516_METAG_OFLOKOLE	AAR-E	AAR	0	1	1	0	0	0	1
TARA_SAMEA2621021_METAG_DLAKHKMF	AAR-A	AAR	0	1	1	0	0	0	1
TARA_SAMEA4397034_METAG_BEJJLMAO	Ascidiaceihabitans-1	Ascidiaceihabitans	0	1	1	0	0	0	1
TARA_SAMEA4397101_METAG_NFHPKJOG	Ascidiaceihabitans-2	Ascidiaceihabitans	0	1	1	0	0	0	1
NSEA_SAMEA5403854_METAG_20100423B54G1	Ascidiaceihabitans-3	Ascidiaceihabitans	0	1	1	0	0	0	1
TARA_SAMEA4398067_METAG_AODAAFBN	Ascidiaceihabitans-4	Ascidiaceihabitans	0	1	1	0	0	0	1
TARA_SAMEA4398067_METAG_GFOFJNFI	Ascidiaceihabitans-5	Ascidiaceihabitans	0	1	1	0	0	0	1
GCA_000712315.1_SOAPdenovo_v1.05_genomic	Ascidiaceihabitans-6	Ascidiaceihabitans	0	1	1	0	0	0	1
TARA_SAMEA4398168_METAG_NGBJHDBI	Ascidiaceihabitans-7	Ascidiaceihabitans	0	1	1	0	0	0	1
TARA_SAMEA4397330_METAG_GENHDNHJ	Ascidiaceihabitans-8	Ascidiaceihabitans	0	1	1	0	0	0	1
GCA_900302465.1_A.donghaensisCECT8599	Ascidiaceihabitans-9	Ascidiaceihabitans	0	1	1	0	0	0	1
GORG_SAMEA6069419_SAGS_AG891A07	COR-1-A1	COR	0	1	1	0	0	0	1
TARA_SAMEA2623426_METAG_KAEABNLA	COR-1-A1	COR	0	0	0	0	0	0	1
TARA_SAMEA2620672_METAG_MFHBKKEN	COR-1-A1	COR	0	1	0	0	0	0	1
TARA_SAMEA2623059_METAG_DKMMFCNI	COR-1-A1	COR	0	1	0	0	0	0	1
TARA_SAMEA2619857_METAG_LJFMPKNA	COR-1-A1	COR	0	1	0	0	0	0	1
TARA_SAMEA2619927_METAG_MEJAMGAC	COR-1-A1	COR	0	0	0	0	0	0	1
TARA_SAMEA2619952_METAG_LBLFBJOD	COR-1-A1	COR	0	1	0	0	0	0	1
TARA_SAMEA2591057_METAG_BPADKHOK	COR-1-A1	COR	0	1	0	0	0	0	1
TARA_SAMEA2620756_METAG_NKIADMFC	COR-1-A1	COR	0	0	0	0	0	0	1
TARA_SAMEA2623446_METAG_JEDKLFLN	COR-1-A1	COR	0	1	0	0	0	0	1
TARA_SAMEA2620081_METAG_LAEPGECB	COR-1-A1	COR	0	1	0	0	0	0	1
TARA_SAMEA2622316_METAG_HMMPOBFH	COR-1-A1	COR	0	1	0	0	0	0	1
BGEO_SAMN07136523_METAG_NAOEEIJK	COR-1-A1	COR	0	1	0	0	0	0	1
ANT28_SAMPLE319_METAG_NALDLHEJ	COR-1-A1	COR	0	1	0	0	0	0	1
TARA_SAMEA2620000_METAG_FMIIHIAE	COR-1-A1	COR	0	0	0	0	0	0	1
TARA_SAMEA2620021_METAG_ONOGOLGO	COR-1-A1	COR	0	0	0	0	0	0	1
ANT28_SAMPLE320_METAG_PBABFCPA	COR-1-A1	COR	0	1	0	0	0	0	1
TARA_SAMEA2620890_METAG_HBIKNMDE	COR-1-A1	COR	0	1	0	0	0	0	1
GORG_SAMEA6078353_SAGS_AG343P20	COR-1-A2	COR	0	1	1	0	0	0	1
GORG_SAMEA6075594_SAGS_AG390A18	COR-1-A3	COR	0	0	0	0	0	0	1
TARA_SAMEA2623135_METAG_LDGMKPKO	COR-1-A4	COR	0	0	0	0	0	0	1
ANT28_SAMPLE330_METAG_KGKOPMLP	COR-1-A5	COR	0	1	1	0	0	0	1
ANT28_SAMPLE329_METAG_AMJOCEKD	COR-1-A5	COR	0	1	0	0	0	0	1
TARA_SAMEA2619548_METAG_ABDAHGFN	COR-1-A5	COR	0	1	0	0	0	0	1
TARA_SAMEA4396496_METAG_OEDDIACM	COR-1-A5	COR	0	1	1	0	0	0	1
TARA_SAMEA4396424_METAG_KNILDMLM	COR-1-A5	COR	0	1	1	0	0	0	1
ANT28_SAMPLE326_METAG_MJFKGJMM	COR-1-A5	COR	0	1	1	0	0	0	1
BGEO_SAMN07136957_METAG_JHJAOENF	COR-1-A5	COR	0	1	0	0	0	0	1
BGEO_SAMN07136958_METAG_ONFKAAMD	COR-1-A5	COR	0	1	0	0	0	0	1
TARA_SAMEA2591074_METAG_APBOFOBA	COR-1-A5	COR	0	1	0	0	0	0	1
TARA_SAMEA2623868_METAG_GJODOFID	COR-1-A5	COR	0	1	1	0	0	0	1
TARA_SAMEA2623627_METAG_EHICIALP	COR-1-A5	COR	0	1	0	0	0	0	1
TARA_SAMEA2623886_METAG_HPEANAFC	COR-1-A5	COR	0	1	0	0	0	0	1
TARA_SAMEA2623919_METAG_LFEHKBGF	COR-1-A5	COR	0	1	1	0	0	0	1
TARA_SAMEA2619399_METAG_OKPAFELB	COR-1-A5	COR	0	1	1	0	0	0	1
TARA_SAMEA2623850_METAG_PHIJEHCF	COR-1-A5	COR	0	0	1	0	0	0	1
GORG_SAMEA6068571_SAGS_AH326L19	COR-1-A6	COR	0	0	1	0	0	0	1
GORG_SAMEA6076685_SAGS_AG447P15	COR-2-B1	COR	0	1	0	0	0	0	1
TARA_SAMEA2619531_METAG_DGCHEAEP	COR-2-B2	COR	0	1	1	0	0	0	1
TARA_SAMEA2623059_METAG_AAKICAOM	COR-2-B2	COR	0	1	0	0	0	0	1
ANT28_SAMPLE321_METAG_CNMNGDJA	COR-2-B2	COR	0	0	0	0	0	0	1
TARA_SAMEA2623850_METAG_JNOEMOEG	COR-2-B2	COR	0	0	0	0	0	0	1
GORG_SAMEA6076589_SAGS_AG447K17	COR-2-B2	COR	0	0	0	0	0	0	1
TARA_SAMEA2623868_METAG_HGNFINKC	COR-2-B2	COR	0	0	0	0	0	0	1
TARA_SAMEA2619376_METAG_CEOLAEFM	COR-2-B2	COR	0	1	0	0	0	0	1
TARA_SAMEA2623808_METAG_INJHMJAM	COR-2-B2	COR	0	1	0	0	0	0	1
TARA_SAMEA2621859_METAG_DPFBHLBA	COR-2-B2	COR	0	1	0	0	0	0	1
TARA_SAMEA2622336_METAG_JAHKPEKB	COR-2-B3	COR	0	1	1	0	0	0	1
TARA_SAMEA2622429_METAG_MOMNCIJP	COR-2-B3	COR	0	1	1	0	0	0	1
TARA_SAMEA2623275_METAG_MBCFDLOA	COR-2-B3	COR	0	1	1	0	0	0	1
TARA_SAMEA2622402_METAG_DHCNFIGG	COR-2-B3	COR	0	1	1	0	0	0	1
TARA_SAMEA2622376_METAG_GLDFILLI	COR-2-B3	COR	0	1	1	0	0	0	1
TARA_SAMEA2622923_METAG_JJKNJHDI	COR-2-B3	COR	0	1	0	0	0	0	1
TARA_SAMEA2622901_METAG_ILEAHMLF	COR-2-B3	COR	0	0	0	0	0	0	1
GORG_SAMEA6068472_SAGS_AH326E22	COR-2-B3	COR	0	1	0	0	0	0	1
TARA_SAMEA2620542_METAG_NDNHDKHM	COR-2-B3	COR	0	1	1	0	0	0	1
TARA_SAMEA2622316_METAG_FLIPPHIJ	COR-2-B3	COR	0	1	1	0	0	0	1
TARA_SAMEA2620980_METAG_MLFLCLKD	COR-2-B4	COR	0	0	0	0	0	0	1
TARA_SAMEA2621812_METAG_HLJLMDHB	COR-2-B4	COR	0	1	0	0	0	0	1
TARA_SAMEA2621779_METAG_JPIKFFIH	COR-2-B4	COR	0	1	0	0	0	0	1
TARA_SAMEA2622219_METAG_GJKCCBDG	COR-2-B4	COR	0	0	0	0	0	0	1
TARA_SAMEA4396496_METAG_LFMCOEMD	COR-2-B4	COR	0	1	0	0	0	0	1
ANT28_SAMPLE330_METAG_FLEBBPFG	COR-2-B4	COR	0	1	1	0	0	0	1
ANT28_SAMPLE329_METAG_MGFLPEMJ	COR-2-B4	COR	0	1	1	0	0	0	1
TARA_SAMEA2623919_METAG_BIOMPLEH	COR-2-B4	COR	0	1	1	0	0	0	1
BGEO_SAMN07136957_METAG_CCAMNCIO	COR-2-B4	COR	0	1	1	0	0	0	1
BGEO_SAMN07136954_METAG_LLFJMFLP	COR-2-B4	COR	0	1	1	0	0	0	1
ANT28_SAMPLE326_METAG_OCAAJBBK	COR-2-B4	COR	0	1	1	0	0	0	1
BGEO_SAMN07136958_METAG_EIHLJDEC	COR-2-B4	COR	0	1	1	0	0	0	1
BGEO_SAMN07136959_METAG_IHMPHHMA	COR-2-B4	COR	0	1	1	0	0	0	1
BGEO_SAMN07136960_METAG_CGHGOFCP	COR-2-B4	COR	0	1	1	0	0	0	1
TARA_SAMEA2623135_METAG_JMHBOOIH	COR-2-B4	COR	0	1	0	0	0	0	1
TARA_SAMEA2620970_METAG_MPJHBMFE	COR-2-B4	COR	0	0	0	0	0	0	1
TARA_SAMEA2623886_METAG_NIAIFGDO	COR-2-B4	COR	0	1	1	0	0	0	1
TARA_SAMEA2623116_METAG_IKMOKOEB	COR-2-B4	COR	0	1	0	0	0	0	1
TARA_SAMEA4396424_METAG_JFMLOPIA	COR-2-B4	COR	0	1	0	0	0	0	1
TARA_SAMEA2623627_METAG_FGBPDELD	COR-2-B4	COR	0	1	1	0	0	0	1
TARA_SAMEA2619782_METAG_OOMJCIGP	COR-2-B4	COR	0	1	0	0	0	0	1
TARA_SAMEA2619548_METAG_EPBOMHIB	COR-2-B4	COR	0	1	0	0	0	0	1
ANT28_SAMPLE310_METAG_NCMKOMLI	COR-2-B5	COR	0	1	0	0	0	0	1
TARA_SAMEA2619927_METAG_MNFNIHOG	COR-2-B5	COR	0	1	0	0	0	0	1
TARA_SAMEA2619952_METAG_LKLFMCIK	COR-2-B5	COR	0	1	0	0	0	0	1
TARA_SAMEA2620000_METAG_OMHCLCAF	COR-2-B5	COR	0	1	0	0	0	0	1
TARA_SAMEA2620672_METAG_KFKLPBLG	COR-2-B5	COR	0	0	0	0	0	0	1
TARA_SAMEA2620404_METAG_BNKCJEHO	COR-2-B5	COR	0	0	0	0	0	0	1
TARA_SAMEA2620734_METAG_AAHEAAHD	COR-2-B5	COR	0	0	0	0	0	0	1
TARA_SAMEA2620890_METAG_KOELFKAD	COR-2-B5	COR	0	0	0	0	0	0	1
ANT28_SAMPLE311_METAG_KAEOCGAP	COR-2-B5	COR	0	0	0	0	0	0	1
TARA_SAMEA2619531_METAG_PJILNKKJ	COR-2-B5	COR	0	1	0	0	0	0	1
TARA_SAMEA2620021_METAG_KGPKBFPH	COR-2-B5	COR	0	1	0	0	0	0	1
TARA_SAMEA2620230_METAG_HCPGBKDA	COR-2-B5	COR	0	1	0	0	0	0	1
BGEO_SAMN07136495_METAG_IMHMJFIJ	COR-2-B5	COR	0	1	0	0	0	0	1
TARA_SAMEA2591057_METAG_FACFLIHF	COR-2-B5	COR	0	1	0	0	0	0	1
TARA_SAMEA2620081_METAG_IOMPHDFN	COR-2-B5	COR	0	0	0	0	0	0	1
BATS_SAMN08390924_METAG_IFALCGFJ	COR-2-B5	COR	0	1	0	0	0	0	1
TARA_SAMEA2619857_METAG_BBJPCAIB	COR-2-B5	COR	0	0	0	0	0	0	1
TARA_SAMEA2620786_METAG_NGNFICDB	COR-2-B5	COR	0	0	0	0	0	0	1
GORG_SAMEA6070728_SAGS_AG897G20	COR-2-B5	COR	0	1	1	0	0	0	1
ANT28_SAMPLE308_METAG_DDMMGKHA	COR-2-B5	COR	0	1	0	0	0	0	1
TARA_SAMEA2620756_METAG_KEAPNKDI	COR-2-B5	COR	0	0	0	0	0	0	1
TARA_SAMEA2620194_METAG_AIDALJKM	COR-2-B5	COR	0	0	0	0	0	0	1
GORG_SAMEA6071039_SAGS_AG899C06	COR-2-B5	COR	0	1	0	0	0	0	1
TARA_SAMEA2623446_METAG_ALAALNDP	COR-2-B5	COR	0	0	0	0	0	0	1
GORG_SAMEA6070927_SAGS_AG898J17	COR-2-B5	COR	0	1	0	0	0	0	1
TARA_SAMEA2623426_METAG_LDACIKGA	COR-2-B5	COR	0	0	0	0	0	0	1
GORG_SAMEA6071136_SAGS_AG899K02	COR-2-B5	COR	0	1	0	0	0	0	1
ANT28_SAMPLE320_METAG_EPCPJJKP	COR-2-B5	COR	0	1	0	0	0	0	1
ANT28_SAMPLE321_METAG_CKGLMDJF	COR-2-B5	COR	0	1	0	0	0	0	1
GORG_SAMEA6075700_SAGS_AG390G08	COR-2-B5	COR	0	0	0	0	0	0	1
GORG_SAMEA6074350_SAGS_AG917D08	COR-2-B5	COR	0	0	0	0	0	0	1
GORG_SAMEA6071997_SAGS_AG904O05	COR-2-B5	COR	0	1	0	0	0	0	1
BGEO_SAMN07136523_METAG_JPILPLHL	COR-2-B5	COR	0	1	0	0	0	0	1
Rhodobacteraceae_bacterium_HIMB11	COR-3-C	COR	0	1	1	0	0	0	1
ANT28_SAMPLE297_METAG_POBFPODN	COR-4-D	COR	0	1	1	0	0	0	1
TARA_SAMN05326645_METAG_PSE00025	COR-5-E	COR	0	1	1	0	0	0	1
TARA_SAMN05326650_METAG_MED00017	COR-5-E	COR	0	1	1	0	0	0	1
TARA_SAMEA4396496_METAG_NBDKNACP	COR-6-F1	COR	0	1	1	0	0	0	1
TARA_SAMEA4396424_METAG_PPKKHDKG	COR-6-F1	COR	0	1	1	0	0	0	1
TARA_SAMEA2591098_METAG_OOHHFBGP	COR-6-F2	COR	0	0	1	0	0	0	1
TARA_SAMEA2619531_METAG_PBEMJOCN	COR-6-F2	COR	0	0	1	0	0	0	1
TARA_SAMEA2591084_METAG_KJNFCCLB	COR-6-F2	COR	0	0	1	0	0	0	1
TARA_SAMEA2619766_METAG_DIMCKEKF	COR-6-F2	COR	0	0	0	0	0	0	1
TARA_SAMEA2620980_METAG_LAEKGEHP	COR-6-F3	COR	0	1	1	0	0	0	1
TARA_SAMEA2620970_METAG_MMCNDLAO	COR-6-F3	COR	0	1	1	0	0	0	1
TARA_SAMEA2623116_METAG_MCLEHBBC	COR-6-F3	COR	0	0	1	0	0	0	1
NSEA_SAMEA5407101_METAG_20160512B27G4	COR-6-F3	COR	0	0	1	0	0	0	1
Rhodobacteraceae_bacterium_SB2	COR-6-F3	COR	0	1	1	0	0	0	1
TARA_SAMEA2620970_METAG_OJJJPFLA	COR-6-F4	COR	0	1	1	0	0	0	1
ANT28_SAMPLE330_METAG_PAMCCCGL	COR-6-F4	COR	0	1	1	0	0	0	1
TARA_SAMEA4396496_METAG_FLKKHAPJ	COR-6-F4	COR	0	1	1	0	0	0	1
TARA_SAMEA2620980_METAG_DLEMJNFF	COR-6-F4	COR	0	1	1	0	0	0	1
ANT28_SAMPLE329_METAG_KLCJEOJL	COR-6-F4	COR	0	1	1	0	0	0	1
TARA_SAMEA2623116_METAG_MDIHEBOA	COR-6-F4	COR	0	1	1	0	0	0	1
TARA_SAMEA4396424_METAG_JJMBMKOJ	COR-6-F4	COR	0	1	1	0	0	0	1
NSEA_SAMEA5405382_METAG_20110530B22G1	COR-6-F4	COR	0	1	1	0	0	0	1
TARA_SAMEA4398341_METAG_LHBKEGEM	COR-6-F5	COR	0	1	1	0	0	0	1
ANT28_SAMPLE241_METAG_DOMPGLAH	COR-6-F5	COR	0	1	1	0	0	0	1
TARA_SAMEA2621401_METAG_OBGIGDGA	COR-6-F5	COR	0	1	1	0	0	0	1
TARA_SAMEA4397930_METAG_IBOLJEJO	COR-6-F5	COR	0	1	0	0	0	0	1
TARA_SAMEA4398370_METAG_PLLADIOM	COR-6-F5	COR	0	1	1	0	0	0	1
TARA_SAMEA4397101_METAG_KJCMEFMA	COR-6-F5	COR	0	1	1	0	0	0	1
NSEA_SAMEA5407189_METAG_20160512B7G7	COR-6-F5	COR	0	1	1	0	0	0	1
TARA_SAMEA2621423_METAG_MMFGIHGM	COR-6-F5	COR	0	1	1	0	0	0	1
TARA_SAMEA2621487_METAG_FBBJOAML	COR-6-F5	COR	0	1	1	0	0	0	1
TARA_SAMEA4397157_METAG_EBPIGCJE	COR-6-F5	COR	0	1	1	0	0	0	1
TARA_SAMEA4397196_METAG_IPMANPNA	COR-6-F5	COR	0	1	1	0	0	0	1
GCA_015689785.1_ASM1568978v1_genomic	GHUG-1	GHUG	0	1	1	0	0	0	1
GCA_015689775.1_ASM1568977v1_genomic	GHUG-1	GHUG	0	1	1	0	0	0	1
GCA_015689575.1_ASM1568957v1_genomic	GHUG-2	GHUG	0	1	1	0	0	0	1
GCA_015689635.1_ASM1568963v1_genomic	GHUG-2	GHUG	0	1	1	0	0	0	1
GCA_015689655.1_ASM1568965v1_genomic	GHUG-2	GHUG	0	1	1	0	0	0	1
GCA_015689805.1_ASM1568980v1_genomic	GHUG-2	GHUG	0	1	1	0	0	0	1
GCA_015689535.1_ASM1568953v1_genomic	GHUG-2	GHUG	0	1	1	0	0	0	1
GCA_000169395.1_ASM16939v1_genomic	HTCC2150	HTCC2150	0	1	1	0	0	0	1
TARA_SAMEA4397051_METAG_OOEHBLAD	Jannaschia-1	Jannaschia	0	1	1	0	0	0	1
GCA_900109285.1_IMG-taxon_2622736446	Jannaschia-1	Jannaschia	0	1	1	0	0	0	1
GCA_001403795.1_J.donghaensisCECT7802	Jannaschia-2	Jannaschia	0	1	1	0	0	0	1
GCA_900107415.1_IMG-taxon_2693429889	Jannaschia-3	Jannaschia	0	1	1	0	0	0	1
GCA_003149265.1_ASM314926v1_genomic	Jannaschia-4	Jannaschia	0	1	1	0	0	0	1
GCA_900113875.1_IMG-taxon_2622736536	Jannaschia-5	Jannaschia	0	1	1	0	0	0	1
GCA_001403735.1_J.rubraCECT5088	Jannaschia-6	Jannaschia	0	1	1	0	0	0	1
GCA_000877395.1_ASM87739v1_genomic	Jannaschia-7	Jannaschia	0	1	1	0	0	0	1
GCA_004365635.1_ASM436563v1_genomic	Litoreibacter-1	Litoreibacter	0	1	1	0	0	0	1
GCA_900129235.1_IMG-taxon_2695420937	Litoreibacter-2	Litoreibacter	0	1	1	0	0	0	1
GCA_003663885.1_ASM366388v1_genomic	Litoreibacter-3	Litoreibacter	0	1	1	0	0	0	1
GCA_000442275.2_Thalar_genomic	Litoreibacter-4	Litoreibacter	0	1	1	0	0	0	1
GCA_900111945.1_IMG-taxon_2617270836	Litoreibacter-5	Litoreibacter	0	1	1	0	0	0	1
GCA_900107015.1_IMG-taxon_2617270827	Litoreibacter-6	Litoreibacter	0	1	1	0	0	0	1
GCA_003054285.1_ASM305428v1_genomic	Litoreibacter-7	Litoreibacter	0	1	1	0	0	0	1
TARA_SAMEA2621502_METAG_JFCCPHDO	Loktanella-1	Loktanella	0	1	1	0	0	0	1
GCA_900114485.1_IMG-taxon_2622736595	Loktanella-1	Loktanella	0	1	1	0	0	0	1
TARA_SAMEA4397920_METAG_HMEDABHJ	Loktanella-2	Loktanella	0	1	1	0	0	0	1
GCA_900110065.1_IMG-taxon_2622736532	Loktanella-3	Loktanella	0	1	1	0	0	0	1
GCA_900128995.1_IMG-taxon_2695420928	Loktanella-4	Loktanella	0	1	1	0	0	0	1
TARA_SAMEA2591084_METAG_PCHHHJGD	LUX-A-1	LUX	0	1	1	0	0	0	0
GORG_SAMEA6072066_SAGS_AG905D04	LUX-A-1	LUX	0	1	1	0	0	0	0
TARA_SAMEA2619766_METAG_GANBJGDD	LUX-A-1	LUX	0	1	0	0	0	0	0
TARA_SAMEA2591057_METAG_BGGHCCFF	LUX-A-1	LUX	0	1	0	0	0	0	0
TARA_SAMEA2619531_METAG_NJABHBAI	LUX-A-1	LUX	0	1	0	0	0	0	0
TARA_SAMEA2591108_METAG_HOFPGFAI	LUX-A-1	LUX	0	1	0	0	0	0	0
GORG_SAMEA6071027_SAGS_AG899B02	LUX-A-10	LUX	0	1	0	0	0	0	0
GORG_SAMEA6071051_SAGS_AG899D10	LUX-A-11	LUX	0	1	1	0	0	0	0
GORG_SAMEA6079589_SAGS_AG426E23	LUX-A-11	LUX	0	1	1	0	0	0	0
GORG_SAMEA6074606_SAGS_AG918I18	LUX-A-12	LUX	0	1	1	0	0	0	0
GORG_SAMEA6074152_SAGS_AG916E11	LUX-A-13	LUX	0	1	1	0	0	0	0
GORG_SAMEA6076353_SAGS_AG422M03	LUX-A-14	LUX	0	1	1	0	0	0	0
GORG_SAMEA6074924_SAGS_AG920E03	LUX-A-15	LUX	0	1	1	0	0	0	0
GORG_SAMEA6070655_SAGS_AG896O22	LUX-A-16	LUX	0	1	0	0	0	0	0
GORG_SAMEA6069798_SAGS_AG892M03	LUX-A-17	LUX	0	1	1	0	0	0	0
GORG_SAMEA6070971_SAGS_AG898M15	LUX-B-1	LUX	0	0	1	0	0	0	0
GORG_SAMEA6077871_SAGS_AG337E14	LUX-D-1	LUX	0	1	0	0	0	0	0
GORG_SAMEA6079988_SAGS_AG430P14	LUX-A-2	LUX	0	0	1	0	0	0	0
GORG_SAMEA6075245_SAGS_AG349J18	LUX-C-1	LUX	0	0	1	0	0	0	0
TARA_SAMEA2623426_METAG_EAKNEHMN	LUX-E-1	LUX	0	1	0	0	0	0	0
TARA_SAMEA2623446_METAG_JCAGGBBN	LUX-F-1	LUX	0	1	0	0	0	0	0
TARA_SAMEA2619857_METAG_HLLMHFAC	LUX-G-1	LUX	0	1	0	0	0	0	0
TARA_SAMEA2619879_METAG_EAGODMKI	LUX-H-1	LUX	0	1	0	0	0	0	0
GORG_SAMEA6071980_SAGS_AG904M20	LUX-H-1	LUX	0	1	1	0	0	0	0
GORG_SAMEA6072821_SAGS_AG909P15	LUX-I-1	LUX	0	1	1	0	0	0	0
GORG_SAMEA6070079_SAGS_AG894B17	LUX-I-2	LUX	0	1	1	0	0	0	0
GORG_SAMEA6074123_SAGS_AG916C10	LUX-I-3	LUX	0	1	1	0	0	0	0
GORG_SAMEA6080110_SAGS_AG435J13	LUX-I-4	LUX	0	0	1	0	0	0	0
TARA_SAMN05326645_METAG_PSE00093	LUX-I-4	LUX	0	1	0	0	0	0	0
TARA_SAMN05326650_METAG_MED00011	LUX-I-4	LUX	0	1	1	0	0	0	0
TARA_SAMN05326648_METAG_IOS00017	LUX-J-1	LUX	0	1	0	0	0	0	0
TARA_SAMN05326650_METAG_MED00076	LUX-A-3	LUX	0	1	0	0	0	0	0
NSEA_SAMEA5404734_METAG_20110428B29G1	LUX-J-2	LUX	0	1	0	0	0	0	0
TARA_SAMEA2622219_METAG_JHGOMPBC	LUX-J-2	LUX	0	1	0	0	0	0	0
TARA_SAMEA2619399_METAG_ENMNKKCP	LUX-J-2	LUX	0	1	0	0	0	0	0
GORG_SAMEA6076038_SAGS_AG414O15	LUX-J-2	LUX	0	1	0	0	0	0	0
GORG_SAMEA6069426_SAGS_AG891A21	LUX-A-4	LUX	0	1	0	0	0	0	0
GORG_SAMEA6072856_SAGS_AG910B21	LUX-A-5	LUX	0	1	0	0	0	0	0
GORG_SAMEA6073124_SAGS_AG911F16	LUX-A-6	LUX	0	1	0	0	0	0	0
GORG_SAMEA6075904_SAGS_AG414C16	LUX-A-6	LUX	0	1	0	0	0	0	0
GORG_SAMEA6069019_SAGS_AG359L21	LUX-A-6	LUX	0	1	0	0	0	0	0
GORG_SAMEA6078182_SAGS_AG343F17	LUX-A-6	LUX	0	0	0	0	0	0	0
TARA_SAMEA2623370_METAG_KLNICJAN	LUX-A-7	LUX	0	1	0	0	0	0	0
TARA_SAMEA2622402_METAG_CADGLAMF	LUX-A-7	LUX	0	1	0	0	0	0	0
TARA_SAMEA2622219_METAG_GFNOGGCG	LUX-A-8	LUX	0	1	0	0	0	0	0
GORG_SAMEA6078312_SAGS_AG343N19	LUX-A-9	LUX	0	0	0	0	0	0	0
GCA_001187845.1_ASM118784v1_genomic	Octadecabacter-1	Octadecabacter	0	1	1	0	0	0	1
GCA_900185015.1_O.ascidiaceicola_CECT8868	Octadecabacter-2	Octadecabacter	0	1	1	0	0	1	0
GCA_000155675.2_ASM15567v2_genomic	Octadecabacter-3	Octadecabacter	0	1	1	0	0	0	1
GCA_000155735.2_ASM15573v2_genomic	Octadecabacter-4	Octadecabacter	0	1	1	0	0	0	1
TARA_SAMEA4397798_METAG_CJMABPGO	Octadecabacter-5	Octadecabacter	0	1	1	0	0	0	1
GCA_003709565.1_ASM370956v1_genomic	Paracoccus-1	Paracoccus	0	1	1	0	0	1	0
GCA_900142875.1_IMG-taxon_2695420926	Paracoccus-10	Paracoccus	0	1	1	0	0	1	0
GCA_900108405.1_IMG-taxon_2617270733	Paracoccus-10	Paracoccus	0	1	1	0	0	1	0
GCA_000763805.1_ASM76380v1_genomic	Paracoccus-11	Paracoccus	0	1	1	0	0	1	0
GCA_900106665.1_IMG-taxon_2693429863	Paracoccus-12	Paracoccus	0	1	1	0	0	1	0
GCA_002105555.1_ASM210555v1_genomic	Paracoccus-13	Paracoccus	0	1	1	0	0	1	0
GCA_900102885.1_IMG-taxon_2617270907	Paracoccus-14	Paracoccus	0	1	0	0	0	1	0
GCA_003337565.1_ASM333756v1_genomic	Paracoccus-15	Paracoccus	0	1	1	0	0	1	0
GCA_900111785.1_IMG-taxon_2617270913	Paracoccus-16	Paracoccus	0	1	1	0	0	0	1
GCA_003386575.1_ASM338657v1_genomic	Paracoccus-17	Paracoccus	0	1	1	0	0	1	0
GCA_003633525.1_ASM363352v1_genomic	Paracoccus-17	Paracoccus	0	1	1	0	0	1	0
GCA_003387045.1_ASM338704v1_genomic	Paracoccus-17	Paracoccus	0	1	1	0	0	0	1
GCA_900113565.1_IMG-taxon_2615840720	Paracoccus-18	Paracoccus	0	1	1	0	0	1	0
GCA_000622145.1_ASM62214v1_genomic	Paracoccus-19	Paracoccus	0	1	1	0	0	1	0
GCA_900110285.1_IMG-taxon_2636415977	Paracoccus-2	Paracoccus	0	1	1	0	0	1	0
GCA_900182695.1_IMG-taxon_2724679710	Paracoccus-20	Paracoccus	0	1	1	0	0	1	0
GCA_002847445.1_ASM284744v1_genomic	Paracoccus-21	Paracoccus	0	1	1	0	0	1	0
GCA_900101865.1_IMG-taxon_2675903152	Paracoccus-22	Paracoccus	0	1	0	0	0	0	1
GCA_003007735.2_ASM300773v2_genomic	Paracoccus-23	Paracoccus	0	1	1	0	0	1	0
GCA_900156835.1_IMG-taxon_2681813562	Paracoccus-24	Paracoccus	0	1	1	0	0	0	1
GCA_000444995.1_ASM44499v1_genomic	Paracoccus-25	Paracoccus	0	1	1	0	0	1	0
GCA_007830335.1_ASM783033v1_genomic	Paracoccus-26	Paracoccus	0	1	1	0	0	1	0
GCA_900199195.1_IMG-taxon_2737471638	Paracoccus-27	Paracoccus	0	1	1	0	0	1	0
GCA_900111675.1_IMG-taxon_2634166318	Paracoccus-3	Paracoccus	0	1	1	0	0	1	0
TARA_SAMEA2620882_METAG_ECPJEPLI	Paracoccus-4	Paracoccus	0	1	1	0	0	0	1
GCA_003594815.1_ASM359481v1_genomic	Paracoccus-5	Paracoccus	0	1	1	0	0	1	0
TARA_SAMEA4398315_METAG_BPOJMCNG	Paracoccus-6	Paracoccus	0	1	1	0	0	1	0
GCA_000420145.1_ASM42014v1_genomic	Paracoccus-7	Paracoccus	0	1	1	0	0	1	0
GCA_900102505.1_IMG-taxon_2596583549	Paracoccus-8	Paracoccus	0	1	1	0	0	0	1
GCA_900188295.1_IMG-taxon_2724679705	Paracoccus-9	Paracoccus	0	1	0	0	0	0	1
GCA_001888185.1_ASM188818v1_genomic	Phaeobacter-1	Phaeobacter	0	1	1	0	0	1	0
GCA_000473105.1_ASM47310v1_genomic	Phaeobacter-1	Phaeobacter	0	1	1	0	0	1	0
GCA_000511385.1_ASM51138v1_genomic	Phaeobacter-2	Phaeobacter	0	1	1	0	0	1	0
GCA_001404195.1_N.italicaCECT7645	Phaeobacter-3	Phaeobacter	0	1	1	0	0	1	0
NSEA_SAMEA5406874_METAG_20160426B44G1	Planktotalea-1	Planktotalea	0	0	1	0	0	0	1
GCA_001890925.1_ASM189092v1_genomic	Planktotalea-1	Planktotalea	0	1	1	0	0	0	1
NSEA_SAMEA5405253_METAG_20110523B97G1	Planktotalea-2	Planktotalea	0	1	1	0	0	0	1
GCA_002105285.1_ASM210528v1_genomic	Planktotalea-3	Planktotalea	0	1	1	0	0	0	1
TARA_SAMEA4397196_METAG_LEBFBDKM	RCA-A1	RCA	0	1	0	0	0	0	1
TARA_SAMEA4396538_METAG_CAOPAICI	RCA-A1	RCA	0	0	1	0	0	0	1
ANT28_SAMPLE241_METAG_JJDPOKHG	RCA-B1	RCA	0	1	1	0	0	0	1
BGEO_SAMN07136681_METAG_CCFDMHKL	RCA-B1	RCA	0	0	1	0	0	0	1
NSEA_SAMEA5406059_METAG_20120510B64G1	RCA-B2	RCA	0	1	1	0	0	0	1
TARA_SAMEA4397239_METAG_COHLBNIA	RCA-B2	RCA	0	1	1	0	0	0	1
TARA_SAMEA4397311_METAG_NGBFAPNO	RCA-B2	RCA	0	1	1	0	0	0	1
TARA_SAMEA4397649_METAG_FEHKBCJA	RCA-B2	RCA	0	1	1	0	0	0	1
TARA_SAMEA4397930_METAG_DHCENOEG	RCA-B2	RCA	0	1	1	0	0	0	1
TARA_SAMEA4398176_METAG_MHCPDBIL	RCA-B2	RCA	0	1	1	0	0	0	1
TARA_SAMEA4398219_METAG_JPOKABPI	RCA-B2	RCA	0	1	1	0	0	0	1
TARA_SAMEA4396538_METAG_GIGKEHFN	RCA-B2	RCA	0	1	1	0	0	0	1
TARA_SAMEA4398341_METAG_NFOOLMGP	RCA-B2	RCA	0	1	1	0	0	0	1
TARA_SAMEA4397705_METAG_CBHMPCAE	RCA-B2	RCA	0	1	1	0	0	0	1
TARA_SAMEA4397196_METAG_KCMCGEFP	RCA-B2	RCA	0	1	1	0	0	0	1
TARA_SAMEA4397611_METAG_EOJFKCMK	RCA-B2	RCA	0	1	1	0	0	0	1
TARA_SAMEA4397278_METAG_DGACBACO	RCA-B2	RCA	0	1	1	0	0	0	1
TARA_SAMEA4397903_METAG_PBEFKDMC	RCA-B2	RCA	0	1	1	0	0	0	1
TARA_SAMEA4397390_METAG_LIIMPECH	RCA-B2	RCA	0	1	1	0	0	0	1
TARA_SAMEA4398370_METAG_BHIOPPFJ	RCA-B2	RCA	0	1	1	0	0	0	1
TARA_SAMEA4397101_METAG_HNJMAKPE	RCA-B2	RCA	0	1	1	0	0	0	1
TARA_SAMEA4397157_METAG_NGHKFCOJ	RCA-B2	RCA	0	1	1	0	0	0	1
TARA_SAMEA4397516_METAG_FMMDGJLF	RCA-B2	RCA	0	1	1	0	0	0	1
TARA_SAMEA4397569_METAG_KIKNJMDN	RCA-B2	RCA	0	1	1	0	0	0	1
TARA_SAMEA4398247_METAG_JHLNHDBE	RCA-B2	RCA	0	1	1	0	0	0	1
TARA_SAMEA4398296_METAG_GKEOPECK	RCA-B2	RCA	0	1	1	0	0	0	1
TARA_SAMEA4397426_METAG_JEBIGGCL	RCA-B2	RCA	0	1	1	0	0	0	1
ANT28_SAMPLE287_METAG_FMEBJFKG	RCA-B3	RCA	0	1	0	0	0	0	1
TARA_SAMEA2621487_METAG_OKLEJKDF	RCA-B3	RCA	0	1	1	0	0	0	1
TARA_SAMEA2621536_METAG_KDNFFGLL	RCA-B3	RCA	0	1	0	0	0	0	1
ANT28_SAMPLE241_METAG_CPHJOAPH	RCA-B3	RCA	0	1	0	0	0	0	1
TARA_SAMEA2621509_METAG_KCJLCHJJ	RCA-B3	RCA	0	1	0	0	0	0	1
ANT28_SAMPLE178_METAG_JAPDFNHF	RCA-B3	RCA	0	1	1	0	0	0	1
ANT28_SAMPLE179_METAG_ODOPHOAB	RCA-B3	RCA	0	1	1	0	0	0	1
TARA_SAMEA4397390_METAG_OJJDELFC	RCA-B3	RCA	0	1	1	0	0	0	1
TARA_SAMEA4397311_METAG_LDJEFKPI	RCA-B3	RCA	0	1	0	0	0	0	1
ANT28_SAMPLE330_METAG_KPCABOHP	RCA-B4	RCA	0	1	1	0	0	0	1
BGEO_SAMN07136937_METAG_ALPGGBFO	RCA-B4	RCA	0	1	1	0	0	0	1
TARA_SAMEA2623627_METAG_AMPNAMHA	RCA-B4	RCA	0	1	1	0	0	0	1
ANT28_SAMPLE326_METAG_MIGBPKKI	RCA-B4	RCA	0	0	1	0	0	0	1
BGEO_SAMN07136961_METAG_IAEADPKL	RCA-B4	RCA	0	1	1	0	0	0	1
TARA_SAMEA2623135_METAG_LIJAIFAD	RCA-B4	RCA	0	0	1	0	0	0	1
TARA_SAMEA4396424_METAG_POGHPGNP	RCA-B4	RCA	0	1	1	0	0	0	1
ANT28_SAMPLE329_METAG_KMGOCCFD	RCA-B4	RCA	0	0	1	0	0	0	1
TARA_SAMEA4396496_METAG_EGPMMJFM	RCA-B4	RCA	0	1	1	0	0	0	1
TARA_SAMEA2621423_METAG_HMANLLPI	RCA-C1	RCA	0	1	1	0	0	0	1
TARA_SAMEA4396538_METAG_HNKNJLIB	RCA-C1	RCA	0	1	0	0	0	0	1
TARA_SAMEA4397426_METAG_AOFPBGIH	RCA-C1	RCA	0	1	0	0	0	0	1
ANT28_SAMPLE241_METAG_IBNIABBM	RCA-C2	RCA	0	1	0	0	0	0	1
TARA_SAMEA2621401_METAG_HMOFNEGP	RCA-C3	RCA	0	1	1	0	0	0	1
TARA_SAMEA2621423_METAG_IGMJFLMF	RCA-C3	RCA	0	1	1	0	0	0	1
TARA_SAMEA4397472_METAG_LMGDGBPA	RCA-C3	RCA	0	1	1	0	0	0	1
TARA_SAMEA4397516_METAG_FGBONFPL	RCA-C3	RCA	0	1	1	0	0	0	1
TARA_SAMEA4397649_METAG_ALFICBCN	RCA-C3	RCA	0	1	0	0	0	0	1
TARA_SAMEA4397798_METAG_MDFHKJJK	RCA-C3	RCA	0	1	1	0	0	0	1
TARA_SAMEA4397842_METAG_AGACCHCI	RCA-C3	RCA	0	1	t	0	0	0	1
TARA_SAMEA4397903_METAG_CGDPMDGK	RCA-C3	RCA	0	1	1	0	0	0	1
TARA_SAMEA4397930_METAG_FDOALGEH	RCA-C3	RCA	0	1	1	0	0	0	1
TARA_SAMEA4398009_METAG_KFDHDLHA	RCA-C3	RCA	0	1	1	0	0	0	1
TARA_SAMEA4398067_METAG_LMAALFFI	RCA-C3	RCA	0	1	1	0	0	0	1
TARA_SAMEA4398094_METAG_KAIHMEFI	RCA-C3	RCA	0	1	1	0	0	0	1
TARA_SAMEA4397611_METAG_JFICBANG	RCA-C3	RCA	0	1	1	0	0	0	1
NSEA_SAMEA5407188_METAG_20160512B7G10	RCA-C3	RCA	0	1	1	0	0	0	1
TARA_SAMEA4397239_METAG_DGEKPGED	RCA-C4	RCA	0	1	0	0	0	0	1
TARA_SAMEA4397311_METAG_ALJCCPPC	RCA-C4	RCA	0	1	0	0	0	0	1
TARA_SAMEA4397034_METAG_KHGLEGHM	RCA-C4	RCA	0	1	1	0	0	0	1
TARA_SAMEA4397390_METAG_KONFPMPI	RCA-C4	RCA	0	1	1	0	0	0	1
TARA_SAMEA4397426_METAG_DDEDKPON	RCA-C4	RCA	0	1	1	0	0	0	1
TARA_SAMEA4397611_METAG_OIMMFBHC	RCA-C4	RCA	0	1	0	0	0	0	1
TARA_SAMEA4397569_METAG_DJNJDGHF	RCA-C4	RCA	0	1	1	0	0	0	1
TARA_SAMEA4397649_METAG_LIHCEAEE	RCA-C4	RCA	0	1	0	0	0	0	1
TARA_SAMEA2621401_METAG_FPOJAMCL	RCA-C5	RCA	0	1	1	0	0	0	1
TARA_SAMEA2621536_METAG_MFGPAFPA	RCA-C5	RCA	0	1	1	0	0	0	1
ANT28_SAMPLE179_METAG_HGGFONEJ	RCA-C5	RCA	0	1	1	0	0	0	1
TARA_SAMEA2621509_METAG_EHDBKLHN	RCA-C5	RCA	0	1	1	0	0	0	1
ANT28_SAMPLE287_METAG_LNAAOIAO	RCA-C5	RCA	0	1	1	0	0	0	1
ANT28_SAMPLE241_METAG_CPIDHMEF	RCA-C5	RCA	0	1	1	0	0	0	1
ANT28_SAMPLE178_METAG_LLLEPJCG	RCA-C5	RCA	0	1	1	0	0	0	1
Rhodobacteraceae bacterium IMCC1909	RCA-C6	RCA	0	1	1	0	0	0	1
Rhodobacteraceae bacterium IMCC1923	RCA-C6	RCA	0	1	1	0	0	0	1
Rhodobacteraceae bacterium IMCC1933	RCA-C6	RCA	0	1	1	0	0	0	1
NSEA_SAMEA5404052_METAG_20100511B77G0	RCA-C6	RCA	0	1	1	0	0	0	1
Roseobacter bacterium LE17	RCA-C6	RCA	0	1	1	0	0	0	1
Planktomarina temperata RCA23	RCA-C6	RCA	0	1	1	0	0	0	1
ANT28_SAMPLE296_METAG_ENLIAGMA	RCA-C7	RCA	0	1	1	0	0	0	1
ANT28_SAMPLE297_METAG_LFGHACKE	RCA-C7	RCA	0	1	0	0	0	0	1
NSEA_SAMEA5405941_METAG_20120503B5G4	RCA-C8	RCA	0	1	0	0	0	0	1
GCA_900172285.1_R.aestuarii_CECT7745	Roseovarius-1	Roseovarius	0	1	1	0	0	0	1
GCA_003634925.1_ASM363492v1_genomic	Roseovarius-10	Roseovarius	0	1	1	0	0	0	1
GCA_900142665.1_IMG-taxon_2700988706	Roseovarius-11	Roseovarius	0	1	1	0	0	1	0
GCA_900142765.1_IMG-taxon_2700988728	Roseovarius-12	Roseovarius	0	1	1	0	0	0	1
GCA_001441615.1_ASM144161v1_genomic	Roseovarius-13	Roseovarius	0	1	1	0	0	0	1
GCA_002917925.1_ASM291792v1_genomic	Roseovarius-13	Roseovarius	0	1	1	0	0	0	1
GCA_001441635.1_ASM144163v1_genomic	Roseovarius-14	Roseovarius	0	1	1	0	0	0	1
GCA_000152625.1_ASM15262v1_genomic	Roseovarius-15	Roseovarius	0	1	1	0	0	0	1
TARA_SAMEA2621191_METAG_NNALOPNJ	Roseovarius-15	Roseovarius	0	1	1	0	0	0	1
GCA_900109455.1_IMG-taxon_2693429884	Roseovarius-16	Roseovarius	0	1	1	0	0	0	1
GCA_900172365.1_R.gaetbulli_CECT8370	Roseovarius-17	Roseovarius	0	1	1	0	0	0	1
GCA_900142625.1_IMG-taxon_2700988702	Roseovarius-17	Roseovarius	0	1	1	0	0	0	1
GCA_900115165.1_IMG-taxon_2622736530	Roseovarius-18	Roseovarius	0	1	1	0	0	0	1
GCA_900172295.1_P.litorisediminis_CECT8287	Roseovarius-19	Roseovarius	0	1	1	0	0	0	1
GCA_900172335.1_R.albus_CECT7450	Roseovarius-2	Roseovarius	0	1	1	0	0	1	0
GCA_002834145.1_ASM283414v1_genomic	Roseovarius-20	Roseovarius	0	1	1	0	0	0	1
GCA_003072125.1_ASM307212v1_genomic	Roseovarius-3	Roseovarius	0	1	1	0	0	0	1
GCA_900156535.1_IMG-taxon_2681812935	Roseovarius-4	Roseovarius	0	1	1	0	0	0	1
TARA_SAMEA2621191_METAG_JOABIJEI	Roseovarius-5	Roseovarius	0	1	1	0	0	0	1
GCA_000768555.3_Rosmuc_1.1_genomic	Roseovarius-5	Roseovarius	0	1	1	0	0	0	1
TARA_SAMEA2623403_METAG_MFMFELKN	Roseovarius-6	Roseovarius	0	1	1	0	0	0	1
GCA_002925845.1_ASM292584v1_genomic	Roseovarius-7	Roseovarius	0	1	1	0	0	0	1
TARA_SAMEA2621528_METAG_GNGMLFPE	Roseovarius-7	Roseovarius	0	1	1	0	0	0	1
GCA_900109855.1_IMG-taxon_2619619026	Roseovarius-8	Roseovarius	0	1	1	0	0	0	1
TARA_SAMEA2622765_METAG_NBAIIJFA	Roseovarius-9	Roseovarius	0	1	1	0	0	0	1
GCA_900129345.1_IMG-taxon_2695420938	Rugeria-1	Rugeria	0	1	1	0	0	1	0
GCA_900185035.1_R.arenilitoris_CECT8715	Rugeria-1	Rugeria	0	1	1	0	0	1	0
GCA_900141625.1_IMG-taxon_2698536695	Rugeria-1	Rugeria	0	1	1	0	0	1	0
GCA_001507595.1_ASM150759v1_genomic	Rugeria-2	Rugeria	0	1	1	0	0	1	0
GCA_000192475.2_ASM19247v1_genomic	Rugeria-3	Rugeria	0	1	1	0	0	1	0
GCA_900106805.1_IMG-taxon_2693429872	Rugeria-4	Rugeria	0	1	1	0	0	1	0
GCA_001458195.1_R.atlanticaCECT4292	Rugeria-5	Rugeria	0	1	1	0	0	1	0
GCA_001458295.1_Ruegeria_sp._CECT5091	Rugeria-6	Rugeria	0	1	1	0	0	1	0
GCA_900172215.1_R.meonggei_CECT8411	Rugeria-7	Rugeria	0	1	1	0	0	1	0
GCA_900182615.1_IMG-taxon_2724679780	Rugeria-8	Rugeria	0	1	1	0	0	0	1
GCA_001507545.1_ASM150754v1_genomic	Rugeria-9	Rugeria	0	1	1	0	0	0	1
GCA_000622405.1_12864_draft_genomic	sulfitobacter-1	sulfitobacter	0	1	1	0	0	0	1
TARA_SAMEA4396941_METAG_HADKALDI	sulfitobacter-10	sulfitobacter	0	1	1	0	0	0	1
TARA_SAMEA2622112_METAG_MLEFJOOD	sulfitobacter-10	sulfitobacter	0	1	1	0	0	0	1
GCA_900113435.1_IMG-taxon_2616644813	sulfitobacter-10	sulfitobacter	0	1	1	0	0	0	1
GCA_900102535.1_IMG-taxon_2634166359	sulfitobacter-11	sulfitobacter	0	1	1	0	0	0	1
GCA_900116285.1_IMG-taxon_2619619641	sulfitobacter-12	sulfitobacter	0	1	1	0	0	0	1
TARA_SAMEA4397536_METAG_IBGBAAJA	sulfitobacter-13	sulfitobacter	0	1	1	0	0	0	1
NSEA_SAMEA5406739_METAG_20160419B37G1	sulfitobacter-14	sulfitobacter	0	1	0	0	0	0	1
NSEA_SAMEA5404440_METAG_20110404B29G1	sulfitobacter-15	sulfitobacter	0	1	1	0	0	0	1
TARA_SAMEA4396941_METAG_NMOKIAAF	sulfitobacter-16	sulfitobacter	0	1	1	0	0	0	1
TARA_SAMEA4397330_METAG_AJIEMPFL	sulfitobacter-17	sulfitobacter	0	1	1	0	0	0	1
TARA_SAMEA4397330_METAG_IIKHBEIA	sulfitobacter-18	sulfitobacter	0	1	1	0	0	0	1
GCA_003054325.1_ASM305432v1_genomic	sulfitobacter-19	sulfitobacter	0	1	1	0	0	0	1
TARA_SAMEA4398067_METAG_BMGDKCLP	sulfitobacter-2	sulfitobacter	0	1	1	0	0	0	1
TARA_SAMEA4397330_METAG_HPNADKDC	sulfitobacter-20	sulfitobacter	0	1	1	0	0	0	1
GCA_000622325.1_MM124_draft_genomic	sulfitobacter-21	sulfitobacter	0	1	1	0	0	0	1
GCA_000622385.1_NB77_draft_genomic	sulfitobacter-22	sulfitobacter	0	1	1	0	0	0	1
GCA_000622365.1_NB68_draft_genomic	sulfitobacter-23	sulfitobacter	0	1	1	0	0	0	1
GCA_900112755.1_IMG-taxon_2619619004	sulfitobacter-24	sulfitobacter	0	1	1	0	0	0	1
NSEA_SAMEA5405243_METAG_20110523B85G1	sulfitobacter-25	sulfitobacter	0	1	1	0	0	0	1
TARA_SAMEA4396515_METAG_MAOJNANK	sulfitobacter-3	sulfitobacter	0	1	1	0	0	0	1
TARA_SAMEA4397920_METAG_AOALJNEL	sulfitobacter-4	sulfitobacter	0	1	1	0	0	0	1
GCA_003610455.1_ASM361045v1_genomic	sulfitobacter-5	sulfitobacter	0	1	1	0	0	0	1
TARA_SAMEA4397920_METAG_NBNHFLOD	sulfitobacter-6	sulfitobacter	0	1	1	0	0	0	1
MALA_SAMN05422195_METAG_NEANBIPH	sulfitobacter-7	sulfitobacter	0	1	1	0	0	1	0
GCA_900106935.1_IMG-taxon_2622736431	sulfitobacter-7	sulfitobacter	0	1	1	0	0	1	0
GCA_900103185.1_IMG-taxon_2622736527	sulfitobacter-8	sulfitobacter	0	1	1	0	0	1	0
TARA_SAMEA2621528_METAG_GAEKHINC	sulfitobacter-8	sulfitobacter	0	1	1	0	0	1	0
TARA_SAMEA4396515_METAG_EGMEDFPO	sulfitobacter-9	sulfitobacter	0	1	1	0	0	0	1
GCA_000172095.1_ASM17209v1_genomic	sulfitobacter-9	sulfitobacter	0	1	1	0	0	0	1
TARA_SAMEA2621509_METAG_MPBCKPHO	TCR-A	TCR	0	1	1	0	0	0	1
ANT28_SAMPLE241_METAG_JCAHKLIB	TCR-A	TCR	0	1	1	0	0	0	1
TARA_SAMEA2621487_METAG_GMPAMBEI	TCR-A	TCR	0	0	1	0	0	0	1
TARA_SAMEA4397239_METAG_KKOONDLB	TCR-B	TCR	0	1	1	0	0	0	1
TARA_SAMEA4398009_METAG_MODGJEKJ	TCR-B	TCR	0	1	1	0	0	0	1
TARA_SAMEA4397426_METAG_AIPELCJN	TCR-B	TCR	0	1	1	0	0	0	1
TARA_SAMEA4397516_METAG_NBMHCLPA	TCR-B	TCR	0	1	1	0	0	0	1
TARA_SAMEA4397798_METAG_CFPPPCED	TCR-B	TCR	0	1	1	0	0	0	1
TARA_SAMEA4397903_METAG_BMKFPANH	TCR-B	TCR	0	1	1	0	0	0	1
TARA_SAMEA4397983_METAG_OLBGKPMH	TCR-B	TCR	0	1	1	0	0	0	1
TARA_SAMEA4398094_METAG_HGDMBOBN	TCR-B	TCR	0	1	1	0	0	0	1
TARA_SAMEA4398150_METAG_MPKBFDJI	TCR-B	TCR	0	1	1	0	0	0	1
TARA_SAMEA4397311_METAG_JMIIIKEJ	TCR-B	TCR	0	1	1	0	0	0	1
TARA_SAMEA4397611_METAG_GLLDCGJJ	TCR-B	TCR	0	1	1	0	0	0	1
TARA_SAMEA4397649_METAG_EBHOBEIG	TCR-B	TCR	0	1	1	0	0	0	1
TARA_SAMEA4397705_METAG_JFCINLJN	TCR-B	TCR	0	1	1	0	0	0	1
TARA_SAMEA4398067_METAG_JAKAJNGF	TCR-B	TCR	0	1	1	0	0	0	1
TARA_SAMEA4397569_METAG_FLCEJGBL	TCR-B	TCR	0	1	1	0	0	0	1
TARA_SAMEA4397278_METAG_OEEGOFGB	TCR-B	TCR	0	1	1	0	0	0	1
TARA_SAMEA4397390_METAG_OANBIOOI	TCR-B	TCR	0	1	1	0	0	0	1
TARA_SAMEA2591074_METAG_MMNGHOGL	TCR-C	TCR	0	0	1	0	0	0	1
NSEA_SAMEA5406367_METAG_20160316B26G1	TCR-C	TCR	0	0	1	0	0	0	1
TARA_SAMEA4396496_METAG_HDILNDHF	TCR-C	TCR	0	1	1	0	0	0	1
NSEA_SAMEA5404848_METAG_20110506B63G1	TCR-D	TCR	0	1	1	0	0	0	1
ANT28_SAMPLE296_METAG_IEHIDOCF	TCR-D	TCR	0	1	0	0	0	0	1
TARA_SAMEA2620979_METAG_JAHMFKHJ	TCR-D	TCR	0	1	0	0	0	0	1
TARA_SAMEA4396424_METAG_BCADOMNA	TCR-D	TCR	0	1	1	0	0	0	1
MARD_SAMN02441634_SAGS_MMP02441634	TCR-D	TCR	0	0	1	0	0	0	1
TARA_SAMEA4396496_METAG_HGBPLAFP	TCR-D	TCR	0	1	1	0	0	0	1
TARA_SAMEA2620970_METAG_BDFNEAFP	TCR-D	TCR	0	1	0	0	0	0	1
TARA_SAMEA4397157_METAG_ICMFHGLI	TCR-D	TCR	0	1	1	0	0	0	1
TARA_SAMEA4396538_METAG_NENAJCNL	TCR-D	TCR	0	1	1	0	0	0	1
TARA_SAMEA4397196_METAG_IJOKKCJK	TCR-D	TCR	0	1	1	0	0	0	1
TARA_SAMEA4397101_METAG_IGBOOOBF	TCR-D	TCR	0	1	1	0	0	0	1
GCA_000153745.1_ASM15374v1_genomic (HTCC2255)	TCR-D	TCR	0	1	1	0	0	0	1
TARA_SAMEA4397930_METAG_JDAPHHFF	TCR-E	TCR	0	1	1	0	0	0	1
TARA_SAMEA4397196_METAG_CHNOLNNG	TCR-E	TCR	0	0	1	0	0	0	1
TARA_SAMEA4398067_METAG_FFCGELPJ	TCR-E	TCR	0	1	1	0	0	0	1
TARA_SAMEA4398176_METAG_FHCHNHJL	TCR-E	TCR	0	1	1	0	0	0	1
TARA_SAMEA4397101_METAG_FDAENHHH	TCR-E	TCR	0	0	1	0	0	0	1
TARA_SAMEA4397239_METAG_LNCEEDGJ	TCR-E	TCR	0	1	1	0	0	0	1
TARA_SAMEA4397516_METAG_LNDPMEGG	TCR-E	TCR	0	1	1	0	0	0	1
TARA_SAMEA4397569_METAG_BHFKLDDG	TCR-E	TCR	0	1	1	0	0	0	1
TARA_SAMEA4397705_METAG_DCMKOCPI	TCR-E	TCR	0	1	1	0	0	0	1
TARA_SAMEA4398247_METAG_CEHMAFOJ	TCR-E	TCR	0	1	1	0	0	0	1
TARA_SAMEA4396971_METAG_BBONIEKG	TCR-E	TCR	0	1	1	0	0	0	1
NSEA_SAMEA5405425_METAG_20110530B77G1	TCR-E	TCR	0	1	1	0	0	0	1
TARA_SAMEA4397649_METAG_NNLKDBAN	TCR-E	TCR	0	1	1	0	0	0	1
TARA_SAMEA2621401_METAG_MDDNCBON	TCR-E	TCR	0	1	1	0	0	0	1
TARA_SAMEA4398219_METAG_GEKBPNCA	TCR-E	TCR	0	1	1	0	0	0	1
TARA_SAMEA4398341_METAG_NCMPLFMA	TCR-E	TCR	0	1	1	0	0	0	1
TARA_SAMEA4398370_METAG_FOIFAOEO	TCR-E	TCR	0	1	1	0	0	0	1
TARA_SAMEA4398296_METAG_IEFMEDEK	TCR-E	TCR	0	1	1	0	0	0	1
TARA_SAMEA4397157_METAG_PMAKHLKI	TCR-E	TCR	0	0	1	0	0	0	1
TARA_SAMEA4397798_METAG_DOHOKHCJ	TCR-E	TCR	0	1	1	0	0	0	1
TARA_SAMEA2621423_METAG_MDBMBIPE	TCR-E	TCR	0	0	1	0	0	0	1
TARA_SAMEA4397426_METAG_PCBOMFDG	TCR-E	TCR	0	1	1	0	0	0	1
TARA_SAMEA4396538_METAG_JPBGGFFI	TCR-E	TCR	0	0	1	0	0	0	1
BGEO_SAMN07136485_METAG_OFIIIPJP	TCR-E	TCR	0	1	1	0	0	0	1
TARA_SAMEA4397278_METAG_HMPOCABJ	TCR-E	TCR	0	1	1	0	0	0	1
TARA_SAMEA4398009_METAG_OLOKOLBK	TCR-E	TCR	0	1	1	0	0	0	1
TARA_SAMEA4397611_METAG_BEMFKKJM	TCR-E	TCR	0	1	1	0	0	0	1
TARA_SAMEA4398150_METAG_JLCPFBNK	TCR-E	TCR	0	1	1	0	0	0	1
TARA_SAMEA4397842_METAG_DGKKFFBP	TCR-E	TCR	0	0	1	0	0	0	1
NSEA_SAMEA5403722_METAG_20100408B75G1	TCR-F	TCR	0	1	1	0	0	0	1
TARA_SAMEA4397295_METAG_KBDLACKE	TCR-G	TCR	0	1	1	0	0	0	1
TARA_SAMEA4397445_METAG_ICPPIAOP	TCR-G	TCR	0	1	1	0	0	0	1

## Sheet: S24 phosphorus
Table S24. Presence/Absence of phosphorus metabolism related genes in each genome of major Roseobacter lineages and genera.
Genome	Species	Cluster/Genus	Phosphate storage	pi exporter	Low affinity phosphate transporter	High affinity phosphate transporter	Phosphate starvation-inducible protein	Alkaline phosphatase synthesis response regulator	Regulator protein	Alkaline phosphatease	C-P lyase cleavage	Phosphonate transporter	C-P lyase operon	Phosphonoacetate catabolism by phosphonoacetate hydrolase	5'-nucleotidase / UDP-sugar diphosphatase	Sn-glycerol 3-phosphate transport
			ppk1/ppk2 and ppa/ppaC/ppaX	yjb	pitA	pstABCS	phoH	phoBR	phoU	phoA /phoD/phoX	PhnJ	phnDEC	phnFGHIJKLMNOP	phnA	ushA	ugpBAECQ
TARA_SAMEA2621045_METAG_HIJDHLLM	AAPR-A	AAPR	0	0	0	0	1	0	0	0	0	0	0	0	0	0
BGEO_SAMN07136637_METAG_OCMOFIBF	AAPR-A	AAPR	1	0	0	1	1	0	1	0	0	0	0	0	0	0
TARA_SAMEA2621021_METAG_HCLFMGNE	AAPR-A	AAPR	1	0	0	0	1	0	0	0	0	0	0	0	0	0
TARA_SAMEA4396424_METAG_DGMOOONO	AAPR-A	AAPR	1	0	0	1	1	0	0	0	0	0	0	0	0	0
TARA_SAMEA4396496_METAG_BPKEAHCI	AAPR-A	AAPR	1	0	0	0	1	0	1	0	0	0	0	0	0	0
BGEO_SAMN07136635_METAG_POIOBJEL	AAPR-A	AAPR	1	0	0	0	1	0	1	0	0	0	0	0	0	0
BGEO_SAMN07136494_METAG_OJIAIAMA	AAPR-A	AAPR	0	0	0	1	1	0	1	0	0	0	0	0	0	0
TARA_SAMEA2621013_METAG_GHNACFLA	AAPR-A	AAPR	0	0	0	0	0	0	0	0	0	0	0	0	0	0
BGEO_SAMN07136492_METAG_MPAAMFAL	AAPR-A	AAPR	0	0	0	0	1	0	0	0	0	0	0	0	0	0
TARA_SAMEA2623627_METAG_IGAMABGL	AAPR-A	AAPR	1	0	0	1	1	0	1	0	0	0	0	0	0	0
BGEO_SAMN07136493_METAG_BGLPFNCA	AAPR-A	AAPR	1	0	0	1	1	0	1	0	0	0	0	0	0	0
TARA_SAMEA2623886_METAG_DCCFAOBI	AAPR-A	AAPR	1	0	0	0	1	0	1	0	0	0	0	0	0	0
TARA_SAMEA2623919_METAG_CLGBBDCI	AAPR-A	AAPR	0	0	0	0	0	0	0	0	0	0	0	0	0	0
TARA_SAMEA2621812_METAG_HPILOGFH	AAPR-B	AAPR	1	0	1	0	1	0	0	0	0	1	0	0	0	0
GORG_SAMEA6076714_SAGS_AG313B09	AAPR-B	AAPR	1	0	0	0	0	0	0	0	0	0	0	0	0	0
ANT28_SAMPLE330_METAG_GDBNGPIK	AAPR-B	AAPR	0	0	0	0	1	0	1	0	0	0	0	0	0	0
TARA_SAMEA2623135_METAG_OFDKOGHH	AAPR-B	AAPR	1	0	0	0	1	0	0	0	0	0	0	0	0	0
TARA_SAMEA2621779_METAG_FHAGAFHB	AAPR-B	AAPR	1	0	0	0	1	0	0	0	0	0	0	0	0	0
ANT28_SAMPLE326_METAG_CCPPCIGC	AAPR-B	AAPR	1	0	0	0	1	0	0	0	0	0	0	0	0	0
BGEO_SAMN07136961_METAG_DPLCEFJG	AAPR-B	AAPR	0	0	0	0	1	0	0	0	0	0	0	0	0	0
TARA_SAMEA4396496_METAG_CGAKDNHB	AAPR-B	AAPR	1	0	0	0	1	0	0	0	0	0	0	0	0	0
TARA_SAMEA4396424_METAG_GDLLDJOF	AAPR-B	AAPR	0	0	0	0	1	0	0	0	0	0	0	0	0	0
TARA_SAMEA4398176_METAG_ANPPPFJE	AAPR-C	AAPR	1	0	0	0	1	0	0	0	0	0	0	0	0	0
TARA_SAMEA4398296_METAG_NFCCDKGK	AAPR-C	AAPR	1	0	1	0	1	0	0	0	0	0	0	0	0	0
TARA_SAMEA4398341_METAG_KIJHNJOD	AAPR-C	AAPR	1	0	1	0	1	0	0	0	0	0	0	0	0	0
TARA_SAMEA4397072_METAG_FBINOIKL	AAPR-C	AAPR	0	0	1	0	1	0	0	0	0	0	0	0	0	0
TARA_SAMEA4398370_METAG_NBIHMDII	AAPR-C	AAPR	1	0	1	0	1	0	0	0	0	0	0	0	0	0
TARA_SAMEA4397730_METAG_BMOGKBND	AAPR-C	AAPR	1	0	1	0	1	0	0	0	0	1	0	0	0	0
TARA_SAMEA2621423_METAG_HFECBNAM	AAPR-C	AAPR	0	0	1	0	1	0	0	0	0	0	0	0	0	0
TARA_SAMEA4396538_METAG_BIOFLJNB	AAPR-C	AAPR	1	0	1	0	1	0	0	0	0	0	0	0	0	0
TARA_SAMEA4397355_METAG_PEJENKIE	AAPR-C	AAPR	1	0	1	0	1	0	0	0	0	0	0	0	0	0
TARA_SAMEA4397004_METAG_GKMOHOJO	AAPR-C	AAPR	1	0	1	0	1	0	0	0	0	0	0	0	0	0
TARA_SAMEA4397516_METAG_CJNFLEHD	AAPR-C	AAPR	1	0	1	0	1	0	0	0	0	0	0	0	0	0
TARA_SAMEA4397930_METAG_CAFNLJIB	AAPR-C	AAPR	1	0	1	0	1	0	0	0	0	0	0	0	0	0
TARA_SAMEA4398219_METAG_PFNKPPAH	AAPR-C	AAPR	1	0	1	0	1	0	0	0	0	0	0	0	0	0
TARA_SAMEA4397611_METAG_CMELBKCI	AAPR-C	AAPR	1	0	1	0	1	0	0	0	0	0	0	0	0	0
TARA_SAMEA4397983_METAG_ONMPNHKG	AAPR-C	AAPR	1	0	1	0	1	0	0	0	0	0	0	0	0	0
TARA_SAMEA4398150_METAG_GHMKAIHL	AAPR-C	AAPR	1	0	1	0	1	0	0	0	0	0	0	0	0	0
TARA_SAMEA2621021_METAG_DLAKHKMF	AAR-A	AAR	0	0	1	0	1	0	0	0	0	0	0	0	1	0
BGEO_SAMN07136961_METAG_MADCCAJI	AAR-B	AAR	0	0	1	0	1	0	0	0	0	0	0	0	1	0
TARA_SAMEA2621423_METAG_HINHENBD	AAR-C	AAR	0	0	0	0	0	0	0	0	0	0	0	0	0	0
TARA_SAMEA2621401_METAG_FKLCAOJE	AAR-C	AAR	0	0	0	0	1	0	0	0	0	0	0	0	1	0
TARA_SAMEA4396424_METAG_FPAEDCIP	AAR-D	AAR	0	0	0	0	0	0	0	0	0	0	0	0	0	0
NSEA_SAMEA5404292_METAG_20110324B75G1	AAR-D	AAR	0	0	1	1	1	0	1	0	0	0	0	0	1	0
TARA_SAMEA2623627_METAG_GIFJOKAA	AAR-D	AAR	0	0	1	0	1	0	0	0	0	0	0	0	0	0
TARA_SAMEA4397072_METAG_LOEBEJDP	AAR-E	AAR	0	0	0	0	1	0	0	0	0	0	0	0	1	0
TARA_SAMEA4397611_METAG_DAEPNFKN	AAR-E	AAR	0	0	0	0	0	0	0	0	0	0	0	0	0	0
TARA_SAMEA4398176_METAG_EKMINEPI	AAR-E	AAR	0	0	0	0	1	0	0	0	0	0	0	0	0	0
TARA_SAMEA4397278_METAG_GPKKHNOL	AAR-E	AAR	0	0	0	0	1	0	0	0	0	0	0	0	0	0
TARA_SAMEA4397569_METAG_MBIHDIFA	AAR-E	AAR	0	0	0	0	1	0	0	0	0	0	0	0	1	0
TARA_SAMEA4397983_METAG_MPJDDEPK	AAR-E	AAR	0	0	0	0	1	0	0	0	0	0	0	0	0	0
TARA_SAMEA4398150_METAG_JBBHFEAI	AAR-E	AAR	0	0	0	0	1	0	0	0	0	0	0	0	0	0
TARA_SAMEA4397355_METAG_HDEMGIME	AAR-E	AAR	0	0	0	0	1	0	0	0	0	0	0	0	1	0
TARA_SAMEA4398219_METAG_BOCMGCFG	AAR-E	AAR	0	0	0	0	1	0	0	0	0	0	0	0	0	0
TARA_SAMEA4397730_METAG_EJMNACNA	AAR-E	AAR	0	0	0	0	1	0	0	0	0	0	0	0	0	0
TARA_SAMEA4397239_METAG_BGNPFJBK	AAR-E	AAR	0	0	0	0	1	0	0	0	0	0	0	0	0	0
TARA_SAMEA4397516_METAG_OFLOKOLE	AAR-E	AAR	0	0	0	0	1	0	0	0	0	0	0	0	0	0
TARA_SAMEA4397930_METAG_EBPJPIPN	AAR-E	AAR	0	0	0	0	1	0	0	0	0	0	0	0	1	0
TARA_SAMEA4397034_METAG_BEJJLMAO	Ascidiaceihabitans-1	Ascidiaceihabitans	1	0	0	1	0	0	0	0	0	1	0	0	0	0
TARA_SAMEA4397101_METAG_NFHPKJOG	Ascidiaceihabitans-2	Ascidiaceihabitans	1	0	0	1	1	0	1	0	0	1	0	0	0	0
NSEA_SAMEA5403854_METAG_20100423B54G1	Ascidiaceihabitans-3	Ascidiaceihabitans	1	0	1	1	1	1	1	0	0	1	0	0	1	0
TARA_SAMEA4398067_METAG_AODAAFBN	Ascidiaceihabitans-4	Ascidiaceihabitans	1	0	0	1	0	0	0	0	0	1	0	0	0	0
TARA_SAMEA4398067_METAG_GFOFJNFI	Ascidiaceihabitans-5	Ascidiaceihabitans	1	0	0	1	1	1	1	1	0	1	0	0	1	0
GCA_000712315.1_SOAPdenovo_v1.05_genomic	Ascidiaceihabitans-6	Ascidiaceihabitans	1	0	1	1	1	1	1	1	1	1	1	0	1	0
TARA_SAMEA4398168_METAG_NGBJHDBI	Ascidiaceihabitans-7	Ascidiaceihabitans	1	1	1	1	1	1	1	1	1	1	1	0	1	1
TARA_SAMEA4397330_METAG_GENHDNHJ	Ascidiaceihabitans-8	Ascidiaceihabitans	1	0	0	1	0	0	0	1	1	1	1	0	0	0
GCA_900302465.1_A.donghaensisCECT8599	Ascidiaceihabitans-9	Ascidiaceihabitans	1	0	1	1	1	1	1	1	1	1	1	0	1	0
GORG_SAMEA6069419_SAGS_AG891A07	COR-1-A1	COR	0	0	0	0	0	0	0	0	1	0	0	0	0	0
TARA_SAMEA2623059_METAG_DKMMFCNI	COR-1-A1	COR	1	0	0	0	1	0	0	1	0	0	0	1	0	0
TARA_SAMEA2623426_METAG_KAEABNLA	COR-1-A1	COR	1	0	0	0	1	0	0	1	0	1	0	1	0	1
TARA_SAMEA2620672_METAG_MFHBKKEN	COR-1-A1	COR	1	0	0	0	0	0	0	1	0	1	0	1	0	0
TARA_SAMEA2619857_METAG_LJFMPKNA	COR-1-A1	COR	1	0	0	0	1	0	0	1	0	0	0	1	0	0
TARA_SAMEA2619927_METAG_MEJAMGAC	COR-1-A1	COR	1	0	0	0	1	0	0	1	0	0	0	1	0	0
TARA_SAMEA2619952_METAG_LBLFBJOD	COR-1-A1	COR	1	0	0	0	1	0	0	1	0	0	0	1	0	0
TARA_SAMEA2591057_METAG_BPADKHOK	COR-1-A1	COR	1	0	0	0	1	0	0	1	0	0	0	1	0	0
TARA_SAMEA2620756_METAG_NKIADMFC	COR-1-A1	COR	1	0	0	0	1	0	0	0	0	0	0	0	0	1
TARA_SAMEA2623446_METAG_JEDKLFLN	COR-1-A1	COR	1	0	0	0	1	0	0	1	0	0	0	1	0	0
TARA_SAMEA2620081_METAG_LAEPGECB	COR-1-A1	COR	1	0	0	0	1	0	0	1	0	1	0	1	0	0
TARA_SAMEA2622316_METAG_HMMPOBFH	COR-1-A1	COR	1	0	0	0	0	0	0	1	0	1	0	1	0	0
BGEO_SAMN07136523_METAG_NAOEEIJK	COR-1-A1	COR	1	0	0	0	0	0	0	1	0	0	0	1	0	0
ANT28_SAMPLE319_METAG_NALDLHEJ	COR-1-A1	COR	1	0	0	0	1	0	0	1	0	1	0	1	0	0
TARA_SAMEA2620000_METAG_FMIIHIAE	COR-1-A1	COR	1	0	0	0	1	0	0	1	0	1	0	1	0	0
TARA_SAMEA2620021_METAG_ONOGOLGO	COR-1-A1	COR	1	0	0	0	1	0	0	1	0	0	0	1	0	0
ANT28_SAMPLE320_METAG_PBABFCPA	COR-1-A1	COR	1	0	0	0	1	0	0	1	0	1	0	1	0	0
TARA_SAMEA2620890_METAG_HBIKNMDE	COR-1-A1	COR	1	0	0	0	1	0	0	1	0	0	0	1	0	1
GORG_SAMEA6078353_SAGS_AG343P20	COR-1-A2	COR	0	0	0	0	0	0	0	0	0	0	0	1	0	0
GORG_SAMEA6075594_SAGS_AG390A18	COR-1-A3	COR	0	0	0	1	0	0	0	0	0	0	0	0	0	0
TARA_SAMEA2623135_METAG_LDGMKPKO	COR-1-A4	COR	0	0	0	0	0	0	0	0	0	0	0	1	0	0
ANT28_SAMPLE330_METAG_KGKOPMLP	COR-1-A5	COR	1	0	0	0	1	0	0	1	0	1	0	1	1	0
ANT28_SAMPLE329_METAG_AMJOCEKD	COR-1-A5	COR	1	0	0	1	1	1	1	1	0	1	0	1	1	0
TARA_SAMEA2619548_METAG_ABDAHGFN	COR-1-A5	COR	1	0	0	0	1	0	0	1	0	1	0	1	1	0
TARA_SAMEA4396496_METAG_OEDDIACM	COR-1-A5	COR	1	0	0	0	1	0	0	1	0	1	0	1	0	0
TARA_SAMEA4396424_METAG_KNILDMLM	COR-1-A5	COR	1	0	0	0	1	0	0	1	0	1	0	1	0	0
ANT28_SAMPLE326_METAG_MJFKGJMM	COR-1-A5	COR	1	0	0	1	0	0	0	0	0	1	0	1	0	0
BGEO_SAMN07136957_METAG_JHJAOENF	COR-1-A5	COR	1	0	0	0	1	0	0	1	0	0	0	1	1	0
BGEO_SAMN07136958_METAG_ONFKAAMD	COR-1-A5	COR	1	0	0	0	1	0	0	1	0	1	0	1	1	0
TARA_SAMEA2591074_METAG_APBOFOBA	COR-1-A5	COR	1	0	0	0	1	0	0	1	0	1	0	1	0	0
TARA_SAMEA2623868_METAG_GJODOFID	COR-1-A5	COR	1	0	0	0	1	0	0	0	0	0	0	0	0	0
TARA_SAMEA2623627_METAG_EHICIALP	COR-1-A5	COR	1	0	0	0	1	0	0	1	0	1	0	1	0	0
TARA_SAMEA2623886_METAG_HPEANAFC	COR-1-A5	COR	1	0	0	0	1	0	0	0	0	0	0	0	0	0
TARA_SAMEA2623919_METAG_LFEHKBGF	COR-1-A5	COR	1	0	0	0	1	0	0	0	0	0	0	0	0	0
TARA_SAMEA2623850_METAG_PHIJEHCF	COR-1-A5	COR	1	0	0	0	1	0	0	0	0	0	0	0	0	0
TARA_SAMEA2619399_METAG_OKPAFELB	COR-1-A5	COR	0	0	0	0	1	0	0	0	0	0	0	0	0	0
GORG_SAMEA6068571_SAGS_AH326L19	COR-1-A6	COR	1	0	0	0	0	0	0	0	0	1	0	1	0	0
GORG_SAMEA6076685_SAGS_AG447P15	COR-2-B1	COR	0	0	0	0	0	0	0	0	0	0	0	1	0	0
TARA_SAMEA2619531_METAG_DGCHEAEP	COR-2-B2	COR	1	0	0	0	1	0	0	0	0	1	0	0	0	0
TARA_SAMEA2623059_METAG_AAKICAOM	COR-2-B2	COR	0	0	0	0	1	0	0	1	0	0	0	1	0	0
ANT28_SAMPLE321_METAG_CNMNGDJA	COR-2-B2	COR	1	0	0	0	1	0	0	0	0	0	0	0	0	0
GORG_SAMEA6076589_SAGS_AG447K17	COR-2-B2	COR	1	0	1	0	1	0	0	1	0	0	0	1	0	0
TARA_SAMEA2623868_METAG_HGNFINKC	COR-2-B2	COR	1	0	0	0	1	0	0	0	0	0	0	0	0	0
TARA_SAMEA2623808_METAG_INJHMJAM	COR-2-B2	COR	1	0	0	0	1	0	0	0	0	0	0	0	0	0
TARA_SAMEA2623850_METAG_JNOEMOEG	COR-2-B2	COR	1	0	0	0	1	0	1	0	0	0	0	0	0	0
TARA_SAMEA2619376_METAG_CEOLAEFM	COR-2-B2	COR	0	0	0	0	1	0	0	1	0	0	0	1	0	0
TARA_SAMEA2621859_METAG_DPFBHLBA	COR-2-B2	COR	1	0	0	0	1	0	0	1	0	0	0	1	0	0
TARA_SAMEA2622429_METAG_MOMNCIJP	COR-2-B3	COR	1	0	1	0	1	0	0	0	0	0	0	0	0	0
TARA_SAMEA2622402_METAG_DHCNFIGG	COR-2-B3	COR	1	0	1	0	1	0	0	1	0	0	0	1	0	0
TARA_SAMEA2622376_METAG_GLDFILLI	COR-2-B3	COR	1	0	1	0	1	0	0	1	0	0	0	1	0	0
TARA_SAMEA2622923_METAG_JJKNJHDI	COR-2-B3	COR	1	0	1	0	1	0	0	1	0	0	0	1	0	0
GORG_SAMEA6068472_SAGS_AH326E22	COR-2-B3	COR	1	0	0	0	0	0	0	0	0	1	0	1	0	0
TARA_SAMEA2622316_METAG_FLIPPHIJ	COR-2-B3	COR	1	0	1	0	1	0	0	1	0	0	0	1	0	0
TARA_SAMEA2622336_METAG_JAHKPEKB	COR-2-B3	COR	1	0	1	0	1	0	0	1	0	0	0	1	0	0
TARA_SAMEA2623275_METAG_MBCFDLOA	COR-2-B3	COR	1	0	1	0	1	0	0	1	0	0	0	1	0	0
TARA_SAMEA2622901_METAG_ILEAHMLF	COR-2-B3	COR	1	0	1	0	1	0	0	1	0	0	0	1	0	0
TARA_SAMEA2620542_METAG_NDNHDKHM	COR-2-B3	COR	1	0	0	0	1	0	0	1	0	0	0	1	0	0
TARA_SAMEA2621779_METAG_JPIKFFIH	COR-2-B4	COR	1	0	0	0	1	0	0	1	0	1	0	1	0	1
TARA_SAMEA2622219_METAG_GJKCCBDG	COR-2-B4	COR	1	0	1	0	1	0	0	1	0	1	0	1	0	1
TARA_SAMEA4396496_METAG_LFMCOEMD	COR-2-B4	COR	1	0	0	0	1	0	0	1	0	1	0	1	0	1
ANT28_SAMPLE330_METAG_FLEBBPFG	COR-2-B4	COR	1	0	1	1	1	1	1	0	0	1	0	1	0	1
BGEO_SAMN07136957_METAG_CCAMNCIO	COR-2-B4	COR	1	0	0	0	1	0	0	1	0	1	0	1	0	1
BGEO_SAMN07136954_METAG_LLFJMFLP	COR-2-B4	COR	0	0	0	0	1	0	0	1	0	1	0	1	0	0
BGEO_SAMN07136958_METAG_EIHLJDEC	COR-2-B4	COR	1	0	0	0	1	0	0	1	0	1	0	1	0	0
BGEO_SAMN07136959_METAG_IHMPHHMA	COR-2-B4	COR	1	0	0	0	1	0	0	1	0	1	0	1	0	0
BGEO_SAMN07136960_METAG_CGHGOFCP	COR-2-B4	COR	1	0	0	0	1	0	0	1	0	1	0	1	0	0
TARA_SAMEA2623135_METAG_JMHBOOIH	COR-2-B4	COR	1	0	0	0	1	0	0	1	0	0	0	1	0	0
TARA_SAMEA2623886_METAG_NIAIFGDO	COR-2-B4	COR	0	0	0	0	1	0	0	1	0	0	0	1	0	1
TARA_SAMEA2623116_METAG_IKMOKOEB	COR-2-B4	COR	1	0	1	0	1	0	0	1	0	0	0	1	0	0
TARA_SAMEA2619782_METAG_OOMJCIGP	COR-2-B4	COR	1	0	0	0	1	0	0	1	0	0	0	1	0	0
TARA_SAMEA2619548_METAG_EPBOMHIB	COR-2-B4	COR	1	0	0	0	1	0	0	1	0	0	0	1	0	0
TARA_SAMEA2620980_METAG_MLFLCLKD	COR-2-B4	COR	1	0	0	0	1	0	0	1	0	1	0	1	0	0
TARA_SAMEA2621812_METAG_HLJLMDHB	COR-2-B4	COR	1	0	0	0	1	0	0	1	0	0	0	1	0	0
ANT28_SAMPLE329_METAG_MGFLPEMJ	COR-2-B4	COR	1	0	0	1	1	0	0	1	0	1	0	1	0	1
TARA_SAMEA2623919_METAG_BIOMPLEH	COR-2-B4	COR	0	0	0	0	1	0	0	1	0	1	0	1	0	1
ANT28_SAMPLE326_METAG_OCAAJBBK	COR-2-B4	COR	1	0	0	0	1	0	0	1	0	1	0	1	0	1
TARA_SAMEA2620970_METAG_MPJHBMFE	COR-2-B4	COR	1	0	0	0	1	0	0	1	0	0	0	1	0	0
TARA_SAMEA4396424_METAG_JFMLOPIA	COR-2-B4	COR	1	0	0	0	1	0	0	1	0	0	0	1	0	1
TARA_SAMEA2623627_METAG_FGBPDELD	COR-2-B4	COR	1	0	0	0	1	0	0	1	0	0	0	1	0	1
TARA_SAMEA2591057_METAG_FACFLIHF	COR-2-B5	COR	1	0	0	0	1	0	0	1	1	0	1	1	0	0
BATS_SAMN08390924_METAG_IFALCGFJ	COR-2-B5	COR	0	0	0	0	1	0	0	1	1	1	1	1	0	0
GORG_SAMEA6070728_SAGS_AG897G20	COR-2-B5	COR	1	0	0	1	1	1	1	1	1	1	1	1	0	0
GORG_SAMEA6070927_SAGS_AG898J17	COR-2-B5	COR	1	0	0	1	0	0	0	0	1	1	1	1	0	0
GORG_SAMEA6071136_SAGS_AG899K02	COR-2-B5	COR	1	0	0	1	1	1	1	1	1	1	1	1	0	0
GORG_SAMEA6075700_SAGS_AG390G08	COR-2-B5	COR	1	0	0	1	0	1	1	1	1	1	1	1	0	0
GORG_SAMEA6071997_SAGS_AG904O05	COR-2-B5	COR	1	0	0	0	0	0	0	1	1	1	1	1	0	0
GORG_SAMEA6071039_SAGS_AG899C06	COR-2-B5	COR	0	0	0	1	0	0	1	0	1	1	1	0	0	0
GORG_SAMEA6074350_SAGS_AG917D08	COR-2-B5	COR	1	0	0	1	0	0	1	1	1	1	1	1	0	0
TARA_SAMEA2619927_METAG_MNFNIHOG	COR-2-B5	COR	1	0	1	0	1	0	0	1	0	0	0	1	0	0
TARA_SAMEA2619952_METAG_LKLFMCIK	COR-2-B5	COR	1	0	1	0	1	0	0	1	0	0	0	1	0	1
TARA_SAMEA2620000_METAG_OMHCLCAF	COR-2-B5	COR	1	0	0	0	1	0	0	1	0	0	0	1	0	0
TARA_SAMEA2620672_METAG_KFKLPBLG	COR-2-B5	COR	1	0	0	0	1	0	0	1	0	0	0	1	0	0
TARA_SAMEA2620734_METAG_AAHEAAHD	COR-2-B5	COR	1	0	0	1	1	0	1	1	0	0	0	1	0	0
TARA_SAMEA2620890_METAG_KOELFKAD	COR-2-B5	COR	1	0	0	0	1	0	0	1	0	0	0	1	0	0
TARA_SAMEA2619531_METAG_PJILNKKJ	COR-2-B5	COR	1	0	0	0	1	0	0	1	0	0	0	1	0	0
TARA_SAMEA2620021_METAG_KGPKBFPH	COR-2-B5	COR	1	0	1	0	0	0	0	1	0	0	0	1	0	0
BGEO_SAMN07136495_METAG_IMHMJFIJ	COR-2-B5	COR	1	0	0	0	1	0	0	1	0	0	0	1	0	0
TARA_SAMEA2620081_METAG_IOMPHDFN	COR-2-B5	COR	1	0	0	0	1	0	0	1	0	0	0	1	0	0
TARA_SAMEA2619857_METAG_BBJPCAIB	COR-2-B5	COR	1	0	0	1	1	0	1	1	0	0	0	1	0	0
TARA_SAMEA2620756_METAG_KEAPNKDI	COR-2-B5	COR	1	0	0	0	1	0	0	1	0	0	0	1	0	0
TARA_SAMEA2620194_METAG_AIDALJKM	COR-2-B5	COR	1	0	0	0	1	0	0	1	0	0	0	1	0	0
TARA_SAMEA2623446_METAG_ALAALNDP	COR-2-B5	COR	1	0	0	1	1	0	1	1	0	0	0	1	0	0
TARA_SAMEA2623426_METAG_LDACIKGA	COR-2-B5	COR	1	0	0	0	1	0	0	1	0	0	0	1	0	0
ANT28_SAMPLE320_METAG_EPCPJJKP	COR-2-B5	COR	1	0	0	0	1	0	0	1	0	0	0	1	0	0
ANT28_SAMPLE321_METAG_CKGLMDJF	COR-2-B5	COR	0	0	0	1	1	1	1	1	0	0	0	1	0	1
BGEO_SAMN07136523_METAG_JPILPLHL	COR-2-B5	COR	1	0	0	0	1	0	0	1	0	0	0	1	0	0
ANT28_SAMPLE310_METAG_NCMKOMLI	COR-2-B5	COR	1	0	0	1	1	1	1	1	0	0	0	1	0	0
TARA_SAMEA2620404_METAG_BNKCJEHO	COR-2-B5	COR	1	0	0	0	1	0	0	1	0	0	0	1	0	0
ANT28_SAMPLE311_METAG_KAEOCGAP	COR-2-B5	COR	1	0	0	0	1	0	0	1	0	0	0	1	0	0
TARA_SAMEA2620230_METAG_HCPGBKDA	COR-2-B5	COR	1	0	0	0	0	0	0	1	0	0	0	1	0	0
TARA_SAMEA2620786_METAG_NGNFICDB	COR-2-B5	COR	1	0	0	0	1	0	0	1	0	0	0	1	0	0
ANT28_SAMPLE308_METAG_DDMMGKHA	COR-2-B5	COR	1	0	0	1	1	1	1	1	0	0	0	1	0	0
Rhodobacteraceae_bacterium_HIMB11	COR-3-C	COR	1	0	0	1	1	1	1	0	0	0	0	0	1	0
ANT28_SAMPLE297_METAG_POBFPODN	COR-4-D	COR	0	1	0	0	1	0	0	0	0	0	0	0	0	0
TARA_SAMN05326645_METAG_PSE00025	COR-5-E	COR	0	0	0	0	1	0	0	0	0	0	0	0	0	0
TARA_SAMN05326650_METAG_MED00017	COR-5-E	COR	0	0	0	1	0	0	0	0	0	0	0	1	0	0
TARA_SAMEA4396496_METAG_NBDKNACP	COR-6-F1	COR	1	1	0	1	1	1	1	0	0	0	0	0	0	1
TARA_SAMEA4396424_METAG_PPKKHDKG	COR-6-F1	COR	1	0	0	1	0	0	0	0	0	1	0	0	0	0
TARA_SAMEA2619766_METAG_DIMCKEKF	COR-6-F2	COR	1	0	0	1	1	0	1	1	1	1	1	1	0	0
TARA_SAMEA2591084_METAG_KJNFCCLB	COR-6-F2	COR	0	0	0	1	1	1	1	1	1	1	0	1	0	0
TARA_SAMEA2591098_METAG_OOHHFBGP	COR-6-F2	COR	1	0	0	1	1	0	1	1	1	1	0	1	0	0
TARA_SAMEA2619531_METAG_PBEMJOCN	COR-6-F2	COR	1	0	0	0	0	0	0	0	0	1	0	1	0	0
Rhodobacteraceae_bacterium_SB2	COR-6-F3	COR	1	0	0	1	1	1	1	0	1	1	1	1	1	1
TARA_SAMEA2620980_METAG_LAEKGEHP	COR-6-F3	COR	1	0	0	1	1	1	1	1	0	1	0	1	1	1
TARA_SAMEA2620970_METAG_MMCNDLAO	COR-6-F3	COR	1	0	0	1	1	1	1	1	0	0	0	1	1	0
TARA_SAMEA2623116_METAG_MCLEHBBC	COR-6-F3	COR	1	0	0	1	1	0	1	1	0	1	0	1	1	1
NSEA_SAMEA5407101_METAG_20160512B27G4	COR-6-F3	COR	1	0	0	1	1	1	1	1	0	1	0	1	1	0
TARA_SAMEA2620970_METAG_OJJJPFLA	COR-6-F4	COR	1	1	0	1	1	0	1	0	0	1	0	0	1	0
ANT28_SAMPLE330_METAG_PAMCCCGL	COR-6-F4	COR	1	0	0	1	0	0	0	0	0	1	0	1	0	0
TARA_SAMEA4396496_METAG_FLKKHAPJ	COR-6-F4	COR	1	1	0	1	1	0	1	1	0	1	0	1	1	0
TARA_SAMEA2620980_METAG_DLEMJNFF	COR-6-F4	COR	1	1	0	1	1	0	1	0	0	1	0	0	1	1
ANT28_SAMPLE329_METAG_KLCJEOJL	COR-6-F4	COR	0	1	0	1	1	1	1	1	0	1	0	1	1	1
TARA_SAMEA2623116_METAG_MDIHEBOA	COR-6-F4	COR	1	1	0	0	1	0	0	1	0	1	0	1	0	0
TARA_SAMEA4396424_METAG_JJMBMKOJ	COR-6-F4	COR	1	0	0	1	1	0	1	1	0	1	0	1	1	1
NSEA_SAMEA5405382_METAG_20110530B22G1	COR-6-F4	COR	1	1	0	1	1	1	1	0	0	1	0	0	1	0
TARA_SAMEA4398341_METAG_LHBKEGEM	COR-6-F5	COR	1	0	0	1	1	1	1	1	0	0	0	1	1	1
ANT28_SAMPLE241_METAG_DOMPGLAH	COR-6-F5	COR	1	1	0	1	1	1	1	1	0	1	0	1	1	0
TARA_SAMEA2621401_METAG_OBGIGDGA	COR-6-F5	COR	1	1	0	1	1	1	1	1	0	1	0	1	1	1
TARA_SAMEA4397930_METAG_IBOLJEJO	COR-6-F5	COR	1	1	0	0	1	0	0	1	0	1	0	1	1	1
TARA_SAMEA4398370_METAG_PLLADIOM	COR-6-F5	COR	1	1	0	1	1	1	1	1	0	1	0	1	1	1
TARA_SAMEA4397101_METAG_KJCMEFMA	COR-6-F5	COR	1	1	0	1	1	1	1	1	0	1	0	1	1	1
NSEA_SAMEA5407189_METAG_20160512B7G7	COR-6-F5	COR	1	1	0	1	1	1	1	1	0	1	0	1	1	1
TARA_SAMEA2621423_METAG_MMFGIHGM	COR-6-F5	COR	1	0	0	1	0	0	0	0	0	1	0	1	0	0
TARA_SAMEA2621487_METAG_FBBJOAML	COR-6-F5	COR	1	0	0	1	1	1	1	1	0	1	0	1	1	0
TARA_SAMEA4397157_METAG_EBPIGCJE	COR-6-F5	COR	1	1	0	0	1	0	0	1	0	1	0	1	1	1
TARA_SAMEA4397196_METAG_IPMANPNA	COR-6-F5	COR	1	1	0	1	1	0	0	1	0	1	0	1	1	1
GCA_015689785.1_ASM1568978v1_genomic	GHUG-1	GHUG	1	0	1	1	1	1	1	0	1	1	1	0	0	0
GCA_015689775.1_ASM1568977v1_genomic	GHUG-1	GHUG	1	0	0	1	1	1	1	0	1	1	1	0	0	0
GCA_015689575.1_ASM1568957v1_genomic	GHUG-2	GHUG	1	1	0	1	1	1	1	0	1	1	1	0	0	1
GCA_015689635.1_ASM1568963v1_genomic	GHUG-2	GHUG	1	0	0	1	1	1	1	0	1	1	1	0	0	0
GCA_015689655.1_ASM1568965v1_genomic	GHUG-2	GHUG	1	1	0	1	1	1	1	0	1	1	1	0	0	1
GCA_015689805.1_ASM1568980v1_genomic	GHUG-2	GHUG	1	0	0	1	1	1	1	0	1	1	1	0	0	0
GCA_015689535.1_ASM1568953v1_genomic	GHUG-2	GHUG	1	1	1	1	1	1	1	0	1	1	1	0	0	1
GCA_000169395.1_ASM16939v1_genomic	HTCC2150	HTCC2150	1	1	1	0	1	0	0	0	0	1	0	0	1	1
TARA_SAMEA4397051_METAG_OOEHBLAD	Jannaschia-1	Jannaschia	1	0	0	1	1	1	1	1	0	1	0	0	1	0
GCA_900109285.1_IMG-taxon_2622736446	Jannaschia-1	Jannaschia	1	0	1	1	1	1	1	1	0	1	0	0	1	0
GCA_001403795.1_J.donghaensisCECT7802	Jannaschia-2	Jannaschia	1	0	1	1	1	1	1	1	0	1	0	0	1	0
GCA_900107415.1_IMG-taxon_2693429889	Jannaschia-3	Jannaschia	1	1	0	1	1	1	1	0	0	1	0	0	1	0
GCA_003149265.1_ASM314926v1_genomic	Jannaschia-4	Jannaschia	1	1	1	1	1	1	1	1	1	1	1	0	1	0
GCA_900113875.1_IMG-taxon_2622736536	Jannaschia-5	Jannaschia	1	0	1	1	1	1	1	1	0	1	0	0	1	1
GCA_001403735.1_J.rubraCECT5088	Jannaschia-6	Jannaschia	1	1	1	1	1	1	1	1	0	1	0	0	1	0
GCA_000877395.1_ASM87739v1_genomic	Jannaschia-7	Jannaschia	1	0	1	1	1	1	1	1	0	1	0	0	1	0
GCA_004365635.1_ASM436563v1_genomic	Litoreibacter-1	Litoreibacter	1	1	0	1	1	1	1	0	0	1	0	1	1	0
GCA_900129235.1_IMG-taxon_2695420937	Litoreibacter-2	Litoreibacter	1	1	0	1	1	1	1	0	0	1	0	1	1	0
GCA_003663885.1_ASM366388v1_genomic	Litoreibacter-3	Litoreibacter	1	1	0	1	1	1	1	1	0	1	0	1	1	0
GCA_000442275.2_Thalar_genomic	Litoreibacter-4	Litoreibacter	1	1	0	1	1	1	1	0	0	1	0	0	1	0
GCA_900111945.1_IMG-taxon_2617270836	Litoreibacter-5	Litoreibacter	1	1	0	1	1	1	1	0	0	1	0	0	1	0
GCA_900107015.1_IMG-taxon_2617270827	Litoreibacter-6	Litoreibacter	1	1	0	1	1	1	1	1	0	1	0	0	1	0
GCA_003054285.1_ASM305428v1_genomic	Litoreibacter-7	Litoreibacter	1	0	1	1	1	0	1	1	0	1	0	0	1	1
GCA_900114485.1_IMG-taxon_2622736595	Loktanella-1	Loktanella	1	0	0	1	1	1	1	1	1	1	1	0	1	0
TARA_SAMEA2621502_METAG_JFCCPHDO	Loktanella-1	Loktanella	1	0	0	1	1	0	0	1	0	1	0	0	1	0
TARA_SAMEA4397920_METAG_HMEDABHJ	Loktanella-2	Loktanella	1	0	0	1	1	1	1	0	0	1	0	0	1	0
GCA_900110065.1_IMG-taxon_2622736532	Loktanella-3	Loktanella	1	0	0	1	1	1	1	1	0	1	0	0	1	0
GCA_900128995.1_IMG-taxon_2695420928	Loktanella-4	Loktanella	1	1	0	1	1	1	1	0	0	1	0	0	1	1
TARA_SAMEA2591057_METAG_BGGHCCFF	LUX-A-1	LUX	0	0	0	1	1	0	1	0	1	0	1	0	0	0
GORG_SAMEA6072066_SAGS_AG905D04	LUX-A-1	LUX	0	0	0	1	1	0	1	0	1	1	0	0	0	0
TARA_SAMEA2619766_METAG_GANBJGDD	LUX-A-1	LUX	0	0	0	0	1	0	0	0	0	0	0	0	0	0
TARA_SAMEA2591084_METAG_PCHHHJGD	LUX-A-1	LUX	0	0	0	0	1	0	1	0	0	0	0	0	0	0
TARA_SAMEA2591108_METAG_HOFPGFAI	LUX-A-1	LUX	0	0	0	0	0	0	1	0	0	0	0	0	0	0
TARA_SAMEA2619531_METAG_NJABHBAI	LUX-A-1	LUX	0	0	0	1	1	0	1	0	0	0	0	0	0	0
GORG_SAMEA6071027_SAGS_AG899B02	LUX-A-10	LUX	0	0	0	1	1	0	1	0	1	1	1	0	0	0
GORG_SAMEA6079589_SAGS_AG426E23	LUX-A-11	LUX	0	0	0	1	1	0	1	0	1	1	1	0	0	0
GORG_SAMEA6071051_SAGS_AG899D10	LUX-A-11	LUX	0	0	0	0	1	0	0	0	0	0	0	0	1	0
GORG_SAMEA6074606_SAGS_AG918I18	LUX-A-12	LUX	0	0	0	1	1	0	1	0	1	1	1	0	0	0
GORG_SAMEA6074152_SAGS_AG916E11	LUX-A-13	LUX	0	0	0	1	1	0	1	0	1	1	0	0	0	0
GORG_SAMEA6076353_SAGS_AG422M03	LUX-A-14	LUX	0	0	0	0	1	0	0	0	0	1	0	0	0	0
GORG_SAMEA6074924_SAGS_AG920E03	LUX-A-15	LUX	0	0	0	0	1	0	0	0	1	0	0	0	0	0
GORG_SAMEA6070655_SAGS_AG896O22	LUX-A-16	LUX	0	0	0	1	1	0	1	0	0	0	0	0	0	0
GORG_SAMEA6069798_SAGS_AG892M03	LUX-A-17	LUX	0	0	0	1	1	0	1	0	1	1	1	0	0	0
GORG_SAMEA6070971_SAGS_AG898M15	LUX-B-1	LUX	0	0	0	1	1	0	1	0	1	1	0	0	1	0
GORG_SAMEA6077871_SAGS_AG337E14	LUX-D-1	LUX	0	0	0	1	1	0	1	0	0	1	0	0	1	0
GORG_SAMEA6079988_SAGS_AG430P14	LUX-A-2	LUX	0	0	0	1	1	0	1	0	1	1	1	0	0	0
GORG_SAMEA6075245_SAGS_AG349J18	LUX-C-1	LUX	0	0	0	1	1	0	1	0	0	1	0	0	0	0
TARA_SAMEA2623426_METAG_EAKNEHMN	LUX-E-1	LUX	0	0	0	0	1	0	0	0	0	0	0	0	0	0
TARA_SAMEA2623446_METAG_JCAGGBBN	LUX-F-1	LUX	0	0	0	0	1	0	0	0	0	0	0	0	0	0
TARA_SAMEA2619857_METAG_HLLMHFAC	LUX-G-1	LUX	0	0	0	0	1	0	0	0	0	0	0	0	0	0
TARA_SAMEA2619879_METAG_EAGODMKI	LUX-H-1	LUX	0	0	0	0	1	0	0	0	0	0	0	0	0	0
GORG_SAMEA6072821_SAGS_AG909P15	LUX-H-1	LUX	0	0	0	1	1	0	1	0	1	1	1	0	1	0
GORG_SAMEA6071980_SAGS_AG904M20	LUX-I-1	LUX	0	0	0	1	1	0	1	0	1	0	0	0	0	0
GORG_SAMEA6070079_SAGS_AG894B17	LUX-I-2	LUX	0	0	0	1	0	0	1	0	1	1	0	0	0	0
GORG_SAMEA6074123_SAGS_AG916C10	LUX-I-3	LUX	0	0	0	0	1	0	0	0	0	0	0	0	0	0
GORG_SAMEA6080110_SAGS_AG435J13	LUX-I-4	LUX	0	0	0	1	0	0	1	0	0	1	0	0	0	0
TARA_SAMN05326645_METAG_PSE00093	LUX-I-4	LUX	0	0	0	0	1	0	0	0	0	0	0	0	0	0
TARA_SAMN05326650_METAG_MED00011	LUX-I-4	LUX	0	0	0	1	1	0	1	0	0	0	0	0	0	0
TARA_SAMN05326648_METAG_IOS00017	LUX-J-1	LUX	0	0	0	0	1	0	0	0	0	0	0	0	0	0
TARA_SAMN05326650_METAG_MED00076	LUX-A-3	LUX	0	0	0	0	1	0	0	0	0	0	0	0	0	0
NSEA_SAMEA5404734_METAG_20110428B29G1	LUX-J-2	LUX	0	0	0	1	1	0	1	0	0	0	0	0	1	0
TARA_SAMEA2619399_METAG_ENMNKKCP	LUX-J-2	LUX	1	0	0	0	0	0	0	0	0	1	0	0	0	0
TARA_SAMEA2622219_METAG_JHGOMPBC	LUX-J-2	LUX	1	0	0	0	1	0	0	0	0	0	0	0	0	0
GORG_SAMEA6076038_SAGS_AG414O15	LUX-J-2	LUX	1	0	0	1	1	1	1	0	0	1	0	0	0	0
GORG_SAMEA6069426_SAGS_AG891A21	LUX-A-4	LUX	0	0	0	1	1	1	1	0	1	1	1	1	1	0
GORG_SAMEA6072856_SAGS_AG910B21	LUX-A-5	LUX	0	0	0	1	1	1	1	0	1	1	1	1	1	0
GORG_SAMEA6069019_SAGS_AG359L21	LUX-A-6	LUX	1	0	0	0	1	0	0	0	1	1	1	0	0	0
GORG_SAMEA6073124_SAGS_AG911F16	LUX-A-6	LUX	1	0	0	1	1	1	1	0	1	1	0	1	0	0
GORG_SAMEA6075904_SAGS_AG414C16	LUX-A-6	LUX	0	0	0	1	1	1	1	0	0	0	0	0	0	0
GORG_SAMEA6078182_SAGS_AG343F17	LUX-A-6	LUX	0	0	0	1	1	0	1	0	0	0	0	0	1	0
TARA_SAMEA2623370_METAG_KLNICJAN	LUX-A-7	LUX	0	0	0	0	1	0	0	0	0	0	0	0	0	0
TARA_SAMEA2622402_METAG_CADGLAMF	LUX-A-7	LUX	0	0	0	0	1	0	0	0	0	0	0	0	0	0
TARA_SAMEA2622219_METAG_GFNOGGCG	LUX-A-8	LUX	0	0	0	0	1	0	0	0	0	0	0	0	0	0
GORG_SAMEA6078312_SAGS_AG343N19	LUX-A-9	LUX	0	0	0	0	1	0	0	0	0	0	0	0	1	0
GCA_001187845.1_ASM118784v1_genomic	Octadecabacter-1	Octadecabacter	1	0	1	1	1	1	1	0	1	1	1	0	1	0
GCA_900185015.1_O.ascidiaceicola_CECT8868	Octadecabacter-2	Octadecabacter	1	0	0	1	1	1	1	1	1	1	1	0	1	0
GCA_000155675.2_ASM15567v2_genomic	Octadecabacter-3	Octadecabacter	1	1	0	1	1	1	1	1	1	1	1	0	1	1
GCA_000155735.2_ASM15573v2_genomic	Octadecabacter-4	Octadecabacter	1	0	0	1	1	1	1	0	1	1	1	0	1	0
TARA_SAMEA4397798_METAG_CJMABPGO	Octadecabacter-5	Octadecabacter	1	0	0	1	1	1	1	0	0	1	0	0	0	0
GCA_003709565.1_ASM370956v1_genomic	Paracoccus-1	Paracoccus	1	1	1	1	1	1	1	1	1	1	1	0	1	1
GCA_900142875.1_IMG-taxon_2695420926	Paracoccus-10	Paracoccus	1	0	0	1	1	1	1	1	0	1	0	0	0	0
GCA_900108405.1_IMG-taxon_2617270733	Paracoccus-10	Paracoccus	1	0	0	1	1	1	1	0	0	1	0	0	0	0
GCA_000763805.1_ASM76380v1_genomic	Paracoccus-11	Paracoccus	1	1	1	1	1	1	1	0	1	1	1	0	1	1
GCA_900106665.1_IMG-taxon_2693429863	Paracoccus-12	Paracoccus	1	0	0	1	1	1	1	1	0	1	0	0	1	0
GCA_002105555.1_ASM210555v1_genomic	Paracoccus-13	Paracoccus	1	0	1	1	1	1	1	1	1	1	1	0	1	0
GCA_900102885.1_IMG-taxon_2617270907	Paracoccus-14	Paracoccus	1	1	0	1	1	1	1	1	0	1	0	0	1	0
GCA_003337565.1_ASM333756v1_genomic	Paracoccus-15	Paracoccus	1	1	1	1	1	1	1	1	0	1	0	0	1	1
GCA_900111785.1_IMG-taxon_2617270913	Paracoccus-16	Paracoccus	1	0	1	1	1	1	1	1	1	1	1	0	0	0
GCA_003633525.1_ASM363352v1_genomic	Paracoccus-17	Paracoccus	1	1	1	1	1	1	1	1	1	1	1	0	1	1
GCA_003387045.1_ASM338704v1_genomic	Paracoccus-17	Paracoccus	1	1	0	1	1	1	1	1	1	1	1	0	1	0
GCA_003386575.1_ASM338657v1_genomic	Paracoccus-17	Paracoccus	1	1	1	1	1	1	1	0	0	1	0	0	1	1
GCA_900113565.1_IMG-taxon_2615840720	Paracoccus-18	Paracoccus	1	1	1	1	1	1	1	1	0	1	0	0	1	0
GCA_000622145.1_ASM62214v1_genomic	Paracoccus-19	Paracoccus	1	0	1	1	1	1	1	1	0	1	0	0	1	1
GCA_900110285.1_IMG-taxon_2636415977	Paracoccus-2	Paracoccus	1	1	1	1	1	1	1	1	0	1	0	0	1	1
GCA_900182695.1_IMG-taxon_2724679710	Paracoccus-20	Paracoccus	1	1	1	1	1	1	1	1	1	1	1	0	1	1
GCA_002847445.1_ASM284744v1_genomic	Paracoccus-21	Paracoccus	1	1	0	1	1	1	1	1	0	1	0	1	1	0
GCA_900101865.1_IMG-taxon_2675903152	Paracoccus-22	Paracoccus	1	0	1	1	1	1	1	1	1	1	1	0	1	1
GCA_003007735.2_ASM300773v2_genomic	Paracoccus-23	Paracoccus	1	1	1	1	1	1	1	1	1	1	1	0	1	1
GCA_900156835.1_IMG-taxon_2681813562	Paracoccus-24	Paracoccus	1	1	1	1	1	1	1	1	1	1	1	0	1	1
GCA_000444995.1_ASM44499v1_genomic	Paracoccus-25	Paracoccus	1	1	1	1	1	1	1	1	1	1	1	0	1	1
GCA_007830335.1_ASM783033v1_genomic	Paracoccus-26	Paracoccus	1	0	1	1	1	1	1	1	1	1	1	0	1	1
GCA_900199195.1_IMG-taxon_2737471638	Paracoccus-27	Paracoccus	1	1	0	1	1	1	1	1	0	1	0	0	1	0
GCA_900111675.1_IMG-taxon_2634166318	Paracoccus-3	Paracoccus	1	0	1	1	1	1	1	1	0	1	0	0	1	1
TARA_SAMEA2620882_METAG_ECPJEPLI	Paracoccus-4	Paracoccus	1	0	0	1	0	0	0	0	0	1	0	0	0	0
GCA_003594815.1_ASM359481v1_genomic	Paracoccus-5	Paracoccus	1	0	0	1	1	1	1	1	1	1	1	0	1	0
TARA_SAMEA4398315_METAG_BPOJMCNG	Paracoccus-6	Paracoccus	1	1	0	0	1	0	0	1	1	1	1	0	1	0
GCA_000420145.1_ASM42014v1_genomic	Paracoccus-7	Paracoccus	1	0	1	1	1	1	1	1	0	1	0	0	1	1
GCA_900102505.1_IMG-taxon_2596583549	Paracoccus-8	Paracoccus	1	1	0	1	1	1	1	1	0	1	0	0	1	0
GCA_900188295.1_IMG-taxon_2724679705	Paracoccus-9	Paracoccus	1	0	0	1	1	1	1	1	0	1	0	0	1	0
GCA_001888185.1_ASM188818v1_genomic	Phaeobacter-1	Phaeobacter	1	1	0	1	1	1	1	0	1	1	1	0	1	0
GCA_000473105.1_ASM47310v1_genomic	Phaeobacter-1	Phaeobacter	1	1	0	1	1	1	1	0	1	1	1	0	1	1
GCA_000511385.1_ASM51138v1_genomic	Phaeobacter-2	Phaeobacter	1	1	0	1	1	1	1	0	1	1	1	0	1	1
GCA_001404195.1_N.italicaCECT7645	Phaeobacter-3	Phaeobacter	1	1	1	1	1	1	1	1	1	1	1	0	1	1
GCA_001890925.1_ASM189092v1_genomic	Planktotalea-1	Planktotalea	1	1	1	1	1	1	1	1	1	1	1	0	1	1
NSEA_SAMEA5406874_METAG_20160426B44G1	Planktotalea-1	Planktotalea	1	1	0	0	1	0	0	0	0	0	0	0	1	0
NSEA_SAMEA5405253_METAG_20110523B97G1	Planktotalea-2	Planktotalea	1	0	0	1	1	0	1	0	0	1	0	0	1	0
GCA_002105285.1_ASM210528v1_genomic	Planktotalea-3	Planktotalea	1	0	1	1	1	1	1	0	1	1	1	0	1	0
TARA_SAMEA4396538_METAG_CAOPAICI	RCA-A1	RCA	1	0	0	0	1	0	1	0	0	1	0	0	1	0
TARA_SAMEA4397196_METAG_LEBFBDKM	RCA-A1	RCA	1	0	0	1	1	1	1	0	0	0	0	0	1	0
BGEO_SAMN07136681_METAG_CCFDMHKL	RCA-B1	RCA	1	0	0	0	1	0	0	0	0	0	0	0	0	0
ANT28_SAMPLE241_METAG_JJDPOKHG	RCA-B1	RCA	1	0	0	0	0	0	0	0	0	1	0	0	0	0
NSEA_SAMEA5406059_METAG_20120510B64G1	RCA-B2	RCA	1	1	0	1	1	0	1	0	0	0	0	0	1	0
TARA_SAMEA4397239_METAG_COHLBNIA	RCA-B2	RCA	1	0	0	1	1	0	1	0	0	0	0	0	1	0
TARA_SAMEA4397311_METAG_NGBFAPNO	RCA-B2	RCA	1	0	0	1	0	0	0	0	0	1	0	0	0	0
TARA_SAMEA4397649_METAG_FEHKBCJA	RCA-B2	RCA	1	0	0	1	1	0	1	0	0	0	0	0	1	0
TARA_SAMEA4397930_METAG_DHCENOEG	RCA-B2	RCA	1	0	0	1	1	0	0	0	0	0	0	0	1	0
TARA_SAMEA4398176_METAG_MHCPDBIL	RCA-B2	RCA	1	0	0	1	1	0	1	0	0	0	0	0	1	0
TARA_SAMEA4396538_METAG_GIGKEHFN	RCA-B2	RCA	1	0	0	1	1	0	1	0	0	0	0	0	1	0
TARA_SAMEA4398341_METAG_NFOOLMGP	RCA-B2	RCA	1	0	0	1	1	0	1	0	0	0	0	0	1	0
TARA_SAMEA4397196_METAG_KCMCGEFP	RCA-B2	RCA	1	0	0	1	1	0	0	0	0	0	0	0	1	0
TARA_SAMEA4397278_METAG_DGACBACO	RCA-B2	RCA	1	0	0	1	1	0	1	0	0	0	0	0	1	0
TARA_SAMEA4397903_METAG_PBEFKDMC	RCA-B2	RCA	1	0	0	1	1	0	1	0	0	0	0	0	1	0
TARA_SAMEA4397390_METAG_LIIMPECH	RCA-B2	RCA	1	0	0	1	1	0	1	0	0	0	0	0	1	0
TARA_SAMEA4398370_METAG_BHIOPPFJ	RCA-B2	RCA	1	0	0	1	1	0	1	0	0	0	0	0	1	0
TARA_SAMEA4397101_METAG_HNJMAKPE	RCA-B2	RCA	1	0	0	1	1	0	1	0	0	0	0	0	1	0
TARA_SAMEA4397157_METAG_NGHKFCOJ	RCA-B2	RCA	1	0	0	1	1	0	1	0	0	0	0	0	1	0
TARA_SAMEA4397516_METAG_FMMDGJLF	RCA-B2	RCA	1	0	0	1	1	0	1	0	0	0	0	0	1	0
TARA_SAMEA4397569_METAG_KIKNJMDN	RCA-B2	RCA	1	0	0	1	1	0	1	0	0	0	0	0	1	0
TARA_SAMEA4398247_METAG_JHLNHDBE	RCA-B2	RCA	1	0	0	1	1	0	1	0	0	0	0	0	1	0
TARA_SAMEA4397426_METAG_JEBIGGCL	RCA-B2	RCA	1	0	0	0	1	0	0	0	0	0	0	0	1	0
TARA_SAMEA4398219_METAG_JPOKABPI	RCA-B2	RCA	1	0	0	1	1	0	1	0	0	0	0	0	1	0
TARA_SAMEA4397705_METAG_CBHMPCAE	RCA-B2	RCA	1	0	0	1	1	0	1	0	0	0	0	0	1	0
TARA_SAMEA4397611_METAG_EOJFKCMK	RCA-B2	RCA	1	0	0	1	1	0	1	0	0	0	0	0	1	0
TARA_SAMEA4398296_METAG_GKEOPECK	RCA-B2	RCA	1	0	0	1	1	0	1	0	0	0	0	0	1	0
ANT28_SAMPLE287_METAG_FMEBJFKG	RCA-B3	RCA	1	0	0	0	1	0	0	0	0	0	0	0	1	0
TARA_SAMEA2621487_METAG_OKLEJKDF	RCA-B3	RCA	1	0	0	0	0	0	0	0	0	0	0	0	1	0
TARA_SAMEA2621536_METAG_KDNFFGLL	RCA-B3	RCA	1	0	0	0	0	0	0	0	0	0	0	0	1	0
ANT28_SAMPLE241_METAG_CPHJOAPH	RCA-B3	RCA	1	0	0	0	1	0	0	0	0	1	0	0	0	0
TARA_SAMEA2621509_METAG_KCJLCHJJ	RCA-B3	RCA	1	0	0	0	0	0	0	0	0	0	0	0	1	0
ANT28_SAMPLE178_METAG_JAPDFNHF	RCA-B3	RCA	1	0	0	0	1	0	0	0	0	0	0	0	1	0
ANT28_SAMPLE179_METAG_ODOPHOAB	RCA-B3	RCA	1	0	0	0	1	0	0	0	0	0	0	0	1	0
TARA_SAMEA4397311_METAG_LDJEFKPI	RCA-B3	RCA	1	0	0	0	1	0	0	0	0	0	0	0	1	0
TARA_SAMEA4397390_METAG_OJJDELFC	RCA-B3	RCA	1	0	0	0	1	0	0	0	0	0	0	0	1	0
ANT28_SAMPLE330_METAG_KPCABOHP	RCA-B4	RCA	1	0	0	1	1	0	1	0	0	0	0	0	1	0
BGEO_SAMN07136937_METAG_ALPGGBFO	RCA-B4	RCA	1	0	0	0	0	0	0	0	0	1	0	0	0	0
TARA_SAMEA2623627_METAG_AMPNAMHA	RCA-B4	RCA	1	0	0	1	1	0	1	0	0	0	0	0	1	0
ANT28_SAMPLE326_METAG_MIGBPKKI	RCA-B4	RCA	1	0	0	1	1	0	1	0	0	0	0	0	0	0
BGEO_SAMN07136961_METAG_IAEADPKL	RCA-B4	RCA	1	0	0	0	1	0	0	0	0	0	0	0	1	0
TARA_SAMEA2623135_METAG_LIJAIFAD	RCA-B4	RCA	0	0	0	0	1	0	0	0	0	0	0	0	0	0
TARA_SAMEA4396424_METAG_POGHPGNP	RCA-B4	RCA	1	0	0	1	1	0	1	0	0	0	0	0	1	0
ANT28_SAMPLE329_METAG_KMGOCCFD	RCA-B4	RCA	1	0	0	1	1	0	1	0	0	0	0	0	0	0
TARA_SAMEA4396496_METAG_EGPMMJFM	RCA-B4	RCA	1	0	0	1	1	0	1	0	0	0	0	0	0	0
TARA_SAMEA2621423_METAG_HMANLLPI	RCA-C1	RCA	1	0	0	1	1	0	1	0	0	0	0	0	0	0
TARA_SAMEA4397426_METAG_AOFPBGIH	RCA-C1	RCA	1	0	0	0	0	0	0	0	0	1	0	0	0	0
TARA_SAMEA4396538_METAG_HNKNJLIB	RCA-C1	RCA	1	0	0	0	1	0	0	0	0	0	0	0	0	0
ANT28_SAMPLE241_METAG_IBNIABBM	RCA-C2	RCA	0	0	0	0	0	0	0	0	0	0	0	0	0	0
TARA_SAMEA2621401_METAG_HMOFNEGP	RCA-C3	RCA	1	0	1	0	1	0	0	0	0	0	0	0	1	0
TARA_SAMEA2621423_METAG_IGMJFLMF	RCA-C3	RCA	1	1	1	0	1	0	0	1	0	0	0	1	1	0
TARA_SAMEA4397472_METAG_LMGDGBPA	RCA-C3	RCA	1	1	0	1	1	0	1	0	0	0	0	0	0	0
TARA_SAMEA4397516_METAG_FGBONFPL	RCA-C3	RCA	1	0	0	1	1	0	1	0	0	0	0	0	0	1
TARA_SAMEA4397649_METAG_ALFICBCN	RCA-C3	RCA	1	0	0	0	1	0	1	0	0	1	0	0	1	1
TARA_SAMEA4397798_METAG_MDFHKJJK	RCA-C3	RCA	1	0	0	1	1	0	1	0	0	0	0	0	1	1
TARA_SAMEA4397842_METAG_AGACCHCI	RCA-C3	RCA	1	0	0	1	1	0	1	0	0	0	0	0	0	0
TARA_SAMEA4397903_METAG_CGDPMDGK	RCA-C3	RCA	1	1	0	1	1	0	1	0	0	1	0	0	1	0
TARA_SAMEA4397930_METAG_FDOALGEH	RCA-C3	RCA	1	1	0	1	1	0	1	0	0	0	0	0	1	1
TARA_SAMEA4398009_METAG_KFDHDLHA	RCA-C3	RCA	1	0	1	1	1	0	1	0	0	0	0	0	1	1
TARA_SAMEA4398067_METAG_LMAALFFI	RCA-C3	RCA	1	0	1	1	1	0	1	0	0	0	0	0	1	0
TARA_SAMEA4398094_METAG_KAIHMEFI	RCA-C3	RCA	1	0	0	1	1	0	1	0	0	0	0	0	1	0
TARA_SAMEA4397611_METAG_JFICBANG	RCA-C3	RCA	1	1	0	0	1	0	1	1	0	0	0	1	0	0
NSEA_SAMEA5407188_METAG_20160512B7G10	RCA-C3	RCA	1	1	1	1	1	0	1	0	0	1	0	1	0	1
TARA_SAMEA4397239_METAG_DGEKPGED	RCA-C4	RCA	1	0	0	0	0	0	0	0	0	1	0	0	0	0
TARA_SAMEA4397311_METAG_ALJCCPPC	RCA-C4	RCA	1	0	1	0	1	0	0	0	0	1	0	0	1	0
TARA_SAMEA4397034_METAG_KHGLEGHM	RCA-C4	RCA	1	1	1	0	0	0	0	0	0	0	0	0	1	0
TARA_SAMEA4397390_METAG_KONFPMPI	RCA-C4	RCA	1	1	1	0	1	0	1	0	0	1	0	0	1	0
TARA_SAMEA4397426_METAG_DDEDKPON	RCA-C4	RCA	1	0	1	0	1	0	0	0	0	1	0	0	1	0
TARA_SAMEA4397611_METAG_OIMMFBHC	RCA-C4	RCA	1	0	1	0	1	0	1	0	0	1	0	0	1	0
TARA_SAMEA4397569_METAG_DJNJDGHF	RCA-C4	RCA	1	0	1	0	1	0	0	0	0	0	0	0	1	0
TARA_SAMEA4397649_METAG_LIHCEAEE	RCA-C4	RCA	1	0	1	0	1	0	0	0	0	1	0	0	1	0
TARA_SAMEA2621536_METAG_MFGPAFPA	RCA-C5	RCA	1	1	0	0	1	0	0	0	0	1	0	0	1	0
ANT28_SAMPLE179_METAG_HGGFONEJ	RCA-C5	RCA	1	1	0	0	1	0	0	0	0	1	0	0	1	0
ANT28_SAMPLE287_METAG_LNAAOIAO	RCA-C5	RCA	1	0	0	0	1	0	0	0	0	1	0	0	1	0
ANT28_SAMPLE178_METAG_LLLEPJCG	RCA-C5	RCA	1	0	0	0	1	0	0	0	0	1	0	0	1	0
TARA_SAMEA2621401_METAG_FPOJAMCL	RCA-C5	RCA	1	0	0	0	1	0	0	0	0	0	0	0	1	0
TARA_SAMEA2621509_METAG_EHDBKLHN	RCA-C5	RCA	1	0	0	0	0	0	0	0	0	1	0	0	0	0
ANT28_SAMPLE241_METAG_CPIDHMEF	RCA-C5	RCA	0	0	0	0	1	0	0	0	0	1	0	0	1	0
Rhodobacteraceae bacterium IMCC1909	RCA-C6	RCA	1	1	1	1	1	0	1	0	0	0	0	0	1	0
Rhodobacteraceae bacterium IMCC1923	RCA-C6	RCA	1	1	1	1	1	0	1	0	0	0	0	0	1	1
Rhodobacteraceae bacterium IMCC1933	RCA-C6	RCA	1	0	1	1	1	0	1	0	0	0	0	0	1	1
Roseobacter bacterium LE17	RCA-C6	RCA	1	0	1	1	1	1	1	0	0	0	0	0	1	0
Planktomarina temperata RCA23	RCA-C6	RCA	1	1	1	1	1	1	1	0	0	0	0	0	1	1
NSEA_SAMEA5404052_METAG_20100511B77G0	RCA-C6	RCA	1	0	1	1	1	1	1	0	0	0	0	0	1	0
ANT28_SAMPLE296_METAG_ENLIAGMA	RCA-C7	RCA	0	0	1	0	1	0	0	0	0	0	0	0	0	0
ANT28_SAMPLE297_METAG_LFGHACKE	RCA-C7	RCA	1	0	0	0	1	0	1	0	0	1	0	0	0	0
NSEA_SAMEA5405941_METAG_20120503B5G4	RCA-C8	RCA	1	0	1	0	1	0	0	0	0	1	0	0	0	0
GCA_900172285.1_R.aestuarii_CECT7745	Roseovarius-1	Roseovarius	1	1	0	1	1	0	1	1	0	1	0	1	0	0
GCA_003634925.1_ASM363492v1_genomic	Roseovarius-10	Roseovarius	1	1	0	1	1	1	1	0	1	1	1	0	0	0
GCA_900142665.1_IMG-taxon_2700988706	Roseovarius-11	Roseovarius	1	1	1	1	1	1	1	1	1	1	1	0	0	0
GCA_900142765.1_IMG-taxon_2700988728	Roseovarius-12	Roseovarius	1	1	1	1	1	1	1	0	1	1	1	0	0	0
GCA_001441615.1_ASM144161v1_genomic	Roseovarius-13	Roseovarius	1	0	0	1	1	1	1	1	1	1	1	0	1	0
GCA_002917925.1_ASM291792v1_genomic	Roseovarius-13	Roseovarius	1	0	1	1	1	1	1	0	1	1	1	0	1	0
GCA_001441635.1_ASM144163v1_genomic	Roseovarius-14	Roseovarius	1	1	0	1	1	1	1	1	1	1	1	0	1	0
TARA_SAMEA2621191_METAG_NNALOPNJ	Roseovarius-15	Roseovarius	1	1	1	1	1	1	1	1	1	1	1	1	0	0
GCA_000152625.1_ASM15262v1_genomic	Roseovarius-15	Roseovarius	1	1	0	1	1	1	1	1	1	1	1	1	0	0
GCA_900109455.1_IMG-taxon_2693429884	Roseovarius-16	Roseovarius	1	1	0	1	1	1	1	0	1	1	1	0	0	0
GCA_900172365.1_R.gaetbulli_CECT8370	Roseovarius-17	Roseovarius	1	1	0	1	1	1	1	0	0	1	0	0	0	0
GCA_900142625.1_IMG-taxon_2700988702	Roseovarius-17	Roseovarius	1	1	0	1	1	1	1	0	0	1	0	0	0	0
GCA_900115165.1_IMG-taxon_2622736530	Roseovarius-18	Roseovarius	1	1	1	1	1	1	1	0	1	1	1	0	0	1
GCA_900172295.1_P.litorisediminis_CECT8287	Roseovarius-19	Roseovarius	1	1	0	1	1	1	1	0	0	1	0	1	0	0
GCA_900172335.1_R.albus_CECT7450	Roseovarius-2	Roseovarius	1	1	1	1	1	1	1	1	0	1	0	1	0	0
GCA_002834145.1_ASM283414v1_genomic	Roseovarius-20	Roseovarius	1	1	1	1	1	1	1	1	1	1	1	0	0	1
GCA_003072125.1_ASM307212v1_genomic	Roseovarius-3	Roseovarius	1	1	1	1	1	1	1	0	0	1	0	1	0	0
GCA_900156535.1_IMG-taxon_2681812935	Roseovarius-4	Roseovarius	1	1	1	1	1	1	1	0	0	1	0	1	0	0
TARA_SAMEA2621191_METAG_JOABIJEI	Roseovarius-5	Roseovarius	1	1	0	1	1	1	1	0	1	1	1	0	0	0
GCA_000768555.3_Rosmuc_1.1_genomic	Roseovarius-5	Roseovarius	1	1	0	1	1	1	1	0	1	1	1	0	0	0
TARA_SAMEA2623403_METAG_MFMFELKN	Roseovarius-6	Roseovarius	1	0	0	1	1	1	1	0	1	1	1	0	0	0
TARA_SAMEA2621528_METAG_GNGMLFPE	Roseovarius-7	Roseovarius	1	1	0	1	1	1	1	0	1	1	1	0	0	0
GCA_002925845.1_ASM292584v1_genomic	Roseovarius-7	Roseovarius	1	1	0	1	1	1	1	0	1	1	1	0	0	0
GCA_900109855.1_IMG-taxon_2619619026	Roseovarius-8	Roseovarius	1	1	1	1	1	1	1	0	1	1	1	0	0	1
TARA_SAMEA2622765_METAG_NBAIIJFA	Roseovarius-9	Roseovarius	1	0	0	1	1	1	1	1	1	1	1	0	0	0
GCA_900129345.1_IMG-taxon_2695420938	Rugeria-1	Rugeria	1	1	1	0	1	1	1	1	1	1	1	0	1	1
GCA_900185035.1_R.arenilitoris_CECT8715	Rugeria-1	Rugeria	1	1	1	1	1	1	1	1	1	1	1	0	1	1
GCA_900141625.1_IMG-taxon_2698536695	Rugeria-1	Rugeria	1	1	1	1	1	1	1	1	0	1	0	0	1	1
GCA_001507595.1_ASM150759v1_genomic	Rugeria-2	Rugeria	1	1	1	1	1	1	1	1	0	1	0	0	1	0
GCA_000192475.2_ASM19247v1_genomic	Rugeria-3	Rugeria	1	1	1	1	1	1	1	1	0	1	0	0	1	1
GCA_900106805.1_IMG-taxon_2693429872	Rugeria-4	Rugeria	1	1	1	1	1	1	1	1	1	1	1	0	1	1
GCA_001458195.1_R.atlanticaCECT4292	Rugeria-5	Rugeria	1	1	1	1	1	1	1	1	1	1	1	0	1	1
GCA_001458295.1_Ruegeria_sp._CECT5091	Rugeria-6	Rugeria	1	1	1	1	1	1	1	1	1	1	1	0	1	1
GCA_900172215.1_R.meonggei_CECT8411	Rugeria-7	Rugeria	1	1	1	1	1	1	1	1	1	1	1	1	1	1
GCA_900182615.1_IMG-taxon_2724679780	Rugeria-8	Rugeria	1	1	1	1	1	1	1	1	1	1	1	1	1	1
GCA_001507545.1_ASM150754v1_genomic	Rugeria-9	Rugeria	1	1	1	1	1	1	1	1	1	1	1	0	1	1
GCA_000622405.1_12864_draft_genomic	sulfitobacter-1	sulfitobacter	1	0	1	1	1	1	1	1	1	1	1	0	1	1
TARA_SAMEA4396941_METAG_HADKALDI	sulfitobacter-10	sulfitobacter	1	0	0	1	0	0	0	1	1	1	1	0	0	0
TARA_SAMEA2622112_METAG_MLEFJOOD	sulfitobacter-10	sulfitobacter	1	0	0	1	1	1	1	0	1	1	1	0	1	0
GCA_900113435.1_IMG-taxon_2616644813	sulfitobacter-10	sulfitobacter	1	0	0	1	1	1	1	0	1	1	1	0	1	0
GCA_900102535.1_IMG-taxon_2634166359	sulfitobacter-11	sulfitobacter	1	0	1	1	1	1	1	0	1	1	1	0	1	0
GCA_900116285.1_IMG-taxon_2619619641	sulfitobacter-12	sulfitobacter	1	0	1	1	1	1	1	1	1	1	1	0	1	0
TARA_SAMEA4397536_METAG_IBGBAAJA	sulfitobacter-13	sulfitobacter	1	0	1	1	1	1	1	1	1	1	1	0	1	0
NSEA_SAMEA5406739_METAG_20160419B37G1	sulfitobacter-14	sulfitobacter	1	0	0	1	1	1	1	1	0	1	0	0	1	0
NSEA_SAMEA5404440_METAG_20110404B29G1	sulfitobacter-15	sulfitobacter	1	1	1	1	1	0	1	1	1	1	1	0	1	0
TARA_SAMEA4396941_METAG_NMOKIAAF	sulfitobacter-16	sulfitobacter	1	0	1	1	1	1	1	1	1	1	1	0	1	0
TARA_SAMEA4397330_METAG_AJIEMPFL	sulfitobacter-17	sulfitobacter	1	1	1	1	1	1	1	1	0	1	0	0	1	1
TARA_SAMEA4397330_METAG_IIKHBEIA	sulfitobacter-18	sulfitobacter	1	0	1	1	1	1	1	1	1	1	1	0	1	1
GCA_003054325.1_ASM305432v1_genomic	sulfitobacter-19	sulfitobacter	1	0	1	1	1	1	1	1	1	1	1	0	1	0
TARA_SAMEA4398067_METAG_BMGDKCLP	sulfitobacter-2	sulfitobacter	1	0	1	1	1	1	1	1	0	1	0	0	0	0
TARA_SAMEA4397330_METAG_HPNADKDC	sulfitobacter-20	sulfitobacter	1	1	1	1	1	1	1	1	0	1	0	0	1	1
GCA_000622325.1_MM124_draft_genomic	sulfitobacter-21	sulfitobacter	1	1	0	1	1	1	1	1	1	1	1	0	1	1
GCA_000622385.1_NB77_draft_genomic	sulfitobacter-22	sulfitobacter	1	0	0	1	1	1	1	1	0	1	0	0	1	0
GCA_000622365.1_NB68_draft_genomic	sulfitobacter-23	sulfitobacter	1	0	1	1	1	1	1	1	1	1	1	0	1	0
GCA_900112755.1_IMG-taxon_2619619004	sulfitobacter-24	sulfitobacter	1	0	1	1	1	1	1	1	0	1	0	0	1	0
NSEA_SAMEA5405243_METAG_20110523B85G1	sulfitobacter-25	sulfitobacter	1	0	1	1	1	1	1	1	1	1	1	0	1	0
TARA_SAMEA4396515_METAG_MAOJNANK	sulfitobacter-3	sulfitobacter	1	1	1	1	1	1	1	1	1	1	1	0	1	1
TARA_SAMEA4397920_METAG_AOALJNEL	sulfitobacter-4	sulfitobacter	1	0	0	1	0	0	0	1	1	1	1	0	0	0
GCA_003610455.1_ASM361045v1_genomic	sulfitobacter-5	sulfitobacter	1	0	1	1	1	1	1	1	1	1	1	0	1	0
TARA_SAMEA4397920_METAG_NBNHFLOD	sulfitobacter-6	sulfitobacter	1	0	0	1	1	1	1	1	1	1	1	0	1	0
MALA_SAMN05422195_METAG_NEANBIPH	sulfitobacter-7	sulfitobacter	1	0	0	1	0	0	0	1	1	1	1	0	0	0
GCA_900106935.1_IMG-taxon_2622736431	sulfitobacter-7	sulfitobacter	1	0	0	1	1	1	1	1	1	1	1	0	1	0
TARA_SAMEA2621528_METAG_GAEKHINC	sulfitobacter-8	sulfitobacter	1	0	0	1	1	1	1	0	1	1	1	0	1	0
GCA_900103185.1_IMG-taxon_2622736527	sulfitobacter-8	sulfitobacter	1	0	1	1	1	1	1	0	1	1	1	0	1	0
TARA_SAMEA4396515_METAG_EGMEDFPO	sulfitobacter-9	sulfitobacter	0	0	0	1	1	1	1	0	1	1	1	0	1	0
GCA_000172095.1_ASM17209v1_genomic	sulfitobacter-9	sulfitobacter	1	0	0	1	1	1	1	0	1	1	1	0	1	0
TARA_SAMEA2621509_METAG_MPBCKPHO	TCR-A	TCR	1	0	1	0	1	0	0	0	0	1	0	0	0	0
ANT28_SAMPLE241_METAG_JCAHKLIB	TCR-A	TCR	1	1	0	0	1	0	0	0	0	1	0	0	0	0
TARA_SAMEA2621487_METAG_GMPAMBEI	TCR-A	TCR	0	0	0	0	0	0	0	0	0	1	0	0	0	0
TARA_SAMEA4397239_METAG_KKOONDLB	TCR-B	TCR	1	0	1	1	1	0	1	0	0	1	0	0	0	0
TARA_SAMEA4398009_METAG_MODGJEKJ	TCR-B	TCR	1	0	0	1	0	0	0	0	0	1	0	0	0	0
TARA_SAMEA4397426_METAG_AIPELCJN	TCR-B	TCR	1	0	1	1	1	0	1	0	0	1	0	0	0	0
TARA_SAMEA4397516_METAG_NBMHCLPA	TCR-B	TCR	1	1	1	1	1	0	1	0	0	1	0	0	0	0
TARA_SAMEA4397798_METAG_CFPPPCED	TCR-B	TCR	1	1	1	1	1	0	1	0	0	1	0	0	0	0
TARA_SAMEA4397903_METAG_BMKFPANH	TCR-B	TCR	1	1	1	1	1	0	1	0	0	1	0	0	0	0
TARA_SAMEA4397983_METAG_OLBGKPMH	TCR-B	TCR	1	1	1	1	1	0	1	0	0	1	0	0	0	0
TARA_SAMEA4398094_METAG_HGDMBOBN	TCR-B	TCR	1	1	1	1	1	0	1	0	0	1	0	0	0	0
TARA_SAMEA4398150_METAG_MPKBFDJI	TCR-B	TCR	1	1	1	1	1	0	1	0	0	1	0	0	0	0
TARA_SAMEA4397311_METAG_JMIIIKEJ	TCR-B	TCR	1	0	1	1	1	0	1	0	0	1	0	0	0	0
TARA_SAMEA4397611_METAG_GLLDCGJJ	TCR-B	TCR	1	0	1	1	1	0	1	0	0	1	0	0	0	0
TARA_SAMEA4397649_METAG_EBHOBEIG	TCR-B	TCR	1	1	1	1	1	0	1	0	0	1	0	0	0	0
TARA_SAMEA4397705_METAG_JFCINLJN	TCR-B	TCR	1	0	1	1	1	0	1	0	0	1	0	0	0	0
TARA_SAMEA4398067_METAG_JAKAJNGF	TCR-B	TCR	1	1	1	1	1	0	1	0	0	1	0	0	0	0
TARA_SAMEA4397569_METAG_FLCEJGBL	TCR-B	TCR	1	1	1	1	1	0	1	0	0	1	0	0	0	0
TARA_SAMEA4397278_METAG_OEEGOFGB	TCR-B	TCR	1	0	1	1	1	0	1	0	0	0	0	0	0	0
TARA_SAMEA4397390_METAG_OANBIOOI	TCR-B	TCR	1	0	1	1	1	0	1	0	0	1	0	0	0	0
NSEA_SAMEA5406367_METAG_20160316B26G1	TCR-C	TCR	1	1	0	0	1	0	0	0	0	1	0	0	0	0
TARA_SAMEA4396496_METAG_HDILNDHF	TCR-C	TCR	0	1	0	0	1	0	0	0	0	0	0	0	0	0
TARA_SAMEA2591074_METAG_MMNGHOGL	TCR-C	TCR	0	1	0	0	1	0	0	0	0	1	0	0	0	0
GCA_000153745.1_ASM15374v1_genomic (HTCC2255)	TCR-D	TCR	0	0	0	0	1	1	1	0	0	1	0	0	1	0
NSEA_SAMEA5404848_METAG_20110506B63G1	TCR-D	TCR	0	0	0	0	1	0	0	0	0	1	0	0	0	0
ANT28_SAMPLE296_METAG_IEHIDOCF	TCR-D	TCR	0	0	1	0	1	0	0	0	0	1	0	0	0	0
TARA_SAMEA4396424_METAG_BCADOMNA	TCR-D	TCR	0	1	1	0	1	0	0	0	0	1	0	0	0	0
MARD_SAMN02441634_SAGS_MMP02441634	TCR-D	TCR	0	1	1	0	1	0	0	0	0	1	0	0	0	0
TARA_SAMEA4396496_METAG_HGBPLAFP	TCR-D	TCR	0	1	1	0	1	0	0	0	0	1	0	0	0	0
TARA_SAMEA4396538_METAG_NENAJCNL	TCR-D	TCR	0	1	1	0	1	0	0	0	0	1	0	0	0	0
TARA_SAMEA4397196_METAG_IJOKKCJK	TCR-D	TCR	0	0	1	0	1	0	0	0	0	0	0	0	0	0
TARA_SAMEA4397101_METAG_IGBOOOBF	TCR-D	TCR	0	0	1	0	1	0	0	0	0	0	0	0	0	0
TARA_SAMEA2620979_METAG_JAHMFKHJ	TCR-D	TCR	0	1	1	0	0	0	0	0	0	0	0	0	0	0
TARA_SAMEA2620970_METAG_BDFNEAFP	TCR-D	TCR	0	0	1	0	1	0	0	0	0	0	0	0	0	0
TARA_SAMEA4397157_METAG_ICMFHGLI	TCR-D	TCR	0	1	1	0	1	0	0	0	0	1	0	0	0	0
TARA_SAMEA4397930_METAG_JDAPHHFF	TCR-E	TCR	1	0	0	1	0	0	0	0	0	1	0	0	0	0
TARA_SAMEA4397196_METAG_CHNOLNNG	TCR-E	TCR	1	1	1	0	1	0	0	0	0	0	0	0	0	0
TARA_SAMEA4398067_METAG_FFCGELPJ	TCR-E	TCR	1	1	0	0	1	0	0	0	0	1	0	0	0	0
TARA_SAMEA4398176_METAG_FHCHNHJL	TCR-E	TCR	1	1	1	0	1	0	0	0	0	1	0	0	0	0
TARA_SAMEA4397101_METAG_FDAENHHH	TCR-E	TCR	1	1	0	0	1	0	0	0	0	1	0	0	0	0
TARA_SAMEA4397239_METAG_LNCEEDGJ	TCR-E	TCR	1	1	1	0	1	0	0	0	0	1	0	0	0	0
TARA_SAMEA4397516_METAG_LNDPMEGG	TCR-E	TCR	1	1	0	1	1	0	1	0	0	1	0	0	0	0
TARA_SAMEA4397569_METAG_BHFKLDDG	TCR-E	TCR	1	1	0	0	1	0	1	0	0	1	0	0	0	0
TARA_SAMEA4397705_METAG_DCMKOCPI	TCR-E	TCR	1	1	1	0	1	0	0	0	0	1	0	0	0	0
TARA_SAMEA4398247_METAG_CEHMAFOJ	TCR-E	TCR	1	1	0	1	1	0	1	0	0	1	0	0	0	0
TARA_SAMEA4396971_METAG_BBONIEKG	TCR-E	TCR	1	1	1	0	1	0	0	0	0	0	0	0	0	0
NSEA_SAMEA5405425_METAG_20110530B77G1	TCR-E	TCR	1	1	1	0	1	0	0	0	0	1	0	0	0	0
TARA_SAMEA4397649_METAG_NNLKDBAN	TCR-E	TCR	1	1	0	0	1	0	0	0	0	1	0	0	0	0
TARA_SAMEA2621401_METAG_MDDNCBON	TCR-E	TCR	1	1	0	0	1	0	0	0	0	1	0	0	0	0
TARA_SAMEA4398219_METAG_GEKBPNCA	TCR-E	TCR	1	1	1	0	1	0	0	0	0	1	0	0	0	0
TARA_SAMEA4398341_METAG_NCMPLFMA	TCR-E	TCR	1	1	0	0	1	0	0	0	0	1	0	0	0	0
TARA_SAMEA4398370_METAG_FOIFAOEO	TCR-E	TCR	1	0	0	0	1	0	0	0	0	1	0	0	0	0
TARA_SAMEA4398296_METAG_IEFMEDEK	TCR-E	TCR	1	1	0	0	1	0	0	0	0	1	0	0	0	0
TARA_SAMEA4397157_METAG_PMAKHLKI	TCR-E	TCR	1	1	0	0	1	0	0	0	0	1	0	0	0	0
TARA_SAMEA4397798_METAG_DOHOKHCJ	TCR-E	TCR	1	1	0	0	1	0	0	0	0	0	0	0	0	0
TARA_SAMEA2621423_METAG_MDBMBIPE	TCR-E	TCR	1	1	0	0	1	0	0	0	0	0	0	0	0	0
TARA_SAMEA4397426_METAG_PCBOMFDG	TCR-E	TCR	1	1	1	0	1	0	0	0	0	1	0	0	0	0
TARA_SAMEA4396538_METAG_JPBGGFFI	TCR-E	TCR	1	0	0	0	1	0	0	0	0	0	0	0	0	0
TARA_SAMEA4397278_METAG_HMPOCABJ	TCR-E	TCR	1	1	1	0	1	0	0	0	0	1	0	0	0	0
TARA_SAMEA4398009_METAG_OLOKOLBK	TCR-E	TCR	1	0	1	0	1	0	0	0	0	1	0	0	0	0
TARA_SAMEA4397611_METAG_BEMFKKJM	TCR-E	TCR	1	1	0	0	1	0	0	0	0	0	0	0	0	0
TARA_SAMEA4398150_METAG_JLCPFBNK	TCR-E	TCR	1	1	1	0	1	0	0	0	0	1	0	0	0	0
TARA_SAMEA4397842_METAG_DGKKFFBP	TCR-E	TCR	1	1	0	0	1	0	0	0	0	1	0	0	0	0
BGEO_SAMN07136485_METAG_OFIIIPJP	TCR-E	TCR	1	1	1	0	1	0	0	0	0	1	0	0	0	0
NSEA_SAMEA5403722_METAG_20100408B75G1	TCR-F	TCR	1	0	0	1	1	0	1	0	0	1	0	0	0	0
TARA_SAMEA4397295_METAG_KBDLACKE	TCR-G	TCR	1	1	0	0	1	0	0	0	0	1	0	0	1	0
TARA_SAMEA4397445_METAG_ICPPIAOP	TCR-G	TCR	1	1	0	1	1	1	1	0	0	1	0	0	1	0
