# Supplementary material for: Ecogenomics and functional biogeography of the Roseobacter group in the global oceans based on 653 MAGs and SAGs
Source: Microbiome. 2025 Nov 27;13:247. doi: 10.1186/s40168-025-02259-8 (PMC12661815; doi:10.1186/s40168-025-02259-8)
Supplement: Supplementary file 2 — Supplementary Material 1. [file 40168_2025_2259_MOESM1_ESM.zip › Supplementary Tables S1-S14_MAGs_2025-06-18.xlsx]

## Sheet: S1 All+Ocean Prov
Table S1. Basic sequencing and genomic information of 1423 Roseoacter group genomes (133 SAGs and 1290 MAGs) and locations where the metagenomic samples were collected.
Original Genome/MAG Name	Mean Completeness	Mean Contamination	CheckM Completeness	CheckM Contamination	CheckM Strain heterogeneity	Anvio Completion	Anvio Redundancy	tRNAs (AA)	16S rRNA	16S rRNA (partial)	CRISPRs	GTDB Classification	Checkm Taxonomy	Genome size	Scaffolds	N50 (Scaffolds)	Longest Scaffold	Coding Density	GC Content	Station	Laitude	Longitude	Layer	Ocean Provice	Acession
ANT28_SAMPLE178_METAG_FPCKOFBM	67.62	1.48	74.67	1.55	40	60.56	1.41	12	0	0	0	d__Bacteria;p__Proteobacteria;c__Alphaproteobacteria;o__Rhodobacterales;f__Rhodobacteraceae;g__Sulfitobacter;s__Sulfitobacter pontiacus	f__Rhodobacteraceae	2485133	613	4306	16099	0.912	0.6048	178	﻿-56.170	﻿-62.633	EPI	South Atlantic Ocean
ANT28_SAMPLE178_METAG_JAPDFNHF	86.32	0.7	82.49	0	0	90.14	1.41	13	0	0	0	d__Bacteria;p__Proteobacteria;c__Alphaproteobacteria;o__Rhodobacterales;f__Rhodobacteraceae;g__Planktomarina;s__Planktomarina sp905182325	f__Rhodobacteraceae	1849836	99	32342	136156	0.8901	0.4403	178	﻿-56.170	﻿-62.633	EPI	South Atlantic Ocean
ANT28_SAMPLE178_METAG_LLLEPJCG	75.87	0.92	88.36	1.85	30.77	63.38	0	10	0	0	0	d__Bacteria;p__Proteobacteria;c__Alphaproteobacteria;o__Rhodobacterales;f__Rhodobacteraceae;g__Planktomarina;s__Planktomarina sp000981705	f__Rhodobacteraceae	2560640	321	11014+R5	71305	0.89	0.4795	178	﻿-56.170	﻿-62.633	EPI	South Atlantic Ocean
ANT28_SAMPLE178_METAG_NGFBENNC	62.82	1.69	72.13	1.98	40	53.52	1.41	10	0	0	0	d__Bacteria;p__Proteobacteria;c__Alphaproteobacteria;o__Rhodobacterales;f__Rhodobacteraceae;g__CPC320;s__	f__Rhodobacteraceae	2634333	577	5011	39118	0.8423	0.5234	178	﻿-56.170	﻿-62.633	EPI	South Atlantic Ocean
ANT28_SAMPLE179_METAG_EPICCGIB	47.08	0	57.55	0	0	36.62	0	5	0	0	0	d__Bacteria;p__Proteobacteria;c__Alphaproteobacteria;o__Rhodobacterales;f__Rhodobacteraceae;g__CPC320;s__	k__Bacteria	2265010	534	4527	22866	0.8535	0.5271	179	﻿-57.983	﻿-59.867	EPI	South Atlantic Ocean
ANT28_SAMPLE179_METAG_FAIOIPIJ	58.6	1.94	58.04	2.48	17.65	59.15	1.41	9	0	0	0	d__Bacteria;p__Proteobacteria;c__Alphaproteobacteria;o__Rhodobacterales;f__Rhodobacteraceae;g__Amylibacter;s__	f__Rhodobacteraceae	1391778	308	5182	24109	0.916	0.3919	179	﻿-57.983	﻿-59.867	EPI	South Atlantic Ocean
ANT28_SAMPLE179_METAG_GFLMGMCF	79.62	9.05	83.19	9.65	21.82	76.06	8.45	6	0	0	0	d__Bacteria;p__Proteobacteria;c__Alphaproteobacteria;o__Rhodobacterales;f__Rhodobacteraceae;g__Planktomarina;s__	f__Rhodobacteraceae	2449274	297	12284	75294	0.8877	0.4569	179	﻿-57.983	﻿-59.867	EPI	South Atlantic Ocean
ANT28_SAMPLE179_METAG_HGGFONEJ	81.79	0.2	94.57	0.41	0	69.01	0	15	0	0	0	d__Bacteria;p__Proteobacteria;c__Alphaproteobacteria;o__Rhodobacterales;f__Rhodobacteraceae;g__Planktomarina;s__Planktomarina sp000981705	f__Rhodobacteraceae	2713950	155	32454	108167	0.8885	0.4787	179	﻿-57.983	﻿-59.867	EPI	South Atlantic Ocean
ANT28_SAMPLE179_METAG_NCDMHKKG	86.9	0.52	93.53	1.04	42.86	80.28	0	9	0	0	0	d__Bacteria;p__Proteobacteria;c__Alphaproteobacteria;o__Rhodobacterales;f__Rhodobacteraceae;g__CPC320;s__CPC320 sp002336405	f__Rhodobacteraceae	3384697	446	9918	73693	0.8622	0.5263	179	﻿-57.983	﻿-59.867	EPI	South Atlantic Ocean
ANT28_SAMPLE179_METAG_ODOPHOAB	84.71	0.38	80.69	0.76	33.33	88.73	0	13	0	0	0	d__Bacteria;p__Proteobacteria;c__Alphaproteobacteria;o__Rhodobacterales;f__Rhodobacteraceae;g__Planktomarina;s__Planktomarina sp905182325	f__Rhodobacteraceae	1883389	96	31584	136285	0.8939	0.44	179	﻿-57.983	﻿-59.867	EPI	South Atlantic Ocean
ANT28_SAMPLE193_METAG_DOJCJDAD	55.42	0.44	55.91	0.89	92.86	54.93	0	10	0	0	0	d__Bacteria;p__Proteobacteria;c__Alphaproteobacteria;o__Rhodobacterales;f__Rhodobacteraceae;g__Planktomarina;s__	f__Rhodobacteraceae	1668052	168	17524	87472	0.8786	0.4365	193	-55.167	-61.717	EPI	South Atlantic Ocean
ANT28_SAMPLE193_METAG_FHBOLOIF	85.09	1.6	82.86	3.21	5.88	87.32	0	10	0	0	0	d__Bacteria;p__Proteobacteria;c__Alphaproteobacteria;o__Rhodobacterales;f__Rhodobacteraceae;g__LFER01;s__	f__Rhodobacteraceae	2975851	500	7463	68704	0.8438	0.4499	193	-55.167	-61.717	EPI	South Atlantic Ocean
ANT28_SAMPLE193_METAG_HINAFBNC	77.22	0.46	72.76	0.91	33.33	81.69	0	9	0	0	0	d__Bacteria;p__Proteobacteria;c__Alphaproteobacteria;o__Rhodobacterales;f__Rhodobacteraceae;g__CPC320;s__CPC320 sp002336405	f__Rhodobacteraceae	2485722	588	4581	24492	0.8781	0.5312	193	-55.167	-61.717	EPI	South Atlantic Ocean
ANT28_SAMPLE193_METAG_NHFJOHIJ	87.08	6.72	81.2	6.39	21.21	92.96	7.04	16	0	0	0	d__Bacteria;p__Proteobacteria;c__Alphaproteobacteria;o__Rhodobacterales;f__Rhodobacteraceae;g__GCA-2697345;s__	f__Rhodobacteraceae	2204095	266	13377	53676	0.9161	0.3803	193	-55.167	-61.717	EPI	South Atlantic Ocean
ANT28_SAMPLE241_METAG_CPHJOAPH	89.08	0.2	83.8	0.41	50	94.37	0	15	0	0	0	d__Bacteria;p__Proteobacteria;c__Alphaproteobacteria;o__Rhodobacterales;f__Rhodobacteraceae;g__Planktomarina;s__Planktomarina sp905182325	f__Rhodobacteraceae	1971568	101	33345	91735	0.8985	0.44	241	-61.244	-57.074	EPI	Southern Ocean	JARPSF000000000.1
ANT28_SAMPLE241_METAG_CPIDHMEF	94.16	1.77	93.94	2.13	90.91	94.37	1.41	16	0	0	0	d__Bacteria;p__Proteobacteria;c__Alphaproteobacteria;o__Rhodobacterales;f__Rhodobacteraceae;g__Planktomarina;s__Planktomarina sp000981705	f__Rhodobacteraceae	2684900	213	24761	115824	0.8856	0.4798	241	-61.244	-57.074	EPI	Southern Ocean	JARPSE000000000.1
ANT28_SAMPLE241_METAG_DOMPGLAH	97.67	0.94	96.75	1.87	28.57	98.59	0	15	0	0	0	d__Bacteria;p__Proteobacteria;c__Alphaproteobacteria;o__Rhodobacterales;f__Rhodobacteraceae;g__CPC320;s__CPC320 sp002336405	f__Rhodobacteraceae	3794463	252	26161	97184	0.8516	0.5232	241	-61.244	-57.074	EPI	Southern Ocean
ANT28_SAMPLE241_METAG_FCNBEMFK	58.48	2.14	67.65	2.87	26.32	49.3	1.41	10	0	0	0	d__Bacteria;p__Proteobacteria;c__Alphaproteobacteria;o__Rhodobacterales;f__Rhodobacteraceae;g__CPC320;s__	f__Rhodobacteraceae	2708016	509	6254	30397	0.8293	0.5232	241	-61.244	-57.074	EPI	Southern Ocean
ANT28_SAMPLE241_METAG_IBNIABBM	71.32	3.18	76.43	4.94	64.52	66.2	1.41	12	0	0	0	d__Bacteria;p__Proteobacteria;c__Alphaproteobacteria;o__Rhodobacterales;f__Rhodobacteraceae;g__Planktomarina;s__	f__Rhodobacteraceae	2323102	308	11134	51703	0.8636	0.4636	241	-61.244	-57.074	EPI	Southern Ocean
ANT28_SAMPLE241_METAG_JCAHKLIB	92.36	1.21	90.35	1.01	16.67	94.37	1.41	17	0	0	0	d__Bacteria;p__Proteobacteria;c__Alphaproteobacteria;o__Rhodobacterales;f__Rhodobacteraceae;g__Amylibacter;s__	f__Rhodobacteraceae	2034825	67	53250	118227	0.9025	0.388	241	-61.244	-57.074	EPI	Southern Ocean
ANT28_SAMPLE241_METAG_JJDPOKHG	83.86	1.01	77.58	0.61	50	90.14	1.41	16	0	0	0	d__Bacteria;p__Proteobacteria;c__Alphaproteobacteria;o__Rhodobacterales;f__Rhodobacteraceae;g__Planktomarina;s__	f__Rhodobacteraceae	1933206	119	31074	134475	0.8969	0.4365	241	-61.244	-57.074	EPI	Southern Ocean
ANT28_SAMPLE287_METAG_FMEBJFKG	85.66	0	82.59	0	0	88.73	0	16	0	0	0	d__Bacteria;p__Proteobacteria;c__Alphaproteobacteria;o__Rhodobacterales;f__Rhodobacteraceae;g__Planktomarina;s__Planktomarina sp905182325	f__Rhodobacteraceae	2013731	110	32552	127863	0.8945	0.4404	287	-60.5	﻿-55.50	EPI	Southern Ocean
ANT28_SAMPLE287_METAG_GGLPMBBM	63.53	1.05	62.26	0.69	50	64.79	1.41	6	0	0	0	d__Bacteria;p__Proteobacteria;c__Alphaproteobacteria;o__Rhodobacterales;f__Rhodobacteraceae;g__CPC320;s__CPC320 sp002336405	f__Rhodobacteraceae	2028289	519	4054	22357	0.8877	0.5364	287	-60.5	﻿-55.50	EPI	Southern Ocean
ANT28_SAMPLE287_METAG_KECOHALH	52.89	3.39	52.26	2.55	18.75	53.52	4.23	2	0	0	0	d__Bacteria;p__Proteobacteria;c__Alphaproteobacteria;o__Rhodobacterales;f__Rhodobacteraceae;g__Planktomarina;s__	f__Rhodobacteraceae	1476923	337	4390	28073	0.9125	0.4639	296	-60.5	﻿-55.50	EPI	Southern Ocean
ANT28_SAMPLE287_METAG_LNAAOIAO	85.59	0.53	92.31	1.06	16.67	78.87	0	10	0	0	0	d__Bacteria;p__Proteobacteria;c__Alphaproteobacteria;o__Rhodobacterales;f__Rhodobacteraceae;g__Planktomarina;s__Planktomarina sp000981705	f__Rhodobacteraceae	2588041	241	17720	93298	0.8943	0.4797	296	-60.5	﻿-55.50	EPI	Southern Ocean
ANT28_SAMPLE296_METAG_ABCPCGGN	75.63	2.1	73.8	1.39	58.33	77.46	2.82	3	0	0	0	d__Bacteria;p__Proteobacteria;c__Alphaproteobacteria;o__Rhodobacterales;f__Rhodobacteraceae;g__LGRT01;s__LGRT01 sp001642945	f__Rhodobacteraceae	1994109	435	5226	18198	0.9096	0.5201	296	-51.054	-66.459	EPI	South Atlantic Ocean
ANT28_SAMPLE296_METAG_ACFJOFIK	56.23	1.34	61.76	1.26	12.5	50.7	1.41	7	0	0	0	d__Bacteria;p__Proteobacteria;c__Alphaproteobacteria;o__Rhodobacterales;f__Rhodobacteraceae;g__GCA-002712045;s__GCA-002712045 sp905182165	f__Rhodobacteraceae	1516388	287	6044	34531	0.9217	0.3709	296	-51.054	-66.459	EPI	South Atlantic Ocean
ANT28_SAMPLE296_METAG_DEDBPABB	39.16	0	27.63	0	0	50.7	0	8	0	0	0	d__Bacteria;p__Proteobacteria;c__Alphaproteobacteria;o__Rhodobacterales;f__Rhodobacteraceae;g__Planktomarina;s__Planktomarina sp017856985	f__Rhodobacteraceae	511278	10	146931	149092	0.9022	0.441	296	-51.054	-66.459	EPI	South Atlantic Ocean
ANT28_SAMPLE296_METAG_EAMIOCNO	57.15	6.26	62.19	6.9	66.67	52.11	5.63	6	0	0	0	d__Bacteria;p__Proteobacteria;c__Alphaproteobacteria;o__Rhodobacterales;f__Rhodobacteraceae;g__MED-G52;s__	k__Bacteria	1418353	272	6105	33208	0.9133	0.3946	296	-51.054	-66.459	EPI	South Atlantic Ocean
ANT28_SAMPLE296_METAG_ENLIAGMA	85.31	0.3	88.93	0.61	33.33	81.69	0	15	0	0	0	d__Bacteria;p__Proteobacteria;c__Alphaproteobacteria;o__Rhodobacterales;f__Rhodobacteraceae;g__Planktomarina;s__Planktomarina sp905181815	f__Rhodobacteraceae	2119268	209	16100	64221	0.8949	0.5358	296	-51.054	-66.459	EPI	South Atlantic Ocean
ANT28_SAMPLE296_METAG_FCDGPCLE	62.01	2.3	62.05	4.59	17.39	61.97	0	11	0	0	0	d__Bacteria;p__Proteobacteria;c__Alphaproteobacteria;o__Rhodobacterales;f__Rhodobacteraceae;g__GCA-2697345;s__GCA-2697345 sp002697345	f__Rhodobacteraceae	1521781	265	6875	32767	0.8575	0.3797	296	-51.054	-66.459	EPI	South Atlantic Ocean
ANT28_SAMPLE296_METAG_FNCNBMFM	43.2	0	52.59	0	0	33.8	0	10	0	0	0	d__Bacteria;p__Proteobacteria;c__Alphaproteobacteria;o__Rhodobacterales;f__Rhodobacteraceae;g__Planktomarina;s__Planktomarina sp017856985	k__Bacteria	1169500	35	79676	123579	0.8936	0.4315	296	-51.054	-66.459	EPI	South Atlantic Ocean
ANT28_SAMPLE296_METAG_HGLNELKI	65.44	11.34	61.86	9.99	2.33	69.01	12.68	11	0	0	0	d__Bacteria;p__Proteobacteria;c__Alphaproteobacteria;o__Rhodobacterales;f__Rhodobacteraceae;g__GCA-002705045;s__	c__Alphaproteobacteria	2072877	377	6464	35852	0.9041	0.3899	296	-51.054	-66.459	EPI	South Atlantic Ocean
ANT28_SAMPLE296_METAG_IEHIDOCF	71.72	2.1	78.65	2.8	71.43	64.79	1.41	17	0	0	0	d__Bacteria;p__Proteobacteria;c__Alphaproteobacteria;o__Rhodobacterales;f__Rhodobacteraceae;g__Amylibacter;s__Amylibacter sp000153745	f__Rhodobacteraceae	1903212	163	19405	104909	0.8925	0.3674	296	-51.054	-66.459	EPI	South Atlantic Ocean
ANT28_SAMPLE296_METAG_JLKGILDD	70.44	1.64	83.14	1.86	71.43	57.75	1.41	7	0	0	0	d__Bacteria;p__Proteobacteria;c__Alphaproteobacteria;o__Rhodobacterales;f__Rhodobacteraceae;g__CPC320;s__CPC320 sp002336405	f__Rhodobacteraceae	2831226	502	6873	23960	0.8753	0.5284	296	-51.054	-66.459	EPI	South Atlantic Ocean
ANT28_SAMPLE296_METAG_PJFMEHJD	77.62	0.78	83.41	1.56	37.5	71.83	0	11	0	0	0	d__Bacteria;p__Proteobacteria;c__Alphaproteobacteria;o__Rhodobacterales;f__Rhodobacteraceae;g__CPC320;s__CPC320 sp002684375	f__Rhodobacteraceae	3188507	479	8797	29860	0.8735	0.5265	296	-51.054	-66.459	EPI	South Atlantic Ocean
ANT28_SAMPLE297_METAG_CNOEEDED	73.76	6.13	78.52	5.22	37.5	69.01	7.04	17	0	0	0	d__Bacteria;p__Proteobacteria;c__Alphaproteobacteria;o__Rhodobacterales;f__Rhodobacteraceae;g__Amylibacter;s__Amylibacter sp000153745	f__Rhodobacteraceae	2012681	258	12105	37771	0.8995	0.3667	297	-47.941	-61.932	EPI	South Atlantic Ocean
ANT28_SAMPLE297_METAG_JMGNKMBB	82.52	4.33	81.95	4.43	11.54	83.1	4.23	6	0	0	0	d__Bacteria;p__Proteobacteria;c__Alphaproteobacteria;o__Rhodobacterales;f__Rhodobacteraceae;g__LGRT01;s__LGRT01 sp001642945	f__Rhodobacteraceae	2410707	488	6059	24296	0.9077	0.5129	297	-47.941	-61.932	EPI	South Atlantic Ocean
ANT28_SAMPLE297_METAG_JMIIAOFC	57.31	5.38	63.92	5.12	40.62	50.7	5.63	10	0	0	0	d__Bacteria;p__Proteobacteria;c__Alphaproteobacteria;o__Rhodobacterales;f__Rhodobacteraceae;g__MED-G52;s__	f__Rhodobacteraceae	1627567	328	5970	49700	0.9148	0.3962	297	-47.941	-61.932	EPI	South Atlantic Ocean
ANT28_SAMPLE297_METAG_JOEPJFAK	82.86	2.78	81.22	1.33	38.46	84.51	4.23	8	0	0	0	d__Bacteria;p__Proteobacteria;c__Alphaproteobacteria;o__Rhodobacterales;f__Rhodobacteraceae;g__CPC320;s__CPC320 sp002684375	f__Rhodobacteraceae	2898896	619	5290	30646	0.8922	0.5315	297	-47.941	-61.932	EPI	South Atlantic Ocean
ANT28_SAMPLE297_METAG_LFGHACKE	87.42	1.15	91.75	0.89	50	83.1	1.41	11	0	0	0	d__Bacteria;p__Proteobacteria;c__Alphaproteobacteria;o__Rhodobacterales;f__Rhodobacteraceae;g__Planktomarina;s__Planktomarina sp905181815	f__Rhodobacteraceae	2211243	198	18098	51153	0.9053	0.5353	297	-47.941	-61.932	EPI	South Atlantic Ocean
ANT28_SAMPLE297_METAG_MJMLLGKG	54.06	2.78	46.14	1.32	11.11	61.97	4.23	8	0	0	0	d__Bacteria;p__Proteobacteria;c__Alphaproteobacteria;o__Rhodobacterales;f__Rhodobacteraceae;g__GCA-2697345;s__GCA-2697345 sp002697345	f__Rhodobacteraceae	1018334	284	3660	13708	0.9145	0.3835	297	-47.941	-61.932	EPI	South Atlantic Ocean
ANT28_SAMPLE297_METAG_PFECBEAB	61.44	18.2	56.68	9.63	11.11	66.2	26.76	8	0	0	0	d__Bacteria;p__Proteobacteria;c__Alphaproteobacteria;o__Rhodobacterales;f__Rhodobacteraceae;g__MED-G52;s__	c__Alphaproteobacteria	2016497	509	4448	33415	0.9163	0.3925	297	-47.941	-61.932	EPI	South Atlantic Ocean
ANT28_SAMPLE297_METAG_POBFPODN	84.76	0.92	87.83	1.83	20	81.69	0	15	0	0	0	d__Bacteria;p__Proteobacteria;c__Alphaproteobacteria;o__Rhodobacterales;f__Rhodobacteraceae;g__LFER01;s__	f__Rhodobacteraceae	3077439	415	10145	75948	0.845	0.4508	297	-47.941	-61.932	EPI	South Atlantic Ocean
ANT28_SAMPLE300_METAG_AKOACOOP	55.22	0.14	47.07	0.28	0	63.38	0	10	0	0	0	d__Bacteria;p__Proteobacteria;c__Alphaproteobacteria;o__Rhodobacterales;f__Rhodobacteraceae;g__MED-G52;s__MED-G52 sp002457055	f__Rhodobacteraceae	1311116	233	6930	29482	0.9115	0.4058	300	-39.798	-50.577	EPI	South Atlantic Ocean
ANT28_SAMPLE300_METAG_JBJNFBFI	67.63	2.84	77.51	1.45	45.45	57.75	4.23	9	0	0	0	d__Bacteria;p__Proteobacteria;c__Alphaproteobacteria;o__Rhodobacterales;f__Rhodobacteraceae;g__MED-G52;s__MED-G52 sp003332035	f__Rhodobacteraceae	1889702	388	5590	23219	0.9189	0.3966	300	-39.798	-50.577	EPI	South Atlantic Ocean
ANT28_SAMPLE300_METAG_JJFPNACA	50.2	3.04	51.09	0.45	100	49.3	5.63	7	0	0	0	d__Bacteria;p__Proteobacteria;c__Alphaproteobacteria;o__Rhodobacterales;f__Rhodobacteraceae;g__MED-G52;s__MED-G52 sp001627375	f__Rhodobacteraceae	1215421	302	4385	13720	0.9253	0.398	300	-39.798	-50.577	EPI	South Atlantic Ocean
ANT28_SAMPLE302_METAG_BOKBAFON	74.86	0.98	68.03	0.55	50	81.69	1.41	15	0	0	0	d__Bacteria;p__Proteobacteria;c__Alphaproteobacteria;o__Rhodobacterales;f__Rhodobacteraceae;g__MED-G52;s__MED-G52 sp902602765	f__Rhodobacteraceae	1668738	377	4947	17248	0.9067	0.4054	302	-39.798	-50.577	EPI	South Atlantic Ocean
ANT28_SAMPLE308_METAG_DDMMGKHA	77.26	3.52	79.88	2.8	21.43	74.65	4.23	16	0	0	0	d__Bacteria;p__Proteobacteria;c__Alphaproteobacteria;o__Rhodobacterales;f__Rhodobacteraceae;g__MED-G52;s__MED-G52 sp001627925	f__Rhodobacteraceae	2050661	213	17037	64555	0.8784	0.4046	308	﻿-21.229	﻿-35.402	EPI	South Atlantic Ocean
ANT28_SAMPLE308_METAG_NKKMHHEF	55.36	0.7	58.62	0	0	52.11	1.41	5	0	0	0	d__Bacteria;p__Proteobacteria;c__Alphaproteobacteria;o__Rhodobacterales;f__Rhodobacteraceae;g__MED-G52;s__MED-G52 sp001627375	k__Bacteria	1426384	354	4504	16198	0.9103	0.3965	308	﻿-21.229	﻿-35.402	EPI	South Atlantic Ocean
ANT28_SAMPLE310_METAG_EFBKLFME	54.42	4.54	53.92	3.45	100	54.93	5.63	2	0	0	0	d__Bacteria;p__Proteobacteria;c__Alphaproteobacteria;o__Rhodobacterales;f__Rhodobacteraceae;g__MED-G52;s__MED-G52 sp001627375	k__Bacteria	1223737	369	3706	18094	0.9153	0.396	310	﻿-18.664	﻿-33.725	EPI	South Atlantic Ocean
ANT28_SAMPLE310_METAG_NCMKOMLI	81.27	3.81	79.44	1.99	9.09	83.1	5.63	17	0	0	0	d__Bacteria;p__Proteobacteria;c__Alphaproteobacteria;o__Rhodobacterales;f__Rhodobacteraceae;g__MED-G52;s__MED-G52 sp001627925	f__Rhodobacteraceae	2030682	179	19577	90213	0.8804	0.4046	310	﻿-18.664	﻿-33.725	EPI	South Atlantic Ocean
ANT28_SAMPLE311_METAG_FAEIJPFJ	53.3	4.99	54.48	5.75	7.14	52.11	4.23	9	0	0	0	d__Bacteria;p__Proteobacteria;c__Alphaproteobacteria;o__Rhodobacterales;f__Rhodobacteraceae;g__CACIJG01;s__CACIJG01 sp902556405	c__Alphaproteobacteria	1086672	288	4002	11682	0.9104	0.3643	311	﻿-15.522	﻿-31.862	EPI	South Atlantic Ocean
ANT28_SAMPLE311_METAG_KAEOCGAP	83.32	0.08	80.72	0.15	100	85.92	0	12	0	0	0	d__Bacteria;p__Proteobacteria;c__Alphaproteobacteria;o__Rhodobacterales;f__Rhodobacteraceae;g__MED-G52;s__MED-G52 sp001627925	f__Rhodobacteraceae	1998888	56	63648	139046	0.9022	0.4063	311	﻿-15.522	﻿-31.862	EPI	South Atlantic Ocean
ANT28_SAMPLE312_METAG_DBJOHOBP	49.64	1.12	45.75	0.82	66.67	53.52	1.41	5	0	0	0	d__Bacteria;p__Proteobacteria;c__Alphaproteobacteria;o__Rhodobacterales;f__Rhodobacteraceae;g__MED-G52;s__MED-G52 sp902631295	f__Rhodobacteraceae	1082148	267	4792	23473	0.9033	0.4032	312	-11.898	-29.752	EPI	South Atlantic Ocean
ANT28_SAMPLE313_METAG_GLJIPBFB	47.36	1.72	52.48	3.45	50	42.25	0	3	0	0	0	d__Bacteria;p__Proteobacteria;c__Alphaproteobacteria;o__Rhodobacterales;f__Rhodobacteraceae;g__MED-G52;s__MED-G52 sp001627925	k__Bacteria	1344281	236	7473	35416	0.8687	0.4055	313	-8.211	-27.991	EPI	South Atlantic Ocean
ANT28_SAMPLE315_METAG_AECDOHCL	62.24	4.08	63.93	2.53	37.5	60.56	5.63	8	0	0	0	d__Bacteria;p__Proteobacteria;c__Alphaproteobacteria;o__Rhodobacterales;f__Rhodobacteraceae;g__MED-G52;s__MED-G52 sp001627375	f__Rhodobacteraceae	1402965	285	5822	25304	0.9138	0.3976	315	-1.487	-25.318	EPI	South Atlantic Ocean
ANT28_SAMPLE315_METAG_IIEFMNII	61.36	4	60.74	2.37	30.77	61.97	5.63	7	0	0	0	d__Bacteria;p__Proteobacteria;c__Alphaproteobacteria;o__Rhodobacterales;f__Rhodobacteraceae;g__MED-G52;s__MED-G52 sp001627925	f__Rhodobacteraceae	1604247	215	10167	45475	0.8788	0.4062	315	-1.487	-25.318	EPI	South Atlantic Ocean
ANT28_SAMPLE319_METAG_BGDMJPDC	41.2	0	50	0	0	32.39	0	4	0	0	0	d__Bacteria;p__Proteobacteria;c__Alphaproteobacteria;o__Rhodobacterales;f__Rhodobacteraceae;g__MED-G52;s__MED-G52 sp002457055	k__Bacteria	765754	30	42157	71798	0.9261	0.4036	320	﻿12.590	﻿-22.196	EPI	North Atlantic Ocean
ANT28_SAMPLE319_METAG_HFBDKPPE	55.69	0.08	46.59	0.17	0	64.79	0	16	0	1	0	d__Bacteria;p__Proteobacteria;c__Alphaproteobacteria;o__Rhodobacterales;f__Rhodobacteraceae;g__MED-G52;s__MED-G52 sp002457055	f__Rhodobacteraceae	1532964	105	31659	117276	0.8924	0.4067	319	﻿12.590	﻿-22.196	EPI	North Atlantic Ocean
ANT28_SAMPLE319_METAG_IBKDBALB	48.64	1.14	53.61	2.28	66.67	43.66	0	2	0	0	0	d__Bacteria;p__Proteobacteria;c__Alphaproteobacteria;o__Rhodobacterales;f__Rhodobacteraceae;g__MED-G52;s__MED-G52 sp902554885	f__Rhodobacteraceae	1358502	406	3658	13098	0.8988	0.4044	319	﻿12.590	﻿-22.196	EPI	North Atlantic Ocean
ANT28_SAMPLE319_METAG_NALDLHEJ	73.82	0.11	77.22	0.22	33.33	70.42	0	12	0	0	0	d__Bacteria;p__Proteobacteria;c__Alphaproteobacteria;o__Rhodobacterales;f__Rhodobacteraceae;g__MED-G52;s__MED-G52 sp001627375	f__Rhodobacteraceae	1879491	157	22847	159337	0.9005	0.3963	319	﻿12.590	﻿-22.196	EPI	North Atlantic Ocean
ANT28_SAMPLE320_METAG_BGHAEEPL	54	0.7	62.93	0	0	45.07	1.41	7	0	0	0	d__Bacteria;p__Proteobacteria;c__Alphaproteobacteria;o__Rhodobacterales;f__Rhodobacteraceae;g__MED-G52;s__	k__Bacteria	1407302	245	7139	65468	0.8995	0.3973	320	﻿16.904	﻿-21.569	EPI	North Atlantic Ocean
ANT28_SAMPLE320_METAG_EPCPJJKP	91.96	0.14	86.75	0.29	33.33	97.18	0	14	0	0	0	d__Bacteria;p__Proteobacteria;c__Alphaproteobacteria;o__Rhodobacterales;f__Rhodobacteraceae;g__MED-G52;s__MED-G52 sp002457055	f__Rhodobacteraceae	2215203	192	19751	67605	0.9045	0.4054	320	﻿16.904	﻿-21.569	EPI	North Atlantic Ocean
ANT28_SAMPLE320_METAG_FNIOOCEM	53.95	0.9	47.34	0.4	0	60.56	1.41	3	0	0	0	d__Bacteria;p__Proteobacteria;c__Alphaproteobacteria;o__Rhodobacterales;f__Rhodobacteraceae;g__MED-G52;s__MED-G52 sp902554885	f__Rhodobacteraceae	1217114	327	3857	13513	0.9216	0.4057	320	﻿16.904	﻿-21.569	EPI	North Atlantic Ocean
ANT28_SAMPLE320_METAG_PBABFCPA	78.07	1.25	78.68	1.08	20	77.46	1.41	6	0	0	0	d__Bacteria;p__Proteobacteria;c__Alphaproteobacteria;o__Rhodobacterales;f__Rhodobacteraceae;g__MED-G52;s__MED-G52 sp001627375	f__Rhodobacteraceae	1931049	253	11545	50163	0.9006	0.3964	320	﻿16.904	﻿-21.569	EPI	North Atlantic Ocean
ANT28_SAMPLE321_METAG_CKGLMDJF	73.14	0.5	67.4	1.01	75	78.87	0	10	0	0	0	d__Bacteria;p__Proteobacteria;c__Alphaproteobacteria;o__Rhodobacterales;f__Rhodobacteraceae;g__MED-G52;s__MED-G52 sp002457055	f__Rhodobacteraceae	1829416	224	12185	51812	0.9108	0.4064	321	﻿20.705	﻿-21.170	EPI	North Atlantic Ocean
ANT28_SAMPLE321_METAG_CNMNGDJA	90.3	0.21	86.23	0.42	33.33	94.37	0	15	0	0	0	d__Bacteria;p__Proteobacteria;c__Alphaproteobacteria;o__Rhodobacterales;f__Rhodobacteraceae;g__MED-G52;s__MED-G52 sp902554885	f__Rhodobacteraceae	2142722	242	11935	72427	0.8986	0.4018	321	﻿20.705	﻿-21.170	EPI	North Atlantic Ocean
ANT28_SAMPLE324_METAG_FGONIIIC	75.24	3.89	68.8	2.15	50	81.69	5.63	12	0	0	0	d__Bacteria;p__Proteobacteria;c__Alphaproteobacteria;o__Rhodobacterales;f__Rhodobacteraceae;g__MED-G52;s__MED-G52 sp902554885	f__Rhodobacteraceae	1805772	331	7324	72580	0.8511	0.4016	324	33.398	-13.534	EPI	North Atlantic Ocean
ANT28_SAMPLE326_METAG_CCPPCIGC	82.9	0.3	78.49	0.61	0	87.32	0	14	0	0	0	d__Bacteria;p__Proteobacteria;c__Alphaproteobacteria;o__Rhodobacterales;f__Rhodobacteraceae;g__GCA-002712045;s__GCA-002712045 sp002683355	f__Rhodobacteraceae	1985532	137	23983	98668	0.8966	0.3758	326	﻿35.239	﻿-12.897	EPI	North Atlantic Ocean
ANT28_SAMPLE326_METAG_CHIDBNFO	85.57	4	75.37	2.36	21.05	95.77	5.63	13	0	0	0	d__Bacteria;p__Proteobacteria;c__Alphaproteobacteria;o__Rhodobacterales;f__Rhodobacteraceae;g__MED-G52;s__MED-G52 sp902554885	f__Rhodobacteraceae	1939109	309	9030	60496	0.8778	0.4033	326	﻿35.239	﻿-12.897	EPI	North Atlantic Ocean
ANT28_SAMPLE326_METAG_MIGBPKKI	77.54	1	71.97	0.6	28.57	83.1	1.41	16	0	0	0	d__Bacteria;p__Proteobacteria;c__Alphaproteobacteria;o__Rhodobacterales;f__Rhodobacteraceae;g__Planktomarina;s__Planktomarina sp002698165	f__Rhodobacteraceae	2140599	159	22011	128770	0.8602	0.424	326	﻿35.239	﻿-12.897	EPI	North Atlantic Ocean
ANT28_SAMPLE326_METAG_MJFKGJMM	94.21	1.5	92.65	0.19	0	95.77	2.82	15	0	1	0	d__Bacteria;p__Proteobacteria;c__Alphaproteobacteria;o__Rhodobacterales;f__Rhodobacteraceae;g__MED-G52;s__MED-G52 sp003332035	f__Rhodobacteraceae	2249959	140	40703	188344	0.9251	0.3975	326	﻿35.239	﻿-12.897	EPI	North Atlantic Ocean
ANT28_SAMPLE326_METAG_OCAAJBBK	96.38	0.18	92.75	0.35	0	100	0	15	0	0	0	d__Bacteria;p__Proteobacteria;c__Alphaproteobacteria;o__Rhodobacterales;f__Rhodobacteraceae;g__MED-G52;s__MED-G52 sp002711145	f__Rhodobacteraceae	2266238	118	42273	144022	0.9093	0.403	326	﻿35.239	﻿-12.897	EPI	North Atlantic Ocean
ANT28_SAMPLE329_METAG_AMJOCEKD	94.3	0.81	92.83	0.21	25	95.77	1.41	15	0	0	0	d__Bacteria;p__Proteobacteria;c__Alphaproteobacteria;o__Rhodobacterales;f__Rhodobacteraceae;g__MED-G52;s__MED-G52 sp003332035	f__Rhodobacteraceae	2250005	151	30170	154402	0.9275	0.3972	329	43.042	-10.935	EPI	North Atlantic Ocean
ANT28_SAMPLE329_METAG_HLNIGCBH	71.75	2.86	66.04	1.49	20	77.46	4.23	6	0	0	0	d__Bacteria;p__Proteobacteria;c__Alphaproteobacteria;o__Rhodobacterales;f__Rhodobacteraceae;g__GCA-002712045;s__GCA-002712045 sp002683355	f__Rhodobacteraceae	1687024	296	6894	35665	0.9209	0.3758	329	43.042	-10.935	EPI	North Atlantic Ocean
ANT28_SAMPLE329_METAG_KLCJEOJL	98.06	0.02	96.12	0.05	0	100	0	15	0	0	0	d__Bacteria;p__Proteobacteria;c__Alphaproteobacteria;o__Rhodobacterales;f__Rhodobacteraceae;g__CPC320;s__CPC320 sp002684375	f__Rhodobacteraceae	3827949	275	22124	67348	0.8603	0.5243	329	43.042	-10.935	EPI	North Atlantic Ocean
ANT28_SAMPLE329_METAG_KMGOCCFD	79.78	0.56	65.18	1.12	0	94.37	0	14	0	0	0	d__Bacteria;p__Proteobacteria;c__Alphaproteobacteria;o__Rhodobacterales;f__Rhodobacteraceae;g__Planktomarina;s__Planktomarina sp002698165	f__Rhodobacteraceae	2003378	172	20816	94000	0.849	0.4246	329	43.042	-10.935	EPI	North Atlantic Ocean
ANT28_SAMPLE329_METAG_MGFLPEMJ	96.76	0.46	93.52	0.93	16.67	100	0	17	0	1	0	d__Bacteria;p__Proteobacteria;c__Alphaproteobacteria;o__Rhodobacterales;f__Rhodobacteraceae;g__MED-G52;s__MED-G52 sp002711145	f__Rhodobacteraceae	2301661	112	46225	143174	0.9119	0.4046	329	43.042	-10.935	EPI	North Atlantic Ocean
ANT28_SAMPLE329_METAG_PNLMODOP	78.58	4.68	72.65	2.31	50	84.51	7.04	10	0	0	0	d__Bacteria;p__Proteobacteria;c__Alphaproteobacteria;o__Rhodobacterales;f__Rhodobacteraceae;g__MED-G52;s__MED-G52 sp902554885	f__Rhodobacteraceae	1742630	297	7897	53061	0.8746	0.4035	329	43.042	-10.935	EPI	North Atlantic Ocean
ANT28_SAMPLE330_METAG_FLEBBPFG	97.22	0	94.43	0	0	100	0	18	0	0	0	d__Bacteria;p__Proteobacteria;c__Alphaproteobacteria;o__Rhodobacterales;f__Rhodobacteraceae;g__MED-G52;s__MED-G52 sp002711145	f__Rhodobacteraceae	2445118	85	76054	147843	0.9076	0.404	330	47.044	-8.091	EPI	North Atlantic Ocean
ANT28_SAMPLE330_METAG_GDBNGPIK	84.28	0.08	75.6	0.15	0	92.96	0	13	0	0	0	d__Bacteria;p__Proteobacteria;c__Alphaproteobacteria;o__Rhodobacterales;f__Rhodobacteraceae;g__GCA-002712045;s__GCA-002712045 sp002683355	f__Rhodobacteraceae	1914713	131	24121	132900	0.9001	0.3746	330	47.044	-8.091	EPI	North Atlantic Ocean
ANT28_SAMPLE330_METAG_KGKOPMLP	97.25	1.04	94.5	0.68	55.56	100	1.41	15	0	1	0	d__Bacteria;p__Proteobacteria;c__Alphaproteobacteria;o__Rhodobacterales;f__Rhodobacteraceae;g__MED-G52;s__MED-G52 sp003332035	f__Rhodobacteraceae	2360029	125	38452	177811	0.9243	0.3975	330	47.044	-8.091	EPI	North Atlantic Ocean
ANT28_SAMPLE330_METAG_KPCABOHP	83.97	1.16	77.8	0.91	0	90.14	1.41	14	0	0	0	d__Bacteria;p__Proteobacteria;c__Alphaproteobacteria;o__Rhodobacterales;f__Rhodobacteraceae;g__Planktomarina;s__Planktomarina sp002698165	f__Rhodobacteraceae	2241834	121	36173	129139	0.873	0.4242	330	47.044	-8.091	EPI	North Atlantic Ocean
ANT28_SAMPLE330_METAG_LHABJHBG	75.04	1.16	68.38	0.91	0	81.69	1.41	3	0	0	0	d__Bacteria;p__Proteobacteria;c__Alphaproteobacteria;o__Rhodobacterales;f__Rhodobacteraceae;g__CABZJG01;s__CABZJG01 sp002726375	f__Rhodobacteraceae	2067210	400	6254	25928	0.9075	0.5144	330	47.044	-8.091	EPI	North Atlantic Ocean
ANT28_SAMPLE330_METAG_NBOKKMKL	94.58	8.74	90.56	9.04	1.79	98.59	8.45	16	0	0	0	d__Bacteria;p__Proteobacteria;c__Alphaproteobacteria;o__Rhodobacterales;f__Rhodobacteraceae;g__Amylibacter;s__Amylibacter sp900197625	f__Rhodobacteraceae	2293513	154	44988	140438	0.9043	0.3689	330	47.044	-8.091	EPI	North Atlantic Ocean
ANT28_SAMPLE330_METAG_PAMCCCGL	98.59	0.48	97.18	0.96	50	100	0	15	0	0	0	d__Bacteria;p__Proteobacteria;c__Alphaproteobacteria;o__Rhodobacterales;f__Rhodobacteraceae;g__CPC320;s__CPC320 sp002684375	f__Rhodobacteraceae	3819922	188	36344	156650	0.8656	0.5258	330	47.044	-8.091	EPI	North Atlantic Ocean
BATS_SAMN07137115_METAG_FKCHANMI	79	7.48	73.82	3.45	5.26	84.17	11.51	11	0	0	0	d__Bacteria;p__Proteobacteria;c__Alphaproteobacteria;o__Rhodobacterales;f__Rhodobacteraceae;g__CACIJG01;s__CACIJG01 sp003331935	c__Alphaproteobacteria	1584149	360	4911	14895	0.947	0.3704	BATS (Section NA, Cruise BATS248)	31.66	-64.16	EPI	North Atlantic Ocean	ERZ4502737
BATS_SAMN08390924_METAG_IFALCGFJ	87.6	2.04	84.54	1.21	62.5	90.65	2.88	16	0	0	0	d__Bacteria;p__Proteobacteria;c__Alphaproteobacteria;o__Rhodobacterales;f__Rhodobacteraceae;g__MED-G52;s__MED-G52 sp001627925	f__Rhodobacteraceae	2216681	300	14086	46271	0.9112	0.4032	BATS (Section NA, Cruise BATS248)	31.66	-64.16	EPI	North Atlantic Ocean	ERZ4433848
BATS_SAMN08390924_METAG_PMCHPBAL	25.22	1.8	50.45	3.6	0	0	0	10	0	0	0	d__Bacteria;p__Proteobacteria;c__Alphaproteobacteria;o__Rhodobacterales;f__Rhodobacteraceae;g__CACIIZ01;s__CACIIZ01 sp902578545	c__Alphaproteobacteria	1513310	326	5295	22937	0.9396	0.312	BATS (Section NA, Cruise BATS248)	31.66	-64.16	EPI	North Atlantic Ocean	ERZ4478199
BGEO_SAMN07136483_METAG_ONBEHCJO	59.32	0.01	50.28	0.02	100	68.35	0	8	0	0	0	d__Bacteria;p__Proteobacteria;c__Alphaproteobacteria;o__Rhodobacterales;f__Rhodobacteraceae;g__Planktomarina;s__Planktomarina sp017856985	f__Rhodobacteraceae	1087725	302	3643	17094	0.9306	0.4458	10 (Section GA02, Cruise PE319)	49.7225	-42.4467	EPI	North Atlantic Ocean	ERZ4475159
BGEO_SAMN07136484_METAG_DNEMNACO	88.28	0.12	85.91	0.25	50	90.65	0	16	0	0	0	d__Bacteria;p__Proteobacteria;c__Alphaproteobacteria;o__Rhodobacterales;f__Rhodobacteraceae;g__Amylibacter;s__Amylibacter sp905182285	f__Rhodobacteraceae	1932480	304	8296	46490	0.9299	0.3642	10 (Section GA02, Cruise PE319)	49.7225	-42.4467	EPI	North Atlantic Ocean	ERZ4507599
BGEO_SAMN07136484_METAG_IOPEPELH	48.96	0.28	50.43	0.57	75	47.48	0	3	0	0	0	d__Bacteria;p__Proteobacteria;c__Alphaproteobacteria;o__Rhodobacterales;f__Rhodobacteraceae;g__CPC320;s__CPC320 sp002684375	f__Rhodobacteraceae	1751790	543	3251	11903	0.8975	0.5306	10 (Section GA02, Cruise PE319)	49.7225	-42.4467	EPI	North Atlantic Ocean	ERZ4489445
BGEO_SAMN07136484_METAG_NICPBEFP	53.61	0.92	46.07	0.39	33.33	61.15	1.44	6	0	0	0	d__Bacteria;p__Proteobacteria;c__Alphaproteobacteria;o__Rhodobacterales;f__Rhodobacteraceae;g__GCA-2697345;s__GCA-2697345 sp002697345	f__Rhodobacteraceae	1136275	322	3598	11855	0.9287	0.3889	10 (Section GA02, Cruise PE319)	49.7225	-42.4467	EPI	North Atlantic Ocean	ERZ4471739
BGEO_SAMN07136484_METAG_PJJOICPB	84.63	4.58	83.65	2.68	16.67	85.61	6.47	13	0	0	0	d__Bacteria;p__Proteobacteria;c__Alphaproteobacteria;o__Rhodobacterales;f__Rhodobacteraceae;g__Planktomarina;s__Planktomarina sp017856985	f__Rhodobacteraceae	2092259	357	8106	36992	0.9157	0.4379	10 (Section GA02, Cruise PE319)	49.7225	-42.4467	EPI	North Atlantic Ocean	ERZ4471802
BGEO_SAMN07136485_METAG_CDFHGAFL	83.03	2.44	71.82	1.27	66.67	94.24	3.6	9	0	0	0	d__Bacteria;p__Proteobacteria;c__Alphaproteobacteria;o__Rhodobacterales;f__Rhodobacteraceae;g__GCA-2697345;s__GCA-2697345 sp002697345	f__Rhodobacteraceae	1797547	391	5198	17913	0.9239	0.3831	10 (Section GA02, Cruise PE319)	49.7225	-42.4467	EPI	North Atlantic Ocean	ERZ4466858
BGEO_SAMN07136485_METAG_IANJLJAD	61.06	0.88	58.09	1.04	16.67	64.03	0.72	9	0	0	0	d__Bacteria;p__Proteobacteria;c__Alphaproteobacteria;o__Rhodobacterales;f__Rhodobacteraceae;g__Planktomarina;s__Planktomarina sp017856985	f__Rhodobacteraceae	1474699	379	4267	15478	0.9156	0.438	10 (Section GA02, Cruise PE319)	49.7225	-42.4467	EPI	North Atlantic Ocean	ERZ4439539
BGEO_SAMN07136485_METAG_OFIIIPJP	79.02	1.46	88.98	0.76	20	69.06	2.16	17	0	0	0	d__Bacteria;p__Proteobacteria;c__Alphaproteobacteria;o__Rhodobacterales;f__Rhodobacteraceae;g__Amylibacter;s__Amylibacter sp905182285	f__Rhodobacteraceae	2018823	213	14298	53889	0.926	0.3623	10 (Section GA02, Cruise PE319)	49.7225	-42.4467	EPI	North Atlantic Ocean	ERZ4483319
BGEO_SAMN07136486_METAG_IFCEFCFC	74.08	2.76	69.01	1.92	60	79.14	3.6	10	0	0	0	d__Bacteria;p__Proteobacteria;c__Alphaproteobacteria;o__Rhodobacterales;f__Rhodobacteraceae;g__GCA-2697345;s__GCA-2697345 sp002697345	f__Rhodobacteraceae	1734736	408	4702	22201	0.9222	0.3812	10 (Section GA02, Cruise PE319)	49.7225	-42.4467	EPI	North Atlantic Ocean	ERZ4502345
BGEO_SAMN07136487_METAG_EJNJALDO	48.26	2.26	43.28	1.63	12.5	53.24	2.88	5	0	0	0	d__Bacteria;p__Proteobacteria;c__Alphaproteobacteria;o__Rhodobacterales;f__Rhodobacteraceae;g__Planktomarina;s__Planktomarina sp017856985	f__Rhodobacteraceae	937373	331	2957	13956	0.9189	0.4351	10 (Section GA02, Cruise PE319)	49.7225	-42.4467	EPI	North Atlantic Ocean	ERZ4435594
BGEO_SAMN07136487_METAG_IMOBONFH	72.58	0.55	64.58	0.39	0	80.58	0.72	17	0	0	0	d__Bacteria;p__Proteobacteria;c__Alphaproteobacteria;o__Rhodobacterales;f__Rhodobacteraceae;g__GCA-2697345;s__GCA-2697345 sp002697345	f__Rhodobacteraceae	1624029	405	4332	14997	0.9227	0.3838	10 (Section GA02, Cruise PE319)	49.7225	-42.4467	EPI	North Atlantic Ocean	ERZ4457314
BGEO_SAMN07136487_METAG_MNCCNFNF	49.16	1.84	40.78	0.79	60	57.55	2.88	3	0	0	0	d__Bacteria;p__Proteobacteria;c__Alphaproteobacteria;o__Rhodobacterales;f__Rhodobacteraceae;g__GCA-002712045;s__GCA-002712045 sp002712045	f__Rhodobacteraceae	970960	311	3083	13944	0.9354	0.3804	10 (Section GA02, Cruise PE319)	49.7225	-42.4467	EPI	North Atlantic Ocean	ERZ4457392
BGEO_SAMN07136489_METAG_FJBJJGEC	73.84	3.36	68.53	2.4	38.89	79.14	4.32	9	0	0	0	d__Bacteria;p__Proteobacteria;c__Alphaproteobacteria;o__Rhodobacterales;f__Rhodobacteraceae;g__MED-G52;s__MED-G52 sp003332035	f__Rhodobacteraceae	1698971	354	5557	25644	0.9268	0.3978	12 (Section GA02, Cruise PE319)	46.312	-39.658	EPI	North Atlantic Ocean	ERZ4519895
BGEO_SAMN07136490_METAG_CGJPEBAL	54.9	0.72	47.92	0.71	40	61.87	0.72	9	0	0	0	d__Bacteria;p__Proteobacteria;c__Alphaproteobacteria;o__Rhodobacterales;f__Rhodobacteraceae;g__GCA-002712045;s__GCA-002712045 sp002712045	f__Rhodobacteraceae	1205218	322	3836	14546	0.9395	0.3798	12 (Section GA02, Cruise PE319)	46.312	-39.658	EPI	North Atlantic Ocean	ERZ4465317
BGEO_SAMN07136490_METAG_DCDJJMDP	71.72	2.83	66.45	4.22	25	76.98	1.44	10	0	0	0	d__Bacteria;p__Proteobacteria;c__Alphaproteobacteria;o__Rhodobacterales;f__Rhodobacteraceae;g__MED-G52;s__MED-G52 sp003332035	f__Rhodobacteraceae	1616018	419	4041	15966	0.931	0.3985	12 (Section GA02, Cruise PE319)	46.312	-39.658	EPI	North Atlantic Ocean	ERZ4430243
BGEO_SAMN07136491_METAG_OCGNJHDH	72.48	0.96	65.82	1.2	75	79.14	0.72	10	0	0	0	d__Bacteria;p__Proteobacteria;c__Alphaproteobacteria;o__Rhodobacterales;f__Rhodobacteraceae;g__GCA-002712045;s__GCA-002712045 sp002712045	f__Rhodobacteraceae	1677693	366	4977	30950	0.9343	0.3795	12 (Section GA02, Cruise PE319)	46.312	-39.658	EPI	North Atlantic Ocean	ERZ4441442
BGEO_SAMN07136492_METAG_HAKJFBNG	86.04	10.6	80.7	12.57	9.86	91.37	8.63	12	0	0	0	d__Bacteria;p__Proteobacteria;c__Alphaproteobacteria;o__Rhodobacterales;f__Rhodobacteraceae;g__MED-G52;s__MED-G52 sp003332035	f__Rhodobacteraceae	2283996	462	6307	49818	0.9228	0.3971	12 (Section GA02, Cruise PE319)	46.312	-39.658	EPI	North Atlantic Ocean	ERZ4515132
BGEO_SAMN07136492_METAG_MPAAMFAL	85.01	0.54	79.37	1.08	62.5	90.65	0	15	0	1	0	d__Bacteria;p__Proteobacteria;c__Alphaproteobacteria;o__Rhodobacterales;f__Rhodobacteraceae;g__GCA-002712045;s__GCA-002712045 sp002712045	f__Rhodobacteraceae	2003623	269	10899	40443	0.9319	0.3761	12 (Section GA02, Cruise PE319)	46.312	-39.658	EPI	North Atlantic Ocean	ERZ4492278
BGEO_SAMN07136493_METAG_BGLPFNCA	90.31	1.42	84.22	1.41	28.57	96.4	1.44	16	0	0	0	d__Bacteria;p__Proteobacteria;c__Alphaproteobacteria;o__Rhodobacterales;f__Rhodobacteraceae;g__GCA-002712045;s__GCA-002712045 sp002712045	f__Rhodobacteraceae	2134759	240	13562	84446	0.9294	0.3756	12 (Section GA02, Cruise PE319)	46.312	-39.658	EPI	North Atlantic Ocean	ERZ4482703
BGEO_SAMN07136494_METAG_OJIAIAMA	89.98	1.67	84.99	1.9	63.64	94.96	1.44	14	0	0	0	d__Bacteria;p__Proteobacteria;c__Alphaproteobacteria;o__Rhodobacterales;f__Rhodobacteraceae;g__GCA-002712045;s__GCA-002712045 sp002712045	f__Rhodobacteraceae	2133910	276	12118	48144	0.929	0.3759	12 (Section GA02, Cruise PE319)	46.312	-39.658	EPI	North Atlantic Ocean	ERZ4491025
BGEO_SAMN07136495_METAG_GEHHDOIC	61.91	0.3	59.07	0.61	75	64.75	0	8	0	0	0	d__Bacteria;p__Proteobacteria;c__Alphaproteobacteria;o__Rhodobacterales;f__Rhodobacteraceae;g__MED-G52;s__MED-G52 sp902554885	f__Rhodobacteraceae	1361056	366	4124	13694	0.9273	0.4032	16 (Section GA02, Cruise PE319)	36.2067	-53.2681	EPI	North Atlantic Ocean	ERZ4440692
BGEO_SAMN07136495_METAG_IMHMJFIJ	87.62	1.02	83.14	0.61	100	92.09	1.44	14	0	0	0	d__Bacteria;p__Proteobacteria;c__Alphaproteobacteria;o__Rhodobacterales;f__Rhodobacteraceae;g__MED-G52;s__MED-G52 sp002457055	f__Rhodobacteraceae	2134232	274	14347	71294	0.9134	0.4051	16 (Section GA02, Cruise PE319)	36.2067	-53.2681	EPI	North Atlantic Ocean	ERZ4468330
BGEO_SAMN07136496_METAG_AOHMHFOD	88.43	0.79	84.77	0.86	100	92.09	0.72	10	0	0	0	d__Bacteria;p__Proteobacteria;c__Alphaproteobacteria;o__Rhodobacterales;f__Rhodobacteraceae;g__MED-G52;s__MED-G52 sp002457055	f__Rhodobacteraceae	2133657	370	7922	78453	0.9144	0.4057	16 (Section GA02, Cruise PE319)	36.2067	-53.2681	EPI	North Atlantic Ocean	ERZ4430340
BGEO_SAMN07136496_METAG_PGKNKEPE	45.38	2.3	33.22	0.28	100	57.55	4.32	2	0	0	0	d__Bacteria;p__Proteobacteria;c__Alphaproteobacteria;o__Rhodobacterales;f__Rhodobacteraceae;g__GCA-002712045;s__GCA-002712045 sp002712045	f__Rhodobacteraceae	972815	287	3330	17281	0.9379	0.379	16 (Section GA02, Cruise PE319)	36.2067	-53.2681	EPI	North Atlantic Ocean	ERZ4474560
BGEO_SAMN07136501_METAG_JPOGBKOP	56.7	0.9	48.66	1.09	80	64.75	0.72	9	0	0	0	d__Bacteria;p__Proteobacteria;c__Alphaproteobacteria;o__Rhodobacterales;f__Rhodobacteraceae;g__MED-G52;s__MED-G52 sp902554885	f__Rhodobacteraceae	1108984	343	3378	10384	0.9224	0.4029	15 (Section GA02, Cruise PE319)	37.5673	-50.6855	EPI	North Atlantic Ocean	ERZ4517629
BGEO_SAMN07136502_METAG_IADHNLAK	57.04	1.94	47.18	0.99	66.67	66.91	2.88	12	0	0	0	d__Bacteria;p__Proteobacteria;c__Alphaproteobacteria;o__Rhodobacterales;f__Rhodobacteraceae;g__MED-G52;s__MED-G52 sp902554885	f__Rhodobacteraceae	1144001	352	3434	12927	0.9263	0.4047	15 (Section GA02, Cruise PE319)	37.5673	-50.6855	EPI	North Atlantic Ocean	ERZ4458006
BGEO_SAMN07136503_METAG_ANPPOBMD	64.44	0.54	61.98	1.07	83.33	66.91	0	9	0	0	0	d__Bacteria;p__Proteobacteria;c__Alphaproteobacteria;o__Rhodobacterales;f__Rhodobacteraceae;g__MED-G52;s__MED-G52 sp902554885	f__Rhodobacteraceae	1404333	404	3624	11974	0.9263	0.4023	15 (Section GA02, Cruise PE319)	37.5673	-50.6855	EPI	North Atlantic Ocean	ERZ4489661
BGEO_SAMN07136504_METAG_GGILMCKN	45.84	1.82	32.68	0.76	66.67	58.99	2.88	5	0	0	0	d__Bacteria;p__Proteobacteria;c__Alphaproteobacteria;o__Rhodobacterales;f__Rhodobacteraceae;g__GCA-002712045;s__GCA-002712045 sp002712045	f__Rhodobacteraceae	829890	300	2785	7757	0.9388	0.3827	15 (Section GA02, Cruise PE319)	37.5673	-50.6855	EPI	North Atlantic Ocean	ERZ4432655
BGEO_SAMN07136507_METAG_EJPJJOIH	75.44	2.29	72.47	1.7	60	78.42	2.88	8	0	0	0	d__Bacteria;p__Proteobacteria;c__Alphaproteobacteria;o__Rhodobacterales;f__Rhodobacteraceae;g__MED-G52;s__MED-G52 sp002457055	f__Rhodobacteraceae	1757304	480	4236	19559	0.9247	0.4059	17 (Section GA02, Cruise PE319)	34.3277	-55.4316	EPI	North Atlantic Ocean	ERZ4459275
BGEO_SAMN07136509_METAG_DDJIJEBB	51.54	0.3	46.24	0.61	100	56.83	0	8	0	0	0	d__Bacteria;p__Proteobacteria;c__Alphaproteobacteria;o__Rhodobacterales;f__Rhodobacteraceae;g__GCA-002712045;s__GCA-002712045 sp002712045	f__Rhodobacteraceae	1138300	330	3485	13940	0.9266	0.3771	17 (Section GA02, Cruise PE319)	34.3277	-55.4316	EPI	North Atlantic Ocean	ERZ4453893
BGEO_SAMN07136509_METAG_LDKOEKAO	53.32	1.52	53.41	1.59	62.5	53.24	1.44	3	0	0	0	d__Bacteria;p__Proteobacteria;c__Alphaproteobacteria;o__Rhodobacterales;f__Rhodobacteraceae;g__MED-G52;s__MED-G52 sp002457055	f__Rhodobacteraceae	1281131	445	3087	14145	0.9313	0.406	17 (Section GA02, Cruise PE319)	34.3277	-55.4316	EPI	North Atlantic Ocean	ERZ4430101
BGEO_SAMN07136511_METAG_OKBIKFDH	58.9	3.32	57.38	3.05	42.86	60.43	3.6	10	0	0	0	d__Bacteria;p__Proteobacteria;c__Alphaproteobacteria;o__Rhodobacterales;f__Rhodobacteraceae;g__GCA-002712045;s__GCA-002712045 sp002712045	f__Rhodobacteraceae	1427549	378	4000	15275	0.9247	0.3759	17 (Section GA02, Cruise PE319)	34.3277	-55.4316	EPI	North Atlantic Ocean	ERZ4466486
BGEO_SAMN07136520_METAG_CNEFNCOO	47.6	0.46	44.11	0.91	75	51.08	0	6	0	0	0	d__Bacteria;p__Proteobacteria;c__Alphaproteobacteria;o__Rhodobacterales;f__Rhodobacteraceae;g__MED-G52;s__MED-G52 sp002457055	f__Rhodobacteraceae	1016910	375	2914	10926	0.9358	0.4081	35(Section GA02, Cruise PE321)	9.5462	-50.4686	EPI	North Atlantic Ocean	ERZ4439286
BGEO_SAMN07136523_METAG_JPILPLHL	80.63	1.51	76.38	0.86	75	84.89	2.16	11	0	0	0	d__Bacteria;p__Proteobacteria;c__Alphaproteobacteria;o__Rhodobacterales;f__Rhodobacteraceae;g__MED-G52;s__MED-G52 sp002457055	f__Rhodobacteraceae	1865131	296	10279	69992	0.9067	0.4048	31 (Section GA02, Cruise PE321)	16.8312	-56.2685	EPI	North Atlantic Ocean	ERZ4512946
BGEO_SAMN07136523_METAG_NAOEEIJK	77.59	0.55	78.92	0.38	75	76.26	0.72	11	0	0	0	d__Bacteria;p__Proteobacteria;c__Alphaproteobacteria;o__Rhodobacterales;f__Rhodobacteraceae;g__MED-G52;s__MED-G52 sp001627375	f__Rhodobacteraceae	1856779	244	10911	56354	0.9249	0.3967	31 (Section GA02, Cruise PE321)	16.8312	-56.2685	EPI	North Atlantic Ocean	ERZ4502237
BGEO_SAMN07136557_METAG_CNPOIGMI	86.78	1.38	82.2	0.59	40	91.37	2.16	13	0	0	0	d__Bacteria;p__Proteobacteria;c__Alphaproteobacteria;o__Rhodobacterales;f__Rhodobacteraceae;g__Sulfitobacter;s__Sulfitobacter pontiacus	f__Rhodobacteraceae	2789466	537	5976	29609	0.9148	0.6058	20 (Section GA03, Cruise KN204)	22.3331	-35.867	MES	North Atlantic Ocean	ERZ4446553
BGEO_SAMN07136583_METAG_CEJODINP	65.42	2.8	59.62	1.29	12.5	71.22	4.32	6	0	0	0	d__Bacteria;p__Proteobacteria;c__Alphaproteobacteria;o__Rhodobacterales;f__Rhodobacteraceae;g__CACIJG01;s__CACIJG01 sp003331935	c__Alphaproteobacteria	1158456	327	3568	13160	0.9508	0.3715		27.58	-49.63	EPI	North Atlantic Ocean	ERZ4429967
BGEO_SAMN07136591_METAG_PFGDJMDK	25.02	0.68	50.03	1.37	71.43	0	0	7	0	0	0	d__Bacteria;p__Proteobacteria;c__Alphaproteobacteria;o__Rhodobacterales;f__Rhodobacteraceae;g__MED-G52;s__MED-G52 sp002457055	f__Rhodobacteraceae	1109147	424	2823	10184	0.932	0.4065	1 (Section GA03, Cruise KN204)	39.6923	-69.8629	EPI	North Atlantic Ocean	ERZ4484833
BGEO_SAMN07136627_METAG_EBAPMLHH	65.7	1.78	72.4	2.12	69.23	58.99	1.44	14	0	0	0	d__Bacteria;p__Proteobacteria;c__Alphaproteobacteria;o__Rhodobacterales;f__Rhodobacteraceae;g__MED-G52;s__MED-G52 sp001627925	f__Rhodobacteraceae	1751174	460	4449	18199	0.9178	0.4017	27 (Section GA02, Cruise PE321)	22.3411	-63.5833	EPI	North Atlantic Ocean	ERZ4490786
BGEO_SAMN07136632_METAG_JBIKDHJH	83.32	1.1	81.75	1.47	66.67	84.89	0.72	16	0	0	0	d__Bacteria;p__Proteobacteria;c__Alphaproteobacteria;o__Rhodobacterales;f__Rhodobacteraceae;g__Amylibacter;s__Amylibacter sp905182285	f__Rhodobacteraceae	1685846	299	7046	31044	0.9284	0.3616	11 (Section GA02, Cruise PE319)	47.8007	-39.399	EPI	North Atlantic Ocean	ERZ4518097
BGEO_SAMN07136634_METAG_IDIEOOGC	56.58	1.46	52.74	0.76	60	60.43	2.16	8	0	0	0	d__Bacteria;p__Proteobacteria;c__Alphaproteobacteria;o__Rhodobacterales;f__Rhodobacteraceae;g__MED-G52;s__MED-G52 sp003332035	f__Rhodobacteraceae	1370991	337	4265	18218	0.9234	0.3971	11 (Section GA02, Cruise PE319)	47.8007	-39.399	EPI	North Atlantic Ocean	ERZ4458265
BGEO_SAMN07136634_METAG_IHNBHJED	75.01	1.52	69.44	0.88	66.67	80.58	2.16	12	0	0	0	d__Bacteria;p__Proteobacteria;c__Alphaproteobacteria;o__Rhodobacterales;f__Rhodobacteraceae;g__GCA-002712045;s__GCA-002712045 sp002712045	f__Rhodobacteraceae	1769753	359	5724	27662	0.9336	0.3762	11 (Section GA02, Cruise PE319)	47.8007	-39.399	EPI	North Atlantic Ocean	ERZ4458455
BGEO_SAMN07136635_METAG_AKIMEPFG	61.51	2.81	67.62	3.46	22.73	55.4	2.16	5	0	0	0	d__Bacteria;p__Proteobacteria;c__Alphaproteobacteria;o__Rhodobacterales;f__Rhodobacteraceae;g__MED-G52;s__MED-G52 sp003332035	f__Rhodobacteraceae	1646440	390	4531	27495	0.9268	0.3938	11 (Section GA02, Cruise PE319)	47.8007	-39.399	EPI	North Atlantic Ocean	ERZ4444730
BGEO_SAMN07136635_METAG_POIOBJEL	88.9	1.5	84.98	0.84	60	92.81	2.16	17	0	0	0	d__Bacteria;p__Proteobacteria;c__Alphaproteobacteria;o__Rhodobacterales;f__Rhodobacteraceae;g__GCA-002712045;s__GCA-002712045 sp002712045	f__Rhodobacteraceae	2153141	192	17646	92410	0.9264	0.3755	11 (Section GA02, Cruise PE319)	47.8007	-39.399	EPI	North Atlantic Ocean	ERZ4482702
BGEO_SAMN07136636_METAG_HIFFFMLD	75.5	2.26	70.43	1.65	70	80.58	2.88	14	0	1	0	d__Bacteria;p__Proteobacteria;c__Alphaproteobacteria;o__Rhodobacterales;f__Rhodobacteraceae;g__GCA-002712045;s__GCA-002712045 sp002712045	f__Rhodobacteraceae	1679363	362	5422	22134	0.9321	0.3761	11 (Section GA02, Cruise PE319)	47.8007	-39.399	EPI	North Atlantic Ocean	ERZ4432071
BGEO_SAMN07136637_METAG_OCMOFIBF	92.38	0.84	88.35	0.97	80	96.4	0.72	17	0	0	0	d__Bacteria;p__Proteobacteria;c__Alphaproteobacteria;o__Rhodobacterales;f__Rhodobacteraceae;g__GCA-002712045;s__GCA-002712045 sp002712045	f__Rhodobacteraceae	2231962	201	18188	80500	0.9259	0.3753	11 (Section GA02, Cruise PE319)	47.8007	-39.399	EPI	North Atlantic Ocean	ERZ4476482
BGEO_SAMN07136648_METAG_FADCONAK	85.84	1.04	81.74	1.36	42.86	89.93	0.72	15	0	0	0	d__Bacteria;p__Proteobacteria;c__Alphaproteobacteria;o__Rhodobacterales;f__Rhodobacteraceae;g__MED-G52;s__MED-G52 sp902602765	f__Rhodobacteraceae	2152967	323	9431	42869	0.9173	0.4026	8 (Section GA02, Cruise JC057)	-35.0093	-39.431	EPI	South Atlantic Ocean	ERZ4519889
BGEO_SAMN07136662_METAG_OLCOPJEE	67.33	2.86	67.75	2.12	37.5	66.91	3.6	12	0	1	0	d__Bacteria;p__Proteobacteria;c__Alphaproteobacteria;o__Rhodobacterales;f__Rhodobacteraceae;g__MED-G52;s__MED-G52 sp001627925	f__Rhodobacteraceae	1724388	492	3902	19299	0.9206	0.4043	14 (Section GA02, Cruise JC057)	-12.8957	-29.2335	EPI	South Atlantic Ocean	ERZ4463798
BGEO_SAMN07136679_METAG_FKFKEONO	52.32	2.22	39.88	0.83	0	64.75	3.6	6	0	0	0	d__Bacteria;p__Proteobacteria;c__Alphaproteobacteria;o__Rhodobacterales;f__Rhodobacteraceae;g__GCA-2697345;s__GCA-2697345 sp002697345	f__Rhodobacteraceae	789199	230	3550	9309	0.9216	0.3805	1 (Section GA02, Cruise JC057)	-49.5475	-52.6885	EPI	South Atlantic Ocean	ERZ4462977
BGEO_SAMN07136679_METAG_GBGKDIIN	74.6	10.24	70.06	6.8	6.9	79.14	13.67	14	0	0	0	d__Bacteria;p__Proteobacteria;c__Alphaproteobacteria;o__Rhodobacterales;f__Rhodobacteraceae;g__GCA-002712045;s__	f__Rhodobacteraceae	2173294	528	5047	35022	0.9138	0.3709	1 (Section GA02, Cruise JC057)	-49.5475	-52.6885	EPI	South Atlantic Ocean	ERZ4515275
BGEO_SAMN07136680_METAG_AHHFLDAC	64.64	0.48	55.9	0.25	50	73.38	0.72	9	0	0	0	d__Bacteria;p__Proteobacteria;c__Alphaproteobacteria;o__Rhodobacterales;f__Rhodobacteraceae;g__Amylibacter;s__Amylibacter sp905182285	f__Rhodobacteraceae	1212177	325	3903	17947	0.9346	0.3678	2 (Section GA02, Cruise JC057)	-48.9358	-48.7933	EPI	South Atlantic Ocean	ERZ4430385
BGEO_SAMN07136680_METAG_BJMMEGHE	75.92	2.58	71.27	0.85	55.56	80.58	4.32	13	0	0	0	d__Bacteria;p__Proteobacteria;c__Alphaproteobacteria;o__Rhodobacterales;f__Rhodobacteraceae;g__Planktomarina;s__	f__Rhodobacteraceae	1966024	315	8553	47544	0.909	0.4372	2 (Section GA02, Cruise JC057)	-48.9358	-48.7933	EPI	South Atlantic Ocean	ERZ4511824
BGEO_SAMN07136681_METAG_CCFDMHKL	81.64	0.53	75.52	1.06	50	87.77	0	14	0	0	0	d__Bacteria;p__Proteobacteria;c__Alphaproteobacteria;o__Rhodobacterales;f__Rhodobacteraceae;g__Planktomarina;s__	f__Rhodobacteraceae	2006725	223	14032	85455	0.8975	0.4373	2 (Section GA02, Cruise JC057)	-48.9358	-48.7933	EPI	South Atlantic Ocean	ERZ4521983
BGEO_SAMN07136681_METAG_LFBFGDIG	70.31	2.18	69.39	2.92	9.52	71.22	1.44	7	0	0	0	d__Bacteria;p__Proteobacteria;c__Alphaproteobacteria;o__Rhodobacterales;f__Rhodobacteraceae;g__Planktomarina;s__Planktomarina sp905182425	f__Rhodobacteraceae	2299661	534	4697	25280	0.8891	0.4577	2 (Section GA02, Cruise JC057)	-48.9358	-48.7933	EPI	South Atlantic Ocean	ERZ4519270
BGEO_SAMN07136681_METAG_LOCPNJEH	89.93	0.72	84.18	0.71	0	95.68	0.72	16	0	0	0	d__Bacteria;p__Proteobacteria;c__Alphaproteobacteria;o__Rhodobacterales;f__Rhodobacteraceae;g__Amylibacter;s__Amylibacter sp905182285	f__Rhodobacteraceae	1711056	264	8264	25616	0.9299	0.3641	2 (Section GA02, Cruise JC057)	-48.9358	-48.7933	EPI	South Atlantic Ocean	ERZ4493553
BGEO_SAMN07136681_METAG_PMOHADDI	89.96	2.02	86.38	1.87	20	93.53	2.16	11	0	0	0	d__Bacteria;p__Proteobacteria;c__Alphaproteobacteria;o__Rhodobacterales;f__Rhodobacteraceae;g__CPC320;s__CPC320 sp002336405	f__Rhodobacteraceae	3109299	577	6680	29898	0.8746	0.5282	2 (Section GA02, Cruise JC057)	-48.9358	-48.7933	EPI	South Atlantic Ocean	ERZ4499150
BGEO_SAMN07136686_METAG_GBKEEILM	64.9	4.24	60.03	2.73	20	69.78	5.76	7	0	0	0	d__Bacteria;p__Proteobacteria;c__Alphaproteobacteria;o__Rhodobacterales;f__Rhodobacteraceae;g__MED-G52;s__MED-G52 sp002711145	f__Rhodobacteraceae	1560535	387	4168	24147	0.926	0.4065	4 (Section GA02, Cruise JC057)	-44.7117	-45.5265	EPI	South Atlantic Ocean	ERZ4508791
BGEO_SAMN07136687_METAG_PLLBIDAA	69.56	2.66	70.05	3.15	13.33	69.06	2.16	6	0	0	0	d__Bacteria;p__Proteobacteria;c__Alphaproteobacteria;o__Rhodobacterales;f__Rhodobacteraceae;g__MED-G52;s__MED-G52 sp002711145	f__Rhodobacteraceae	1871182	378	5710	32295	0.906	0.4034	4 (Section GA02, Cruise JC057)	-44.7117	-45.5265	EPI	South Atlantic Ocean	ERZ4495970
BGEO_SAMN07136689_METAG_ILHNONHB	81.72	6.76	78.54	5.61	16.28	84.89	7.91	12	0	0	0	d__Bacteria;p__Proteobacteria;c__Alphaproteobacteria;o__Rhodobacterales;f__Rhodobacteraceae;g__MED-G52;s__MED-G52 sp002711145	f__Rhodobacteraceae	2172293	413	6557	51334	0.9094	0.4014	5 (Section GA02, Cruise JC057)	-42.364	-44.0318	EPI	South Atlantic Ocean	ERZ4440326
BGEO_SAMN07136695_METAG_NMKLMLAM	71.02	1.84	67.93	0.8	40	74.1	2.88	9	0	0	0	d__Bacteria;p__Proteobacteria;c__Alphaproteobacteria;o__Rhodobacterales;f__Rhodobacteraceae;g__MED-G52;s__MED-G52 sp902602765	f__Rhodobacteraceae	1695381	409	4604	23854	0.9234	0.4032	7 (Section GA02, Cruise JC057)	-37.8305	-41.1248	EPI	South Atlantic Ocean	ERZ4472936
BGEO_SAMN07136698_METAG_IBPLOKGJ	90.3	2.62	87.06	2.36	60	93.53	2.88	17	0	0	0	d__Bacteria;p__Proteobacteria;c__Alphaproteobacteria;o__Rhodobacterales;f__Rhodobacteraceae;g__MED-G52;s__MED-G52 sp902602765	f__Rhodobacteraceae	2146472	361	7700	41279	0.9153	0.4025	8 (Section GA02, Cruise JC057)	-35.0093	-39.431	EPI	South Atlantic Ocean	ERZ4511249
BGEO_SAMN07136699_METAG_MLMGMHDK	25.51	0.43	51.02	0.86	100	0	0	4	0	0	0	d__Bacteria;p__Proteobacteria;c__Alphaproteobacteria;o__Rhodobacterales;f__Rhodobacteraceae;g__MED-G52;s__MED-G52 sp002457055	k__Bacteria	1010203	388	2787	9832	0.9353	0.4074	7 (Section GA03, Cruise KN199-4)	24.0001	-22.0001	EPI	North Atlantic Ocean	ERZ4484000
BGEO_SAMN07136707_METAG_EDEDPOEG	59.58	2.06	50.81	0.51	20	68.35	3.6	10	0	0	0	d__Bacteria;p__Proteobacteria;c__Alphaproteobacteria;o__Rhodobacterales;f__Rhodobacteraceae;g__CACKLF01;s__CACKLF01 sp002725175	c__Alphaproteobacteria	1344564	327	4662	18177	0.9426	0.3761		17.35	-20.82	EPI	North Atlantic Ocean	ERZ4470007
BGEO_SAMN07136712_METAG_KJOPKENJ	69.28	1.4	72.37	1.36	88.89	66.19	1.44	12	0	0	0	d__Bacteria;p__Proteobacteria;c__Alphaproteobacteria;o__Rhodobacterales;f__Rhodobacteraceae;g__MED-G52;s__MED-G52 sp001627375	f__Rhodobacteraceae	1759369	284	8252	54404	0.9216	0.3967	12 (Section GA03, Cruise KN199-4)	17.3998	-24.4998	EPI	North Atlantic Ocean	ERZ4518144
BGEO_SAMN07136713_METAG_JDOAHDGB	61.5	1.15	64.73	0.86	66.67	58.27	1.44	4	0	0	0	d__Bacteria;p__Proteobacteria;c__Alphaproteobacteria;o__Rhodobacterales;f__Rhodobacteraceae;g__MED-G52;s__MED-G52 sp001627375	f__Rhodobacteraceae	1503405	366	4551	21807	0.9353	0.3998	12 (Section GA03, Cruise KN199-4)	17.3998	-24.4998	EPI	North Atlantic Ocean	ERZ4505375
BGEO_SAMN07136761_METAG_DEJIHLFE	65.46	3.1	68.33	2.61	80	62.59	3.6	7	0	0	0	d__Bacteria;p__Proteobacteria;c__Alphaproteobacteria;o__Rhodobacterales;f__Rhodobacteraceae;g__MED-G52;s__MED-G52 sp002457055	f__Rhodobacteraceae	1683137	462	4370	19548	0.9258	0.4058	18 (Section GA02, Cruise PE319)	33.4334	-58.0503	EPI	North Atlantic Ocean	ERZ4499784
BGEO_SAMN07136762_METAG_DEGCCINF	60.94	1.44	61.45	1.44	83.33	60.43	1.44	6	0	0	0	d__Bacteria;p__Proteobacteria;c__Alphaproteobacteria;o__Rhodobacterales;f__Rhodobacteraceae;g__MED-G52;s__MED-G52 sp002457055	f__Rhodobacteraceae	1564005	441	3861	22394	0.9298	0.4061	18 (Section GA02, Cruise PE319)	33.4334	-58.0503	EPI	North Atlantic Ocean	ERZ4504655
BGEO_SAMN07136763_METAG_LDKPEMJH	74.72	2.38	71.02	1.89	88.89	78.42	2.88	8	0	0	0	d__Bacteria;p__Proteobacteria;c__Alphaproteobacteria;o__Rhodobacterales;f__Rhodobacteraceae;g__MED-G52;s__MED-G52 sp002457055	f__Rhodobacteraceae	1666648	415	4496	29109	0.9285	0.4065	18 (Section GA02, Cruise PE319)	33.4334	-58.0503	EPI	North Atlantic Ocean	ERZ4454066
BGEO_SAMN07136785_METAG_MDACNLBP	65.9	0.75	63.45	0.78	57.14	68.35	0.72	9	0	0	0	d__Bacteria;p__Proteobacteria;c__Alphaproteobacteria;o__Rhodobacterales;f__Rhodobacteraceae;g__MED-G52;s__MED-G52 sp902602765	f__Rhodobacteraceae	1424588	452	3282	13706	0.9259	0.4017	38 (Section GP13, Cruise SS2011)	-32.5001	-170	EPI	South Pacific Ocean	ERZ4494906
BGEO_SAMN07136790_METAG_LNLIJAMM	76.45	1.77	75.2	1.38	50	77.7	2.16	13	0	0	0	d__Bacteria;p__Proteobacteria;c__Alphaproteobacteria;o__Rhodobacterales;f__Rhodobacteraceae;g__MED-G52;s__MED-G52 sp902602765	f__Rhodobacteraceae	1875700	417	5033	26245	0.9132	0.4007	36 (Section GP13, Cruise SS2011)	-32.4998	-171.999	EPI	South Pacific Ocean	ERZ4458346
BGEO_SAMN07136809_METAG_FEKLGAIB	61.65	2.74	64.31	2.59	43.75	58.99	2.88	9	0	0	0	d__Bacteria;p__Proteobacteria;c__Alphaproteobacteria;o__Rhodobacterales;f__Rhodobacteraceae;g__MED-G52;s__MED-G52 sp902602765	f__Rhodobacteraceae	1439653	427	3579	16860	0.9311	0.4009	GT17 (Section GP13, Cruise TAN1109)	-32.5038	-156.011	EPI	South Pacific Ocean	ERZ4495542
BGEO_SAMN07136909_METAG_CIKODFBD	44.58	2.46	35.21	1.33	22.22	53.96	3.6	7	0	0	0	d__Bacteria;p__Proteobacteria;c__Alphaproteobacteria;o__Rhodobacterales;f__Rhodobacteraceae;g__GCA-2697345;s__	f__Rhodobacteraceae	925833	282	3303	12099	0.939	0.389	1 (Section GA10, Cruise D357)	-34.629	17.0699	EPI	South Atlantic Ocean	ERZ4435907
BGEO_SAMN07136909_METAG_CJGHLIGC	79	0.34	73.84	0.68	50	84.17	0	15	0	0	0	d__Bacteria;p__Proteobacteria;c__Alphaproteobacteria;o__Rhodobacterales;f__Rhodobacteraceae;g__Amylibacter;s__Amylibacter sp900197625	f__Rhodobacteraceae	1655398	346	5298	24080	0.9296	0.3701	1 (Section GA10, Cruise D357)	-34.629	17.0699	EPI	South Atlantic Ocean	ERZ4436046
BGEO_SAMN07136910_METAG_MFBMCAID	68.3	0.79	54.59	0.14	50	82.01	1.44	11	0	0	0	d__Bacteria;p__Proteobacteria;c__Alphaproteobacteria;o__Rhodobacterales;f__Rhodobacteraceae;g__Amylibacter;s__Amylibacter sp900197625	f__Rhodobacteraceae	1238912	363	3600	20686	0.9356	0.3728	1 (Section GA10, Cruise D357)	-34.629	17.0699	EPI	South Atlantic Ocean	ERZ4497637
BGEO_SAMN07136910_METAG_MNOJIPOK	53.79	2.26	53.62	2.37	50	53.96	2.16	3	0	0	0	d__Bacteria;p__Proteobacteria;c__Alphaproteobacteria;o__Rhodobacterales;f__Rhodobacteraceae;g__MED-G52;s__MED-G52 sp002457055	f__Rhodobacteraceae	1321570	481	3103	10296	0.9367	0.4077	1 (Section GA10, Cruise D357)	-34.629	17.0699	EPI	South Atlantic Ocean	ERZ4515322
BGEO_SAMN07136915_METAG_INAOKNAJ	26.7	0.5	53.39	0.99	42.86	0	0	6	0	0	0	d__Bacteria;p__Proteobacteria;c__Alphaproteobacteria;o__Rhodobacterales;f__Rhodobacteraceae;g__MED-G52;s__MED-G52 sp002457055	f__Rhodobacteraceae	1191834	322	3968	23141	0.9303	0.4086	2 (Section GA10, Cruise D357)	-35.3669	14.9064	EPI	South Atlantic Ocean	ERZ4511751
BGEO_SAMN07136916_METAG_COBFPCFM	49.58	0.46	55.28	0.21	100	43.88	0.72	5	0	0	0	d__Bacteria;p__Proteobacteria;c__Alphaproteobacteria;o__Rhodobacterales;f__Rhodobacteraceae;g__MED-G52;s__MED-G52 sp002457055	f__Rhodobacteraceae	1337864	374	3876	22385	0.9309	0.4051	2 (Section GA10, Cruise D357)	-35.3669	14.9064	EPI	South Atlantic Ocean	ERZ4511173
BGEO_SAMN07136916_METAG_GKCPAPIC	44.58	1.1	38.8	0.75	100	50.36	1.44	3	0	0	0	d__Bacteria;p__Proteobacteria;c__Alphaproteobacteria;o__Rhodobacterales;f__Rhodobacteraceae;g__GCA-002712045;s__GCA-002712045 sp002712045	f__Rhodobacteraceae	1119100	326	3494	13769	0.9355	0.3775	2 (Section GA10, Cruise D357)	-35.3669	14.9064	EPI	South Atlantic Ocean	ERZ4501152
BGEO_SAMN07136917_METAG_JHIJIBPN	56.14	1.43	54.73	1.42	85.71	57.55	1.44	3	0	0	0	d__Bacteria;p__Proteobacteria;c__Alphaproteobacteria;o__Rhodobacterales;f__Rhodobacteraceae;g__MED-G52;s__MED-G52 sp002457055	f__Rhodobacteraceae	1184901	443	2863	10337	0.9344	0.408	2 (Section GA10, Cruise D357)	-35.3669	14.9064	EPI	South Atlantic Ocean	ERZ4450619
BGEO_SAMN07136919_METAG_OJDLOIMG	52.53	0.51	40.31	0.3	100	64.75	0.72	6	0	0	0	d__Bacteria;p__Proteobacteria;c__Alphaproteobacteria;o__Rhodobacterales;f__Rhodobacteraceae;g__GCA-002712045;s__GCA-002712045 sp002712045	f__Rhodobacteraceae	1043717	374	2965	10006	0.9446	0.3823	2 (Section GA10, Cruise D357)	-35.3669	14.9064	EPI	South Atlantic Ocean	ERZ4460387
BGEO_SAMN07136920_METAG_CAOLOCJH	50.82	2.85	46.95	2.1	41.67	54.68	3.6	8	0	0	0	d__Bacteria;p__Proteobacteria;c__Alphaproteobacteria;o__Rhodobacterales;f__Rhodobacteraceae;g__GCA-2697345;s__	f__Rhodobacteraceae	1202996	443	2802	7504	0.9275	0.3798	2 (Section GA10, Cruise D357)	-35.3669	14.9064	EPI	South Atlantic Ocean	ERZ4470597
BGEO_SAMN07136920_METAG_LOPNNOMI	72.86	1.66	69.45	1.17	50	76.26	2.16	12	0	0	0	d__Bacteria;p__Proteobacteria;c__Alphaproteobacteria;o__Rhodobacterales;f__Rhodobacteraceae;g__GCA-002712045;s__GCA-002712045 sp002712045	f__Rhodobacteraceae	1900054	397	5636	30889	0.9355	0.3777	2 (Section GA10, Cruise D357)	-35.3669	14.9064	EPI	South Atlantic Ocean	ERZ4470333
BGEO_SAMN07136921_METAG_DONGIDOH	61.9	1.5	55.46	0.85	100	68.35	2.16	5	0	0	0	d__Bacteria;p__Proteobacteria;c__Alphaproteobacteria;o__Rhodobacterales;f__Rhodobacteraceae;g__MED-G52;s__MED-G52 sp003332035	f__Rhodobacteraceae	1050351	176	7276	45888	0.9309	0.3953	3 (Section GA10, Cruise D357)	-36.4846	13.276	EPI	South Atlantic Ocean	ERZ4508854
BGEO_SAMN07136921_METAG_ELHFCOPJ	60.81	1.83	52.56	2.22	42.86	69.06	1.44	11	0	0	0	d__Bacteria;p__Proteobacteria;c__Alphaproteobacteria;o__Rhodobacterales;f__Rhodobacteraceae;g__Planktomarina;s__Planktomarina sp002698165	f__Rhodobacteraceae	1668313	421	4174	19980	0.9185	0.4257	3 (Section GA10, Cruise D357)	-36.4846	13.276	EPI	South Atlantic Ocean	ERZ4508830
BGEO_SAMN07136922_METAG_FPBGHBHJ	65.94	0.58	57.07	0.45	80	74.82	0.72	6	0	0	0	d__Bacteria;p__Proteobacteria;c__Alphaproteobacteria;o__Rhodobacterales;f__Rhodobacteraceae;g__MED-G52;s__MED-G52 sp003332035	f__Rhodobacteraceae	1170211	277	4448	19353	0.9275	0.3987	3 (Section GA10, Cruise D357)	-36.4846	13.276	EPI	South Atlantic Ocean	ERZ4464625
BGEO_SAMN07136922_METAG_MKBINFPI	69.48	1.81	70.61	2.18	36.36	68.35	1.44	10	0	0	0	d__Bacteria;p__Proteobacteria;c__Alphaproteobacteria;o__Rhodobacterales;f__Rhodobacteraceae;g__MED-G52;s__MED-G52 sp002711145	f__Rhodobacteraceae	1825399	409	5210	21764	0.9195	0.405	3 (Section GA10, Cruise D357)	-36.4846	13.276	EPI	South Atlantic Ocean	ERZ4464554
BGEO_SAMN07136923_METAG_ACGNHDIG	67.24	1.7	66.85	2.68	42.86	67.63	0.72	10	0	0	0	d__Bacteria;p__Proteobacteria;c__Alphaproteobacteria;o__Rhodobacterales;f__Rhodobacteraceae;g__MED-G52;s__MED-G52 sp002711145	f__Rhodobacteraceae	1729389	408	4653	21055	0.915	0.4031	3 (Section GA10, Cruise D357)	-36.4846	13.276	EPI	South Atlantic Ocean	ERZ4502306
BGEO_SAMN07136924_METAG_IJIANHCP	67.68	1.7	60.53	1.24	40	74.82	2.16	8	0	0	0	d__Bacteria;p__Proteobacteria;c__Alphaproteobacteria;o__Rhodobacterales;f__Rhodobacteraceae;g__MED-G52;s__MED-G52 sp002711145	f__Rhodobacteraceae	1554006	399	4153	14650	0.9227	0.4036	3 (Section GA10, Cruise D357)	-36.4846	13.276	EPI	South Atlantic Ocean	ERZ4456256
BGEO_SAMN07136934_METAG_HDECCNCM	72.94	5.37	73.95	3.55	17.39	71.94	7.19	11	0	0	0	d__Bacteria;p__Proteobacteria;c__Alphaproteobacteria;o__Rhodobacterales;f__Rhodobacteraceae;g__MED-G52;s__MED-G52 sp002711145	f__Rhodobacteraceae	1824123	430	4485	18813	0.9222	0.403	5 (Section GA10, Cruise D357)	-40.0627	5.5272	EPI	South Atlantic Ocean	ERZ4486661
BGEO_SAMN07136935_METAG_BPNKGDBN	58.15	3.02	59.47	2.43	23.08	56.83	3.6	8	0	0	0	d__Bacteria;p__Proteobacteria;c__Alphaproteobacteria;o__Rhodobacterales;f__Rhodobacteraceae;g__MED-G52;s__MED-G52 sp002711145	f__Rhodobacteraceae	1438628	382	3895	15652	0.9238	0.4025	5 (Section GA10, Cruise D357)	-40.0627	5.5272	EPI	South Atlantic Ocean	ERZ4451711
BGEO_SAMN07136936_METAG_ENEFKACL	63.31	0.94	66.18	1.17	16.67	60.43	0.72	12	0	0	0	d__Bacteria;p__Proteobacteria;c__Alphaproteobacteria;o__Rhodobacterales;f__Rhodobacteraceae;g__GCA-002712045;s__GCA-002712045 sp002683355	f__Rhodobacteraceae	1682167	247	10246	37601	0.9154	0.3736	5 (Section GA10, Cruise D357)	-40.0627	5.5272	EPI	South Atlantic Ocean	ERZ4438687
BGEO_SAMN07136936_METAG_GFNHJOBI	88.14	8.08	89.94	9.69	19.23	86.33	6.47	19	0	0	0	d__Bacteria;p__Proteobacteria;c__Alphaproteobacteria;o__Rhodobacterales;f__Rhodobacteraceae;g__MED-G52;s__MED-G52 sp002711145	f__Rhodobacteraceae	2461564	196	26117	154150	0.9028	0.4052	5 (Section GA10, Cruise D357)	-40.0627	5.5272	EPI	South Atlantic Ocean	ERZ4438615
BGEO_SAMN07136936_METAG_MCGIGBCB	60.87	0.7	61.31	1.41	14.29	60.43	0	9	0	0	0	d__Bacteria;p__Proteobacteria;c__Alphaproteobacteria;o__Rhodobacterales;f__Rhodobacteraceae;g__MED-G52;s__MED-G52 sp003332035	f__Rhodobacteraceae	1316059	220	8956	41173	0.914	0.3926	5 (Section GA10, Cruise D357)	-40.0627	5.5272	EPI	South Atlantic Ocean	ERZ4466489
BGEO_SAMN07136937_METAG_AIDEGGKO	86.18	5.73	79.55	2.83	0	92.81	8.63	17	0	0	0	d__Bacteria;p__Proteobacteria;c__Alphaproteobacteria;o__Rhodobacterales;f__Rhodobacteraceae;g__GCA-002712045;s__GCA-002712045 sp002683355	f__Rhodobacteraceae	2061981	228	15105	63721	0.9199	0.3733	5 (Section GA10, Cruise D357)	-40.0627	5.52721	EPI	South Atlantic Ocean	ERZ4430294
BGEO_SAMN07136937_METAG_ALPGGBFO	89.94	1.02	87.08	1.32	14.29	92.81	0.72	16	0	0	0	d__Bacteria;p__Proteobacteria;c__Alphaproteobacteria;o__Rhodobacterales;f__Rhodobacteraceae;g__Planktomarina;s__Planktomarina sp002698165	f__Rhodobacteraceae	2601395	157	39894	127109	0.8991	0.4219	5 (Section GA10, Cruise D357)	-40.0627	5.52721	EPI	South Atlantic Ocean	ERZ4452234
BGEO_SAMN07136937_METAG_LNILJHAC	64.53	1.12	65.75	1.52	57.14	63.31	0.72	10	0	0	0	d__Bacteria;p__Proteobacteria;c__Alphaproteobacteria;o__Rhodobacterales;f__Rhodobacteraceae;g__MED-G52;s__MED-G52 sp003332035	f__Rhodobacteraceae	1439170	242	7688	44966	0.9183	0.3939	5 (Section GA10, Cruise D357)	-40.0627	5.52721	EPI	South Atlantic Ocean	ERZ4480308
BGEO_SAMN07136937_METAG_MFCCDBFO	89.52	6.06	91.27	5.65	13.79	87.77	6.47	16	0	0	0	d__Bacteria;p__Proteobacteria;c__Alphaproteobacteria;o__Rhodobacterales;f__Rhodobacteraceae;g__MED-G52;s__MED-G52 sp002711145	f__Rhodobacteraceae	2530682	190	33278	150344	0.9022	0.4046	5 (Section GA10, Cruise D357)	-40.0627	5.52721	EPI	South Atlantic Ocean	ERZ4430225
BGEO_SAMN07136937_METAG_OMGGLKNK	76.33	6.56	77.12	7.37	7.41	75.54	5.76	13	0	0	0	d__Bacteria;p__Proteobacteria;c__Alphaproteobacteria;o__Rhodobacterales;f__Rhodobacteraceae;g__GCA-2697345;s__	f__Rhodobacteraceae	2372820	231	24733	116029	0.912	0.3808	5 (Section GA10, Cruise D357)	-40.0627	5.52721	EPI	South Atlantic Ocean	ERZ4452149
BGEO_SAMN07136938_METAG_BELAMJIN	87	5.34	84.79	4.93	18.18	89.21	5.76	15	0	0	0	d__Bacteria;p__Proteobacteria;c__Alphaproteobacteria;o__Rhodobacterales;f__Rhodobacteraceae;g__Planktomarina;s__Planktomarina sp002698165	f__Rhodobacteraceae	2719779	321	13373	71059	0.909	0.4188	5 (Section GA10, Cruise D357)	-40.0627	5.5272	EPI	South Atlantic Ocean	ERZ4441903
BGEO_SAMN07136938_METAG_BKAMBNBL	57.16	0.51	59.64	0.3	100	54.68	0.72	6	0	0	0	d__Bacteria;p__Proteobacteria;c__Alphaproteobacteria;o__Rhodobacterales;f__Rhodobacteraceae;g__MED-G52;s__MED-G52 sp003332035	f__Rhodobacteraceae	1211005	232	6227	35100	0.9148	0.3963	5 (Section GA10, Cruise D357)	-40.0627	5.5272	EPI	South Atlantic Ocean	ERZ4441787
BGEO_SAMN07136938_METAG_DLGIJHEG	87.9	5.07	89.46	6.54	32.35	86.33	3.6	15	0	0	0	d__Bacteria;p__Proteobacteria;c__Alphaproteobacteria;o__Rhodobacterales;f__Rhodobacteraceae;g__MED-G52;s__MED-G52 sp002711145	f__Rhodobacteraceae	2520620	243	18603	83383	0.9105	0.4031	5 (Section GA10, Cruise D357)	-40.0627	5.5272	EPI	South Atlantic Ocean	ERZ4461074
BGEO_SAMN07136938_METAG_HMIGOFDK	76.19	2.07	66.05	1.26	30	86.33	2.88	10	0	0	0	d__Bacteria;p__Proteobacteria;c__Alphaproteobacteria;o__Rhodobacterales;f__Rhodobacteraceae;g__GCA-002712045;s__GCA-002712045 sp002683355	f__Rhodobacteraceae	1637447	371	4866	20228	0.9297	0.3753	5 (Section GA10, Cruise D357)	-40.0627	5.5272	EPI	South Atlantic Ocean	ERZ4441622
BGEO_SAMN07136938_METAG_OKOFGEEF	61.68	3.16	62.2	4.15	20	61.15	2.16	13	0	0	0	d__Bacteria;p__Proteobacteria;c__Alphaproteobacteria;o__Rhodobacterales;f__Rhodobacteraceae;g__GCA-2697345;s__	f__Rhodobacteraceae	1654643	309	6692	26890	0.923	0.3755	5 (Section GA10, Cruise D357)	-40.0627	5.5272	EPI	South Atlantic Ocean	ERZ4470023
BGEO_SAMN07136943_METAG_JJFADOOI	47.66	2.53	44.97	2.9	23.53	50.36	2.16	5	0	0	0	d__Bacteria;p__Proteobacteria;c__Alphaproteobacteria;o__Rhodobacterales;f__Rhodobacteraceae;g__MED-G52;s__MED-G52 sp002711145	f__Rhodobacteraceae	1123951	339	3329	13238	0.9276	0.405	6 (Section GA10, Cruise D357)	-40.0194	0.8876	EPI	South Atlantic Ocean	ERZ4439266
BGEO_SAMN07136944_METAG_FCEMGPCK	42.1	1.76	33.83	0.64	66.67	50.36	2.88	3	0	0	0	d__Bacteria;p__Proteobacteria;c__Alphaproteobacteria;o__Rhodobacterales;f__Rhodobacteraceae;g__GCA-002712045;s__GCA-002712045 sp002683355	f__Rhodobacteraceae	738179	239	3069	10786	0.9483	0.3826	6 (Section GA10, Cruise D357)	-40.0194	0.8876	EPI	South Atlantic Ocean	ERZ4457969
BGEO_SAMN07136944_METAG_NCPLNLPG	68.67	10.18	61.79	8.13	9.68	75.54	12.23	7	0	0	0	d__Bacteria;p__Proteobacteria;c__Alphaproteobacteria;o__Rhodobacterales;f__Rhodobacteraceae;g__Planktomarina;s__Planktomarina sp002698165	f__Rhodobacteraceae	2215580	555	4238	27267	0.9241	0.422	6 (Section GA10, Cruise D357)	-40.0194	0.8876	EPI	South Atlantic Ocean	ERZ4518072
BGEO_SAMN07136945_METAG_HJPNLKMH	52.73	0.74	44.31	0.76	0	61.15	0.72	6	0	0	0	d__Bacteria;p__Proteobacteria;c__Alphaproteobacteria;o__Rhodobacterales;f__Rhodobacteraceae;g__GCA-002712045;s__GCA-002712045 sp002712045	f__Rhodobacteraceae	1314302	404	3441	11040	0.9407	0.3824	9 (Section GA10, Cruise D357)	-34.8953	16.0769	EPI	South Atlantic Ocean	ERZ4521551
BGEO_SAMN07136945_METAG_IJJMFLBK	62.98	0.22	70.56	0.45	100	55.4	0	9	0	0	0	d__Bacteria;p__Proteobacteria;c__Alphaproteobacteria;o__Rhodobacterales;f__Rhodobacteraceae;g__MED-G52;s__MED-G52 sp002457055	f__Rhodobacteraceae	1672927	337	5804	29647	0.9193	0.4067	9 (Section GA10, Cruise D357)	-34.8953	16.0769	EPI	South Atlantic Ocean	ERZ4492881
BGEO_SAMN07136945_METAG_OHIEKACN	59.1	0.23	54.17	0.46	66.67	64.03	0	3	0	0	0	d__Bacteria;p__Proteobacteria;c__Alphaproteobacteria;o__Rhodobacterales;f__Rhodobacteraceae;g__MED-G52;s__MED-G52 sp902554885	f__Rhodobacteraceae	1269170	375	3587	15314	0.9328	0.4063	9 (Section GA10, Cruise D357)	-34.8953	16.0769	EPI	South Atlantic Ocean	ERZ4507850
BGEO_SAMN07136946_METAG_JGJJCCCC	43.78	0.26	37.19	0.51	33.33	50.36	0	5	0	0	0	d__Bacteria;p__Proteobacteria;c__Alphaproteobacteria;o__Rhodobacterales;f__Rhodobacteraceae;g__GCA-002712045;s__GCA-002712045 sp002712045	f__Rhodobacteraceae	1174048	338	3666	11856	0.9438	0.384	9 (Section GA10, Cruise D357)	-34.8953	16.0769	EPI	South Atlantic Ocean	ERZ4507648
BGEO_SAMN07136946_METAG_MEEIODCF	57.06	0.9	52.24	0.36	100	61.87	1.44	5	0	0	0	d__Bacteria;p__Proteobacteria;c__Alphaproteobacteria;o__Rhodobacterales;f__Rhodobacteraceae;g__MED-G52;s__MED-G52 sp902554885	f__Rhodobacteraceae	1207578	328	3904	11391	0.932	0.407	9 (Section GA10, Cruise D357)	-34.8953	16.0769	EPI	South Atlantic Ocean	ERZ4474495
BGEO_SAMN07136946_METAG_NIPFIKOP	66.82	0.66	72.48	0.61	75	61.15	0.72	8	0	0	0	d__Bacteria;p__Proteobacteria;c__Alphaproteobacteria;o__Rhodobacterales;f__Rhodobacteraceae;g__MED-G52;s__MED-G52 sp002457055	f__Rhodobacteraceae	1663629	334	6784	38975	0.92	0.4066	9 (Section GA10, Cruise D357)	-34.8953	16.0769	EPI	South Atlantic Ocean	ERZ4474523
BGEO_SAMN07136947_METAG_DNFHOOMH	61.46	0.95	53.86	0.46	100	69.06	1.44	9	0	0	0	d__Bacteria;p__Proteobacteria;c__Alphaproteobacteria;o__Rhodobacterales;f__Rhodobacteraceae;g__GCA-002712045;s__GCA-002712045 sp002712045	f__Rhodobacteraceae	1514902	379	4232	19090	0.9403	0.3824	9 (Section GA10, Cruise D357)	-34.8953	16.0769	EPI	South Atlantic Ocean	ERZ4457094
BGEO_SAMN07136947_METAG_EAEKBNMG	62.68	2.6	61.33	1.59	70	64.03	3.6	4	0	0	0	d__Bacteria;p__Proteobacteria;c__Alphaproteobacteria;o__Rhodobacterales;f__Rhodobacteraceae;g__MED-G52;s__MED-G52 sp902554885	f__Rhodobacteraceae	1419490	366	4231	26208	0.9306	0.4043	9 (Section GA10, Cruise D357)	-34.8953	16.0769	EPI	South Atlantic Ocean	ERZ4480172
BGEO_SAMN07136947_METAG_OHOPAOHE	70.57	1.42	74.24	1.4	57.14	66.91	1.44	8	0	0	0	d__Bacteria;p__Proteobacteria;c__Alphaproteobacteria;o__Rhodobacterales;f__Rhodobacteraceae;g__MED-G52;s__MED-G52 sp002457055	f__Rhodobacteraceae	1711781	295	7585	51512	0.9146	0.4068	9 (Section GA10, Cruise D357)	-34.8953	16.0769	EPI	South Atlantic Ocean	ERZ4509999
BGEO_SAMN07136948_METAG_AODBHJFL	68.5	2.42	60.02	1.25	18.18	76.98	3.6	11	0	0	0	d__Bacteria;p__Proteobacteria;c__Alphaproteobacteria;o__Rhodobacterales;f__Rhodobacteraceae;g__GCA-002712045;s__GCA-002712045 sp002712045	f__Rhodobacteraceae	1679511	388	4756	19765	0.9424	0.3818	9 (Section GA10, Cruise D357)	-34.8953	16.0769	EPI	South Atlantic Ocean	ERZ4500087
BGEO_SAMN07136948_METAG_GKFPAHGD	49.82	7.62	44.24	5.88	9.52	55.4	9.35	5	0	0	0	d__Bacteria;p__Proteobacteria;c__Alphaproteobacteria;o__Rhodobacterales;f__Rhodobacteraceae;g__GCA-2697345;s__	f__Rhodobacteraceae	1241972	762	1651	4970	0.9424	0.3867	9 (Section GA10, Cruise D357)	-34.8953	16.0769	EPI	South Atlantic Ocean	ERZ4461635
BGEO_SAMN07136948_METAG_OCGBPNOF	64.88	1.16	70.05	0.88	80	59.71	1.44	7	0	0	0	d__Bacteria;p__Proteobacteria;c__Alphaproteobacteria;o__Rhodobacterales;f__Rhodobacteraceae;g__MED-G52;s__MED-G52 sp002457055	f__Rhodobacteraceae	1770239	312	7934	47844	0.917	0.4064	9 (Section GA10, Cruise D357)	-34.8953	16.0769	EPI	South Atlantic Ocean	ERZ4500120
BGEO_SAMN07136948_METAG_PDLGFABB	69.92	0.6	65.02	0.48	33.33	74.82	0.72	6	0	0	0	d__Bacteria;p__Proteobacteria;c__Alphaproteobacteria;o__Rhodobacterales;f__Rhodobacteraceae;g__MED-G52;s__MED-G52 sp902554885	f__Rhodobacteraceae	1487039	358	4495	25484	0.9262	0.4048	9 (Section GA10, Cruise D357)	-34.8953	16.0769	EPI	South Atlantic Ocean	ERZ4500049
BGEO_SAMN07136949_METAG_ICMGADBK	70.97	1.18	75.04	0.93	60	66.91	1.44	8	0	0	0	d__Bacteria;p__Proteobacteria;c__Alphaproteobacteria;o__Rhodobacterales;f__Rhodobacteraceae;g__MED-G52;s__MED-G52 sp002457055	f__Rhodobacteraceae	1773112	324	7681	38110	0.9186	0.4061	9 (Section GA10, Cruise D357)	-34.8953	16.0769	EPI	South Atlantic Ocean	ERZ4437317
BGEO_SAMN07136949_METAG_KHEAEMHI	65.35	0.9	60.92	0.36	100	69.78	1.44	5	0	0	0	d__Bacteria;p__Proteobacteria;c__Alphaproteobacteria;o__Rhodobacterales;f__Rhodobacteraceae;g__MED-G52;s__MED-G52 sp902554885	f__Rhodobacteraceae	1491631	375	4204	26026	0.9278	0.406	9 (Section GA10, Cruise D357)	-34.8953	16.0769	EPI	South Atlantic Ocean	ERZ4466766
BGEO_SAMN07136949_METAG_MJPBPJBI	68.16	1.12	61.5	0.81	66.67	74.82	1.44	11	0	0	0	d__Bacteria;p__Proteobacteria;c__Alphaproteobacteria;o__Rhodobacterales;f__Rhodobacteraceae;g__GCA-002712045;s__GCA-002712045 sp002712045	f__Rhodobacteraceae	1684189	382	5132	34127	0.9417	0.3819	9 (Section GA10, Cruise D357)	-34.8953	16.0769	EPI	South Atlantic Ocean	ERZ4458500
BGEO_SAMN07136950_METAG_ALFLGNNM	45.91	1.2	37.86	1.69	70	53.96	0.72	4	0	0	0	d__Bacteria;p__Proteobacteria;c__Alphaproteobacteria;o__Rhodobacterales;f__Rhodobacteraceae;g__MED-G52;s__MED-G52 sp902573175	f__Rhodobacteraceae	999149	306	3468	14495	0.9285	0.4045	9 (Section GA10, Cruise D357)	-34.8953	16.0769	EPI	South Atlantic Ocean	ERZ4453697
BGEO_SAMN07136950_METAG_APMDEILI	62.72	0.18	55.66	0.35	100	69.78	0	3	0	0	0	d__Bacteria;p__Proteobacteria;c__Alphaproteobacteria;o__Rhodobacterales;f__Rhodobacteraceae;g__MED-G52;s__MED-G52 sp902554885	f__Rhodobacteraceae	1403938	349	4229	16396	0.9279	0.404	9 (Section GA10, Cruise D357)	-34.8953	16.0769	EPI	South Atlantic Ocean	ERZ4474482
BGEO_SAMN07136950_METAG_EOAPJHOD	65.88	0.42	72.05	0.83	50	59.71	0	8	0	0	0	d__Bacteria;p__Proteobacteria;c__Alphaproteobacteria;o__Rhodobacterales;f__Rhodobacteraceae;g__MED-G52;s__MED-G52 sp002457055	f__Rhodobacteraceae	1734424	330	6288	36690	0.9164	0.4067	9 (Section GA10, Cruise D357)	-34.8953	16.0769	EPI	South Atlantic Ocean	ERZ4431968
BGEO_SAMN07136950_METAG_KJCLHDMA	69.02	0.44	61.77	0.87	83.33	76.26	0	9	0	0	0	d__Bacteria;p__Proteobacteria;c__Alphaproteobacteria;o__Rhodobacterales;f__Rhodobacteraceae;g__GCA-002712045;s__GCA-002712045 sp002712045	f__Rhodobacteraceae	1681733	360	5145	23886	0.9396	0.3811	9 (Section GA10, Cruise D357)	-34.8953	16.0769	EPI	South Atlantic Ocean	ERZ4459146
BGEO_SAMN07136951_METAG_DNMNFGAJ	50.65	2.36	50.94	2.56	13.33	50.36	2.16	2	0	0	0	d__Bacteria;p__Proteobacteria;c__Alphaproteobacteria;o__Rhodobacterales;f__Rhodobacteraceae;g__MED-G52;s__MED-G52 sp003332035	f__Rhodobacteraceae	1107920	308	3608	24619	0.9315	0.3996	3 reoccupied (Section GA10, Cruise D357)	-36.4495	13.2196	EPI	South Atlantic Ocean	ERZ4519216
BGEO_SAMN07136951_METAG_FMGGCFIO	53.64	0.42	46.12	0.13	100	61.15	0.72	9	0	0	0	d__Bacteria;p__Proteobacteria;c__Alphaproteobacteria;o__Rhodobacterales;f__Rhodobacteraceae;g__Amylibacter;s__Amylibacter sp900197625	f__Rhodobacteraceae	968359	274	3568	13384	0.9375	0.3709	3 reoccupied (Section GA10, Cruise D357)	-36.4495	13.2196	EPI	South Atlantic Ocean	ERZ4499143
BGEO_SAMN07136952_METAG_BEOAJBFG	50.32	0.01	45.25	0.02	0	55.4	0	6	0	0	0	d__Bacteria;p__Proteobacteria;c__Alphaproteobacteria;o__Rhodobacterales;f__Rhodobacteraceae;g__Amylibacter;s__Amylibacter sp900197625	f__Rhodobacteraceae	956496	284	3383	11602	0.94	0.3736	3 reoccupied (Section GA10, Cruise D357)	-36.4495	13.2196	EPI	South Atlantic Ocean	ERZ4440837
BGEO_SAMN07136952_METAG_LIJFGGOG	54.24	1.96	47.34	1.75	36.36	61.15	2.16	3	0	0	0	d__Bacteria;p__Proteobacteria;c__Alphaproteobacteria;o__Rhodobacterales;f__Rhodobacteraceae;g__MED-G52;s__MED-G52 sp003332035	f__Rhodobacteraceae	983868	271	3687	21450	0.9358	0.4003	3 reoccupied (Section GA10, Cruise D357)	-36.4495	13.2196	EPI	South Atlantic Ocean	ERZ4472165
BGEO_SAMN07136953_METAG_HKBCMIAL	54.15	2.8	50.75	3.44	13.04	57.55	2.16	5	0	0	0	d__Bacteria;p__Proteobacteria;c__Alphaproteobacteria;o__Rhodobacterales;f__Rhodobacteraceae;g__MED-G52;s__MED-G52 sp003332035	f__Rhodobacteraceae	1161590	318	3784	18650	0.9355	0.3996	3 reoccupied (Section GA10, Cruise D357)	-36.4495	13.2196	EPI	South Atlantic Ocean	ERZ4515164
BGEO_SAMN07136953_METAG_PODLFDNO	49.22	0.05	43.04	0.1	100	55.4	0	3	0	0	0	d__Bacteria;p__Proteobacteria;c__Alphaproteobacteria;o__Rhodobacterales;f__Rhodobacteraceae;g__Amylibacter;s__Amylibacter sp900197625	f__Rhodobacteraceae	917985	284	3171	10059	0.9411	0.373	3 reoccupied (Section GA10, Cruise D357)	-36.4495	13.2196	EPI	South Atlantic Ocean	ERZ4518392
BGEO_SAMN07136954_METAG_CGJCDEMM	71.97	2.86	62.65	1.39	14.29	81.29	4.32	8	0	0	0	d__Bacteria;p__Proteobacteria;c__Alphaproteobacteria;o__Rhodobacterales;f__Rhodobacteraceae;g__Planktomarina;s__Planktomarina sp002698165	f__Rhodobacteraceae	1910463	429	4772	41773	0.9179	0.4234	3 reoccupied (Section GA10, Cruise D357)	-36.4495	13.2196	EPI	South Atlantic Ocean	ERZ4501345
BGEO_SAMN07136954_METAG_DIHEKCAI	82.44	0.5	78.54	0.28	33.33	86.33	0.72	10	0	0	0	d__Bacteria;p__Proteobacteria;c__Alphaproteobacteria;o__Rhodobacterales;f__Rhodobacteraceae;g__MED-G52;s__MED-G52 sp003332035	f__Rhodobacteraceae	1822358	335	6470	37941	0.9237	0.3979	3 reoccupied (Section GA10, Cruise D357)	-36.4495	13.2196	EPI	South Atlantic Ocean	ERZ4471276
BGEO_SAMN07136954_METAG_LLFJMFLP	89.07	1.03	89.65	2.07	50	88.49	0	15	0	1	0	d__Bacteria;p__Proteobacteria;c__Alphaproteobacteria;o__Rhodobacterales;f__Rhodobacteraceae;g__MED-G52;s__MED-G52 sp002711145	f__Rhodobacteraceae	2212858	183	19462	106478	0.9035	0.4027	3 reoccupied (Section GA10, Cruise D357)	-36.4495	13.2196	EPI	South Atlantic Ocean	ERZ4471377
BGEO_SAMN07136955_METAG_GBLPFCOI	59.09	1.12	59.19	1.52	83.33	58.99	0.72	6	0	0	0	d__Bacteria;p__Proteobacteria;c__Alphaproteobacteria;o__Rhodobacterales;f__Rhodobacteraceae;g__MED-G52;s__MED-G52 sp003332035	f__Rhodobacteraceae	1253468	339	3940	12647	0.9326	0.4006	3 reoccupied (Section GA10, Cruise D357)	-36.4495	13.2196	EPI	South Atlantic Ocean	ERZ4430942
BGEO_SAMN07136955_METAG_IOLJKEAC	79.65	0.92	81.59	0.41	50	77.7	1.44	10	0	1	0	d__Bacteria;p__Proteobacteria;c__Alphaproteobacteria;o__Rhodobacterales;f__Rhodobacteraceae;g__MED-G52;s__MED-G52 sp002711145	f__Rhodobacteraceae	2065198	348	7992	42674	0.9153	0.4049	3 reoccupied (Section GA10, Cruise D357)	-36.4495	13.2196	EPI	South Atlantic Ocean	ERZ4431235
BGEO_SAMN07136956_METAG_OFEDLPGH	57.56	3.76	59	1.75	66.67	56.12	5.76	8	0	0	0	d__Bacteria;p__Proteobacteria;c__Alphaproteobacteria;o__Rhodobacterales;f__Rhodobacteraceae;g__MED-G52;s__MED-G52 sp002711145	f__Rhodobacteraceae	1580733	381	4565	20079	0.9188	0.402	3 reoccupied (Section GA10, Cruise D357)	-36.4495	13.2196	EPI	South Atlantic Ocean	ERZ4456644
BGEO_SAMN07136957_METAG_CCAMNCIO	84.94	0.53	89.29	1.06	25	80.58	0	17	0	0	0	d__Bacteria;p__Proteobacteria;c__Alphaproteobacteria;o__Rhodobacterales;f__Rhodobacteraceae;g__MED-G52;s__MED-G52 sp002711145	f__Rhodobacteraceae	2220403	173	24164	124918	0.9045	0.4014	11 (Section GA10, Cruise D357)	-39.2555	7.72506	EPI	South Atlantic Ocean	ERZ4455956
BGEO_SAMN07136957_METAG_JBJNBNBJ	56.21	2.34	51.99	2.52	23.08	60.43	2.16	6	0	0	0	d__Bacteria;p__Proteobacteria;c__Alphaproteobacteria;o__Rhodobacterales;f__Rhodobacteraceae;g__GCA-2697345;s__	f__Rhodobacteraceae	1519262	390	4159	20491	0.9333	0.379	11 (Section GA10, Cruise D357)	-39.2555	7.72506	EPI	South Atlantic Ocean	ERZ4456553
BGEO_SAMN07136957_METAG_JHJAOENF	83.5	4.82	85.71	1.72	42.11	81.29	7.91	12	0	0	0	d__Bacteria;p__Proteobacteria;c__Alphaproteobacteria;o__Rhodobacterales;f__Rhodobacteraceae;g__MED-G52;s__MED-G52 sp003332035	f__Rhodobacteraceae	1860117	240	11481	131151	0.9183	0.3954	11 (Section GA10, Cruise D357)	-39.2555	7.72506	EPI	South Atlantic Ocean	ERZ4447125
BGEO_SAMN07136957_METAG_NFGNLBKL	70.07	1.88	67.49	2.32	42.86	72.66	1.44	8	0	0	0	d__Bacteria;p__Proteobacteria;c__Alphaproteobacteria;o__Rhodobacterales;f__Rhodobacteraceae;g__Planktomarina;s__Planktomarina sp002698165	f__Rhodobacteraceae	1912478	413	5384	21186	0.9118	0.4165	11 (Section GA10, Cruise D357)	-39.2555	7.72506	EPI	South Atlantic Ocean	ERZ4447177
BGEO_SAMN07136958_METAG_EIHLJDEC	87.32	2.36	89.02	3.28	60	85.61	1.44	16	0	0	0	d__Bacteria;p__Proteobacteria;c__Alphaproteobacteria;o__Rhodobacterales;f__Rhodobacteraceae;g__MED-G52;s__MED-G52 sp002711145	f__Rhodobacteraceae	2270351	183	19461	89531	0.9039	0.4016	11 (Section GA10, Cruise D357)	-39.2555	7.72506	EPI	South Atlantic Ocean	ERZ4491053
BGEO_SAMN07136958_METAG_IFHEBFGD	53.66	3.62	51.19	4.36	14.29	56.12	2.88	8	0	0	0	d__Bacteria;p__Proteobacteria;c__Alphaproteobacteria;o__Rhodobacterales;f__Rhodobacteraceae;g__GCA-2697345;s__	f__Rhodobacteraceae	1459943	366	4206	18948	0.9275	0.3787	11 (Section GA10, Cruise D357)	-39.2555	7.72506	EPI	South Atlantic Ocean	ERZ4507344
BGEO_SAMN07136958_METAG_LCKAOADD	57.47	1.68	57.4	1.92	21.43	57.55	1.44	8	0	0	0	d__Bacteria;p__Proteobacteria;c__Alphaproteobacteria;o__Rhodobacterales;f__Rhodobacteraceae;g__Planktomarina;s__Planktomarina sp002698165	f__Rhodobacteraceae	1648227	390	4503	22994	0.9124	0.4168	11 (Section GA10, Cruise D357)	-39.2555	7.72506	EPI	South Atlantic Ocean	ERZ4459513
BGEO_SAMN07136958_METAG_ONFKAAMD	85.67	1.65	85.73	1.86	55.56	85.61	1.44	10	0	0	0	d__Bacteria;p__Proteobacteria;c__Alphaproteobacteria;o__Rhodobacterales;f__Rhodobacteraceae;g__MED-G52;s__MED-G52 sp003332035	f__Rhodobacteraceae	1910095	260	10138	56954	0.9181	0.3946	11 (Section GA10, Cruise D357)	-39.2555	7.72506	EPI	South Atlantic Ocean	ERZ4490861
BGEO_SAMN07136959_METAG_IHMPHHMA	85	2.11	86.54	2.06	58.33	83.45	2.16	15	0	0	0	d__Bacteria;p__Proteobacteria;c__Alphaproteobacteria;o__Rhodobacterales;f__Rhodobacteraceae;g__MED-G52;s__MED-G52 sp002711145	f__Rhodobacteraceae	2159372	252	12653	49764	0.91	0.401	11 (Section GA10, Cruise D357)	-39.2555	7.72506	EPI	South Atlantic Ocean	ERZ4453726
BGEO_SAMN07136959_METAG_OPFLEAFG	81.1	1.1	83.78	1.48	80	78.42	0.72	12	0	0	0	d__Bacteria;p__Proteobacteria;c__Alphaproteobacteria;o__Rhodobacterales;f__Rhodobacteraceae;g__MED-G52;s__MED-G52 sp003332035	f__Rhodobacteraceae	1896137	285	9208	58076	0.9208	0.3948	11 (Section GA10, Cruise D357)	-39.2555	7.72506	EPI	South Atlantic Ocean	ERZ4431455
BGEO_SAMN07136960_METAG_BIJMJACJ	84.7	0.87	80.92	1.02	80	88.49	0.72	10	0	0	0	d__Bacteria;p__Proteobacteria;c__Alphaproteobacteria;o__Rhodobacterales;f__Rhodobacteraceae;g__MED-G52;s__MED-G52 sp003332035	f__Rhodobacteraceae	1827929	289	8331	48721	0.9187	0.3946	11 (Section GA10, Cruise D357)	-39.2555	7.72506	EPI	South Atlantic Ocean	ERZ4458343
BGEO_SAMN07136960_METAG_CGHGOFCP	81.65	1.9	87.03	3.07	42.86	76.26	0.72	13	0	0	0	d__Bacteria;p__Proteobacteria;c__Alphaproteobacteria;o__Rhodobacterales;f__Rhodobacteraceae;g__MED-G52;s__MED-G52 sp002711145	f__Rhodobacteraceae	2123722	285	10255	40908	0.9098	0.4003	11 (Section GA10, Cruise D357)	-39.2555	7.72506	EPI	South Atlantic Ocean	ERZ4457657
BGEO_SAMN07136961_METAG_DLDMPEKJ	27.67	1.3	55.34	2.59	50	0	0	6	0	0	0	d__Bacteria;p__Proteobacteria;c__Alphaproteobacteria;o__Rhodobacterales;f__Rhodobacteraceae;g__MED-G52;s__	k__Bacteria	1154659	298	4123	14625	0.924	0.3833	11 (Section GA10, Cruise D357)	-39.2555	7.72506	EPI	South Atlantic Ocean	ERZ4465235
BGEO_SAMN07136961_METAG_DPLCEFJG	85.38	0.87	80.82	1.02	14.29	89.93	0.72	12	0	0	0	d__Bacteria;p__Proteobacteria;c__Alphaproteobacteria;o__Rhodobacterales;f__Rhodobacteraceae;g__GCA-002712045;s__GCA-002712045 sp002683355	f__Rhodobacteraceae	2072157	189	19953	80254	0.9112	0.3735	11 (Section GA10, Cruise D357)	-39.2555	7.72506	EPI	South Atlantic Ocean	ERZ4480716
BGEO_SAMN07136961_METAG_FFIJBNKO	30.82	0.34	61.64	0.69	0	0	0	9	0	0	0	d__Bacteria;p__Proteobacteria;c__Alphaproteobacteria;o__Rhodobacterales;f__Rhodobacteraceae;g__MED-G52;s__MED-G52 sp003332035	f__Rhodobacteraceae	1189053	215	7032	36373	0.9303	0.3932	11 (Section GA10, Cruise D357)	-39.2555	7.72506	EPI	South Atlantic Ocean	ERZ4457354
BGEO_SAMN07136961_METAG_IAEADPKL	87.6	1.65	85.27	1.14	11.11	89.93	2.16	16	0	0	0	d__Bacteria;p__Proteobacteria;c__Alphaproteobacteria;o__Rhodobacterales;f__Rhodobacteraceae;g__Planktomarina;s__Planktomarina sp002698165	f__Rhodobacteraceae	2384085	181	23337	84649	0.8954	0.4207	11 (Section GA10, Cruise D357)	-39.2555	7.72506	EPI	South Atlantic Ocean	ERZ4480995
BGEO_SAMN07136961_METAG_KIAHLHAH	60.88	0.56	54.85	0.4	0	66.91	0.72	7	0	0	0	d__Bacteria;p__Proteobacteria;c__Alphaproteobacteria;o__Rhodobacterales;f__Rhodobacteraceae;g__CACKLF01;s__CACKLF01 sp002725175	c__Alphaproteobacteria	1428124	228	7631	58261	0.9193	0.3716	11 (Section GA10, Cruise D357)	-39.2555	7.72506	EPI	South Atlantic Ocean	ERZ4509323
BGEO_SAMN07136961_METAG_MADCCAJI	86.63	3.98	81.17	3.64	7.41	92.09	4.32	14	0	0	0	d__Bacteria;p__Proteobacteria;c__Alphaproteobacteria;o__Rhodobacterales;f__Rhodobacteraceae;g__GCA-2697345;s__	f__Rhodobacteraceae	2247360	191	21805	113640	0.911	0.3791	11 (Section GA10, Cruise D357)	-39.2555	7.72506	EPI	South Atlantic Ocean	ERZ4457494
BGEO_SAMN07136961_METAG_MLJHHFOJ	86.24	5.86	84.72	3.82	24.14	87.77	7.91	12	0	0	0	d__Bacteria;p__Proteobacteria;c__Alphaproteobacteria;o__Rhodobacterales;f__Rhodobacteraceae;g__MED-G52;s__MED-G52 sp002711145	f__Rhodobacteraceae	2128014	202	19117	89910	0.9089	0.4037	11 (Section GA10, Cruise D357)	-39.2555	7.72506	EPI	South Atlantic Ocean	ERZ4480892
GORG_SAMEA6067819_SAGS_AH287J09	35.83	0.02	71.66	0.04	0	0	0	18	0	0	0	d__Bacteria;p__Proteobacteria;c__Alphaproteobacteria;o__Rhodobacterales;f__Rhodobacteraceae;g__MED-G52;s__MED-G52 sp902632125	f__Rhodobacteraceae	2050194	69	54674	141984	0.9244	0.3947	117 Fiji-Hawaii 2007	-3	-166	EPI	South Pacific Ocean	GCA_902624775.1
GORG_SAMEA6067834_SAGS_AH287K04	49.46	0	47.12	0	0	51.8	0	15	0	0	0	d__Bacteria;p__Proteobacteria;c__Alphaproteobacteria;o__Rhodobacterales;f__Rhodobacteraceae;g__MED-G52;s__	f__Rhodobacteraceae	1018183	53	37977	98793	0.9067	0.4022	117 Fiji-Hawaii 2007	-3	-166	EPI	South Pacific Ocean	GCA_902624935.1
GORG_SAMEA6067886_SAGS_AH287M23	28.45	0	56.9	0	0	0	0	15	1	0	0	d__Bacteria;p__Proteobacteria;c__Alphaproteobacteria;o__Rhodobacterales;f__Rhodobacteraceae;g__CACIIZ01;s__CACIIZ01 sp902625475	k__Bacteria	1516140	76	57823	149586	0.9162	0.3114		-3	-166	EPI	South Pacific Ocean	GCA_902625475.1
GORG_SAMEA6068264_SAGS_AH321I09	58.95	0.15	64.66	0.3	0	53.24	0	14	0	0	0	d__Bacteria;p__Proteobacteria;c__Alphaproteobacteria;o__Rhodobacterales;f__Rhodobacteraceae;g__MED-G52;s__	f__Rhodobacteraceae	1725231	73	44633	92088	0.9202	0.3927	133 Fiji-Hawaii 2007	5	-162	EPI	South Pacific Ocean	GCA_902627115.1
GORG_SAMEA6068472_SAGS_AH326E22	71.85	0	74.64	0	0	69.06	0	17	1	0	0	d__Bacteria;p__Proteobacteria;c__Alphaproteobacteria;o__Rhodobacterales;f__Rhodobacteraceae;g__MED-G52;s__MED-G52 sp902631295	f__Rhodobacteraceae	1958576	67	52834	146902	0.9089	0.4002	137 Fiji-Hawaii 2007	5.08	-161.97	EPI	North Pacific Ocean	GCA_902631295.1
GORG_SAMEA6068571_SAGS_AH326L19	71.98	0.02	69.15	0.04	0	74.82	0	15	1	0	0	d__Bacteria;p__Proteobacteria;c__Alphaproteobacteria;o__Rhodobacterales;f__Rhodobacteraceae;g__MED-G52;s__MED-G52 sp902632125	f__Rhodobacteraceae	1899896	79	63471	236545	0.9257	0.3941	137 Fiji-Hawaii 2007	5.08	-161.97	EPI	North Pacific Ocean	GCA_902632125.1
GORG_SAMEA6068863_SAGS_AG359A03	28.45	0	56.9	0	0	0	0	16	1	0	0	d__Bacteria;p__Proteobacteria;c__Alphaproteobacteria;o__Rhodobacterales;f__Rhodobacteraceae;g__LGRT01;s__LGRT01 sp016778765	k__Bacteria	2679604	170	33272	99640	0.8618	0.4888	SWC-09	31.07	-64.17	EPI	North Atlantic Ocean	GCA_902539465.1
GORG_SAMEA6068921_SAGS_AG359E17	69.93	0.4	64.31	0.8	0	75.54	0	17	1	0	0	d__Bacteria;p__Proteobacteria;c__Alphaproteobacteria;o__Rhodobacterales;f__Rhodobacteraceae;g__CACIJG01;s__CACIJG01 sp902540655	c__Alphaproteobacteria	1667784	84	35456	105540	0.9378	0.3674	SWC-09	31.07	-64.17	EPI	North Atlantic Ocean	GCA_902540655.1
GORG_SAMEA6068973_SAGS_AG359I23	29.46	0.86	58.93	1.72	0	0	0	14	1	0	0	d__Bacteria;p__Proteobacteria;c__Alphaproteobacteria;o__Rhodobacterales;f__Rhodobacteraceae;g__CACIIZ01;s__CACIIZ01 sp902541695	k__Bacteria	1549752	95	30695	158196	0.9128	0.3074	SWC-09	31.07	-64.17	EPI	North Atlantic Ocean	GCA_902541695.1
GORG_SAMEA6069014_SAGS_AG359L15	55.85	0.12	51.27	0.25	0	60.43	0	15	1	0	0	d__Bacteria;p__Proteobacteria;c__Alphaproteobacteria;o__Rhodobacterales;f__Rhodobacteraceae;g__LGRT01;s__LGRT01 sp016778765	f__Rhodobacteraceae	2171763	158	33893	75750	0.863	0.4881	SWC-09	31.07	-64.17	EPI	North Atlantic Ocean	GCA_902542575.1
GORG_SAMEA6069019_SAGS_AG359L21	78.98	0.06	75.23	0.13	0	82.73	0	13	0	0	0	d__Bacteria;p__Proteobacteria;c__Alphaproteobacteria;o__Rhodobacterales;f__Rhodobacteraceae;g__CACIIZ01;s__CACIIZ01 sp902578545	c__Alphaproteobacteria	1728449	99	38751	129825	0.9285	0.3091	SWC-09	31.07	-64.17	EPI	North Atlantic Ocean	GCA_902542635.1
GORG_SAMEA6069044_SAGS_AG359N23	55.44	0	57.63	0	0	53.24	0	20	1	0	0	d__Bacteria;p__Proteobacteria;c__Alphaproteobacteria;o__Rhodobacterales;f__Rhodobacteraceae;g__MED-G52;s__MED-G52 sp902543185	k__Bacteria	2020324	49	130198	260957	0.9212	0.3975	SWC-09	31.07	-64.17	EPI	North Atlantic Ocean	GCA_902543185.1
GORG_SAMEA6069419_SAGS_AG891A07	71.54	0.18	74.74	0.35	0	68.35	0	17	1	0	0	d__Bacteria;p__Proteobacteria;c__Alphaproteobacteria;o__Rhodobacterales;f__Rhodobacteraceae;g__MED-G52;s__MED-G52 sp001627375	f__Rhodobacteraceae	1960707	43	101557	186662	0.9229	0.3971	SWC-09	31.07	-64.17	EPI	North Atlantic Ocean	GCA_902611485.1
GORG_SAMEA6069426_SAGS_AG891A21	76.96	0.98	69.74	0.53	0	84.17	1.44	18	1	0	0	d__Bacteria;p__Proteobacteria;c__Alphaproteobacteria;o__Rhodobacterales;f__Rhodobacteraceae;g__CACIIZ01;s__CACIIZ01 sp902611605	c__Alphaproteobacteria	1619269	53	89102	222587	0.9238	0.315	SWC-09	31.07	-64.17	EPI	North Atlantic Ocean	GCA_902611605.1
GORG_SAMEA6069621_SAGS_AG891O23	61.32	0.24	55	0.48	0	67.63	0	16	0	0	0	d__Bacteria;p__Proteobacteria;c__Alphaproteobacteria;o__Rhodobacterales;f__Rhodobacteraceae;g__CACIJG01;s__	c__Alphaproteobacteria	1282394	83	29022	91727	0.9358	0.3699	SWC-09	31.07	-64.17	EPI	North Atlantic Ocean	CACMPE000000000.1
GORG_SAMEA6069626_SAGS_AG891P07	57.62	0.06	52.64	0.13	0	62.59	0	15	0	1	0	d__Bacteria;p__Proteobacteria;c__Alphaproteobacteria;o__Rhodobacterales;f__Rhodobacteraceae;g__CACIIZ01;s__CACIIZ01 sp902578545	c__Alphaproteobacteria	1089645	64	39080	135741	0.9348	0.3181	SWC-09	31.07	-64.17	EPI	North Atlantic Ocean	GCA_902615575.1
GORG_SAMEA6069712_SAGS_AG892F07	61.22	0.2	58.4	0.4	0	64.03	0	12	0	0	0	d__Bacteria;p__Proteobacteria;c__Alphaproteobacteria;o__Rhodobacterales;f__Rhodobacteraceae;g__CACIJG01;s__CACIJG01 sp902581005	c__Alphaproteobacteria	1488105	46	75589	160781	0.9405	0.3685	SWC-09	31.07	-64.17	EPI	North Atlantic Ocean	GCA_902617325.1
GORG_SAMEA6069798_SAGS_AG892M03	87.68	0.2	84.7	0.4	0	90.65	0	20	1	0	0	d__Bacteria;p__Proteobacteria;c__Alphaproteobacteria;o__Rhodobacterales;f__Rhodobacteraceae;g__CACIJG01;s__CACIJG01 sp902619165	c__Alphaproteobacteria	2282643	51	88248	234521	0.9329	0.3697	SWC-09	31.07	-64.17	EPI	North Atlantic Ocean	GCA_902619165.1
GORG_SAMEA6070015_SAGS_AG893N10	67.98	0.56	62.59	0.4	0	73.38	0.72	16	0	0	0	d__Bacteria;p__Proteobacteria;c__Alphaproteobacteria;o__Rhodobacterales;f__Rhodobacteraceae;g__CACIIZ01;s__CACIIZ01 sp902611605	c__Alphaproteobacteria	1493050	99	31910	73478	0.9226	0.3119	SWC-09	31.07	-64.17	EPI	North Atlantic Ocean	GCA_902623485.1
GORG_SAMEA6070079_SAGS_AG894B17	70.85	0.42	69.04	0.13	0	72.66	0.72	14	0	0	0	d__Bacteria;p__Proteobacteria;c__Alphaproteobacteria;o__Rhodobacterales;f__Rhodobacteraceae;g__CACIJG01;s__	c__Alphaproteobacteria	1818994	56	76997	182164	0.9417	0.3675	SWC-09	31.07	-64.17	EPI	North Atlantic Ocean	GCA_902518265.1
GORG_SAMEA6070083_SAGS_AG894B22	49.18	1.42	41.52	0.67	0	56.83	2.16	12	1	0	0	d__Bacteria;p__Proteobacteria;c__Alphaproteobacteria;o__Rhodobacterales;f__Rhodobacteraceae;g__CACIIZ01;s__CACIIZ01 sp902611605	c__Alphaproteobacteria	1220560	85	22883	60184	0.9255	0.3113	SWC-09	31.07	-64.17	EPI	North Atlantic Ocean	CABYFS000000000.1
GORG_SAMEA6070196_SAGS_AG894L05	61.87	0.42	55.39	0.13	0	68.35	0.72	12	0	0	0	d__Bacteria;p__Proteobacteria;c__Alphaproteobacteria;o__Rhodobacterales;f__Rhodobacteraceae;g__CACIIZ01;s__CACIIZ01 sp902578545	c__Alphaproteobacteria	1622555	102	31871	163878	0.929	0.3125	SWC-09	31.07	-64.17	EPI	North Atlantic Ocean	GCA_902520535.1
GORG_SAMEA6070213_SAGS_AG894M05	25.86	0	51.72	0	0	0	0	11	0	0	0	d__Bacteria;p__Proteobacteria;c__Alphaproteobacteria;o__Rhodobacterales;f__Rhodobacteraceae;g__MED-G52;s__MED-G52 sp001627925	k__Bacteria	1356708	68	37332	164653	0.9192	0.4052	SWC-09	31.07	-64.17	EPI	North Atlantic Ocean	GCA_902520955.1
GORG_SAMEA6070218_SAGS_AG894M11	49.35	0.24	41.87	0.48	0	56.83	0	10	0	0	0	d__Bacteria;p__Proteobacteria;c__Alphaproteobacteria;o__Rhodobacterales;f__Rhodobacteraceae;g__CACIJG01;s__	c__Alphaproteobacteria	1299671	82	34031	100013	0.9369	0.3682	SWC-09	31.07	-64.17	EPI	North Atlantic Ocean	GCA_902520995.1
GORG_SAMEA6070284_SAGS_AG895B04	68.44	0.76	64.94	0.8	50	71.94	0.72	16	0	0	0	d__Bacteria;p__Proteobacteria;c__Alphaproteobacteria;o__Rhodobacterales;f__Rhodobacteraceae;g__CACIJG01;s__	c__Alphaproteobacteria	1829746	62	78666	154400	0.9282	0.3708	SWC-09	31.07	-64.17	EPI	North Atlantic Ocean	GCA_902522305.1
GORG_SAMEA6070388_SAGS_AG895K02	25	1.72	50	3.45	0	0	0	13	0	0	0	d__Bacteria;p__Proteobacteria;c__Alphaproteobacteria;o__Rhodobacterales;f__Rhodobacteraceae;g__CACIIZ01;s__CACIIZ01 sp902578545	k__Bacteria	1184983	31	188208	275633	0.9311	0.3084	SWC-09	31.07	-64.17	EPI	North Atlantic Ocean	GCA_902524405.1
GORG_SAMEA6070401_SAGS_AG895K23	69.1	0.4	64.81	0.09	0	73.38	0.72	18	1	0	0	d__Bacteria;p__Proteobacteria;c__Alphaproteobacteria;o__Rhodobacterales;f__Rhodobacteraceae;g__CACIJG01;s__CACIJG01 sp902524655	c__Alphaproteobacteria	1768222	72	37664	82315	0.9252	0.3666	SWC-09	31.07	-64.17	EPI	North Atlantic Ocean	GCA_902524655.1
GORG_SAMEA6070405_SAGS_AG895L09	57.7	0.36	60.73	0	0	54.68	0.72	15	1	0	0	d__Bacteria;p__Proteobacteria;c__Alphaproteobacteria;o__Rhodobacterales;f__Rhodobacteraceae;g__MED-G52;s__MED-G52 sp001627925	f__Rhodobacteraceae	1709473	56	75724	224520	0.9179	0.4038	SWC-09	31.07	-64.17	EPI	North Atlantic Ocean	GCA_902524765.1
GORG_SAMEA6070456_SAGS_AG895P05	67.71	0.15	64.92	0.3	0	70.5	0	16	1	0	0	d__Bacteria;p__Proteobacteria;c__Alphaproteobacteria;o__Rhodobacterales;f__Rhodobacteraceae;g__MED-G52;s__MED-G52 sp002457055	f__Rhodobacteraceae	1638694	62	51747	152996	0.9192	0.405	SWC-09	31.07	-64.17	EPI	North Atlantic Ocean	GCA_902525685.1
GORG_SAMEA6070471_SAGS_AG896A01	63.26	0.66	76.16	0.61	100	50.36	0.72	17	1	0	0	d__Bacteria;p__Proteobacteria;c__Alphaproteobacteria;o__Rhodobacterales;f__Rhodobacteraceae;g__MED-G52;s__MED-G52 sp002457055	f__Rhodobacteraceae	2093172	75	81817	275839	0.9152	0.4026	SWC-09	31.07	-64.17	EPI	North Atlantic Ocean	GCA_902525915.1
GORG_SAMEA6070493_SAGS_AG896B20	25	0	50	0	0	0	0	9	0	0	0	d__Bacteria;p__Proteobacteria;c__Alphaproteobacteria;o__Rhodobacterales;f__Rhodobacteraceae;g__CACIJG01;s__	k__Bacteria	974753	70	21790	85498	0.9384	0.3683	SWC-09	31.07	-64.17	EPI	North Atlantic Ocean	CABZLH000000000.1
GORG_SAMEA6070655_SAGS_AG896O22	75.78	0.2	74.57	0.4	0	76.98	0	15	0	0	0	d__Bacteria;p__Proteobacteria;c__Alphaproteobacteria;o__Rhodobacterales;f__Rhodobacteraceae;g__CACIJG01;s__	c__Alphaproteobacteria	1765128	50	115031	163345	0.9391	0.3697	SWC-09	31.07	-64.17	EPI	North Atlantic Ocean	GCA_902529775.1
GORG_SAMEA6070694_SAGS_AG897D05	63.06	0	57.05	0	0	69.06	0	14	0	1	0	d__Bacteria;p__Proteobacteria;c__Alphaproteobacteria;o__Rhodobacterales;f__Rhodobacteraceae;g__CACIJG01;s__CACIJG01 sp902530595	c__Alphaproteobacteria	1366040	51	60144	104376	0.9344	0.372	SWC-09	31.07	-64.17	EPI	North Atlantic Ocean	GCA_902530595.1
GORG_SAMEA6070728_SAGS_AG897G20	87.86	0.33	85.07	0.66	0	90.65	0	20	1	0	0	d__Bacteria;p__Proteobacteria;c__Alphaproteobacteria;o__Rhodobacterales;f__Rhodobacteraceae;g__MED-G52;s__MED-G52 sp001627925	f__Rhodobacteraceae	2354795	45	95570	235161	0.9135	0.4049	SWC-09	31.07	-64.17	EPI	North Atlantic Ocean	GCA_902531225.1
GORG_SAMEA6070927_SAGS_AG898J17	85.71	0.05	81.49	0.1	0	89.93	0	19	1	0	0	d__Bacteria;p__Proteobacteria;c__Alphaproteobacteria;o__Rhodobacterales;f__Rhodobacteraceae;g__MED-G52;s__MED-G52 sp001627925	f__Rhodobacteraceae	2339571	54	101659	301083	0.9139	0.4051	SWC-09	31.07	-64.17	EPI	North Atlantic Ocean	GCA_902535265.1
GORG_SAMEA6070931_SAGS_AG898J22	69.19	0.82	66.44	0.93	0	71.94	0.72	15	0	0	0	d__Bacteria;p__Proteobacteria;c__Alphaproteobacteria;o__Rhodobacterales;f__Rhodobacteraceae;g__CACIJG01;s__CACIJG01 sp002703515	c__Alphaproteobacteria	1670637	54	95711	143020	0.9484	0.3678	SWC-09	31.07	-64.17	EPI	North Atlantic Ocean	GCA_902535335.1
GORG_SAMEA6070946_SAGS_AG898K23	59.33	0.4	59.67	0.8	0	58.99	0	13	0	0	0	d__Bacteria;p__Proteobacteria;c__Alphaproteobacteria;o__Rhodobacterales;f__Rhodobacteraceae;g__CACIJG01;s__	c__Alphaproteobacteria	1451191	67	72475	129451	0.9418	0.3669	SWC-09	31.07	-64.17	EPI	North Atlantic Ocean	GCA_902535595.1
GORG_SAMEA6070971_SAGS_AG898M15	71.16	0.59	74.69	0.46	0	67.63	0.72	15	0	0	0	d__Bacteria;p__Proteobacteria;c__Alphaproteobacteria;o__Rhodobacterales;f__Rhodobacteraceae;g__CACIJG01;s__	c__Alphaproteobacteria	1930136	63	68422	203413	0.9327	0.3703	SWC-09	31.07	-64.17	EPI	North Atlantic Ocean	GCA_902536105.1
GORG_SAMEA6071027_SAGS_AG899B02	87.24	0.82	83.83	0.93	0	90.65	0.72	19	1	0	0	d__Bacteria;p__Proteobacteria;c__Alphaproteobacteria;o__Rhodobacterales;f__Rhodobacteraceae;g__CACIJG01;s__CACIJG01 sp902537215	c__Alphaproteobacteria	2107730	44	132174	218891	0.9357	0.3681	SWC-09	31.07	-64.17	EPI	North Atlantic Ocean	GCA_902537215.1
GORG_SAMEA6071038_SAGS_AG899C03	56.9	0.62	62.73	0.53	0	51.08	0.72	14	1	0	0	d__Bacteria;p__Proteobacteria;c__Alphaproteobacteria;o__Rhodobacterales;f__Rhodobacteraceae;g__CACIJG01;s__CACIJG01 sp902537415	c__Alphaproteobacteria	1612094	57	56932	134892	0.9386	0.369	SWC-09	31.07	-64.17	EPI	North Atlantic Ocean	GCA_902537415.1
GORG_SAMEA6071039_SAGS_AG899C06	76.84	0.15	75.27	0.3	0	78.42	0	18	0	0	0	d__Bacteria;p__Proteobacteria;c__Alphaproteobacteria;o__Rhodobacterales;f__Rhodobacteraceae;g__MED-G52;s__MED-G52 sp001627925	f__Rhodobacteraceae	1992008	56	66557	185608	0.9207	0.4048	SWC-09	31.07	-64.17	EPI	North Atlantic Ocean	GCA_902538065.1
GORG_SAMEA6071051_SAGS_AG899D10	74.25	0.62	75.12	0.53	0	73.38	0.72	15	0	0	0	d__Bacteria;p__Proteobacteria;c__Alphaproteobacteria;o__Rhodobacterales;f__Rhodobacteraceae;g__CACIJG01;s__CACIJG01 sp902576905	c__Alphaproteobacteria	1663888	66	48677	89766	0.9407	0.3667	SWC-09	31.07	-64.17	EPI	North Atlantic Ocean	GCA_902537625.1
GORG_SAMEA6071123_SAGS_AG899J06	60.6	0.62	68.68	0.53	0	52.52	0.72	15	0	0	0	d__Bacteria;p__Proteobacteria;c__Alphaproteobacteria;o__Rhodobacterales;f__Rhodobacteraceae;g__CACIJG01;s__CACIJG01 sp902556405	c__Alphaproteobacteria	1636798	70	60426	198770	0.9269	0.3677	SWC-09	31.07	-64.17	EPI	North Atlantic Ocean	GCA_902539105.1
GORG_SAMEA6071136_SAGS_AG899K02	86.36	0.02	84.96	0.05	0	87.77	0	19	0	0	0	d__Bacteria;p__Proteobacteria;c__Alphaproteobacteria;o__Rhodobacterales;f__Rhodobacteraceae;g__MED-G52;s__MED-G52 sp001627925	f__Rhodobacteraceae	2084074	61	99889	199545	0.9175	0.4047	SWC-09	31.07	-64.17	EPI	North Atlantic Ocean	GCA_902539425.1
GORG_SAMEA6071178_SAGS_AG899M15	64.56	0.1	58.63	0.2	0	70.5	0	15	0	0	0	d__Bacteria;p__Proteobacteria;c__Alphaproteobacteria;o__Rhodobacterales;f__Rhodobacteraceae;g__CACIJG01;s__	c__Alphaproteobacteria	1360509	42	98139	178991	0.9304	0.3739	SWC-09	31.07	-64.17	EPI	North Atlantic Ocean	GCA_902540295.1
GORG_SAMEA6071246_SAGS_AG900B07	52.81	0	55.98	0	0	49.64	0	16	0	0	0	d__Bacteria;p__Proteobacteria;c__Alphaproteobacteria;o__Rhodobacterales;f__Rhodobacteraceae;g__CACIJG01;s__CACIJG01 sp902576905	c__Alphaproteobacteria	1320852	70	55710	105737	0.9367	0.3681	SWC-09	31.07	-64.17	EPI	North Atlantic Ocean	GCA_902541615.1
GORG_SAMEA6071271_SAGS_AG900D02	57.26	0	59.12	0	0	55.4	0	15	0	0	0	d__Bacteria;p__Proteobacteria;c__Alphaproteobacteria;o__Rhodobacterales;f__Rhodobacteraceae;g__CACIIZ01;s__CACIIZ01 sp902578545	c__Alphaproteobacteria	1892835	85	54484	145530	0.9254	0.3131	SWC-09	31.07	-64.17	EPI	North Atlantic Ocean	GCA_902542155.1
GORG_SAMEA6071323_SAGS_AG900G11	42.01	0	32.22	0	0	51.8	0	13	1	0	0	d__Bacteria;p__Proteobacteria;c__Alphaproteobacteria;o__Rhodobacterales;f__Rhodobacteraceae;g__CACIIZ01;s__	c__Alphaproteobacteria	964112	54	36455	108866	0.9212	0.3235	SWC-09	31.07	-64.17	EPI	North Atlantic Ocean	GCA_902543215.1
GORG_SAMEA6071409_SAGS_AG900N21	57.56	0.42	61.87	0.13	0	53.24	0.72	15	0	0	0	d__Bacteria;p__Proteobacteria;c__Alphaproteobacteria;o__Rhodobacterales;f__Rhodobacteraceae;g__CACIJG01;s__CACIJG01 sp003331935	c__Alphaproteobacteria	1595365	74	44861	145713	0.9323	0.3704	SWC-09	31.07	-64.17	EPI	North Atlantic Ocean	GCA_902544955.1
GORG_SAMEA6071860_SAGS_AG904C11	66.08	0.62	59.5	0.53	0	72.66	0.72	18	0	0	0	d__Bacteria;p__Proteobacteria;c__Alphaproteobacteria;o__Rhodobacterales;f__Rhodobacteraceae;g__CACIJG01;s__	c__Alphaproteobacteria	1690637	58	113278	177918	0.9393	0.3706	SWC-09	31.07	-64.17	EPI	North Atlantic Ocean	GCA_902554025.1
GORG_SAMEA6071980_SAGS_AG904M20	77.38	0.38	77.77	0.03	0	76.98	0.72	18	1	0	0	d__Bacteria;p__Proteobacteria;c__Alphaproteobacteria;o__Rhodobacterales;f__Rhodobacteraceae;g__CACIJG01;s__CACIJG01 sp902556405	c__Alphaproteobacteria	2191093	65	111738	362205	0.9364	0.3701	SWC-09	31.07	-64.17	EPI	North Atlantic Ocean	GCA_902556405.1
GORG_SAMEA6071997_SAGS_AG904O05	73	0.33	67.59	0.66	0	78.42	0	17	1	0	0	d__Bacteria;p__Proteobacteria;c__Alphaproteobacteria;o__Rhodobacterales;f__Rhodobacteraceae;g__MED-G52;s__MED-G52 sp001627925	f__Rhodobacteraceae	1994505	58	76826	147052	0.9204	0.405	SWC-09	31.07	-64.17	EPI	North Atlantic Ocean	GCA_902556845.1
GORG_SAMEA6072004_SAGS_AG904O14	66.17	0.2	63.27	0.4	0	69.06	0	15	0	0	0	d__Bacteria;p__Proteobacteria;c__Alphaproteobacteria;o__Rhodobacterales;f__Rhodobacteraceae;g__CACIIZ01;s__CACIIZ01 sp902578545	c__Alphaproteobacteria	1599169	105	33246	133863	0.9365	0.3148	SWC-09	31.07	-64.17	EPI	North Atlantic Ocean	GCA_902556955.1
GORG_SAMEA6072066_SAGS_AG905D04	78.47	1.16	76.37	0.87	0	80.58	1.44	16	0	0	0	d__Bacteria;p__Proteobacteria;c__Alphaproteobacteria;o__Rhodobacterales;f__Rhodobacteraceae;g__CACIJG01;s__CACIJG01 sp003331935	c__Alphaproteobacteria	1743103	62	51939	154366	0.939	0.3737	SWC-09	31.07	-64.17	EPI	North Atlantic Ocean	GCA_902558125.1
GORG_SAMEA6072186_SAGS_AG905N21	65.66	0.4	57.93	0.8	100	73.38	0	15	1	0	0	d__Bacteria;p__Proteobacteria;c__Alphaproteobacteria;o__Rhodobacterales;f__Rhodobacteraceae;g__CACIJG01;s__CACIJG01 sp902560505	c__Alphaproteobacteria	1279188	82	30075	94965	0.9378	0.3694	SWC-09	31.07	-64.17	EPI	North Atlantic Ocean	CACECU000000000.1
GORG_SAMEA6072821_SAGS_AG909P15	75.94	0.52	75.63	0.33	0	76.26	0.72	14	0	0	0	d__Bacteria;p__Proteobacteria;c__Alphaproteobacteria;o__Rhodobacterales;f__Rhodobacteraceae;g__CACIJG01;s__CACIJG01 sp902556405	c__Alphaproteobacteria	1932290	54	121210	190604	0.9404	0.3694	SWC-09	31.07	-64.17	EPI	North Atlantic Ocean	GCA_902572955.1
GORG_SAMEA6072856_SAGS_AG910B21	79.3	1.06	75.14	0.67	0	83.45	1.44	15	1	0	0	d__Bacteria;p__Proteobacteria;c__Alphaproteobacteria;o__Rhodobacterales;f__Rhodobacteraceae;g__CACIIZ01;s__CACIIZ01 sp902573735	c__Alphaproteobacteria	1930694	61	107343	375705	0.9188	0.312	SWC-09	31.07	-64.17	EPI	North Atlantic Ocean	GCA_902573735.1
GORG_SAMEA6073060_SAGS_AG911A11	51.56	0.04	40.53	0.09	0	62.59	0	16	1	0	0	d__Bacteria;p__Proteobacteria;c__Alphaproteobacteria;o__Rhodobacterales;f__Rhodobacteraceae;g__LGRT01;s__	f__Rhodobacteraceae	2021319	117	52268	184180	0.8551	0.483	SWC-09	31.07	-64.17	EPI	North Atlantic Ocean	GCA_902577715.1
GORG_SAMEA6073124_SAGS_AG911F16	81.18	0.86	81.78	0.27	0	80.58	1.44	16	1	0	0	d__Bacteria;p__Proteobacteria;c__Alphaproteobacteria;o__Rhodobacterales;f__Rhodobacteraceae;g__CACIIZ01;s__CACIIZ01 sp902578545	c__Alphaproteobacteria	1957330	74	117754	327642	0.9346	0.3131	SWC-09	31.07	-64.17	EPI	North Atlantic Ocean	GCA_902578545.1
GORG_SAMEA6073152_SAGS_AG911I18	68.54	0.82	63.7	0.93	0	73.38	0.72	18	1	0	0	d__Bacteria;p__Proteobacteria;c__Alphaproteobacteria;o__Rhodobacterales;f__Rhodobacteraceae;g__CACIJG01;s__CACIJG01 sp902581005	c__Alphaproteobacteria	1534110	68	77118	239270	0.9442	0.3693	SWC-09	31.07	-64.17	EPI	North Atlantic Ocean	GCA_902581005.1
GORG_SAMEA6073212_SAGS_AG911M08	66.68	1.36	67.18	1.28	83.33	66.19	1.44	13	0	0	0	d__Bacteria;p__Proteobacteria;c__Alphaproteobacteria;o__Rhodobacterales;f__Rhodobacteraceae;g__CACIJG01;s__	c__Alphaproteobacteria	1612347	45	66280	191404	0.939	0.3681	SWC-09	31.07	-64.17	EPI	North Atlantic Ocean	GCA_902579495.1
GORG_SAMEA6073225_SAGS_AG911N11	65.94	0.18	62.82	0.35	0	69.06	0	18	0	1	0	d__Bacteria;p__Proteobacteria;c__Alphaproteobacteria;o__Rhodobacterales;f__Rhodobacteraceae;g__MED-G52;s__MED-G52 sp001627925	f__Rhodobacteraceae	1929827	79	88228	177314	0.9123	0.4032	SWC-09	31.07	-64.17	EPI	North Atlantic Ocean	GCA_902579665.1
GORG_SAMEA6073860_SAGS_AG914O23	66.05	0.22	52.96	0.44	0	79.14	0	12	1	0	0	d__Bacteria;p__Proteobacteria;c__Alphaproteobacteria;o__Rhodobacterales;f__Rhodobacteraceae;g__LGRT01;s__LGRT01 sp016778765	f__Rhodobacteraceae	1977747	112	37246	145046	0.8674	0.4915	SWC-09	31.07	-64.17	EPI	North Atlantic Ocean	GCA_902592485.1
GORG_SAMEA6073941_SAGS_AG915E13	63.43	0.42	70.74	0.13	0	56.12	0.72	18	0	0	0	d__Bacteria;p__Proteobacteria;c__Alphaproteobacteria;o__Rhodobacterales;f__Rhodobacteraceae;g__CACIJG01;s__	c__Alphaproteobacteria	1971885	61	93641	157817	0.9338	0.3676	SWC-09	31.07	-64.17	EPI	North Atlantic Ocean	GCA_902593605.1
GORG_SAMEA6074109_SAGS_AG916B08	48.23	0.2	34.59	0.4	0	61.87	0	14	0	0	0	d__Bacteria;p__Proteobacteria;c__Alphaproteobacteria;o__Rhodobacterales;f__Rhodobacteraceae;g__CACIJG01;s__	c__Alphaproteobacteria	1124980	53	49329	185559	0.9402	0.3696	SWC-09	31.07	-64.17	EPI	North Atlantic Ocean	GCA_902636045.1
GORG_SAMEA6074123_SAGS_AG916C10	82.08	0.62	83.58	0.53	0	80.58	0.72	15	1	0	0	d__Bacteria;p__Proteobacteria;c__Alphaproteobacteria;o__Rhodobacterales;f__Rhodobacteraceae;g__CACIJG01;s__CACIJG01 sp902596605	c__Alphaproteobacteria	1974238	48	96669	172699	0.9357	0.368	SWC-09	31.07	-64.17	EPI	North Atlantic Ocean	GCA_902596605.1
GORG_SAMEA6074152_SAGS_AG916E11	76.35	0.42	72.13	0.13	0	80.58	0.72	14	1	0	0	d__Bacteria;p__Proteobacteria;c__Alphaproteobacteria;o__Rhodobacterales;f__Rhodobacteraceae;g__CACIJG01;s__CACIJG01 sp902596985	c__Alphaproteobacteria	1833962	94	40253	158188	0.9376	0.3702	SWC-09	31.07	-64.17	EPI	North Atlantic Ocean	GCA_902596985.1
GORG_SAMEA6074336_SAGS_AG917C06	49.51	0.98	50.82	0.53	0	48.2	1.44	16	1	0	0	d__Bacteria;p__Proteobacteria;c__Alphaproteobacteria;o__Rhodobacterales;f__Rhodobacteraceae;g__CACIIZ01;s__CACIIZ01 sp902578545	c__Alphaproteobacteria	1442099	39	66748	152588	0.9294	0.3085	SWC-09	31.07	-64.17	EPI	North Atlantic Ocean	GCA_902600685.1
GORG_SAMEA6074350_SAGS_AG917D08	75.81	0.53	73.19	0.35	0	78.42	0.72	18	1	0	0	d__Bacteria;p__Proteobacteria;c__Alphaproteobacteria;o__Rhodobacterales;f__Rhodobacteraceae;g__MED-G52;s__MED-G52 sp001627925	f__Rhodobacteraceae	1868775	68	87247	343034	0.9157	0.4043	SWC-09	31.07	-64.17	EPI	North Atlantic Ocean	GCA_902601035.1
GORG_SAMEA6074545_SAGS_AG918C19	58.72	0.2	57.72	0.4	0	59.71	0	18	1	0	0	d__Bacteria;p__Proteobacteria;c__Alphaproteobacteria;o__Rhodobacterales;f__Rhodobacteraceae;g__CACIJG01;s__CACIJG01 sp902611475	c__Alphaproteobacteria	1587518	64	49575	108806	0.9369	0.3686	SWC-09	31.07	-64.17	EPI	North Atlantic Ocean	GCA_902611475.1
GORG_SAMEA6074606_SAGS_AG918I18	76.85	0.2	82.49	0.4	0	71.22	0	18	0	0	0	d__Bacteria;p__Proteobacteria;c__Alphaproteobacteria;o__Rhodobacterales;f__Rhodobacteraceae;g__CACIJG01;s__	c__Alphaproteobacteria	2035549	50	85385	153776	0.9377	0.3681	SWC-09	31.07	-64.17	EPI	North Atlantic Ocean	GCA_902612835.1
GORG_SAMEA6074716_SAGS_AG919D04	64.5	1.06	59.21	0.67	0	69.78	1.44	17	1	0	0	d__Bacteria;p__Proteobacteria;c__Alphaproteobacteria;o__Rhodobacterales;f__Rhodobacteraceae;g__CACIIZ01;s__CACIIZ01 sp902611605	c__Alphaproteobacteria	1611502	92	40967	97123	0.9179	0.3125	SWC-09	31.07	-64.17	EPI	North Atlantic Ocean	GCA_902614945.1
GORG_SAMEA6074723_SAGS_AG919D14	27.28	0.15	54.57	0.3	0	0	0	12	0	0	0	d__Bacteria;p__Proteobacteria;c__Alphaproteobacteria;o__Rhodobacterales;f__Rhodobacteraceae;g__MED-G52;s__MED-G52 sp001627925	f__Rhodobacteraceae	1386303	72	42124	122677	0.9158	0.4033	SWC-09	31.07	-64.17	EPI	North Atlantic Ocean	GCA_902615135.1
GORG_SAMEA6074779_SAGS_AG919I17	49.58	0	56	0	0	43.17	0	10	1	0	0	d__Bacteria;p__Proteobacteria;c__Alphaproteobacteria;o__Rhodobacterales;f__Rhodobacteraceae;g__CACIIZ01;s__CACIIZ01 sp902578545	c__Alphaproteobacteria	1587388	82	33357	134227	0.9278	0.3098	SWC-09	31.07	-64.17	EPI	North Atlantic Ocean	GCA_902616265.1
GORG_SAMEA6074924_SAGS_AG920E03	72.97	0.2	68.24	0.4	0	77.7	0	13	0	0	0	d__Bacteria;p__Proteobacteria;c__Alphaproteobacteria;o__Rhodobacterales;f__Rhodobacteraceae;g__CACIJG01;s__	c__Alphaproteobacteria	1770366	77	48250	104765	0.9362	0.37	SWC-09	31.07	-64.17	EPI	North Atlantic Ocean	GCA_902618915.1
GORG_SAMEA6074981_SAGS_AG920J17	49.78	0.66	47.04	0.6	0	52.52	0.72	13	0	0	0	d__Bacteria;p__Proteobacteria;c__Alphaproteobacteria;o__Rhodobacterales;f__Rhodobacteraceae;g__CACIJG01;s__	c__Alphaproteobacteria	1249838	86	25621	95793	0.9383	0.3689	SWC-09	31.07	-64.17	EPI	North Atlantic Ocean	CACNGT000000000.1
GORG_SAMEA6075245_SAGS_AG349J18	81.06	1.32	73.62	1.21	0	88.49	1.44	15	1	0	0	d__Bacteria;p__Proteobacteria;c__Alphaproteobacteria;o__Rhodobacterales;f__Rhodobacteraceae;g__CACIJG01;s__CACIJG01 sp902537235	c__Alphaproteobacteria	1923679	59	79972	235269	0.9404	0.3695	SWC-08	23.75	-158	EPI	North Pacific Ocean	GCA_902537235.1
GORG_SAMEA6075311_SAGS_AG349N17	51.59	0.48	53.54	0.95	0	49.64	0	16	1	0	0	d__Bacteria;p__Proteobacteria;c__Alphaproteobacteria;o__Rhodobacterales;f__Rhodobacteraceae;g__CACIJG01;s__	f__Rhodobacteraceae	1281847	86	34369	136537	0.9315	0.3687	SWC-08	23.75	-158	EPI	North Pacific Ocean	GCA_902538585.1
GORG_SAMEA6075329_SAGS_AG349O16	67.78	0.42	62.9	0.13	0	72.66	0.72	18	0	0	0	d__Bacteria;p__Proteobacteria;c__Alphaproteobacteria;o__Rhodobacterales;f__Rhodobacteraceae;g__CACIIZ01;s__CACIIZ01 sp902578545	c__Alphaproteobacteria	1999724	72	58442	133765	0.9261	0.3124	SWC-08	23.75	-158	EPI	North Pacific Ocean	GCA_902538975.1
GORG_SAMEA6075455_SAGS_AG404G18	68.2	0.46	65.9	0.21	0	70.5	0.72	15	1	0	0	d__Bacteria;p__Proteobacteria;c__Alphaproteobacteria;o__Rhodobacterales;f__Rhodobacteraceae;g__CACIIZ01;s__CACIIZ01 sp902562285	c__Alphaproteobacteria	1741508	106	54341	160940	0.9192	0.3128	SWC-08	23.75	-158	EPI	North Pacific Ocean	GCA_902562285.1
GORG_SAMEA6075574_SAGS_AG404P14	49.52	0.78	48.68	0.13	0	50.36	1.44	15	0	0	0	d__Bacteria;p__Proteobacteria;c__Alphaproteobacteria;o__Rhodobacterales;f__Rhodobacteraceae;g__CACIIZ01;s__	c__Alphaproteobacteria	1506740	104	26069	99600	0.9136	0.31	SWC-08	23.75	-158	EPI	North Pacific Ocean	CACFBH000000000.1
GORG_SAMEA6075590_SAGS_AG390A10	66.28	0.15	62.77	0.3	0	69.78	0	17	0	0	0	d__Bacteria;p__Proteobacteria;c__Alphaproteobacteria;o__Rhodobacterales;f__Rhodobacteraceae;g__MED-G52;s__MED-G52 sp002457055	f__Rhodobacteraceae	1790506	75	45566	160837	0.9221	0.4034	SWC-11	36.2	-53.31	EPI	North Atlantic Ocean	GCA_902554595.1
GORG_SAMEA6075594_SAGS_AG390A18	73.4	0.02	67.67	0.05	0	79.14	0	16	1	0	0	d__Bacteria;p__Proteobacteria;c__Alphaproteobacteria;o__Rhodobacterales;f__Rhodobacteraceae;g__MED-G52;s__MED-G52 sp902554705	f__Rhodobacteraceae	1851349	79	45627	148827	0.9241	0.3991	SWC-11	36.2	-53.31	EPI	North Atlantic Ocean	GCA_902554705.1
GORG_SAMEA6075604_SAGS_AG390B07	55.76	0	51.81	0	0	59.71	0	14	1	0	0	d__Bacteria;p__Proteobacteria;c__Alphaproteobacteria;o__Rhodobacterales;f__Rhodobacteraceae;g__MED-G52;s__MED-G52 sp902554885	f__Rhodobacteraceae	1460046	72	49342	166159	0.9128	0.4038	SWC-11	36.2	-53.31	EPI	North Atlantic Ocean	GCA_902554885.1
GORG_SAMEA6075610_SAGS_AG390B14	64.89	0.02	68.62	0.05	0	61.15	0	12	0	0	0	d__Bacteria;p__Proteobacteria;c__Alphaproteobacteria;o__Rhodobacterales;f__Rhodobacteraceae;g__MED-G52;s__MED-G52 sp902554885	f__Rhodobacteraceae	1757357	60	48485	143651	0.9156	0.4015	SWC-11	36.2	-53.31	EPI	North Atlantic Ocean	GCA_902555025.1
GORG_SAMEA6075700_SAGS_AG390G08	75.35	0.18	73	0.35	0	77.7	0	20	0	0	0	d__Bacteria;p__Proteobacteria;c__Alphaproteobacteria;o__Rhodobacterales;f__Rhodobacteraceae;g__MED-G52;s__MED-G52 sp002457055	f__Rhodobacteraceae	2126005	66	92001	189589	0.9191	0.4036	SWC-11	36.2	-53.31	EPI	North Atlantic Ocean	GCA_902556745.1
GORG_SAMEA6075746_SAGS_AG390J19	52.26	0	52	0	0	52.52	0	13	1	0	0	d__Bacteria;p__Proteobacteria;c__Alphaproteobacteria;o__Rhodobacterales;f__Rhodobacteraceae;g__MED-G52;s__MED-G52 sp001627375	f__Rhodobacteraceae	1245835	79	36704	101081	0.9306	0.3961	SWC-11	36.2	-53.31	EPI	North Atlantic Ocean	GCA_902557695.1
GORG_SAMEA6075841_SAGS_AG390O13	52.21	0.4	46.15	0.07	0	58.27	0.72	13	0	0	0	d__Bacteria;p__Proteobacteria;c__Alphaproteobacteria;o__Rhodobacterales;f__Rhodobacteraceae;g__MED-G52;s__MED-G52 sp002457055	f__Rhodobacteraceae	1108178	70	29008	138658	0.9198	0.4046	SWC-11	36.2	-53.31	EPI	North Atlantic Ocean	GCA_902559655.1
GORG_SAMEA6075904_SAGS_AG414C16	79	1.22	73.84	0.27	0	84.17	2.16	15	1	0	0	d__Bacteria;p__Proteobacteria;c__Alphaproteobacteria;o__Rhodobacterales;f__Rhodobacteraceae;g__CACIIZ01;s__CACIIZ01 sp902578545	c__Alphaproteobacteria	1921273	59	50328	190557	0.9212	0.3111	SWC-13	24.71	-67.07	EPI	North Atlantic Ocean	GCA_902567595.1
GORG_SAMEA6075906_SAGS_AG414C21	62.06	0.2	55.77	0.4	100	68.35	0	13	1	0	0	d__Bacteria;p__Proteobacteria;c__Alphaproteobacteria;o__Rhodobacterales;f__Rhodobacteraceae;g__CACIJG01;s__CACIJG01 sp902567635	c__Alphaproteobacteria	1506438	83	30671	95126	0.9311	0.3573	SWC-13	24.71	-67.07	EPI	North Atlantic Ocean	GCA_902567635.1
GORG_SAMEA6076038_SAGS_AG414O15	83.99	0.42	76.61	0.13	0	91.37	0.72	18	1	0	0	d__Bacteria;p__Proteobacteria;c__Alphaproteobacteria;o__Rhodobacterales;f__Rhodobacteraceae;g__CACIIZ01;s__CACIIZ01 sp902570265	c__Alphaproteobacteria	2164951	87	51167	162535	0.9249	0.3122	SWC-13	24.71	-67.07	EPI	North Atlantic Ocean	GCA_902570265.1
GORG_SAMEA6076074_SAGS_AG410D14	43.45	1.43	30.07	1.42	0	56.83	1.44	6	0	0	0	d__Bacteria;p__Proteobacteria;c__Alphaproteobacteria;o__Rhodobacterales;f__Rhodobacteraceae;g__MED-G52;s__	f__Rhodobacteraceae	958249	94	16392	50918	0.9234	0.3929	SWC-13	24.71	-67.07	EPI	North Atlantic Ocean	CACFDV000000000.1
GORG_SAMEA6076138_SAGS_AG410M04	58.3	1.58	65.52	1.72	0	51.08	1.44	15	0	0	0	d__Bacteria;p__Proteobacteria;c__Alphaproteobacteria;o__Rhodobacterales;f__Rhodobacteraceae;g__CACIIZ01;s__CACIIZ01 sp902573735	k__Bacteria	1931978	60	63375	167359	0.921	0.3091	SWC-13	24.71	-67.07	EPI	North Atlantic Ocean	GCA_902566415.1
GORG_SAMEA6076239_SAGS_AG422E08	56.18	0	49.05	0	0	63.31	0	14	0	0	0	d__Bacteria;p__Proteobacteria;c__Alphaproteobacteria;o__Rhodobacterales;f__Rhodobacteraceae;g__MED-G52;s__	f__Rhodobacteraceae	1420288	76	43900	155282	0.9152	0.4029	SWC-14	24	-22	EPI	North Atlantic Ocean	GCA_902571945.1
GORG_SAMEA6076305_SAGS_AG422J09	53.2	0.02	53.87	0.05	0	52.52	0	12	1	0	0	d__Bacteria;p__Proteobacteria;c__Alphaproteobacteria;o__Rhodobacterales;f__Rhodobacteraceae;g__MED-G52;s__MED-G52 sp902573175	f__Rhodobacteraceae	1530974	101	25819	140660	0.9218	0.3979	SWC-14	24	-22	EPI	North Atlantic Ocean	GCA_902573175.1
GORG_SAMEA6076353_SAGS_AG422M03	83.65	0.62	79.53	0.53	0	87.77	0.72	20	1	0	0	d__Bacteria;p__Proteobacteria;c__Alphaproteobacteria;o__Rhodobacterales;f__Rhodobacteraceae;g__CACIJG01;s__CACIJG01 sp902574225	c__Alphaproteobacteria	2091865	76	62280	145558	0.9404	0.369	SWC-14	24	-22	EPI	North Atlantic Ocean	GCA_902574225.1
GORG_SAMEA6076485_SAGS_AG447E04	61.52	0.51	59	0.3	0	64.03	0.72	16	1	0	0	d__Bacteria;p__Proteobacteria;c__Alphaproteobacteria;o__Rhodobacterales;f__Rhodobacteraceae;g__GCA-002712045;s__GCA-002712045 sp002712045	f__Rhodobacteraceae	1609111	76	38750	143655	0.9346	0.3738	SWC-19	-34.98	16.02	EPI	South Atlantic Ocean	GCA_902593045.1
GORG_SAMEA6076529_SAGS_AG447G11	68.88	0.51	67.26	0.3	0	70.5	0.72	17	0	0	0	d__Bacteria;p__Proteobacteria;c__Alphaproteobacteria;o__Rhodobacterales;f__Rhodobacteraceae;g__MED-G52;s__MED-G52 sp001627375	f__Rhodobacteraceae	1939799	79	54268	156023	0.9321	0.3967	SWC-19	-34.98	16.02	EPI	South Atlantic Ocean	GCA_902593645.1
GORG_SAMEA6076589_SAGS_AG447K17	71.69	0	71.45	0	0	71.94	0	17	1	0	0	d__Bacteria;p__Proteobacteria;c__Alphaproteobacteria;o__Rhodobacterales;f__Rhodobacteraceae;g__MED-G52;s__MED-G52 sp902554885	f__Rhodobacteraceae	1878348	72	49590	133365	0.9167	0.4007	SWC-19	-34.98	16.02	EPI	South Atlantic Ocean	GCA_902594565.1
GORG_SAMEA6076685_SAGS_AG447P15	71.44	0.15	65.9	0.3	0	76.98	0	18	1	0	0	d__Bacteria;p__Proteobacteria;c__Alphaproteobacteria;o__Rhodobacterales;f__Rhodobacteraceae;g__MED-G52;s__MED-G52 sp902635985	f__Rhodobacteraceae	1602756	96	39348	107724	0.9142	0.4008	SWC-19	-34.98	16.02	EPI	South Atlantic Ocean	GCA_902635985.1
GORG_SAMEA6076714_SAGS_AG313B09	70.54	0.43	63.39	0.14	0	77.7	0.72	14	1	0	0	d__Bacteria;p__Proteobacteria;c__Alphaproteobacteria;o__Rhodobacterales;f__Rhodobacteraceae;g__GCA-002712045;s__GCA-002712045 sp002683355	f__Rhodobacteraceae	1877358	80	47319	165776	0.9258	0.3759	SWC-19	-20.08	-70.8	EPI	South Pacific Ocean	GCA_902509895.1
GORG_SAMEA6076767_SAGS_AG313F06	68.88	0	73.02	0	0	64.75	0	19	1	0	0	d__Bacteria;p__Proteobacteria;c__Alphaproteobacteria;o__Rhodobacterales;f__Rhodobacteraceae;g__MED-G52;s__MED-G52 sp003332035	f__Rhodobacteraceae	2045537	79	45506	273420	0.9222	0.4009	SWC-01	-20.08	-70.8	EPI	South Pacific Ocean	GCA_902515675.1
GORG_SAMEA6076813_SAGS_AG313J17	56.76	0.15	58.85	0.3	0	54.68	0	17	0	0	0	d__Bacteria;p__Proteobacteria;c__Alphaproteobacteria;o__Rhodobacterales;f__Rhodobacteraceae;g__MED-G52;s__MED-G52 sp002682975	f__Rhodobacteraceae	1636714	100	35223	103414	0.9148	0.4065	SWC-01	-20.08	-70.8	EPI	South Pacific Ocean	GCA_902510705.1
GORG_SAMEA6077019_SAGS_AG319F15	58.97	1.13	65.42	2.26	0	52.52	0	13	1	0	1	d__Bacteria;p__Proteobacteria;c__Alphaproteobacteria;o__Rhodobacterales;f__Rhodobacteraceae;g__CABZJG01;s__CABZJG01 sp902512685	f__Rhodobacteraceae	2393638	150	31393	111701	0.8984	0.4922	SWC-02	-20.08	-70.8	EPI	South Pacific Ocean	GCA_902512685.1
GORG_SAMEA6077489_SAGS_AG325P16	54.08	0.15	49.16	0.3	0	58.99	0	12	0	0	0	d__Bacteria;p__Proteobacteria;c__Alphaproteobacteria;o__Rhodobacterales;f__Rhodobacteraceae;g__MED-G52;s__	f__Rhodobacteraceae	1485595	79	38903	165239	0.9246	0.3974	SWC-03	-23.46	-88.77	EPI	South Pacific Ocean	GCA_902517445.1
GORG_SAMEA6077637_SAGS_AG333I03	27.78	0.2	55.56	0.4	100	0	0	8	0	0	0	d__Bacteria;p__Proteobacteria;c__Alphaproteobacteria;o__Rhodobacterales;f__Rhodobacteraceae;g__CACIJG01;s__	c__Alphaproteobacteria	1247940	100	22074	97430	0.9458	0.3716	SWC-03	-23.46	-88.77	EPI	South Pacific Ocean	CABYNC010000000
GORG_SAMEA6077743_SAGS_AG333N14	58.3	0	50.4	0	0	66.19	0	10	0	0	1	d__Bacteria;p__Proteobacteria;c__Alphaproteobacteria;o__Rhodobacterales;f__Rhodobacteraceae;g__GCA-002705045;s__	c__Alphaproteobacteria	1170461	78	24419	83216	0.9109	0.3788	SWC-03	-23.46	-88.77	EPI	South Pacific Ocean	CABYVB000000000.1
GORG_SAMEA6077871_SAGS_AG337E14	73.83	2.34	73.56	1.8	0	74.1	2.88	18	1	0	0	d__Bacteria;p__Proteobacteria;c__Alphaproteobacteria;o__Rhodobacterales;f__Rhodobacteraceae;g__CACIJG01;s__CACIJG01 sp902524845	c__Alphaproteobacteria	1945011	89	52306	172272	0.9237	0.3737	SWC-05	-26.25	-103.96	EPI	South Pacific Ocean	GCA_902524845.1
GORG_SAMEA6077927_SAGS_AG337I11	70.86	1.08	67.63	0.71	0	74.1	1.44	8	1	0	0	d__Bacteria;p__Proteobacteria;c__Alphaproteobacteria;o__Rhodobacterales;f__Rhodobacteraceae;g__CABZJG01;s__CABZJG01 sp902525995	f__Rhodobacteraceae	1882126	267	9264	36239	0.9004	0.5053	SWC-05	-26.25	-103.96	EPI	South Pacific Ocean	GCA_902525995.1
GORG_SAMEA6078182_SAGS_AG343F17	76.19	0.56	72.53	0.4	0	79.86	0.72	17	0	0	2	d__Bacteria;p__Proteobacteria;c__Alphaproteobacteria;o__Rhodobacterales;f__Rhodobacteraceae;g__CACKLF01;s__	c__Alphaproteobacteria	2059379	86	50645	139428	0.9243	0.3732	SWC-05	-26.25	-103.96	EPI	South Pacific Ocean	GCA_902531015.1
GORG_SAMEA6078191_SAGS_AG343G05	64.67	0.66	60.99	0.6	0	68.35	0.72	12	0	0	0	d__Bacteria;p__Proteobacteria;c__Alphaproteobacteria;o__Rhodobacterales;f__Rhodobacteraceae;g__CACIJG01;s__CACIJG01 sp902531755	c__Alphaproteobacteria	1522347	85	43202	141120	0.9374	0.3678	SWC-05	-26.25	-103.96	EPI	South Pacific Ocean	GCA_902531755.1
GORG_SAMEA6078312_SAGS_AG343N19	74.76	0.36	66.08	0	0	83.45	0.72	15	1	0	0	d__Bacteria;p__Proteobacteria;c__Alphaproteobacteria;o__Rhodobacterales;f__Rhodobacteraceae;g__CACKLF01;s__CACKLF01 sp002725175	c__Alphaproteobacteria	1852010	72	71184	225365	0.9319	0.3716	SWC-05	-26.25	-103.96	EPI	South Pacific Ocean	GCA_902533625.1
GORG_SAMEA6078353_SAGS_AG343P20	70.4	0	68.87	0	0	71.94	0	15	1	0	0	d__Bacteria;p__Proteobacteria;c__Alphaproteobacteria;o__Rhodobacterales;f__Rhodobacteraceae;g__MED-G52;s__MED-G52 sp902534325	f__Rhodobacteraceae	2094639	74	57384	184189	0.9259	0.3975	SWC-05	-26.25	-103.96	EPI	South Pacific Ocean	GCA_902534325.1
GORG_SAMEA6078460_SAGS_AG453F22	62.12	0.24	63.81	0.49	0	60.43	0	16	1	0	0	d__Bacteria;p__Proteobacteria;c__Alphaproteobacteria;o__Rhodobacterales;f__Rhodobacteraceae;g__MED-G52;s__MED-G52 sp001627375	f__Rhodobacteraceae	1722212	104	27728	177402	0.9312	0.3991	SWC-20	-30	156	EPI	South Atlantic Ocean	GCA_902597985.1
GORG_SAMEA6078525_SAGS_AG453K15	48.19	1.12	58.98	0.8	100	37.41	1.44	13	0	0	0	d__Bacteria;p__Proteobacteria;c__Alphaproteobacteria;o__Rhodobacterales;f__Rhodobacteraceae;g__CACIIZ01;s__CACIIZ01 sp902599445	c__Alphaproteobacteria	1701193	75	49871	118248	0.9069	0.3831	SWC-20	-30	156	EPI	South Atlantic Ocean	GCA_902599445.1
GORG_SAMEA6078600_SAGS_AG453O22	53.12	0	54.45	0	0	51.8	0	14	0	0	0	d__Bacteria;p__Proteobacteria;c__Alphaproteobacteria;o__Rhodobacterales;f__Rhodobacteraceae;g__CACKLF01;s__CACKLF01 sp902600895	c__Alphaproteobacteria	1588949	76	46670	146944	0.9257	0.3681	SWC-20	-30	156	EPI	South Atlantic Ocean	GCA_902600895.1
GORG_SAMEA6078688_SAGS_AG457E02	56.44	0.92	45.25	1.13	80	67.63	0.72	13	0	0	0	d__Bacteria;p__Proteobacteria;c__Alphaproteobacteria;o__Rhodobacterales;f__Rhodobacteraceae;g__CACIJG01;s__	c__Alphaproteobacteria	1402620	67	37578	94229	0.9372	0.3741	SWC-21	-30	174	EPI	South Pacific Ocean	GCA_902602535.1
GORG_SAMEA6078715_SAGS_AG457F15	61.36	1.23	71.64	0.3	75	51.08	2.16	18	1	0	0	d__Bacteria;p__Proteobacteria;c__Alphaproteobacteria;o__Rhodobacterales;f__Rhodobacteraceae;g__MED-G52;s__MED-G52 sp902602765	f__Rhodobacteraceae	1850454	49	99694	207430	0.9131	0.4018	SWC-21	-30	174	EPI	South Pacific Ocean	GCA_902602765.1
GORG_SAMEA6078739_SAGS_AG457I04	41.36	0.42	30.2	0.13	0	52.52	0.72	10	1	0	0	d__Bacteria;p__Proteobacteria;c__Alphaproteobacteria;o__Rhodobacterales;f__Rhodobacteraceae;g__CACIIZ01;s__	c__Alphaproteobacteria	952734	65	34911	70084	0.9208	0.3163	SWC-21	-30	174	EPI	South Pacific Ocean	GCA_902603185.1
GORG_SAMEA6079007_SAGS_AG461K02	30.64	0	61.29	0	0	0	0	13	0	0	0	d__Bacteria;p__Proteobacteria;c__Alphaproteobacteria;o__Rhodobacterales;f__Rhodobacteraceae;g__MED-G52;s__MED-G52 sp902602765	k__Bacteria	1727452	63	60190	148219	0.9099	0.4002	SWC-22	-32.5	-170	EPI	South Pacific Ocean	GCA_902605785.1
GORG_SAMEA6079022_SAGS_AG461K23	52.67	0.2	47.07	0.4	0	58.27	0	17	1	0	1	d__Bacteria;p__Proteobacteria;c__Alphaproteobacteria;o__Rhodobacterales;f__Rhodobacteraceae;g__CPC320;s__CPC320 sp002684375	f__Rhodobacteraceae	3101525	246	24716	118622	0.7987	0.4885	SWC-22	-32.5	-170	EPI	South Pacific Ocean	CACLEL000000000.1
GORG_SAMEA6079057_SAGS_AG461N05	26.72	0	53.45	0	0	0	0	15	1	0	0	d__Bacteria;p__Proteobacteria;c__Alphaproteobacteria;o__Rhodobacterales;f__Rhodobacteraceae;g__MED-G52;s__MED-G52 sp902602765	k__Bacteria	1639869	69	42335	157219	0.914	0.4023	SWC-22	-32.5	-170	EPI	South Pacific Ocean	GCA_902606205.1
GORG_SAMEA6079090_SAGS_AG461P07	55.94	0.02	63.68	0.04	0	48.2	0	16	0	1	0	d__Bacteria;p__Proteobacteria;c__Alphaproteobacteria;o__Rhodobacterales;f__Rhodobacteraceae;g__MED-G52;s__MED-G52 sp902606585	f__Rhodobacteraceae	1814740	76	49375	173363	0.9128	0.3957	SWC-22	-32.5	-170	EPI	South Pacific Ocean	GCA_902606585.1
GORG_SAMEA6079509_SAGS_AG470P20	58.16	0.04	51.58	0.09	0	64.75	0	15	1	0	0	d__Bacteria;p__Proteobacteria;c__Alphaproteobacteria;o__Rhodobacterales;f__Rhodobacteraceae;g__LFER01;s__LFER01 sp902633655	f__Rhodobacteraceae	2359193	164	22300	75138	0.8286	0.4308	SWC-24	-32.5	-154	EPI	South Pacific Ocean	GCA_902633655.1
GORG_SAMEA6079589_SAGS_AG426E23	71.38	0.2	65.07	0.4	0	77.7	0	14	1	0	0	d__Bacteria;p__Proteobacteria;c__Alphaproteobacteria;o__Rhodobacterales;f__Rhodobacteraceae;g__CACIJG01;s__CACIJG01 sp902576905	c__Alphaproteobacteria	1689432	46	85821	431212	0.9411	0.3708	SWC-15	38.32	-68.87	EPI	North Atlantic Ocean	GCA_902576905.1
GORG_SAMEA6079815_SAGS_AG430D23	50.32	0.2	55.31	0.4	0	45.32	0	17	1	0	0	d__Bacteria;p__Proteobacteria;c__Alphaproteobacteria;o__Rhodobacterales;f__Rhodobacteraceae;g__CACIJG01;s__CACIJG01 sp902580265	c__Alphaproteobacteria	1469909	88	44516	123730	0.936	0.3665	SWC-16	26.14	-44.83	EPI	North Atlantic Ocean	GCA_902580265.1
GORG_SAMEA6079839_SAGS_AG430F09	65.76	0	63.9	0	0	67.63	0	16	0	0	0	d__Bacteria;p__Proteobacteria;c__Alphaproteobacteria;o__Rhodobacterales;f__Rhodobacteraceae;g__MED-G52;s__MED-G52 sp002457055	f__Rhodobacteraceae	1646193	78	55142	121113	0.9238	0.4034	SWC-16	26.14	-44.83	EPI	North Atlantic Ocean	GCA_902580525.1
GORG_SAMEA6079988_SAGS_AG430P14	77.88	0.72	70.15	0.73	0	85.61	0.72	13	0	0	0	d__Bacteria;p__Proteobacteria;c__Alphaproteobacteria;o__Rhodobacterales;f__Rhodobacteraceae;g__CACIJG01;s__CACIJG01 sp902584635	c__Alphaproteobacteria	2011468	92	38172	168210	0.9252	0.367	SWC-16	26.14	-44.83	EPI	North Atlantic Ocean	GCA_902584635.1
GORG_SAMEA6080110_SAGS_AG435J13	71.46	0.62	66.67	0.53	0	76.26	0.72	17	1	0	0	d__Bacteria;p__Proteobacteria;c__Alphaproteobacteria;o__Rhodobacterales;f__Rhodobacteraceae;g__CACIJG01;s__CACIJG01 sp902586885	c__Alphaproteobacteria	1835475	68	73301	137138	0.9376	0.3579	SWC-17	22.33	-35.87	EPI	North Atlantic Ocean	GCA_902586885.1
GORG_SAMEA6080126_SAGS_AG435K15	66.5	0	66.1	0	0	66.91	0	18	0	1	0	d__Bacteria;p__Proteobacteria;c__Alphaproteobacteria;o__Rhodobacterales;f__Rhodobacteraceae;g__CACIIZ01;s__CACIIZ01 sp902586855	c__Alphaproteobacteria	1790652	108	29084	124708	0.9125	0.3847	SWC-17	22.33	-35.87	EPI	North Atlantic Ocean	CACIIZ000000000
GORG_SAMEA6080228_SAGS_AG439C07	62.78	0.02	64.41	0.04	0	61.15	0	17	1	0	0	d__Bacteria;p__Proteobacteria;c__Alphaproteobacteria;o__Rhodobacterales;f__Rhodobacteraceae;g__MED-G52;s__MED-G52 sp001627375	f__Rhodobacteraceae	1681589	87	38482	127401	0.9252	0.3944	SWC-18	17.4	-24.5	EPI	North Atlantic Ocean	GCA_902588535.1
HOTS_SAMN07137001_METAG_FMNMPDDN	66.19	2.18	69.79	2.2	90	62.59	2.16	8	0	0	0	d__Bacteria;p__Proteobacteria;c__Alphaproteobacteria;o__Rhodobacterales;f__Rhodobacteraceae;g__MED-G52;s__MED-G52 sp001627925	f__Rhodobacteraceae	1793694	494	4490	24493	0.9228	0.4026	Station ALOHA (Section NA, Cruise HOT158)	22.75	-158	EPI	North Pacific Ocean	ERZ4480066
HOTS_SAMN07137001_METAG_IDKCFFOF	25.96	1.85	51.93	3.7	6.67	0	0	9	0	0	0	d__Bacteria;p__Proteobacteria;c__Alphaproteobacteria;o__Rhodobacterales;f__Rhodobacteraceae;g__CACIIZ01;s__CACIIZ01 sp902578545	c__Alphaproteobacteria	1456309	311	5200	29547	0.9414	0.3133	Station ALOHA (Section NA, Cruise HOT158)	22.75	-158	EPI	North Pacific Ocean	ERZ4479828
HOTS_SAMN07137004_METAG_BOOEHFPC	80.12	4.08	79.65	3.11	52.17	80.58	5.04	11	0	0	0	d__Bacteria;p__Proteobacteria;c__Alphaproteobacteria;o__Rhodobacterales;f__Rhodobacteraceae;g__MED-G52;s__MED-G52 sp001627925	f__Rhodobacteraceae	1976358	449	5165	32352	0.9213	0.405	Station ALOHA (Section NA, Cruise HOT159)	22.75	-158	EPI	North Pacific Ocean	ERZ4454950
HOTS_SAMN07137013_METAG_OJIHAMIC	63.66	1.42	64.73	1.41	75	62.59	1.44	10	0	0	0	d__Bacteria;p__Proteobacteria;c__Alphaproteobacteria;o__Rhodobacterales;f__Rhodobacteraceae;g__MED-G52;s__MED-G52 sp001627925	f__Rhodobacteraceae	1552200	576	2920	15798	0.9229	0.4045	Station ALOHA (Section NA, Cruise HOT163)	22.75	-158	EPI	North Pacific Ocean	ERZ4496111
HOTS_SAMN07137043_METAG_OADPMALP	69.59	4.72	66.51	3.69	73.91	72.66	5.76	8	0	0	0	d__Bacteria;p__Proteobacteria;c__Alphaproteobacteria;o__Rhodobacterales;f__Rhodobacteraceae;g__MED-G52;s__MED-G52 sp001627925	f__Rhodobacteraceae	1728950	532	3815	35043	0.9257	0.4059	Station ALOHA (Section NA, Cruise HOT150)	22.75	-158	EPI	North Pacific Ocean	ERZ4455123
MALA_SAMN05421555_METAG_HGMEDINM	95.3	2.78	94.2	1.96	23.08	96.4	3.6	17	0	0	0	d__Bacteria;p__Proteobacteria;c__Alphaproteobacteria;o__Rhodobacterales;f__Rhodobacteraceae;g__Marinovum;s__Marinovum algicola	f__Rhodobacteraceae	4295120	610	8978	31631	0.9088	0.6565	91	-5.75	-170.741	BAT	South Pacific Ocean	ERZ4453187
MALA_SAMN05421563_METAG_CBMHCHOE	83.23	0.48	90.92	0.96	100	75.54	0	18	0	0	0	d__Bacteria;p__Proteobacteria;c__Alphaproteobacteria;o__Rhodobacterales;f__Rhodobacteraceae;g__Sulfitobacter;s__Sulfitobacter pontiacus	f__Rhodobacteraceae	2800849	430	9054	35356	0.9051	0.6088	50	-33.55	39.89	BAT	Indian Ocean	ERZ4459387
MALA_SAMN05421563_METAG_DGMJHHBK	72.42	1.31	75.78	0.46	0	69.06	2.16	16	0	0	0	d__Bacteria;p__Proteobacteria;c__Alphaproteobacteria;o__Rhodobacterales;f__Rhodobacteraceae;g__Arenibacterium;s__Arenibacterium halophilum	f__Rhodobacteraceae	3330669	688	5450	65402	0.911	0.6333	50	-33.55	39.89	BAT	Indian Ocean	ERZ4440043
MALA_SAMN05421563_METAG_FOHIAPLF	64.72	1.59	75.48	1.74	28.57	53.96	1.44	14	0	0	0	d__Bacteria;p__Proteobacteria;c__Alphaproteobacteria;o__Rhodobacterales;f__Rhodobacteraceae;g__Sulfitobacter;s__Sulfitobacter sp002731875	f__Rhodobacteraceae	2700617	599	5265	17180	0.9094	0.5662	50	-33.55	39.89	BAT	Indian Ocean	ERZ4438377
MALA_SAMN05421699_METAG_BEPLOJJM	91.04	0.96	97.2	0.48	100	84.89	1.44	19	0	0	0	d__Bacteria;p__Proteobacteria;c__Alphaproteobacteria;o__Rhodobacterales;f__Rhodobacteraceae;g__Sulfitobacter;s__Sulfitobacter pontiacus	f__Rhodobacteraceae	3154303	84	68657	157360	0.9135	0.6073	97	9.22	-163.53	BAT	North Pacific Ocean	ERZ4484821
MALA_SAMN05421699_METAG_OFAFGJEK	65.86	1.2	69.85	0.96	25	61.87	1.44	15	0	0	0	d__Bacteria;p__Proteobacteria;c__Alphaproteobacteria;o__Rhodobacterales;f__Rhodobacteraceae;g__Maritimibacter;s__Maritimibacter alkaliphilus	f__Rhodobacteraceae	3003262	786	4152	18300	0.9042	0.641	97	9.22	-163.53	BAT	North Pacific Ocean	ERZ4493157
MALA_SAMN05421706_METAG_DECGBFOP	89.06	1.93	88.92	1.7	22.22	89.21	2.16	17	0	0	0	d__Bacteria;p__Proteobacteria;c__Alphaproteobacteria;o__Rhodobacterales;f__Rhodobacteraceae;g__Maritimibacter;s__Maritimibacter alkaliphilus	f__Rhodobacteraceae	3724926	580	8497	42190	0.9088	0.6432	91	-5.75	-170.741	BAT	South Pacific Ocean	ERZ4475137
MALA_SAMN05421706_METAG_JJDGLEBG	96.68	1.14	96.24	0.85	50	97.12	1.44	18	1	0	0	d__Bacteria;p__Proteobacteria;c__Alphaproteobacteria;o__Rhodobacterales;f__Rhodobacteraceae;g__Sulfitobacter;s__Sulfitobacter pontiacus	f__Rhodobacteraceae	3108827	239	19975	96368	0.9132	0.6081	91	-5.75	-170.741	BAT	South Pacific Ocean	ERZ4431767
MALA_SAMN05421901_METAG_EFMBOOHE	96.5	0.55	96.59	0.38	50	96.4	0.72	20	0	0	0	d__Bacteria;p__Proteobacteria;c__Alphaproteobacteria;o__Rhodobacterales;f__Rhodobacteraceae;g__Sulfitobacter;s__Sulfitobacter pontiacus	f__Rhodobacteraceae	3071440	285	14456	61812	0.9095	0.6083	26	-22.97	-36.95	BAT	South Atlantic Ocean	ERZ4454416
MALA_SAMN05421913_METAG_GIDKNKAE	68.94	1.48	65.94	1.52	57.14	71.94	1.44	7	0	0	0	d__Bacteria;p__Proteobacteria;c__Alphaproteobacteria;o__Rhodobacterales;f__Rhodobacteraceae;g__Sulfitobacter;s__Sulfitobacter pontiacus	f__Rhodobacteraceae	2051484	548	3925	21782	0.9092	0.6056	53	-27.9783	63.2478	BAT	Indian Ocean	ERZ4496822
MALA_SAMN05421913_METAG_ODIEKPBC	99.27	1.86	99.26	0.83	25	99.28	2.88	18	0	0	0	d__Bacteria;p__Proteobacteria;c__Alphaproteobacteria;o__Rhodobacterales;f__Rhodobacteraceae;g__Marinovum;s__Marinovum algicola	f__Rhodobacteraceae	4661854	45	145923	606998	0.9132	0.6569	53	-27.9783	63.2478	BAT	Indian Ocean	ERZ4511945
MALA_SAMN05422104_METAG_BNHLIKNA	47.76	0.7	50.91	0.68	33.33	44.6	0.72	10	0	0	0	d__Bacteria;p__Proteobacteria;c__Alphaproteobacteria;o__Rhodobacterales;f__Rhodobacteraceae;g__Marinovum;s__Marinovum algicola	f__Rhodobacteraceae	2669074	759	3605	50088	0.9051	0.6547	144	29.97	-23.69	BAT	North Atlantic Ocean	ERZ4455677
MALA_SAMN05422104_METAG_HIONBNBB	79.14	2.5	84.19	1.41	28.57	74.1	3.6	14	0	0	0	d__Bacteria;p__Proteobacteria;c__Alphaproteobacteria;o__Rhodobacterales;f__Rhodobacteraceae;g__Thalassococcus;s__Thalassococcus halodurans	f__Rhodobacteraceae	3320013	474	9070	111578	0.9164	0.5796	144	29.97	-23.69	BAT	North Atlantic Ocean	ERZ4444419
MALA_SAMN05422104_METAG_JDCGNJAG	99.32	0.96	99.36	0.48	50	99.28	1.44	20	0	0	0	d__Bacteria;p__Proteobacteria;c__Alphaproteobacteria;o__Rhodobacterales;f__Rhodobacteraceae;g__Sulfitobacter;s__Sulfitobacter pontiacus	f__Rhodobacteraceae	3460631	18	416398	655308	0.9134	0.6053	144	29.97	-23.69	BAT	North Atlantic Ocean	ERZ4427984
MALA_SAMN05422106_METAG_GCKIENGJ	91.1	0.91	96.6	0.38	100	85.61	1.44	18	1	0	0	d__Bacteria;p__Proteobacteria;c__Alphaproteobacteria;o__Rhodobacterales;f__Rhodobacteraceae;g__Sulfitobacter;s__Sulfitobacter pontiacus	f__Rhodobacteraceae	3213607	81	68846	193160	0.9058	0.6071	67	-31.16	110.18	BAT	Indian Ocean	ERZ4498479
MALA_SAMN05422106_METAG_HFHHOFMB	82.3	1.8	79	1.43	20	85.61	2.16	14	0	0	0	d__Bacteria;p__Proteobacteria;c__Alphaproteobacteria;o__Rhodobacterales;f__Rhodobacteraceae;g__Marinovum;s__Marinovum algicola	f__Rhodobacteraceae	3802547	737	5943	65151	0.898	0.6561	67	-31.16	110.18	BAT	Indian Ocean	ERZ4512315
MALA_SAMN05422108_METAG_ACLJFBCC	98.82	2.5	98.36	1.4	42.86	99.28	3.6	18	0	0	0	d__Bacteria;p__Proteobacteria;c__Alphaproteobacteria;o__Rhodobacterales;f__Rhodobacteraceae;g__Marinovum;s__Marinovum algicola	f__Rhodobacteraceae	4592372	198	37677	143678	0.9113	0.6575	65	-30.3327	103.308	BAT	Indian Ocean	ERZ4501481
MALA_SAMN05422108_METAG_JMOIBDIP	86.6	2.26	83.28	1.64	54.55	89.93	2.88	17	0	0	0	d__Bacteria;p__Proteobacteria;c__Alphaproteobacteria;o__Rhodobacterales;f__Rhodobacteraceae;g__Sulfitobacter;s__Sulfitobacter pontiacus	f__Rhodobacteraceae	2566793	537	5237	27252	0.9108	0.6072	65	-30.3327	103.308	BAT	Indian Ocean	ERZ4501529
MALA_SAMN05422110_METAG_KGPDLHBH	52.96	0.86	44.77	0.29	66.67	61.15	1.44	9	0	0	0	d__Bacteria;p__Proteobacteria;c__Alphaproteobacteria;o__Rhodobacterales;f__Rhodobacteraceae;g__Sulfitobacter;s__Sulfitobacter pontiacus	f__Rhodobacteraceae	1239329	426	2936	7569	0.9065	0.6046	32	-26.91	-21.43	BAT	South Atlantic Ocean	ERZ4436169
MALA_SAMN05422110_METAG_LMICLMAJ	88.94	2.12	86.51	1.37	20	91.37	2.88	13	0	0	0	d__Bacteria;p__Proteobacteria;c__Alphaproteobacteria;o__Rhodobacterales;f__Rhodobacteraceae;g__Marinovum;s__Marinovum algicola	f__Rhodobacteraceae	4128040	701	6981	50114	0.9074	0.6567	32	-26.91	-21.43	BAT	South Atlantic Ocean	ERZ4456301
MALA_SAMN05422111_METAG_GIHLCAHM	29.28	0	58.57	0	0	0	0	14	0	0	0	d__Bacteria;p__Proteobacteria;c__Alphaproteobacteria;o__Rhodobacterales;f__Rhodobacteraceae;g__Sulfitobacter;s__Sulfitobacter sp002731875	k__Bacteria	2668616	591	5299	23821	0.9076	0.5664	41	-31.81	6.84	BAT	South Atlantic Ocean	ERZ4448488
MALA_SAMN05422111_METAG_HHBAJAJP	83.29	1.9	91.77	0.93	71.43	74.82	2.88	17	0	0	0	d__Bacteria;p__Proteobacteria;c__Alphaproteobacteria;o__Rhodobacterales;f__Rhodobacteraceae;g__Sulfitobacter;s__Sulfitobacter pontiacus	f__Rhodobacteraceae	3005226	381	10536	42684	0.9115	0.6079	41	-31.81	6.84	BAT	South Atlantic Ocean	ERZ4448826
MALA_SAMN05422113_METAG_BPEHGKBL	93.36	1.34	92.48	1.24	50	94.24	1.44	17	0	0	0	d__Bacteria;p__Proteobacteria;c__Alphaproteobacteria;o__Rhodobacterales;f__Rhodobacteraceae;g__Sulfitobacter;s__Sulfitobacter pontiacus	f__Rhodobacteraceae	2966542	405	9232	49928	0.9147	0.6075	97	9.22	-163.53	BAT	North Pacific Ocean	ERZ4513270
MALA_SAMN05422113_METAG_GJFPJHHK	98.8	3.9	98.31	1.33	57.14	99.28	6.47	19	0	0	0	d__Bacteria;p__Proteobacteria;c__Alphaproteobacteria;o__Rhodobacterales;f__Rhodobacteraceae;g__Mameliella;s__	f__Rhodobacteraceae	5197733	186	43179	177239	0.9016	0.6492	97	9.22	-163.53	BAT	North Pacific Ocean	ERZ4489801
MALA_SAMN05422113_METAG_OCJCPJFM	50.1	1.3	51.28	1.15	20	48.92	1.44	10	0	0	0	d__Bacteria;p__Proteobacteria;c__Alphaproteobacteria;o__Rhodobacterales;f__Rhodobacteraceae;g__Marinovum;s__Marinovum algicola	f__Rhodobacteraceae	2289450	715	3168	45088	0.8984	0.6516	97	9.22	-163.53	BAT	North Pacific Ocean	ERZ4485368
MALA_SAMN05422115_METAG_GEDMGNOH	99.18	1.46	98.37	0.75	25	100	2.16	18	0	0	0	d__Bacteria;p__Proteobacteria;c__Alphaproteobacteria;o__Rhodobacterales;f__Rhodobacteraceae;g__Marinovum;s__Marinovum algicola	f__Rhodobacteraceae	4635391	149	50504	169625	0.9107	0.6571	59	-29.81	82.62	BAT	Indian Ocean	ERZ4473907
MALA_SAMN05422117_METAG_BHPHPGMG	91.37	1.89	89.21	1.62	77.78	93.53	2.16	19	0	0	0	d__Bacteria;p__Proteobacteria;c__Alphaproteobacteria;o__Rhodobacterales;f__Rhodobacteraceae;g__Sulfitobacter;s__Sulfitobacter pontiacus	f__Rhodobacteraceae	2892739	486	6993	26546	0.9132	0.6078	32	-26.91	-21.43	BAT	South Atlantic Ocean	ERZ4427682
MALA_SAMN05422120_METAG_BFAJGJDD	80.97	2.62	78.49	1.64	30	83.45	3.6	15	0	0	0	d__Bacteria;p__Proteobacteria;c__Alphaproteobacteria;o__Rhodobacterales;f__Rhodobacteraceae;g__Limimaricola;s__Limimaricola cinnabarinus	f__Rhodobacteraceae	3340864	650	5985	27162	0.8938	0.6668	121	10.0927	-99.2462	BAT	North Pacific Ocean	ERZ4431128
MALA_SAMN05422122_METAG_CKBPOFGO	99.07	0	98.86	0	0	99.28	0	20	0	0	0	d__Bacteria;p__Proteobacteria;c__Alphaproteobacteria;o__Rhodobacterales;f__Rhodobacteraceae;g__Sulfitobacter;s__Sulfitobacter pontiacus	f__Rhodobacteraceae	3227750	24	218043	477237	0.9138	0.6063	53	-27.9783	63.2478	BAT	Indian Ocean	ERZ4499215
MALA_SAMN05422133_METAG_FMDFPNID	63.88	1.39	56.55	0.62	42.86	71.22	2.16	11	0	0	0	d__Bacteria;p__Proteobacteria;c__Alphaproteobacteria;o__Rhodobacterales;f__Rhodobacteraceae;g__Sulfitobacter;s__Sulfitobacter pontiacus	f__Rhodobacteraceae	1887014	589	3359	12412	0.9104	0.6058	134	19.9897	-52.6367	BAT	North Atlantic Ocean	ERZ4459206
MALA_SAMN05422133_METAG_KFHCJPLA	98.47	0.46	99.1	0.93	20	97.84	0	18	0	0	0	d__Bacteria;p__Proteobacteria;c__Alphaproteobacteria;o__Rhodobacterales;f__Rhodobacteraceae;g__Salipiger;s__Salipiger thiooxidans	f__Rhodobacteraceae	5026821	64	133740	397532	0.8874	0.6842	134	19.9897	-52.6367	BAT	North Atlantic Ocean	ERZ4438021
MALA_SAMN05422133_METAG_MPCMMFBL	95.62	1.42	96.29	0.68	50	94.96	2.16	15	0	0	0	d__Bacteria;p__Proteobacteria;c__Alphaproteobacteria;o__Rhodobacterales;f__Rhodobacteraceae;g__Mameliella;s__	f__Rhodobacteraceae	4992172	395	19364	114701	0.8955	0.6501	134	19.9897	-52.6367	BAT	North Atlantic Ocean	ERZ4438066
MALA_SAMN05422136_METAG_EDOMOFKF	47.04	0.58	40.11	0.45	0	53.96	0.72	11	0	0	0	d__Bacteria;p__Proteobacteria;c__Alphaproteobacteria;o__Rhodobacterales;f__Rhodobacteraceae;g__Maritimibacter;s__Maritimibacter alkaliphilus	f__Rhodobacteraceae	1865074	636	2977	15002	0.8965	0.6407	109	18.04	-133.26	BAT	North Pacific Ocean	ERZ4512687
MALA_SAMN05422138_METAG_CJPOHPDO	87.76	2.06	83.42	1.25	81.82	92.09	2.88	16	0	0	0	d__Bacteria;p__Proteobacteria;c__Alphaproteobacteria;o__Rhodobacterales;f__Rhodobacteraceae;g__Sulfitobacter;s__Sulfitobacter pontiacus	f__Rhodobacteraceae	2528997	522	5735	23409	0.913	0.6059	23	-15.83	-33.41	BAT	South Atlantic Ocean	ERZ4445550
MALA_SAMN05422140_METAG_CNMPDOKM	67.9	1.51	68.9	0.86	20	66.91	2.16	16	0	0	0	d__Bacteria;p__Proteobacteria;c__Alphaproteobacteria;o__Rhodobacterales;f__Rhodobacteraceae;g__Maritimibacter;s__Maritimibacter alkaliphilus	f__Rhodobacteraceae	2982827	722	4706	27293	0.9011	0.6413	103	21.0638	-150.319	BAT	North Pacific Ocean	ERZ4492554
MALA_SAMN05422140_METAG_FLANMBNB	73.24	1.44	71.66	0.72	50	74.82	2.16	12	0	0	0	d__Bacteria;p__Proteobacteria;c__Alphaproteobacteria;o__Rhodobacterales;f__Rhodobacteraceae;g__Sulfitobacter;s__Sulfitobacter pontiacus	f__Rhodobacteraceae	2172953	572	4027	12849	0.9062	0.6056	103	21.0638	-150.319	BAT	North Pacific Ocean	ERZ4486198
MALA_SAMN05422140_METAG_HFADAPBO	97.28	5.38	96.01	3.56	35	98.56	7.19	17	0	0	0	d__Bacteria;p__Proteobacteria;c__Alphaproteobacteria;o__Rhodobacterales;f__Rhodobacteraceae;g__Marinovum;s__Marinovum algicola	f__Rhodobacteraceae	4582185	366	18227	57106	0.91	0.6569	103	21.0638	-150.319	BAT	North Pacific Ocean	ERZ4492511
MALA_SAMN05422140_METAG_JIDOJPBB	96.45	1.69	97.22	0.5	20	95.68	2.88	15	0	0	0	d__Bacteria;p__Proteobacteria;c__Alphaproteobacteria;o__Rhodobacterales;f__Rhodobacteraceae;g__Puniceibacterium;s__Puniceibacterium profundi	f__Rhodobacteraceae	4580312	163	45658	163309	0.8995	0.6606	103	21.0638	-150.319	BAT	North Pacific Ocean	ERZ4514463
MALA_SAMN05422140_METAG_LOIBJDFA	98.94	3.4	99.32	0.32	75	98.56	6.47	18	0	0	0	d__Bacteria;p__Proteobacteria;c__Alphaproteobacteria;o__Rhodobacterales;f__Rhodobacteraceae;g__Mameliella;s__	f__Rhodobacteraceae	5323277	85	134026	378776	0.9024	0.6484	103	21.0638	-150.319	BAT	North Pacific Ocean	ERZ4504852
MALA_SAMN05422140_METAG_OCNOBFON	55.74	1.71	56.81	1.98	0	54.68	1.44	11	0	0	0	d__Bacteria;p__Proteobacteria;c__Alphaproteobacteria;o__Rhodobacterales;f__Rhodobacteraceae;g__Arenibacterium;s__Arenibacterium halophilum	f__Rhodobacteraceae	2579685	726	3620	14008	0.9027	0.6308	103	21.0638	-150.319	BAT	North Pacific Ocean	ERZ4520332
MALA_SAMN05422148_METAG_NDJFDIOK	91.42	0.16	97.24	0.32	100	85.61	0	18	1	0	0	d__Bacteria;p__Proteobacteria;c__Alphaproteobacteria;o__Rhodobacterales;f__Rhodobacteraceae;g__Sulfitobacter;s__Sulfitobacter pontiacus	f__Rhodobacteraceae	3235911	65	80503	320865	0.9123	0.6062	65	-30.3327	103.308	BAT	Indian Ocean	ERZ4499824
MALA_SAMN05422149_METAG_IIOEIEOG	51.95	2.3	44.91	0.28	40	58.99	4.32	12	0	0	0	d__Bacteria;p__Proteobacteria;c__Alphaproteobacteria;o__Rhodobacterales;f__Rhodobacteraceae;g__Sulfitobacter;s__Sulfitobacter pontiacus	f__Rhodobacteraceae	1408725	583	2532	6286	0.8985	0.6029	134	19.9897	-52.6367	BAT	North Atlantic Ocean	ERZ4475216
MALA_SAMN05422164_METAG_MNGOKOLB	89.05	1.5	86.01	1.55	62.5	92.09	1.44	17	0	0	0	d__Bacteria;p__Proteobacteria;c__Alphaproteobacteria;o__Rhodobacterales;f__Rhodobacteraceae;g__Sulfitobacter;s__Sulfitobacter pontiacus	f__Rhodobacteraceae	2682624	520	6008	44133	0.9097	0.6053	23	-15.83	-33.41	BAT	South Atlantic Ocean	ERZ4463415
MALA_SAMN05422165_METAG_GNFBKHCM	78.26	2	73.79	1.85	63.64	82.73	2.16	12	0	0	0	d__Bacteria;p__Proteobacteria;c__Alphaproteobacteria;o__Rhodobacterales;f__Rhodobacteraceae;g__Sulfitobacter;s__Sulfitobacter pontiacus	f__Rhodobacteraceae	2391708	558	4709	19541	0.9125	0.6069	50	-33.55	39.89	BAT	Indian Ocean	ERZ4516814
MALA_SAMN05422165_METAG_NBPIDFID	99.74	1.47	99.49	0.78	25	100	2.16	18	0	0	0	d__Bacteria;p__Proteobacteria;c__Alphaproteobacteria;o__Rhodobacterales;f__Rhodobacteraceae;g__Marinovum;s__Marinovum algicola	f__Rhodobacteraceae	4684205	44	158785	544897	0.9129	0.6566	50	-33.55	39.89	BAT	Indian Ocean	ERZ4506393
MALA_SAMN05422166_METAG_MNNNHGFC	77.76	3.64	82.86	1.52	63.64	72.66	5.76	17	0	0	0	d__Bacteria;p__Proteobacteria;c__Alphaproteobacteria;o__Rhodobacterales;f__Rhodobacteraceae;g__Sulfitobacter;s__Sulfitobacter pontiacus	f__Rhodobacteraceae	2754782	553	5735	43941	0.9126	0.6064	43	-32.8128	12.7692	BAT	South Atlantic Ocean	ERZ4521556
MALA_SAMN05422168_METAG_GOCFBEKE	99.32	0.52	99.36	0.32	0	99.28	0.72	20	0	1	0	d__Bacteria;p__Proteobacteria;c__Alphaproteobacteria;o__Rhodobacterales;f__Rhodobacteraceae;g__Sulfitobacter;s__Sulfitobacter pontiacus	f__Rhodobacteraceae	3395694	8	823104	990598	0.9136	0.6057	146	32.0788	-17.2662	BAT	North Atlantic Ocean	ERZ4429678
MALA_SAMN05422169_METAG_BPCBKGGL	97.56	1.96	97.28	1.04	25	97.84	2.88	19	0	0	0	d__Bacteria;p__Proteobacteria;c__Alphaproteobacteria;o__Rhodobacterales;f__Rhodobacteraceae;g__Marinovum;s__Marinovum algicola	f__Rhodobacteraceae	4596840	292	24138	111314	0.9097	0.6571	35	-28.62	-11.8	BAT	South Atlantic Ocean	ERZ4478602
MALA_SAMN05422170_METAG_JEGEACAG	63.32	0.68	56.15	0.64	50	70.5	0.72	10	0	0	0	d__Bacteria;p__Proteobacteria;c__Alphaproteobacteria;o__Rhodobacterales;f__Rhodobacteraceae;g__Sulfitobacter;s__Sulfitobacter pontiacus	f__Rhodobacteraceae	1584382	488	3215	15505	0.9073	0.6053	77	-38.64	150.41	BAT	Indian Ocean	ERZ4519870
MALA_SAMN05422188_METAG_NJHGHIHH	86.28	1.46	90.55	2.2	60	82.01	0.72	17	0	0	0	d__Bacteria;p__Proteobacteria;c__Alphaproteobacteria;o__Rhodobacterales;f__Rhodobacteraceae;g__Sulfitobacter;s__Sulfitobacter pontiacus	f__Rhodobacteraceae	2934127	430	8791	34492	0.9096	0.6075	26	-22.97	-36.95	BAT	South Atlantic Ocean	ERZ4486358
MALA_SAMN05422189_METAG_BDBAKDIJ	87.66	2.46	84.68	1.31	45.45	90.65	3.6	16	0	0	0	d__Bacteria;p__Proteobacteria;c__Alphaproteobacteria;o__Rhodobacterales;f__Rhodobacteraceae;g__Sulfitobacter;s__Sulfitobacter pontiacus	f__Rhodobacteraceae	2707817	516	6139	23672	0.9097	0.6062	82	-25.49	-179.52	BAT	South Pacific Ocean	ERZ4428301
MALA_SAMN05422189_METAG_NKDKEALA	61.18	1.21	58.34	0.98	16.67	64.03	1.44	13	0	0	0	d__Bacteria;p__Proteobacteria;c__Alphaproteobacteria;o__Rhodobacterales;f__Rhodobacteraceae;g__Marinovum;s__Marinovum algicola	f__Rhodobacteraceae	2826207	802	3637	21703	0.8972	0.6524	82	-25.49	-179.52	BAT	South Pacific Ocean	ERZ4473780
MALA_SAMN05422194_METAG_OFJPKAHM	61.29	1.58	59.27	0.99	50	63.31	2.16	12	0	0	0	d__Bacteria;p__Proteobacteria;c__Alphaproteobacteria;o__Rhodobacterales;f__Rhodobacteraceae;g__Sulfitobacter;s__Sulfitobacter pontiacus	f__Rhodobacteraceae	1655249	497	3463	14995	0.9032	0.6032	35	-28.62	-11.8	BAT	South Atlantic Ocean	ERZ4502071
MALA_SAMN05422195_METAG_NEANBIPH	99.32	0.52	99.36	0.32	0	99.28	0.72	20	0	0	0	d__Bacteria;p__Proteobacteria;c__Alphaproteobacteria;o__Rhodobacterales;f__Rhodobacteraceae;g__Sulfitobacter;s__Sulfitobacter pontiacus	f__Rhodobacteraceae	3395881	8	825199	990586	0.914	0.6057	146	32.0788	-17.2662	BAT	North Atlantic Ocean	ERZ4478293
MARD_SAMN02440961_SAGS_MMP02440961	60.82	3.04	59.05	3.91	66.67	62.59	2.16	14	1	0	0	d__Bacteria;p__Proteobacteria;c__Alphaproteobacteria;o__Rhodobacterales;f__Rhodobacteraceae;g__MED-G52;s__	f__Rhodobacteraceae	1742668	157	43249	132181	0.9233	0.3911	KN192-5-11	-12.49	-4.99	EPI	North Atlantic Ocean	ARSS00000000.1
MARD_SAMN02441634_SAGS_MMP02441634	79.38	2.15	83.94	1.43	90	74.82	2.88	17	2	0	0	d__Bacteria;p__Proteobacteria;c__Alphaproteobacteria;o__Rhodobacterales;f__Rhodobacteraceae;g__Amylibacter;s__Amylibacter sp000153745	f__Rhodobacteraceae	1967776	46	163668	411663	0.9221	0.3669		43.84	-69.64	EPI	North Atlantic Ocean	ARST00000000.1
NSEA_SAMEA5403550_METAG_20120412B12G0	61.58	2.5	69.21	2.12	14.29	53.96	2.88	11	0	0	0	d__Bacteria;p__Proteobacteria;c__Alphaproteobacteria;o__Rhodobacterales;f__Rhodobacteraceae;g__Sulfitobacter;s__	f__Rhodobacteraceae	3681588	762	5082	20925	0.8963	0.576		54.17	7.9	EPI	North Atlantic Ocean	ERZ815398
NSEA_SAMEA5403686_METAG_20100408B26G1	61.03	3.07	68.09	1.81	57.14	53.96	4.32	13	0	0	0	d__Bacteria;p__Proteobacteria;c__Alphaproteobacteria;o__Rhodobacterales;f__Rhodobacteraceae;g__Planktomarina;s__	f__Rhodobacteraceae	1517734	285	5670	23701	0.917	0.5409		54.17	7.9	EPI	North Atlantic Ocean	ERZ813378
NSEA_SAMEA5403722_METAG_20100408B75G1	99.4	1.13	98.81	1.54	66.67	100	0.72	19	0	0	0	d__Bacteria;p__Proteobacteria;c__Alphaproteobacteria;o__Rhodobacterales;f__Rhodobacteraceae;g__Amylibacter;s__Amylibacter sp002469545	f__Rhodobacteraceae	2663045	89	44765	140264	0.9153	0.4829		54.17	7.9	EPI	North Atlantic Ocean	ERZ813414
NSEA_SAMEA5403854_METAG_20100423B54G1	98.55	0.56	97.82	0.4	50	99.28	0.72	18	0	0	0	d__Bacteria;p__Proteobacteria;c__Alphaproteobacteria;o__Rhodobacterales;f__Rhodobacteraceae;g__Ascidiaceihabitans;s__Ascidiaceihabitans sp002478745	f__Rhodobacteraceae	2725257	75	64741	203018	0.9068	0.5154		54.17	7.9	EPI	North Atlantic Ocean	ERZ813549
NSEA_SAMEA5404052_METAG_20100511B77G0	99.17	0.38	98.34	0.04	0	100	0.72	20	1	0	0	d__Bacteria;p__Proteobacteria;c__Alphaproteobacteria;o__Rhodobacterales;f__Rhodobacteraceae;g__Planktomarina;s__Planktomarina temperata	f__Rhodobacteraceae	2554218	98	41740	174072	0.9235	0.5521		54.17	7.9	EPI	North Atlantic Ocean	ERZ813749
NSEA_SAMEA5404292_METAG_20110324B75G1	89.81	0.84	84.66	1.67	75	94.96	0	18	3	1	0	d__Bacteria;p__Proteobacteria;c__Alphaproteobacteria;o__Rhodobacterales;f__Rhodobacteraceae;g__GCA-2697345;s__GCA-2697345 sp002697345	f__Rhodobacteraceae	2264171	167	25623	181611	0.9126	0.3823		54.17	7.9	EPI	North Atlantic Ocean	ERZ813975
NSEA_SAMEA5404367_METAG_20110331B17G1	92.63	2.39	92.45	1.9	58.33	92.81	2.88	18	0	0	0	d__Bacteria;p__Proteobacteria;c__Alphaproteobacteria;o__Rhodobacterales;f__Rhodobacteraceae;g__Yoonia;s__Yoonia sp002378665	f__Rhodobacteraceae	2763163	414	7882	31474	0.921	0.5553		54.17	7.9	EPI	North Atlantic Ocean	ERZ814052
NSEA_SAMEA5404422_METAG_20110404B13G1	57.15	2.43	58.18	1.98	11.11	56.12	2.88	12	0	0	0	d__Bacteria;p__Proteobacteria;c__Alphaproteobacteria;o__Rhodobacterales;f__Rhodobacteraceae;g__Octadecabacter;s__	f__Rhodobacteraceae	2080780	475	4467	20785	0.913	0.5751		54.17	7.9	EPI	North Atlantic Ocean	ERZ814106
NSEA_SAMEA5404440_METAG_20110404B29G1	97.92	1.56	96.56	0.23	75	99.28	2.88	20	0	0	0	d__Bacteria;p__Proteobacteria;c__Alphaproteobacteria;o__Rhodobacterales;f__Rhodobacteraceae;g__Sulfitobacter;s__	f__Rhodobacteraceae	4376818	253	23569	102025	0.9037	0.569		54.17	7.9	EPI	North Atlantic Ocean	ERZ814123
NSEA_SAMEA5404734_METAG_20110428B29G1	87.76	0.82	89.18	0.91	20	86.33	0.72	16	0	0	0	d__Bacteria;p__Proteobacteria;c__Alphaproteobacteria;o__Rhodobacterales;f__Rhodobacteraceae;g__GCA-002705045;s__	c__Alphaproteobacteria	2295602	205	15279	66042	0.9048	0.3845		54.17	7.9	EPI	North Atlantic Ocean	ERZ814418
NSEA_SAMEA5404848_METAG_20110506B63G1	93.62	1.16	90.84	0.87	100	96.4	1.44	17	0	0	0	d__Bacteria;p__Proteobacteria;c__Alphaproteobacteria;o__Rhodobacterales;f__Rhodobacteraceae;g__Amylibacter;s__Amylibacter sp000153745	f__Rhodobacteraceae	2139048	143	28102	102335	0.9303	0.3716		54.17	7.9	EPI	North Atlantic Ocean	ERZ814533
NSEA_SAMEA5405004_METAG_20110516B1G1	96.92	0.44	96	0.16	0	97.84	0.72	17	0	0	0	d__Bacteria;p__Proteobacteria;c__Alphaproteobacteria;o__Rhodobacterales;f__Rhodobacteraceae;g__Tateyamaria;s__Tateyamaria sp003445215	f__Rhodobacteraceae	3343844	106	66724	271549	0.8672	0.4451		54.17	7.9	EPI	North Atlantic Ocean	ERZ814715
NSEA_SAMEA5405066_METAG_20110516B8G1	36.34	0.17	72.68	0.34	50	0	0	15	0	0	0	d__Bacteria;p__Proteobacteria;c__Alphaproteobacteria;o__Rhodobacterales;f__Rhodobacteraceae;g__Yoonia;s__	f__Rhodobacteraceae	3148077	468	8071	63908	0.9125	0.5534		54.17	7.9	EPI	North Atlantic Ocean	ERZ814779
NSEA_SAMEA5405089_METAG_20110519B25G1	94.58	4.97	95.62	2.76	66.67	93.53	7.19	17	0	0	0	d__Bacteria;p__Proteobacteria;c__Alphaproteobacteria;o__Rhodobacterales;f__Rhodobacteraceae;g__Tateyamaria;s__	f__Rhodobacteraceae	4045827	337	17099	54162	0.9112	0.5805		54.17	7.9	EPI	North Atlantic Ocean	ERZ814802
NSEA_SAMEA5405105_METAG_20110519B4G1	74.28	2.47	76.62	2.07	100	71.94	2.88	11	0	0	0	d__Bacteria;p__Proteobacteria;c__Alphaproteobacteria;o__Rhodobacterales;f__Rhodobacteraceae;g__Yoonia;s__	f__Rhodobacteraceae	2857765	377	9409	30224	0.9155	0.5517		54.17	7.9	EPI	North Atlantic Ocean	ERZ814822
NSEA_SAMEA5405177_METAG_20110523B15G2	52.2	5.4	55.48	4.33	91.67	48.92	6.47	12	0	0	0	d__Bacteria;p__Proteobacteria;c__Alphaproteobacteria;o__Rhodobacterales;f__Rhodobacteraceae;g__Planktomarina;s__	f__Rhodobacteraceae	1395930	211	7954	32778	0.9028	0.5328		54.17	7.9	EPI	North Atlantic Ocean	ERZ814898
NSEA_SAMEA5405243_METAG_20110523B85G1	91.01	1.42	94.25	2.13	18.18	87.77	0.72	19	0	0	0	d__Bacteria;p__Proteobacteria;c__Alphaproteobacteria;o__Rhodobacterales;f__Rhodobacteraceae;g__Sulfitobacter;s__Sulfitobacter sp017854675	f__Rhodobacteraceae	3730895	121	44932	143883	0.9156	0.5745		54.17	7.9	EPI	North Atlantic Ocean	ERZ814967
NSEA_SAMEA5405253_METAG_20110523B97G1	98.73	0.84	98.18	0.24	100	99.28	1.44	19	0	0	0	d__Bacteria;p__Proteobacteria;c__Alphaproteobacteria;o__Rhodobacterales;f__Rhodobacteraceae;g__Planktotalea;s__Planktotalea sp018607995	f__Rhodobacteraceae	3211555	94	54855	219339	0.8938	0.5328		54.17	7.9	EPI	North Atlantic Ocean	ERZ814978
NSEA_SAMEA5405382_METAG_20110530B22G1	93.51	1.56	93.49	1.67	88.89	93.53	1.44	17	0	0	0	d__Bacteria;p__Proteobacteria;c__Alphaproteobacteria;o__Rhodobacterales;f__Rhodobacteraceae;g__CPC320;s__CPC320 sp002684375	f__Rhodobacteraceae	3711241	306	16025	78281	0.8714	0.5239		54.17	7.9	EPI	North Atlantic Ocean	ERZ815114
NSEA_SAMEA5405425_METAG_20110530B77G1	86.78	1.38	89.4	1.32	60	84.17	1.44	18	0	0	0	d__Bacteria;p__Proteobacteria;c__Alphaproteobacteria;o__Rhodobacterales;f__Rhodobacteraceae;g__Amylibacter;s__Amylibacter sp905182285	f__Rhodobacteraceae	2132941	144	20682	92926	0.9253	0.3586		54.17	7.9	EPI	North Atlantic Ocean	ERZ815161
NSEA_SAMEA5405462_METAG_20120308B15G2	56.28	0.78	44.2	0.85	87.5	68.35	0.72	9	0	0	0	d__Bacteria;p__Proteobacteria;c__Alphaproteobacteria;o__Rhodobacterales;f__Rhodobacteraceae;g__GCA-002712045;s__GCA-002712045 sp002683355	f__Rhodobacteraceae	1063201	168	7477	34304	0.932	0.3755		54.17	7.9	EPI	North Atlantic Ocean	ERZ815196
NSEA_SAMEA5405555_METAG_20120405B124G0	94.91	0	94.14	0	0	95.68	0	18	0	0	0	d__Bacteria;p__Proteobacteria;c__Alphaproteobacteria;o__Rhodobacterales;f__Rhodobacteraceae;g__UBA10365;s__UBA10365 sp003536295	f__Rhodobacteraceae	2195916	102	45367	183626	0.9055	0.5102		54.17	7.9	EPI	North Atlantic Ocean	ERZ815289
NSEA_SAMEA5405574_METAG_20120405B28G0	65.42	0.46	64.66	0.21	100	66.19	0.72	13	0	0	0	d__Bacteria;p__Proteobacteria;c__Alphaproteobacteria;o__Rhodobacterales;f__Rhodobacteraceae;g__WLWX01;s__	f__Rhodobacteraceae	2273134	494	4721	16583	0.9084	0.6001		54.17	7.9	EPI	North Atlantic Ocean	ERZ815311
NSEA_SAMEA5405578_METAG_20120405B34G1	82.3	3.42	80.43	2.53	80	84.17	4.32	12	0	0	0	d__Bacteria;p__Proteobacteria;c__Alphaproteobacteria;o__Rhodobacterales;f__Rhodobacteraceae;g__Lentibacter;s__Lentibacter algarum	f__Rhodobacteraceae	2222626	422	5785	24700	0.9158	0.5613		54.17	7.9	EPI	North Atlantic Ocean	ERZ815315
NSEA_SAMEA5405686_METAG_20120412B42G1	76.99	1	79.16	1.28	75	74.82	0.72	13	0	0	0	d__Bacteria;p__Proteobacteria;c__Alphaproteobacteria;o__Rhodobacterales;f__Rhodobacteraceae;g__Roseovarius;s__	f__Rhodobacteraceae	2735934	462	6638	22521	0.9043	0.6415		54.17	7.9	EPI	North Atlantic Ocean	ERZ815433
NSEA_SAMEA5405691_METAG_20120412B49G0	85.34	2.88	84.34	2.17	53.33	86.33	3.6	18	0	0	0	d__Bacteria;p__Proteobacteria;c__Alphaproteobacteria;o__Rhodobacterales;f__Rhodobacteraceae;g__Flavimaricola;s__	f__Rhodobacteraceae	2643456	424	7183	29344	0.9242	0.6853		54.17	7.9	EPI	North Atlantic Ocean	ERZ815438
NSEA_SAMEA5405694_METAG_20120412B54G1	43.74	0.36	31.37	0	0	56.12	0.72	10	0	0	0	d__Bacteria;p__Proteobacteria;c__Alphaproteobacteria;o__Rhodobacterales;f__Rhodobacteraceae;g__Monaibacterium;s__	c__Alphaproteobacteria	1108728	96	16374	38678	0.9126	0.5861		54.17	7.9	EPI	North Atlantic Ocean	ERZ815441
NSEA_SAMEA5405711_METAG_20120412B67G0	96.06	2.4	95	2.64	60	97.12	2.16	19	0	0	0	d__Bacteria;p__Proteobacteria;c__Alphaproteobacteria;o__Rhodobacterales;f__Rhodobacteraceae;g__Sulfitobacter;s__Sulfitobacter litoralis	f__Rhodobacteraceae	3096690	282	13961	68584	0.9109	0.5888		54.17	7.9	EPI	North Atlantic Ocean	ERZ815458
NSEA_SAMEA5405941_METAG_20120503B5G4	74.29	0.49	80.96	0.98	8.33	67.63	0	16	1	0	0	d__Bacteria;p__Proteobacteria;c__Alphaproteobacteria;o__Rhodobacterales;f__Rhodobacteraceae;g__Planktomarina;s__	f__Rhodobacteraceae	2180819	133	30222	105180	0.898	0.5322		54.17	7.9	EPI	North Atlantic Ocean	ERZ815703
NSEA_SAMEA5406019_METAG_20120510B27G1	55.39	1.73	61.14	2.74	50	49.64	0.72	11	0	0	0	d__Bacteria;p__Proteobacteria;c__Alphaproteobacteria;o__Rhodobacterales;f__Rhodobacteraceae;g__Planktomarina;s__Planktomarina sp905182425	f__Rhodobacteraceae	1932165	432	4674	18256	0.8847	0.4534		54.17	7.9	EPI	North Atlantic Ocean	ERZ815784
NSEA_SAMEA5406059_METAG_20120510B64G1	91	0.61	88.47	1.22	60	93.53	0	18	0	0	0	d__Bacteria;p__Proteobacteria;c__Alphaproteobacteria;o__Rhodobacterales;f__Rhodobacteraceae;g__Planktomarina;s__Planktomarina sp017856985	f__Rhodobacteraceae	2511163	185	24576	139545	0.9099	0.4412		54.17	7.9	EPI	North Atlantic Ocean	ERZ815825
NSEA_SAMEA5406367_METAG_20160316B26G1	87.95	1.51	85.25	2.3	93.33	90.65	0.72	19	0	0	0	d__Bacteria;p__Proteobacteria;c__Alphaproteobacteria;o__Rhodobacterales;f__Rhodobacteraceae;g__Amylibacter;s__Amylibacter sp900197625	f__Rhodobacteraceae	2099698	173	19690	219589	0.9288	0.3692		54.17	7.9	EPI	North Atlantic Ocean	ERZ816146
NSEA_SAMEA5406739_METAG_20160419B37G1	98.64	0.73	98.72	0.02	0	98.56	1.44	20	0	0	0	d__Bacteria;p__Proteobacteria;c__Alphaproteobacteria;o__Rhodobacterales;f__Rhodobacteraceae;g__Sulfitobacter;s__Sulfitobacter sp013282155	f__Rhodobacteraceae	3464045	41	149169	423315	0.9079	0.5824		54.17	7.9	EPI	North Atlantic Ocean	ERZ816541
NSEA_SAMEA5406874_METAG_20160426B44G1	86.04	0.8	84.3	0.16	0	87.77	1.44	17	0	0	0	d__Bacteria;p__Proteobacteria;c__Alphaproteobacteria;o__Rhodobacterales;f__Rhodobacteraceae;g__Planktotalea;s__Planktotalea frisia	f__Rhodobacteraceae	2821701	213	18892	59729	0.9201	0.5388		54.17	7.9	EPI	North Atlantic Ocean	ERZ816682
NSEA_SAMEA5406975_METAG_20160502B34G1	61.7	0.72	64.41	0.72	75	58.99	0.72	14	0	0	0	d__Bacteria;p__Proteobacteria;c__Alphaproteobacteria;o__Rhodobacterales;f__Rhodobacteraceae;g__Ascidiaceihabitans;s__Ascidiaceihabitans sp018647275	f__Rhodobacteraceae	2017126	285	8785	48008	0.8829	0.5105		54.17	7.9	EPI	North Atlantic Ocean	ERZ816789
NSEA_SAMEA5407095_METAG_20160512B25G4	95.8	1.55	94.47	1.66	28.57	97.12	1.44	19	0	0	0	d__Bacteria;p__Proteobacteria;c__Alphaproteobacteria;o__Rhodobacterales;f__Rhodobacteraceae;g__Amylibacter;s__Amylibacter sp002387535	f__Rhodobacteraceae	3249442	167	33394	130998	0.9175	0.5306		54.17	7.9	EPI	North Atlantic Ocean	ERZ816928
NSEA_SAMEA5407101_METAG_20160512B27G4	96.81	0.56	94.34	0.4	66.67	99.28	0.72	16	0	0	0	d__Bacteria;p__Proteobacteria;c__Alphaproteobacteria;o__Rhodobacterales;f__Rhodobacteraceae;g__LGRT01;s__LGRT01 sp001642945	f__Rhodobacteraceae	2636508	145	33226	116541	0.9	0.515		54.17	7.9	EPI	North Atlantic Ocean	ERZ816940
NSEA_SAMEA5407157_METAG_20160512B5G6	96.42	1.88	95.72	2.32	91.67	97.12	1.44	18	0	0	0	d__Bacteria;p__Proteobacteria;c__Alphaproteobacteria;o__Rhodobacterales;f__Rhodobacteraceae;g__Tateyamaria;s__Tateyamaria sp018668195	f__Rhodobacteraceae	3157193	335	11862	41599	0.8879	0.5456		54.17	7.9	EPI	North Atlantic Ocean	ERZ817034
NSEA_SAMEA5407188_METAG_20160512B7G10	96.74	0.1	95.63	0.2	0	97.84	0	19	0	0	0	d__Bacteria;p__Proteobacteria;c__Alphaproteobacteria;o__Rhodobacterales;f__Rhodobacteraceae;g__Planktomarina;s__Planktomarina sp905182455	f__Rhodobacteraceae	3018224	83	114268	310510	0.8887	0.5123		54.17	7.9	EPI	North Atlantic Ocean	ERZ817059
NSEA_SAMEA5407189_METAG_20160512B7G7	97.26	1.02	95.25	1.32	0	99.28	0.72	18	0	0	1	d__Bacteria;p__Proteobacteria;c__Alphaproteobacteria;o__Rhodobacterales;f__Rhodobacteraceae;g__CPC320;s__CPC320 sp002336405	f__Rhodobacteraceae	4149834	275	23946	107449	0.8589	0.5209		54.17	7.9	EPI	North Atlantic Ocean	ERZ817064
NSEA_SAMEA5407231_METAG_20160517B25G4	88.84	2.34	85.59	1.8	33.33	92.09	2.88	17	0	0	0	d__Bacteria;p__Proteobacteria;c__Alphaproteobacteria;o__Rhodobacterales;f__Rhodobacteraceae;g__Pikeienuella;s__	c__Alphaproteobacteria	4121918	555	9402	30160	0.9031	0.5728		54.17	7.9	EPI	North Atlantic Ocean	ERZ817107
TARA_SAMEA2591057_METAG_BGGHCCFF	85.71	1.36	81.48	2	25	89.93	0.72	13	0	0	0	d__Bacteria;p__Proteobacteria;c__Alphaproteobacteria;o__Rhodobacterales;f__Rhodobacteraceae;g__CACIJG01;s__CACIJG01 sp003331935	c__Alphaproteobacteria	1710009	176	29793	214870	0.9425	0.372	TARA_007	37.051	1.9378	EPI	Mediterranean Sea	ERZ4472263
TARA_SAMEA2591057_METAG_BPADKHOK	83.94	1.5	86.59	2.27	0	81.29	0.72	15	0	0	0	d__Bacteria;p__Proteobacteria;c__Alphaproteobacteria;o__Rhodobacterales;f__Rhodobacteraceae;g__MED-G52;s__MED-G52 sp001627375	f__Rhodobacteraceae	2057171	81	44328	112884	0.9333	0.395	TARA_007	37.051	1.9378	EPI	Mediterranean Sea	ERZ4507837
TARA_SAMEA2591057_METAG_FACFLIHF	91.74	0.72	89.96	0.72	75	93.53	0.72	16	0	0	0	d__Bacteria;p__Proteobacteria;c__Alphaproteobacteria;o__Rhodobacterales;f__Rhodobacteraceae;g__MED-G52;s__MED-G52 sp002457055	f__Rhodobacteraceae	2228661	69	82855	238840	0.9219	0.4045	TARA_007	37.051	1.9378	EPI	Mediterranean Sea	ERZ4488216
TARA_SAMEA2591057_METAG_NMGAKGJM	60.34	1.4	52.33	0.63	50	68.35	2.16	5	0	0	0	d__Bacteria;p__Proteobacteria;c__Alphaproteobacteria;o__Rhodobacterales;f__Rhodobacteraceae;g__MED-G52;s__MED-G52 sp902602765	f__Rhodobacteraceae	1142931	284	4575	48352	0.9011	0.4022	TARA_007	37.051	1.9378	EPI	Mediterranean Sea	ERZ4472808
TARA_SAMEA2591057_METAG_PNLDACAH	70.56	0.86	69.89	1.72	75	71.22	0	6	0	0	0	d__Bacteria;p__Proteobacteria;c__Alphaproteobacteria;o__Rhodobacterales;f__Rhodobacteraceae;g__LGRT01;s__LGRT01 sp016778765	f__Rhodobacteraceae	2071962	402	5820	35823	0.9002	0.5129	TARA_007	37.051	1.9378	EPI	Mediterranean Sea	ERZ4492180
TARA_SAMEA2591074_METAG_APBOFOBA	92.01	0.17	89.06	0.34	0	94.96	0	12	0	1	0	d__Bacteria;p__Proteobacteria;c__Alphaproteobacteria;o__Rhodobacterales;f__Rhodobacteraceae;g__MED-G52;s__MED-G52 sp003332035	f__Rhodobacteraceae	2150883	214	18998	72454	0.922	0.3992	TARA_007	37.0541	1.9478	EPI	Mediterranean Sea	ERZ4510600
TARA_SAMEA2591074_METAG_EDLHJOLB	78.1	1.92	78.49	0.96	87.5	77.7	2.88	13	0	0	0	d__Bacteria;p__Proteobacteria;c__Alphaproteobacteria;o__Rhodobacterales;f__Rhodobacteraceae;g__LGRT01;s__LGRT01 sp001642945	f__Rhodobacteraceae	2396870	447	6434	29203	0.8937	0.5154	TARA_007	37.0541	1.9478	EPI	Mediterranean Sea	ERZ4509010
TARA_SAMEA2591074_METAG_KCLMPPKO	78.56	0.54	74.4	1.08	80	82.73	0	10	0	0	0	d__Bacteria;p__Proteobacteria;c__Alphaproteobacteria;o__Rhodobacterales;f__Rhodobacteraceae;g__MED-G52;s__MED-G52 sp902554885	f__Rhodobacteraceae	1573893	333	6303	27296	0.922	0.4021	TARA_007	37.0541	1.9478	EPI	Mediterranean Sea	ERZ4508990
TARA_SAMEA2591074_METAG_MMNGHOGL	84.88	0.05	84.88	0.1	100	84.89	0	15	0	0	0	d__Bacteria;p__Proteobacteria;c__Alphaproteobacteria;o__Rhodobacterales;f__Rhodobacteraceae;g__Amylibacter;s__Amylibacter sp900197625	f__Rhodobacteraceae	1821751	205	14103	49764	0.9258	0.3643	TARA_007	37.0541	1.9478	EPI	Mediterranean Sea	ERZ4467678
TARA_SAMEA2591074_METAG_OFMKNABH	71.42	0.94	73.07	1.16	80	69.78	0.72	11	0	0	0	d__Bacteria;p__Proteobacteria;c__Alphaproteobacteria;o__Rhodobacterales;f__Rhodobacteraceae;g__MED-G52;s__MED-G52 sp002457055	f__Rhodobacteraceae	1621453	307	6507	21652	0.9329	0.4055	TARA_007	37.0541	1.9478	EPI	Mediterranean Sea	ERZ4496475
TARA_SAMEA2591084_METAG_KJNFCCLB	86.78	0.64	84.35	0.57	40	89.21	0.72	14	0	0	0	d__Bacteria;p__Proteobacteria;c__Alphaproteobacteria;o__Rhodobacterales;f__Rhodobacteraceae;g__LGRT01;s__LGRT01 sp016778765	f__Rhodobacteraceae	2355386	248	14423	73792	0.8749	0.5167	TARA_023	42.2038	17.715	EPI	Mediterranean Sea	ERZ4512586
TARA_SAMEA2591084_METAG_PCHHHJGD	93.72	0.56	91.03	0.4	0	96.4	0.72	15	0	1	0	d__Bacteria;p__Proteobacteria;c__Alphaproteobacteria;o__Rhodobacterales;f__Rhodobacteraceae;g__CACIJG01;s__CACIJG01 sp003331935	c__Alphaproteobacteria	1766893	125	30402	160963	0.942	0.3728	TARA_023	42.2038	17.715	EPI	Mediterranean Sea	ERZ4512544
TARA_SAMEA2591098_METAG_HDMIBBNK	67.91	0.84	62.45	0.95	75	73.38	0.72	4	0	0	0	d__Bacteria;p__Proteobacteria;c__Alphaproteobacteria;o__Rhodobacterales;f__Rhodobacteraceae;g__MED-G52;s__MED-G52 sp003332035	f__Rhodobacteraceae	1488619	335	5280	35425	0.9323	0.399	TARA_023	42.1735	17.7252	EPI	Mediterranean Sea	ERZ4500009
TARA_SAMEA2591098_METAG_OOHHFBGP	92.54	1.21	90.85	1.7	81.82	94.24	0.72	13	0	0	0	d__Bacteria;p__Proteobacteria;c__Alphaproteobacteria;o__Rhodobacterales;f__Rhodobacteraceae;g__LGRT01;s__LGRT01 sp016778765	f__Rhodobacteraceae	2543852	248	16438	74142	0.8952	0.5134	TARA_023	42.1735	17.7252	EPI	Mediterranean Sea	ERZ4432542
TARA_SAMEA2591108_METAG_HOFPGFAI	86.93	4.22	83.93	4.13	85.71	89.93	4.32	13	0	0	0	d__Bacteria;p__Proteobacteria;c__Alphaproteobacteria;o__Rhodobacterales;f__Rhodobacteraceae;g__CACIJG01;s__CACIJG01 sp003331935	c__Alphaproteobacteria	1702142	148	20209	104396	0.9379	0.3712	TARA_030	33.9179	32.898	EPI	Mediterranean Sea	ERZ4487861
TARA_SAMEA2591108_METAG_MPABMJKN	58.85	1.96	57.27	1.03	83.33	60.43	2.88	6	0	0	0	d__Bacteria;p__Proteobacteria;c__Alphaproteobacteria;o__Rhodobacterales;f__Rhodobacteraceae;g__LGRT01;s__LGRT01 sp016778765	f__Rhodobacteraceae	1688344	373	4909	20628	0.8901	0.5151	TARA_030	33.9179	32.898	EPI	Mediterranean Sea	ERZ4517427
TARA_SAMEA2591122_METAG_FAJBAOIG	74.17	3.6	73.52	2.87	45.45	74.82	4.32	9	0	0	0	d__Bacteria;p__Proteobacteria;c__Alphaproteobacteria;o__Rhodobacterales;f__Rhodobacteraceae;g__CACIJG01;s__CACIJG01 sp003331935	c__Alphaproteobacteria	1413336	296	5956	24030	0.9452	0.3707	TARA_030	33.9235	32.8118	EPI	Mediterranean Sea	ERZ4466803
TARA_SAMEA2591122_METAG_GMKELHGK	76.32	0.34	74.94	0.67	0	77.7	0	11	0	0	0	d__Bacteria;p__Proteobacteria;c__Alphaproteobacteria;o__Rhodobacterales;f__Rhodobacteraceae;g__LFER01;s__LFER01 sp902633655	f__Rhodobacteraceae	2523182	545	5308	26878	0.8401	0.4329	TARA_030	33.9235	32.8118	EPI	Mediterranean Sea	ERZ4493218
TARA_SAMEA2591122_METAG_OJDEIDPD	70.55	0.46	76.35	0.91	50	64.75	0	9	0	0	0	d__Bacteria;p__Proteobacteria;c__Alphaproteobacteria;o__Rhodobacterales;f__Rhodobacteraceae;g__MED-G52;s__MED-G52 sp902554885	f__Rhodobacteraceae	1667305	271	7143	22299	0.925	0.4011	TARA_030	33.9235	32.8118	EPI	Mediterranean Sea	ERZ4472632
TARA_SAMEA2591122_METAG_PAEKOHII	89.74	2.9	88.1	1.48	62.5	91.37	4.32	12	0	0	0	d__Bacteria;p__Proteobacteria;c__Alphaproteobacteria;o__Rhodobacterales;f__Rhodobacteraceae;g__GCA-002705045;s__	c__Alphaproteobacteria	2088232	342	7077	35069	0.9037	0.3855	TARA_030	33.9235	32.8118	EPI	Mediterranean Sea	ERZ4516048
TARA_SAMEA2591132_METAG_EGHJBNCP	94.38	1.6	93.07	1.05	16.67	95.68	2.16	15	0	0	0	d__Bacteria;p__Proteobacteria;c__Alphaproteobacteria;o__Rhodobacterales;f__Rhodobacteraceae;g__Salipiger;s__Salipiger marinus	f__Rhodobacteraceae	4369441	662	8607	38828	0.9133	0.671	TARA_030	33.9235	32.8118	EPI	Mediterranean Sea	ERZ4463339
TARA_SAMEA2619376_METAG_BBLNDJBH	95.22	1.18	92.6	0.93	50	97.84	1.44	14	0	0	0	d__Bacteria;p__Proteobacteria;c__Alphaproteobacteria;o__Rhodobacterales;f__Rhodobacteraceae;g__GCA-002705045;s__GCA-002705045 sp002705045	c__Alphaproteobacteria	2118155	306	9177	44611	0.9143	0.3808	TARA_004	36.5533	-6.5669	EPI	North Atlantic Ocean	ERZ4436152
TARA_SAMEA2619376_METAG_CEOLAEFM	79.46	0.73	74.03	0.02	100	84.89	1.44	10	0	0	0	d__Bacteria;p__Proteobacteria;c__Alphaproteobacteria;o__Rhodobacterales;f__Rhodobacteraceae;g__MED-G52;s__MED-G52 sp902602765	f__Rhodobacteraceae	1620344	170	15637	58683	0.8759	0.4007	TARA_004	36.5533	-6.5669	EPI	North Atlantic Ocean	ERZ4448188
TARA_SAMEA2619376_METAG_FDOFCODD	25	2.58	50	5.17	0	0	0	7	0	0	0	d__Bacteria;p__Proteobacteria;c__Alphaproteobacteria;o__Rhodobacterales;f__Rhodobacteraceae;g__CACIIZ01;s__	k__Bacteria	859911	242	3576	11982	0.93	0.2957	TARA_004	36.5533	-6.5669	EPI	North Atlantic Ocean	ERZ4515039
TARA_SAMEA2619376_METAG_OFFJAMHA	62.5	1.66	67.44	1.87	26.67	57.55	1.44	8	0	0	0	d__Bacteria;p__Proteobacteria;c__Alphaproteobacteria;o__Rhodobacterales;f__Rhodobacteraceae;g__MED-G52;s__MED-G52 sp003332035	f__Rhodobacteraceae	1460934	280	6509	45217	0.9314	0.396	TARA_004	36.5533	-6.5669	EPI	North Atlantic Ocean	ERZ4487117
TARA_SAMEA2619399_METAG_ENMNKKCP	86.46	1.46	87.32	1.47	16.67	85.61	1.44	14	0	0	0	d__Bacteria;p__Proteobacteria;c__Alphaproteobacteria;o__Rhodobacterales;f__Rhodobacteraceae;g__CACIIZ01;s__CACIIZ01 sp002699695	c__Alphaproteobacteria	1931286	259	10337	65118	0.9164	0.3757	TARA_004	36.5533	-6.5669	EPI	North Atlantic Ocean	ERZ4516140
TARA_SAMEA2619399_METAG_HINFMLFK	60.69	0.74	63.11	0.77	50	58.27	0.72	10	0	0	0	d__Bacteria;p__Proteobacteria;c__Alphaproteobacteria;o__Rhodobacterales;f__Rhodobacteraceae;g__GCA-002712045;s__GCA-002712045 sp002712045	f__Rhodobacteraceae	1676931	283	7589	36564	0.9336	0.3776	TARA_004	36.5533	-6.5669	EPI	North Atlantic Ocean	ERZ4495400
TARA_SAMEA2619399_METAG_LNGDGODN	68.2	0	63.75	0	0	72.66	0	8	0	0	0	d__Bacteria;p__Proteobacteria;c__Alphaproteobacteria;o__Rhodobacterales;f__Rhodobacteraceae;g__CACKLF01;s__CACKLF01 sp002725175	c__Alphaproteobacteria	1321070	216	8776	45665	0.9258	0.3718	TARA_004	36.5533	-6.5669	EPI	North Atlantic Ocean	ERZ4516501
TARA_SAMEA2619399_METAG_OKPAFELB	84.98	0.55	84.34	0.38	33.33	85.61	0.72	10	0	0	0	d__Bacteria;p__Proteobacteria;c__Alphaproteobacteria;o__Rhodobacterales;f__Rhodobacteraceae;g__MED-G52;s__MED-G52 sp003332035	f__Rhodobacteraceae	1766910	176	16651	50066	0.9283	0.3955	TARA_004	36.5533	-6.5669	EPI	North Atlantic Ocean	ERZ4430698
TARA_SAMEA2619531_METAG_DGCHEAEP	91.64	0	89.74	0	0	93.53	0	15	0	0	0	d__Bacteria;p__Proteobacteria;c__Alphaproteobacteria;o__Rhodobacterales;f__Rhodobacteraceae;g__MED-G52;s__MED-G52 sp902602765	f__Rhodobacteraceae	2077777	84	54923	230149	0.9155	0.4005	TARA_009	39.1633	5.916	EPI	Mediterranean Sea	ERZ4427888
TARA_SAMEA2619531_METAG_NJABHBAI	87.02	0.5	84.83	1	33.33	89.21	0	16	0	0	0	d__Bacteria;p__Proteobacteria;c__Alphaproteobacteria;o__Rhodobacterales;f__Rhodobacteraceae;g__CACIJG01;s__CACIJG01 sp003331935	c__Alphaproteobacteria	1698780	79	55577	354671	0.9343	0.3721	TARA_009	39.1633	5.916	EPI	Mediterranean Sea	ERZ4433310
TARA_SAMEA2619531_METAG_PANCIAJK	84.2	1.27	95.03	1.83	77.78	73.38	0.72	18	0	0	0	d__Bacteria;p__Proteobacteria;c__Alphaproteobacteria;o__Rhodobacterales;f__Rhodobacteraceae;g__Sulfitobacter;s__Sulfitobacter pontiacus	f__Rhodobacteraceae	3040143	287	15676	89922	0.9143	0.6085	TARA_009	39.1633	5.916	EPI	Mediterranean Sea	ERZ4433122
TARA_SAMEA2619531_METAG_PBEMJOCN	89.66	0.74	83.65	0.75	33.33	95.68	0.72	11	0	0	0	d__Bacteria;p__Proteobacteria;c__Alphaproteobacteria;o__Rhodobacterales;f__Rhodobacteraceae;g__LGRT01;s__LGRT01 sp016778765	f__Rhodobacteraceae	2438868	200	20264	72734	0.875	0.5164	TARA_009	39.1633	5.916	EPI	Mediterranean Sea	ERZ4453784
TARA_SAMEA2619531_METAG_PJILNKKJ	94.38	0	91.64	0	0	97.12	0	18	0	0	0	d__Bacteria;p__Proteobacteria;c__Alphaproteobacteria;o__Rhodobacterales;f__Rhodobacteraceae;g__MED-G52;s__MED-G52 sp002457055	f__Rhodobacteraceae	2275737	61	69050	252783	0.9215	0.4046	TARA_009	39.1633	5.916	EPI	Mediterranean Sea	ERZ4427978
TARA_SAMEA2619548_METAG_ABDAHGFN	82.1	0.07	89.37	0.14	50	74.82	0	15	0	0	0	d__Bacteria;p__Proteobacteria;c__Alphaproteobacteria;o__Rhodobacterales;f__Rhodobacteraceae;g__MED-G52;s__MED-G52 sp003332035	f__Rhodobacteraceae	2118204	113	36122	155087	0.9233	0.3965	TARA_009	39.0609	5.9422	EPI	Mediterranean Sea	ERZ4435238
TARA_SAMEA2619548_METAG_DCKICION	58.84	2.29	54.37	1.7	25	63.31	2.88	4	0	0	0	d__Bacteria;p__Proteobacteria;c__Alphaproteobacteria;o__Rhodobacterales;f__Rhodobacteraceae;g__CACIIZ01;s__	c__Alphaproteobacteria	1062227	289	4086	14801	0.9355	0.3102	TARA_009	39.0609	5.9422	EPI	Mediterranean Sea	ERZ4462945
TARA_SAMEA2619548_METAG_DNNONKMK	61.02	0.4	49.39	0.8	100	72.66	0	4	0	0	0	d__Bacteria;p__Proteobacteria;c__Alphaproteobacteria;o__Rhodobacterales;f__Rhodobacteraceae;g__CACKLF01;s__CACKLF01 sp002725175	c__Alphaproteobacteria	1036185	217	5302	30580	0.9236	0.3726	TARA_009	39.0609	5.9422	EPI	Mediterranean Sea	ERZ4486972
TARA_SAMEA2619548_METAG_EIEPMKMN	69.21	4.04	67.92	3.03	5	70.5	5.04	11	0	0	0	d__Bacteria;p__Proteobacteria;c__Alphaproteobacteria;o__Rhodobacterales;f__Rhodobacteraceae;g__CACIJG01;s__	c__Alphaproteobacteria	1200819	292	5040	20710	0.94	0.3537	TARA_009	39.0609	5.9422	EPI	Mediterranean Sea	ERZ4463131
TARA_SAMEA2619548_METAG_EPBOMHIB	91.12	0.2	88.7	0.4	100	93.53	0	16	0	0	0	d__Bacteria;p__Proteobacteria;c__Alphaproteobacteria;o__Rhodobacterales;f__Rhodobacteraceae;g__MED-G52;s__MED-G52 sp002711145	f__Rhodobacteraceae	1917289	135	27108	163817	0.9117	0.401	TARA_009	39.0609	5.9422	EPI	Mediterranean Sea	ERZ4498048
TARA_SAMEA2619548_METAG_IFBOLLEP	67.46	1.02	62.25	0.61	83.33	72.66	1.44	14	0	0	0	d__Bacteria;p__Proteobacteria;c__Alphaproteobacteria;o__Rhodobacterales;f__Rhodobacteraceae;g__GCA-002712045;s__GCA-002712045 sp002712045	f__Rhodobacteraceae	1647054	249	9021	45769	0.9355	0.3772	TARA_009	39.0609	5.9422	EPI	Mediterranean Sea	ERZ4435576
TARA_SAMEA2619548_METAG_KINHGKMO	57.46	3.32	52.32	2.31	27.27	62.59	4.32	2	0	0	0	d__Bacteria;p__Proteobacteria;c__Alphaproteobacteria;o__Rhodobacterales;f__Rhodobacteraceae;g__GCA-002705045;s__	c__Alphaproteobacteria	980158	354	2913	8914	0.9187	0.3724	TARA_009	39.0609	5.9422	EPI	Mediterranean Sea	ERZ4435422
TARA_SAMEA2619548_METAG_OPNHKIEM	64.14	1.73	59.93	1.3	40	68.35	2.16	7	0	0	0	d__Bacteria;p__Proteobacteria;c__Alphaproteobacteria;o__Rhodobacterales;f__Rhodobacteraceae;g__CACIIZ01;s__	c__Alphaproteobacteria	912129	229	4592	14288	0.9234	0.364	TARA_009	39.0609	5.9422	EPI	Mediterranean Sea	ERZ4462879
TARA_SAMEA2619677_METAG_DMIJGCPA	96.4	2.68	93.53	1.75	70	99.28	3.6	15	0	0	0	d__Bacteria;p__Proteobacteria;c__Alphaproteobacteria;o__Rhodobacterales;f__Rhodobacteraceae;g__Alterinioella;s__Alterinioella nitratireducens	f__Rhodobacteraceae	3344030	417	11347	34382	0.9101	0.6572	TARA_018	35.759	14.2574	EPI	Mediterranean Sea	ERZ4469252
TARA_SAMEA2619677_METAG_LNGKFPOG	82.43	1.48	82.85	1.52	50	82.01	1.44	14	0	0	0	d__Bacteria;p__Proteobacteria;c__Alphaproteobacteria;o__Rhodobacterales;f__Rhodobacteraceae;g__Sulfitobacter;s__Sulfitobacter pontiacus	f__Rhodobacteraceae	2590403	591	4980	30613	0.9102	0.6066	TARA_018	35.759	14.2574	EPI	Mediterranean Sea	ERZ4487537
TARA_SAMEA2619747_METAG_NIBIJEAK	76.39	1	75.79	1.27	77.78	76.98	0.72	13	0	0	0	d__Bacteria;p__Proteobacteria;c__Alphaproteobacteria;o__Rhodobacterales;f__Rhodobacteraceae;g__Sulfitobacter;s__Sulfitobacter pontiacus	f__Rhodobacteraceae	2262408	641	3864	16355	0.9115	0.6077	TARA_022	39.8386	17.4155	EPI	Mediterranean Sea	ERZ4520985
TARA_SAMEA2619766_METAG_AHDBICHO	56.21	0.15	50.55	0.3	100	61.87	0	8	0	0	0	d__Bacteria;p__Proteobacteria;c__Alphaproteobacteria;o__Rhodobacterales;f__Rhodobacteraceae;g__MED-G52;s__MED-G52 sp002457055	f__Rhodobacteraceae	1311876	223	7354	34233	0.8985	0.4066	TARA_025	39.3888	19.3905	EPI	Mediterranean Sea	ERZ4488736
TARA_SAMEA2619766_METAG_DIMCKEKF	88.02	0.82	83.22	0.2	0	92.81	1.44	12	0	1	0	d__Bacteria;p__Proteobacteria;c__Alphaproteobacteria;o__Rhodobacterales;f__Rhodobacteraceae;g__LGRT01;s__LGRT01 sp016778765	f__Rhodobacteraceae	2403969	249	14506	83117	0.872	0.5161	TARA_025	39.3888	19.3905	EPI	Mediterranean Sea	ERZ4497268
TARA_SAMEA2619766_METAG_GANBJGDD	94.38	0.2	91.63	0.4	0	97.12	0	15	0	0	0	d__Bacteria;p__Proteobacteria;c__Alphaproteobacteria;o__Rhodobacterales;f__Rhodobacteraceae;g__CACIJG01;s__CACIJG01 sp003331935	c__Alphaproteobacteria	1789508	92	35884	287433	0.9378	0.3723	TARA_025	39.3888	19.3905	EPI	Mediterranean Sea	ERZ4489010
TARA_SAMEA2619779_METAG_IIBNKIFM	68.54	0.8	59.37	0.89	60	77.7	0.72	11	0	0	0	d__Bacteria;p__Proteobacteria;c__Alphaproteobacteria;o__Rhodobacterales;f__Rhodobacteraceae;g__Sulfitobacter;s__Sulfitobacter pontiacus	f__Rhodobacteraceae	1734104	563	3230	11664	0.9104	0.606	TARA_025	39.3888	19.3905	EPI	Mediterranean Sea	ERZ4466002
TARA_SAMEA2619779_METAG_OMJCBIBO	90.08	3.61	93.12	2.9	26.67	87.05	4.32	18	0	0	1	d__Bacteria;p__Proteobacteria;c__Alphaproteobacteria;o__Rhodobacterales;f__Rhodobacteraceae;g__Actibacterium_A;s__Actibacterium_A naphthalenivorans	f__Rhodobacteraceae	3386494	414	10915	41736	0.9102	0.6462	TARA_025	39.3888	19.3905	EPI	Mediterranean Sea	ERZ4483525
TARA_SAMEA2619782_METAG_FDJIJDAI	46.23	0.62	42.1	0.51	66.67	50.36	0.72	0	0	0	0	d__Bacteria;p__Proteobacteria;c__Alphaproteobacteria;o__Rhodobacterales;f__Rhodobacteraceae;g__MED-G52;s__MED-G52 sp003332035	f__Rhodobacteraceae	892293	266	3387	21004	0.9351	0.3965	TARA_025	39.3991	19.3997	EPI	Mediterranean Sea	ERZ4519168
TARA_SAMEA2619782_METAG_OOMJCIGP	86.12	1.62	84.48	1.07	71.43	87.77	2.16	14	0	0	0	d__Bacteria;p__Proteobacteria;c__Alphaproteobacteria;o__Rhodobacterales;f__Rhodobacteraceae;g__MED-G52;s__MED-G52 sp002711145	f__Rhodobacteraceae	1844359	214	13906	65824	0.9128	0.4017	TARA_025	39.3991	19.3997	EPI	Mediterranean Sea	ERZ4497060
TARA_SAMEA2619791_METAG_DBIFCBNB	92.33	1.8	98.33	0	0	86.33	3.6	17	0	0	0	d__Bacteria;p__Proteobacteria;c__Alphaproteobacteria;o__Rhodobacterales;f__Rhodobacteraceae;g__Celeribacter;s__Celeribacter baekdonensis_A	f__Rhodobacteraceae	3933359	21	312191	579567	0.9025	0.5808	TARA_025	39.3991	19.3997	EPI	Mediterranean Sea	ERZ4429210
TARA_SAMEA2619802_METAG_APPCCCGG	28.8	0.86	57.59	1.72	0	0	0	9	0	0	0	d__Bacteria;p__Proteobacteria;c__Alphaproteobacteria;o__Rhodobacterales;f__Rhodobacteraceae;g__CACIIZ01;s__CACIIZ01 sp902578545	k__Bacteria	1556555	156	18224	115950	0.9347	0.3077	TARA_031	27.16	34.835	EPI	Red Sea	ERZ4476510
TARA_SAMEA2619802_METAG_ILEJPCOI	69.34	2.27	65.29	1.66	75	73.38	2.88	10	0	0	0	d__Bacteria;p__Proteobacteria;c__Alphaproteobacteria;o__Rhodobacterales;f__Rhodobacteraceae;g__CACIIZ01;s__CACIIZ01 sp902611605	c__Alphaproteobacteria	1459832	224	9093	48231	0.9378	0.3093	TARA_031	27.16	34.835	EPI	Red Sea	ERZ4432160
TARA_SAMEA2619802_METAG_JJEPJPLB	69.71	0.51	70.36	0.3	100	69.06	0.72	9	0	0	0	d__Bacteria;p__Proteobacteria;c__Alphaproteobacteria;o__Rhodobacterales;f__Rhodobacteraceae;g__MED-G52;s__MED-G52 sp001627925	f__Rhodobacteraceae	1721693	219	11968	56974	0.9237	0.4063	TARA_031	27.16	34.835	EPI	Red Sea	ERZ4432072
TARA_SAMEA2619802_METAG_OICHGFEA	59.92	0.15	60.14	0.3	100	59.71	0	5	0	0	0	d__Bacteria;p__Proteobacteria;c__Alphaproteobacteria;o__Rhodobacterales;f__Rhodobacteraceae;g__MED-G52;s__MED-G52 sp001627375	f__Rhodobacteraceae	1362172	198	9477	97501	0.926	0.3965	TARA_031	27.16	34.835	EPI	Red Sea	ERZ4432231
TARA_SAMEA2619815_METAG_CJODOHLH	85.36	3.19	82.96	2.06	73.33	87.77	4.32	14	0	0	0	d__Bacteria;p__Proteobacteria;c__Alphaproteobacteria;o__Rhodobacterales;f__Rhodobacteraceae;g__Alterinioella;s__Alterinioella nitratireducens	f__Rhodobacteraceae	2911922	593	5698	21950	0.9121	0.657	TARA_031	27.16	34.835	EPI	Red Sea	ERZ4428827
TARA_SAMEA2619818_METAG_ENKGFOAO	25.86	0.86	51.72	1.72	0	0	0	9	0	0	0	d__Bacteria;p__Proteobacteria;c__Alphaproteobacteria;o__Rhodobacterales;f__Rhodobacteraceae;g__CACIIZ01;s__CACIIZ01 sp902578545	k__Bacteria	1281908	204	8429	47581	0.9368	0.3088	TARA_032	23.36	37.2183	EPI	Red Sea	ERZ4451753
TARA_SAMEA2619818_METAG_INGJFNMB	27.52	0.02	55.04	0.05	100	0	0	5	0	0	0	d__Bacteria;p__Proteobacteria;c__Alphaproteobacteria;o__Rhodobacterales;f__Rhodobacteraceae;g__MED-G52;s__MED-G52 sp001627925	f__Rhodobacteraceae	1230541	273	4912	17760	0.9299	0.4058	TARA_032	23.36	37.2183	EPI	Red Sea	ERZ4479809
TARA_SAMEA2619818_METAG_LGGKHGBH	27.58	0	55.17	0	0	0	0	8	0	0	0	d__Bacteria;p__Proteobacteria;c__Alphaproteobacteria;o__Rhodobacterales;f__Rhodobacteraceae;g__MED-G52;s__MED-G52 sp001627375	k__Bacteria	1099010	226	5144	29760	0.9343	0.3968	TARA_032	23.36	37.2183	EPI	Red Sea	ERZ4500212
TARA_SAMEA2619854_METAG_PDBEIHKE	30.17	2.15	60.34	4.31	66.67	0	0	11	0	0	0	d__Bacteria;p__Proteobacteria;c__Alphaproteobacteria;o__Rhodobacterales;f__Rhodobacteraceae;g__Sulfitobacter;s__Sulfitobacter pontiacus	k__Bacteria	1999481	665	3164	23809	0.9077	0.6064	TARA_032	23.4183	37.245	EPI	Red Sea	ERZ4453889
TARA_SAMEA2619857_METAG_BBJPCAIB	85.02	0.3	78.66	0.61	66.67	91.37	0	18	0	0	0	d__Bacteria;p__Proteobacteria;c__Alphaproteobacteria;o__Rhodobacterales;f__Rhodobacteraceae;g__MED-G52;s__MED-G52 sp002457055	f__Rhodobacteraceae	1714813	170	19634	98133	0.9085	0.4067	TARA_033	21.9467	38.2517	EPI	Red Sea	ERZ4509473
TARA_SAMEA2619857_METAG_CEBAPALH	25.86	1.72	51.72	3.45	0	0	0	8	0	0	0	d__Bacteria;p__Proteobacteria;c__Alphaproteobacteria;o__Rhodobacterales;f__Rhodobacteraceae;g__CACIIZ01;s__CACIIZ01 sp902578545	k__Bacteria	1484689	161	14284	71561	0.9319	0.3079	TARA_033	21.9467	38.2517	EPI	Red Sea	ERZ4479825
TARA_SAMEA2619857_METAG_HLLMHFAC	81.94	0.42	73.94	0.13	100	89.93	0.72	10	0	1	0	d__Bacteria;p__Proteobacteria;c__Alphaproteobacteria;o__Rhodobacterales;f__Rhodobacteraceae;g__CACIJG01;s__CACIJG01 sp002703515	c__Alphaproteobacteria	1205769	148	12755	60774	0.9479	0.366	TARA_033	21.9467	38.2517	EPI	Red Sea	ERZ4436436
TARA_SAMEA2619857_METAG_LJFMPKNA	73.06	0.18	74.9	0.35	100	71.22	0	10	0	0	0	d__Bacteria;p__Proteobacteria;c__Alphaproteobacteria;o__Rhodobacterales;f__Rhodobacteraceae;g__MED-G52;s__MED-G52 sp001627375	f__Rhodobacteraceae	1715388	143	27039	112414	0.9199	0.3973	TARA_033	21.9467	38.2517	EPI	Red Sea	ERZ4479887
TARA_SAMEA2619879_METAG_BNCLNMBP	67.98	2.33	67.62	1.77	100	68.35	2.88	8	0	0	0	d__Bacteria;p__Proteobacteria;c__Alphaproteobacteria;o__Rhodobacterales;f__Rhodobacteraceae;g__MED-G52;s__MED-G52 sp002457055	f__Rhodobacteraceae	1377991	257	5889	37047	0.9242	0.4054	TARA_034	18.3967	39.875	EPI	Red Sea	ERZ4432017
TARA_SAMEA2619879_METAG_EAGODMKI	82.96	4.48	75.27	3.21	5.88	90.65	5.76	9	0	0	0	d__Bacteria;p__Proteobacteria;c__Alphaproteobacteria;o__Rhodobacterales;f__Rhodobacteraceae;g__CACIJG01;s__CACIJG01 sp002703515	c__Alphaproteobacteria	1332344	204	12736	60470	0.9441	0.3654	TARA_034	18.3967	39.875	EPI	Red Sea	ERZ4460571
TARA_SAMEA2619879_METAG_HCPLJGIP	69.31	0.82	73.14	1.63	81.82	65.47	0	11	0	0	0	d__Bacteria;p__Proteobacteria;c__Alphaproteobacteria;o__Rhodobacterales;f__Rhodobacteraceae;g__MED-G52;s__MED-G52 sp001627375	f__Rhodobacteraceae	1745447	161	22304	123926	0.9218	0.3968	TARA_034	18.3967	39.875	EPI	Red Sea	ERZ4460749
TARA_SAMEA2619903_METAG_DIKCGOLO	92	0.9	98.4	0.37	33.33	85.61	1.44	19	0	0	0	d__Bacteria;p__Proteobacteria;c__Alphaproteobacteria;o__Rhodobacterales;f__Rhodobacteraceae;g__Sulfitobacter;s__Sulfitobacter pontiacus	f__Rhodobacteraceae	3321836	98	51794	133232	0.9126	0.6061	TARA_034	18.3967	39.875	EPI	Red Sea	ERZ4462872
TARA_SAMEA2619907_METAG_BNEBFKOH	54.92	0.92	50.14	1.13	50	59.71	0.72	6	0	0	0	d__Bacteria;p__Proteobacteria;c__Alphaproteobacteria;o__Rhodobacterales;f__Rhodobacteraceae;g__CACIIZ01;s__	c__Alphaproteobacteria	1336938	383	3568	10708	0.9179	0.3865	TARA_034	18.44	39.876	EPI	Red Sea	ERZ4461911
TARA_SAMEA2619927_METAG_MEJAMGAC	79.59	0.08	80.76	0.15	100	78.42	0	12	0	0	0	d__Bacteria;p__Proteobacteria;c__Alphaproteobacteria;o__Rhodobacterales;f__Rhodobacteraceae;g__MED-G52;s__MED-G52 sp001627375	f__Rhodobacteraceae	1900384	121	38342	163623	0.9159	0.3964	TARA_036	20.8183	63.5047	EPI	Indian Ocean	ERZ4507037
TARA_SAMEA2619927_METAG_MNFNIHOG	91.81	0.44	89.38	0.15	0	94.24	0.72	17	0	0	0	d__Bacteria;p__Proteobacteria;c__Alphaproteobacteria;o__Rhodobacterales;f__Rhodobacteraceae;g__MED-G52;s__MED-G52 sp002457055	f__Rhodobacteraceae	2109081	92	52702	150076	0.9121	0.4057	TARA_036	20.8183	63.5047	EPI	Indian Ocean	ERZ4516736
TARA_SAMEA2619952_METAG_LBLFBJOD	84.74	1.66	84.6	1.87	71.43	84.89	1.44	13	0	0	0	d__Bacteria;p__Proteobacteria;c__Alphaproteobacteria;o__Rhodobacterales;f__Rhodobacteraceae;g__MED-G52;s__MED-G52 sp001627375	f__Rhodobacteraceae	2003746	131	30631	167849	0.9189	0.3963	TARA_036	20.8222	63.5133	EPI	Indian Ocean	ERZ4463695
TARA_SAMEA2619952_METAG_LKLFMCIK	92.3	0.05	91.06	0.1	100	93.53	0	16	0	0	0	d__Bacteria;p__Proteobacteria;c__Alphaproteobacteria;o__Rhodobacterales;f__Rhodobacteraceae;g__MED-G52;s__MED-G52 sp002457055	f__Rhodobacteraceae	2157769	114	43594	128306	0.9122	0.4055	TARA_036	20.8222	63.5133	EPI	Indian Ocean	ERZ4463762
TARA_SAMEA2619992_METAG_CKGPJGGA	82.82	0.4	96.57	0.08	100	69.06	0.72	18	0	0	0	d__Bacteria;p__Proteobacteria;c__Alphaproteobacteria;o__Rhodobacterales;f__Rhodobacteraceae;g__Sulfitobacter;s__Sulfitobacter pontiacus	f__Rhodobacteraceae	3175194	109	48489	164041	0.9149	0.6087	TARA_037	20.8457	63.5851	MES	Indian Ocean	ERZ4431254
TARA_SAMEA2619992_METAG_EHILDEDD	98.08	2.97	98.31	3.06	18.75	97.84	2.88	19	0	0	0	d__Bacteria;p__Proteobacteria;c__Alphaproteobacteria;o__Rhodobacterales;f__Rhodobacteraceae;g__Salipiger;s__Salipiger marinus	f__Rhodobacteraceae	5105450	142	62629	221632	0.9082	0.6688	TARA_037	20.8457	63.5851	MES	Indian Ocean	ERZ4454567
TARA_SAMEA2620000_METAG_FMIIHIAE	78.08	0.72	77.73	0	0	78.42	1.44	13	0	0	0	d__Bacteria;p__Proteobacteria;c__Alphaproteobacteria;o__Rhodobacterales;f__Rhodobacteraceae;g__MED-G52;s__MED-G52 sp001627375	f__Rhodobacteraceae	1759782	148	26827	108399	0.9196	0.3961	TARA_038	19.0393	64.4913	EPI	Indian Ocean	ERZ4495221
TARA_SAMEA2620000_METAG_OMHCLCAF	77.97	0.05	86.88	0.1	100	69.06	0	19	0	1	0	d__Bacteria;p__Proteobacteria;c__Alphaproteobacteria;o__Rhodobacterales;f__Rhodobacteraceae;g__MED-G52;s__MED-G52 sp002457055	f__Rhodobacteraceae	2065861	96	47352	213160	0.9192	0.4052	TARA_038	19.0393	64.4913	EPI	Indian Ocean	ERZ4490700
TARA_SAMEA2620021_METAG_KGPKBFPH	75.59	0.51	79.96	0.3	100	71.22	0.72	12	0	0	0	d__Bacteria;p__Proteobacteria;c__Alphaproteobacteria;o__Rhodobacterales;f__Rhodobacteraceae;g__MED-G52;s__MED-G52 sp002457055	f__Rhodobacteraceae	1846517	143	27599	84220	0.9103	0.4054	TARA_038	19.0284	64.5126	EPI	Indian Ocean	ERZ4444214
TARA_SAMEA2620021_METAG_OGOCOFDO	50.26	0.66	41.53	0.6	100	58.99	0.72	4	0	0	0	d__Bacteria;p__Proteobacteria;c__Alphaproteobacteria;o__Rhodobacterales;f__Rhodobacteraceae;g__CACKLF01;s__	c__Alphaproteobacteria	716260	168	4843	17297	0.9398	0.369	TARA_038	19.0284	64.5126	EPI	Indian Ocean	ERZ4455813
TARA_SAMEA2620021_METAG_ONOGOLGO	78.71	0.22	80.43	0.45	100	76.98	0	13	0	0	0	d__Bacteria;p__Proteobacteria;c__Alphaproteobacteria;o__Rhodobacterales;f__Rhodobacteraceae;g__MED-G52;s__MED-G52 sp001627375	f__Rhodobacteraceae	1845025	158	24484	130347	0.9258	0.3956	TARA_038	19.0284	64.5126	EPI	Indian Ocean	ERZ4435614
TARA_SAMEA2620078_METAG_OOMBPECM	48.94	0.99	37.46	0.54	0	60.43	1.44	5	0	0	0	d__Bacteria;p__Proteobacteria;c__Alphaproteobacteria;o__Rhodobacterales;f__Rhodobacteraceae;g__Pacificitalea;s__Pacificitalea manganoxidans	f__Rhodobacteraceae	1339862	439	2972	27873	0.8841	0.6492	TARA_039	18.5918	66.622	EPI	Indian Ocean	ERZ4477189
TARA_SAMEA2620081_METAG_BEENOGND	63.56	2.49	56.63	1.37	44.44	70.5	3.6	3	0	0	0	d__Bacteria;p__Proteobacteria;c__Alphaproteobacteria;o__Rhodobacterales;f__Rhodobacteraceae;g__CACIJG01;s__CACIJG01 sp002703515	c__Alphaproteobacteria	926166	247	4178	15796	0.9503	0.3666	TARA_039	18.5839	66.4727	EPI	Indian Ocean	ERZ4428076
TARA_SAMEA2620081_METAG_IOMPHDFN	89.23	1.44	86.37	2.88	100	92.09	0	17	0	0	0	d__Bacteria;p__Proteobacteria;c__Alphaproteobacteria;o__Rhodobacterales;f__Rhodobacteraceae;g__MED-G52;s__MED-G52 sp002457055	f__Rhodobacteraceae	1942328	146	24794	125242	0.9147	0.4057	TARA_039	18.5839	66.4727	EPI	Indian Ocean	ERZ4454422
TARA_SAMEA2620081_METAG_LAEPGECB	75.89	0.75	79.12	0.78	75	72.66	0.72	11	0	0	0	d__Bacteria;p__Proteobacteria;c__Alphaproteobacteria;o__Rhodobacterales;f__Rhodobacteraceae;g__MED-G52;s__MED-G52 sp001627375	f__Rhodobacteraceae	1866241	125	31276	173940	0.9222	0.3966	TARA_039	18.5839	66.4727	EPI	Indian Ocean	ERZ4453999
TARA_SAMEA2620120_METAG_JHGAGGEN	99.32	0.52	99.36	0.32	100	99.28	0.72	19	0	0	0	d__Bacteria;p__Proteobacteria;c__Alphaproteobacteria;o__Rhodobacterales;f__Rhodobacteraceae;g__Sulfitobacter;s__Sulfitobacter pontiacus	f__Rhodobacteraceae	3261132	28	197036	509418	0.9139	0.6073	TARA_039	18.7341	66.3896	MES	Indian Ocean	ERZ4503852
TARA_SAMEA2620194_METAG_AIDALJKM	77.25	0.51	84	0.3	100	70.5	0.72	16	0	1	0	d__Bacteria;p__Proteobacteria;c__Alphaproteobacteria;o__Rhodobacterales;f__Rhodobacteraceae;g__MED-G52;s__MED-G52 sp001627925	f__Rhodobacteraceae	1925146	116	32554	134917	0.9144	0.4054	TARA_041	14.6059	69.9776	EPI	Indian Ocean	ERZ4489422
TARA_SAMEA2620194_METAG_IOIHCHMH	69.12	0.18	72.05	0.36	100	66.19	0	7	0	0	0	d__Bacteria;p__Proteobacteria;c__Alphaproteobacteria;o__Rhodobacterales;f__Rhodobacteraceae;g__MED-G52;s__MED-G52 sp001627375	f__Rhodobacteraceae	1648386	160	21160	87254	0.9218	0.3969	TARA_041	14.6059	69.9776	EPI	Indian Ocean	ERZ4444215
TARA_SAMEA2620194_METAG_JMAMJMDF	26.72	0.86	53.45	1.72	100	0	0	10	0	0	0	d__Bacteria;p__Proteobacteria;c__Alphaproteobacteria;o__Rhodobacterales;f__Rhodobacteraceae;g__CACIIZ01;s__CACIIZ01 sp902578545	k__Bacteria	1581275	165	13930	59453	0.9322	0.3097	TARA_041	14.6059	69.9776	EPI	Indian Ocean	ERZ4488797
TARA_SAMEA2620217_METAG_CJEFFBNE	25.5	0.25	51	0.5	66.67	0	0	7	0	0	0	d__Bacteria;p__Proteobacteria;c__Alphaproteobacteria;o__Rhodobacterales;f__Rhodobacteraceae;g__MED-G52;s__MED-G52 sp001627925	f__Rhodobacteraceae	1112760	248	5046	27064	0.9379	0.4065	TARA_041	14.5536	70.0128	EPI	Indian Ocean	ERZ4482490
TARA_SAMEA2620217_METAG_NJGLNPCJ	65.32	0.36	69.48	0	0	61.15	0.72	9	0	0	0	d__Bacteria;p__Proteobacteria;c__Alphaproteobacteria;o__Rhodobacterales;f__Rhodobacteraceae;g__MED-G52;s__MED-G52 sp001627375	k__Bacteria	1623429	183	14448	104182	0.9229	0.3953	TARA_041	14.5536	70.0128	EPI	Indian Ocean	ERZ4510402
TARA_SAMEA2620230_METAG_DCMJOABO	67.28	1.78	69.1	0.67	85.71	65.47	2.88	11	0	0	0	d__Bacteria;p__Proteobacteria;c__Alphaproteobacteria;o__Rhodobacterales;f__Rhodobacteraceae;g__MED-G52;s__MED-G52 sp001627375	f__Rhodobacteraceae	1588302	187	13260	98669	0.9289	0.3965	TARA_042	6.0001	73.8955	EPI	Indian Ocean	ERZ4473119
TARA_SAMEA2620230_METAG_HCPGBKDA	83.56	0.55	77.2	0.38	100	89.93	0.72	12	0	0	0	d__Bacteria;p__Proteobacteria;c__Alphaproteobacteria;o__Rhodobacterales;f__Rhodobacteraceae;g__MED-G52;s__MED-G52 sp001627925	f__Rhodobacteraceae	1767052	181	18183	68247	0.9146	0.4061	TARA_042	6.0001	73.8955	EPI	Indian Ocean	ERZ4511709
TARA_SAMEA2620259_METAG_DPDHFIFL	46.66	0.86	50.86	1.72	100	42.45	0	3	0	0	0	d__Bacteria;p__Proteobacteria;c__Alphaproteobacteria;o__Rhodobacterales;f__Rhodobacteraceae;g__MED-G52;s__MED-G52 sp001627375	k__Bacteria	1170396	228	6394	39431	0.9343	0.3954	TARA_042	5.9998	73.9067	EPI	Indian Ocean	ERZ4464854
TARA_SAMEA2620339_METAG_KJAKFMED	32.85	0.15	65.7	0.3	100	0	0	11	0	0	0	d__Bacteria;p__Proteobacteria;c__Alphaproteobacteria;o__Rhodobacterales;f__Rhodobacteraceae;g__MED-G52;s__MED-G52 sp001627925	f__Rhodobacteraceae	1663768	223	11618	85662	0.9054	0.4052	TARA_045	0.0033	71.6428	EPI	Indian Ocean	ERZ4486856
TARA_SAMEA2620339_METAG_LJGLIGLF	32.24	0.86	64.48	1.72	0	0	0	15	0	0	0	d__Bacteria;p__Proteobacteria;c__Alphaproteobacteria;o__Rhodobacterales;f__Rhodobacteraceae;g__CACIIZ01;s__CACIIZ01 sp902578545	k__Bacteria	1824480	150	27547	120368	0.9294	0.3089	TARA_045	0.0033	71.6428	EPI	Indian Ocean	ERZ4488984
TARA_SAMEA2620339_METAG_MHDKGNEI	62.54	0.46	65.38	0.2	100	59.71	0.72	8	0	0	0	d__Bacteria;p__Proteobacteria;c__Alphaproteobacteria;o__Rhodobacterales;f__Rhodobacteraceae;g__MED-G52;s__MED-G52 sp001627375	f__Rhodobacteraceae	1493530	190	12327	48779	0.92	0.3971	TARA_045	0.0033	71.6428	EPI	Indian Ocean	ERZ4483666
TARA_SAMEA2620404_METAG_BNKCJEHO	75.24	0.18	82.14	0.35	66.67	68.35	0	14	0	0	0	d__Bacteria;p__Proteobacteria;c__Alphaproteobacteria;o__Rhodobacterales;f__Rhodobacteraceae;g__MED-G52;s__MED-G52 sp001627925	f__Rhodobacteraceae	2053276	117	33010	131764	0.9087	0.4052	TARA_048	-9.3921	66.4228	EPI	Indian Ocean	ERZ4477092
TARA_SAMEA2620404_METAG_KFLHFIEP	32.06	0.86	64.11	1.72	0	0	0	12	0	0	0	d__Bacteria;p__Proteobacteria;c__Alphaproteobacteria;o__Rhodobacterales;f__Rhodobacteraceae;g__CACIIZ01;s__CACIIZ01 sp902578545	k__Bacteria	1669313	116	30864	106802	0.9257	0.3091	TARA_048	-9.3921	66.4228	EPI	Indian Ocean	ERZ4427605
TARA_SAMEA2620542_METAG_CMBHIICC	63.4	1.58	70.69	1.72	0	56.12	1.44	12	0	0	0	d__Bacteria;p__Proteobacteria;c__Alphaproteobacteria;o__Rhodobacterales;f__Rhodobacteraceae;g__MED-G52;s__MED-G52 sp902632125	k__Bacteria	1891236	212	19949	88703	0.9199	0.3906	TARA_052	-16.957	53.9801	EPI	Indian Ocean	ERZ4513803
TARA_SAMEA2620542_METAG_NDNHDKHM	85.62	0.92	86.36	0.39	66.67	84.89	1.44	19	0	0	0	d__Bacteria;p__Proteobacteria;c__Alphaproteobacteria;o__Rhodobacterales;f__Rhodobacteraceae;g__MED-G52;s__MED-G52 sp902631295	f__Rhodobacteraceae	1949131	157	22747	173925	0.9157	0.4027	TARA_052	-16.957	53.9801	EPI	Indian Ocean	ERZ4429466
TARA_SAMEA2620542_METAG_OFKHJBDE	27.58	0	55.17	0	0	0	0	9	0	0	0	d__Bacteria;p__Proteobacteria;c__Alphaproteobacteria;o__Rhodobacterales;f__Rhodobacteraceae;g__CACIIZ01;s__CACIIZ01 sp902578545	k__Bacteria	1537066	136	19041	99995	0.9305	0.3083	TARA_052	-16.957	53.9801	EPI	Indian Ocean	ERZ4468121
TARA_SAMEA2620570_METAG_BNAGNPKB	49.39	1.68	52.02	0.48	100	46.76	2.88	7	0	0	0	d__Bacteria;p__Proteobacteria;c__Alphaproteobacteria;o__Rhodobacterales;f__Rhodobacteraceae;g__GCA-002705045;s__	c__Alphaproteobacteria	1145452	406	2941	10215	0.9098	0.3839	TARA_052	-16.9534	53.9601	EPI	Indian Ocean	ERZ4480635
TARA_SAMEA2620570_METAG_EJDFEECG	68.28	0.95	72.53	1.18	83.33	64.03	0.72	8	0	0	0	d__Bacteria;p__Proteobacteria;c__Alphaproteobacteria;o__Rhodobacterales;f__Rhodobacteraceae;g__MED-G52;s__MED-G52 sp902631295	f__Rhodobacteraceae	1703069	360	6045	57521	0.9131	0.4021	TARA_052	-16.9534	53.9601	EPI	Indian Ocean	ERZ4465179
TARA_SAMEA2620651_METAG_DDAFHOOA	66.34	0.38	67.22	0.76	100	65.47	0	7	0	0	0	d__Bacteria;p__Proteobacteria;c__Alphaproteobacteria;o__Rhodobacterales;f__Rhodobacteraceae;g__MED-G52;s__MED-G52 sp001627375	f__Rhodobacteraceae	1447277	220	8508	59488	0.9297	0.396	TARA_056	-15.3424	43.2965	EPI	Indian Ocean	ERZ4500511
TARA_SAMEA2620651_METAG_FOGGJBKM	62.7	0.48	65.69	0.97	75	59.71	0	7	0	0	0	d__Bacteria;p__Proteobacteria;c__Alphaproteobacteria;o__Rhodobacterales;f__Rhodobacteraceae;g__MED-G52;s__MED-G52 sp002457055	f__Rhodobacteraceae	1487588	235	8060	52946	0.9304	0.4062	TARA_056	-15.3424	43.2965	EPI	Indian Ocean	ERZ4469269
TARA_SAMEA2620651_METAG_JMOBLDHG	29.31	1.3	58.62	2.59	50	0	0	13	0	0	0	d__Bacteria;p__Proteobacteria;c__Alphaproteobacteria;o__Rhodobacterales;f__Rhodobacteraceae;g__CACIIZ01;s__CACIIZ01 sp902578545	k__Bacteria	1674754	189	14115	79745	0.9263	0.3087	TARA_056	-15.3424	43.2965	EPI	Indian Ocean	ERZ4472115
TARA_SAMEA2620651_METAG_OBMFNGPP	52.9	0.7	55.45	1.41	100	50.36	0	7	0	0	0	d__Bacteria;p__Proteobacteria;c__Alphaproteobacteria;o__Rhodobacterales;f__Rhodobacteraceae;g__MED-G52;s__MED-G52 sp902631295	f__Rhodobacteraceae	1261658	326	4541	25164	0.9256	0.4024	TARA_056	-15.3424	43.2965	EPI	Indian Ocean	ERZ4469363
TARA_SAMEA2620663_METAG_DKPGMJKC	69.34	2.14	73.21	1.4	71.43	65.47	2.88	17	0	0	0	d__Bacteria;p__Proteobacteria;c__Alphaproteobacteria;o__Rhodobacterales;f__Rhodobacteraceae;g__Sulfitobacter;s__Sulfitobacter pontiacus	f__Rhodobacteraceae	2569086	711	3960	14687	0.9053	0.6051	TARA_056	-15.3424	43.2965	EPI	Indian Ocean	ERZ4494166
TARA_SAMEA2620666_METAG_BEHDOIIH	99.04	0.77	98.79	0.1	100	99.28	1.44	18	0	0	0	d__Bacteria;p__Proteobacteria;c__Alphaproteobacteria;o__Rhodobacterales;f__Rhodobacteraceae;g__Paracoccus;s__Paracoccus sp002294185	f__Rhodobacteraceae	3213712	50	96984	317482	0.9136	0.6594	TARA_056	-15.3379	43.2948	MES	Indian Ocean	ERZ4434027
TARA_SAMEA2620668_METAG_EBBOOPDD	74.62	0.79	84.48	0.86	100	64.75	0.72	17	0	0	0	d__Bacteria;p__Proteobacteria;c__Alphaproteobacteria;o__Rhodobacterales;f__Rhodobacteraceae;g__Sulfitobacter;s__Sulfitobacter sp002703405	k__Bacteria	3331225	169	30830	156998	0.9139	0.615	TARA_056	-15.3379	43.2948	MES	Indian Ocean	ERZ4513809
TARA_SAMEA2620672_METAG_FBBPLHPA	28.02	0	56.03	0	0	0	0	10	0	0	0	d__Bacteria;p__Proteobacteria;c__Alphaproteobacteria;o__Rhodobacterales;f__Rhodobacteraceae;g__CACIIZ01;s__CACIIZ01 sp902578545	k__Bacteria	1612686	223	10947	60505	0.9305	0.3079	TARA_057	-17.0248	42.7401	EPI	Indian Ocean	ERZ4484012
TARA_SAMEA2620672_METAG_GMLODLPA	57.94	0.5	54.02	1	100	61.87	0	4	0	0	0	d__Bacteria;p__Proteobacteria;c__Alphaproteobacteria;o__Rhodobacterales;f__Rhodobacteraceae;g__CACIJG01;s__CACIJG01 sp002703515	c__Alphaproteobacteria	889392	210	4855	46686	0.9552	0.3671	TARA_057	-17.0248	42.7401	EPI	Indian Ocean	ERZ4460238
TARA_SAMEA2620672_METAG_KFKLPBLG	77.44	0.37	82.21	0.02	100	72.66	0.72	16	0	0	0	d__Bacteria;p__Proteobacteria;c__Alphaproteobacteria;o__Rhodobacterales;f__Rhodobacteraceae;g__MED-G52;s__MED-G52 sp002457055	f__Rhodobacteraceae	1917883	123	30791	175355	0.9103	0.4058	TARA_057	-17.0248	42.7401	EPI	Indian Ocean	ERZ4483881
TARA_SAMEA2620672_METAG_MFHBKKEN	72.33	0.34	77.03	0.68	100	67.63	0	12	0	0	0	d__Bacteria;p__Proteobacteria;c__Alphaproteobacteria;o__Rhodobacterales;f__Rhodobacteraceae;g__MED-G52;s__MED-G52 sp001627375	f__Rhodobacteraceae	1774950	154	25520	123467	0.9241	0.3961	TARA_057	-17.0248	42.7401	EPI	Indian Ocean	ERZ4441116
TARA_SAMEA2620734_METAG_AAHEAAHD	74.61	0	78.72	0	0	70.5	0	14	0	0	0	d__Bacteria;p__Proteobacteria;c__Alphaproteobacteria;o__Rhodobacterales;f__Rhodobacteraceae;g__MED-G52;s__MED-G52 sp002457055	f__Rhodobacteraceae	1762797	147	20783	126503	0.9162	0.4057	TARA_058	-17.2855	42.2866	EPI	Indian Ocean	ERZ4521827
TARA_SAMEA2620734_METAG_GOKDFBGK	27.04	0.16	54.09	0.33	0	0	0	8	0	0	0	d__Bacteria;p__Proteobacteria;c__Alphaproteobacteria;o__Rhodobacterales;f__Rhodobacteraceae;g__CACIIZ01;s__CACIIZ01 sp902611605	c__Alphaproteobacteria	1478138	258	7318	40335	0.9334	0.3105	TARA_058	-17.2855	42.2866	EPI	Indian Ocean	ERZ4498161
TARA_SAMEA2620734_METAG_LKAMCPFC	26.72	0.86	53.45	1.72	0	0	0	13	0	0	0	d__Bacteria;p__Proteobacteria;c__Alphaproteobacteria;o__Rhodobacterales;f__Rhodobacteraceae;g__CACIIZ01;s__CACIIZ01 sp902578545	k__Bacteria	1773429	198	16416	90871	0.9283	0.3075	TARA_058	-17.2855	42.2866	EPI	Indian Ocean	ERZ4521715
TARA_SAMEA2620734_METAG_PGCMBJKA	62.82	0	68.1	0	0	57.55	0	10	0	0	0	d__Bacteria;p__Proteobacteria;c__Alphaproteobacteria;o__Rhodobacterales;f__Rhodobacteraceae;g__MED-G52;s__MED-G52 sp001627375	k__Bacteria	1428423	195	9999	54105	0.9331	0.3957	TARA_058	-17.2855	42.2866	EPI	Indian Ocean	ERZ4489318
TARA_SAMEA2620756_METAG_KEAPNKDI	87.38	0	82.66	0	0	92.09	0	14	0	0	0	d__Bacteria;p__Proteobacteria;c__Alphaproteobacteria;o__Rhodobacterales;f__Rhodobacteraceae;g__MED-G52;s__MED-G52 sp002457055	f__Rhodobacteraceae	1892756	152	24498	126003	0.9135	0.4059	TARA_062	-22.3368	40.3412	EPI	Indian Ocean	ERZ4517880
TARA_SAMEA2620756_METAG_LNMNIKEJ	29.48	0	58.97	0	0	0	0	9	0	0	0	d__Bacteria;p__Proteobacteria;c__Alphaproteobacteria;o__Rhodobacterales;f__Rhodobacteraceae;g__CACIIZ01;s__CACIIZ01 sp902578545	k__Bacteria	1623063	175	16478	85439	0.9322	0.3088	TARA_062	-22.3368	40.3412	EPI	Indian Ocean	ERZ4495883
TARA_SAMEA2620756_METAG_NKIADMFC	71.96	1.05	75.57	0.66	75	68.35	1.44	11	0	0	0	d__Bacteria;p__Proteobacteria;c__Alphaproteobacteria;o__Rhodobacterales;f__Rhodobacteraceae;g__MED-G52;s__MED-G52 sp001627375	f__Rhodobacteraceae	1660098	176	16230	96834	0.9243	0.3963	TARA_062	-22.3368	40.3412	EPI	Indian Ocean	ERZ4495901
TARA_SAMEA2620786_METAG_BMCMKGHK	56.94	0.72	62.07	0	0	51.8	1.44	6	0	0	0	d__Bacteria;p__Proteobacteria;c__Alphaproteobacteria;o__Rhodobacterales;f__Rhodobacteraceae;g__MED-G52;s__MED-G52 sp001627375	k__Bacteria	1422454	200	10571	61096	0.9302	0.3955	TARA_064	-29.5019	37.9889	EPI	Indian Ocean	ERZ4457350
TARA_SAMEA2620786_METAG_NGNFICDB	87.74	0.74	80.53	0.04	100	94.96	1.44	8	0	0	0	d__Bacteria;p__Proteobacteria;c__Alphaproteobacteria;o__Rhodobacterales;f__Rhodobacteraceae;g__MED-G52;s__MED-G52 sp002457055	f__Rhodobacteraceae	1772847	167	19558	92459	0.9151	0.4052	TARA_064	-29.5019	37.9889	EPI	Indian Ocean	ERZ4443709
TARA_SAMEA2620812_METAG_BJILOBGI	83.18	0.75	87.21	1.5	85.71	79.14	0	16	0	0	0	d__Bacteria;p__Proteobacteria;c__Alphaproteobacteria;o__Rhodobacterales;f__Rhodobacteraceae;g__Sulfitobacter;s__Sulfitobacter sp002703405	f__Rhodobacteraceae	3064358	507	7469	30443	0.9132	0.6183	TARA_064	-29.5019	37.9889	EPI	Indian Ocean	ERZ4519042
TARA_SAMEA2620812_METAG_HIEKJCAB	98.68	1	99.53	0.57	0	97.84	1.44	19	0	0	0	d__Bacteria;p__Proteobacteria;c__Alphaproteobacteria;o__Rhodobacterales;f__Rhodobacteraceae;g__Maritimibacter;s__Maritimibacter sp002695005	f__Rhodobacteraceae	4046191	20	326186	609282	0.915	0.6473	TARA_064	-29.5019	37.9889	EPI	Indian Ocean	ERZ4499312
TARA_SAMEA2620812_METAG_NKLAKLOH	92.98	1.81	91.72	1.45	33.33	94.24	2.16	12	0	0	0	d__Bacteria;p__Proteobacteria;c__Alphaproteobacteria;o__Rhodobacterales;f__Rhodobacteraceae;g__Roseovarius;s__Roseovarius nubinhibens	f__Rhodobacteraceae	3430875	359	12417	50388	0.901	0.641	TARA_064	-29.5019	37.9889	EPI	Indian Ocean	ERZ4492965
TARA_SAMEA2620815_METAG_INOFKKEI	91.06	2.37	90.04	1.13	100	92.09	3.6	18	0	0	0	d__Bacteria;p__Proteobacteria;c__Alphaproteobacteria;o__Rhodobacterales;f__Rhodobacteraceae;g__Paracoccus;s__Paracoccus sp002294185	f__Rhodobacteraceae	2987037	511	7123	28609	0.9153	0.6584	TARA_064	-29.5046	37.9599	MES	Indian Ocean	ERZ4517633
TARA_SAMEA2620824_METAG_CHHCDFBL	79.04	1.8	85.43	2.16	72.73	72.66	1.44	13	0	0	0	d__Bacteria;p__Proteobacteria;c__Alphaproteobacteria;o__Rhodobacterales;f__Rhodobacteraceae;g__Sulfitobacter;s__Sulfitobacter sp001634885	f__Rhodobacteraceae	3202361	520	7779	64253	0.9119	0.6349	TARA_064	-29.5046	37.9599	MES	Indian Ocean	ERZ4463367
TARA_SAMEA2620824_METAG_LBKLPPKC	76.12	2.76	83.17	1.93	54.55	69.06	3.6	18	0	0	0	d__Bacteria;p__Proteobacteria;c__Alphaproteobacteria;o__Rhodobacterales;f__Rhodobacteraceae;g__Sulfitobacter;s__Sulfitobacter pontiacus	f__Rhodobacteraceae	3016415	505	7178	35024	0.9065	0.606	TARA_064	-29.5046	37.9599	MES	Indian Ocean	ERZ4499417
TARA_SAMEA2620824_METAG_OKBNLIOC	56.66	1.27	50.72	0.37	66.67	62.59	2.16	11	0	0	0	d__Bacteria;p__Proteobacteria;c__Alphaproteobacteria;o__Rhodobacterales;f__Rhodobacteraceae;g__Roseovarius;s__Roseovarius nubinhibens	f__Rhodobacteraceae	2034661	515	4182	33517	0.8963	0.6379	TARA_064	-29.5046	37.9599	MES	Indian Ocean	ERZ4491196
TARA_SAMEA2620828_METAG_FMCPHDOF	73.54	0.56	67.22	0.4	100	79.86	0.72	10	0	0	0	d__Bacteria;p__Proteobacteria;c__Alphaproteobacteria;o__Rhodobacterales;f__Rhodobacteraceae;g__MED-G52;s__MED-G52 sp001627925	f__Rhodobacteraceae	1481215	254	7024	42564	0.9234	0.4067	TARA_064	-29.5333	37.9117	EPI	Indian Ocean	ERZ4510954
TARA_SAMEA2620855_METAG_GFOPCGEN	50.86	0.72	52.07	0	0	49.64	1.44	9	0	0	0	d__Bacteria;p__Proteobacteria;c__Alphaproteobacteria;o__Rhodobacterales;f__Rhodobacteraceae;g__MED-G52;s__MED-G52 sp001627375	k__Bacteria	1208989	231	5935	34274	0.9326	0.3957	TARA_065	-35.1728	26.2868	EPI	Indian Ocean	ERZ4468219
TARA_SAMEA2620855_METAG_JFOOIMJH	67.4	0.44	68.6	0.15	0	66.19	0.72	8	0	0	0	d__Bacteria;p__Proteobacteria;c__Alphaproteobacteria;o__Rhodobacterales;f__Rhodobacteraceae;g__MED-G52;s__MED-G52 sp002457055	f__Rhodobacteraceae	1458184	196	11284	54971	0.9278	0.4043	TARA_065	-35.1728	26.2868	EPI	Indian Ocean	ERZ4437350
TARA_SAMEA2620879_METAG_OMCHADFJ	79.21	1.82	73.53	2.2	91.67	84.89	1.44	16	0	0	0	d__Bacteria;p__Proteobacteria;c__Alphaproteobacteria;o__Rhodobacterales;f__Rhodobacteraceae;g__Sulfitobacter;s__Sulfitobacter pontiacus	f__Rhodobacteraceae	2132196	649	3426	31772	0.9098	0.6071	TARA_065	-35.1728	26.2868	EPI	Indian Ocean	ERZ4444220
TARA_SAMEA2620882_METAG_ECPJEPLI	99.04	0.72	98.79	0	0	99.28	1.44	19	0	0	0	d__Bacteria;p__Proteobacteria;c__Alphaproteobacteria;o__Rhodobacterales;f__Rhodobacteraceae;g__Paracoccus;s__Paracoccus sp002294185	f__Rhodobacteraceae	3232547	47	130631	389186	0.9132	0.6589	TARA_065	-35.1889	26.2905	MES	Indian Ocean	ERZ4488798
TARA_SAMEA2620890_METAG_HBIKNMDE	73.16	1.04	76.54	1.36	100	69.78	0.72	10	0	0	0	d__Bacteria;p__Proteobacteria;c__Alphaproteobacteria;o__Rhodobacterales;f__Rhodobacteraceae;g__MED-G52;s__MED-G52 sp001627375	f__Rhodobacteraceae	1645309	186	17213	120638	0.9283	0.396	TARA_065	-35.2421	26.3048	EPI	Indian Ocean	ERZ4502291
TARA_SAMEA2620890_METAG_KOELFKAD	90.8	0.92	85.21	0.4	100	96.4	1.44	15	0	0	0	d__Bacteria;p__Proteobacteria;c__Alphaproteobacteria;o__Rhodobacterales;f__Rhodobacteraceae;g__MED-G52;s__MED-G52 sp002457055	f__Rhodobacteraceae	1882291	152	22469	128395	0.913	0.406	TARA_065	-35.2421	26.3048	EPI	Indian Ocean	ERZ4515932
TARA_SAMEA2620929_METAG_EANBDDAN	54.24	2.28	59.56	0.97	75	48.92	3.6	8	0	0	0	d__Bacteria;p__Proteobacteria;c__Alphaproteobacteria;o__Rhodobacterales;f__Rhodobacteraceae;g__MED-G52;s__MED-G52 sp003332035	f__Rhodobacteraceae	1154028	252	5025	25931	0.9304	0.3931	TARA_066	-34.9449	17.9189	EPI	South Atlantic Ocean	ERZ4462033
TARA_SAMEA2620929_METAG_PLOJCPGM	54.34	1.58	54.01	0.99	83.33	54.68	2.16	10	0	0	0	d__Bacteria;p__Proteobacteria;c__Alphaproteobacteria;o__Rhodobacterales;f__Rhodobacteraceae;g__GCA-002712045;s__GCA-002712045 sp002712045	f__Rhodobacteraceae	1483899	275	6511	32338	0.9224	0.3755	TARA_066	-34.9449	17.9189	EPI	South Atlantic Ocean	ERZ4510477
TARA_SAMEA2620947_METAG_EFNEHEKB	62.82	2.44	51.53	0.56	50	74.1	4.32	10	0	0	0	d__Bacteria;p__Proteobacteria;c__Alphaproteobacteria;o__Rhodobacterales;f__Rhodobacteraceae;g__Alterinioella;s__Alterinioella nitratireducens	f__Rhodobacteraceae	2087455	587	3750	19076	0.899	0.6574	TARA_066	-34.9449	17.9189	EPI	South Atlantic Ocean	ERZ4451952
TARA_SAMEA2620947_METAG_NGIMABDF	97.95	2.61	98.06	0.9	37.5	97.84	4.32	17	0	1	0	d__Bacteria;p__Proteobacteria;c__Alphaproteobacteria;o__Rhodobacterales;f__Rhodobacteraceae;g__Sulfitobacter;s__Sulfitobacter pontiacus	f__Rhodobacteraceae	3339577	95	68410	164511	0.9091	0.6061	TARA_066	-34.9449	17.9189	EPI	South Atlantic Ocean	ERZ4459217
TARA_SAMEA2620947_METAG_PMKKHIFG	54.83	0.61	60.74	0.5	0	48.92	0.72	12	0	0	0	d__Bacteria;p__Proteobacteria;c__Alphaproteobacteria;o__Rhodobacterales;f__Rhodobacteraceae;g__Roseovarius;s__Roseovarius mucosus	f__Rhodobacteraceae	2549896	624	4318	23015	0.8976	0.6215	TARA_066	-34.9449	17.9189	EPI	South Atlantic Ocean	ERZ4451907
TARA_SAMEA2620967_METAG_GMOMFAHB	90.88	1.38	96.14	1.33	11.11	85.61	1.44	15	0	0	0	d__Bacteria;p__Proteobacteria;c__Alphaproteobacteria;o__Rhodobacterales;f__Rhodobacteraceae;g__Roseovarius;s__Roseovarius mucosus	f__Rhodobacteraceae	3713631	150	41265	183261	0.9186	0.6229	TARA_066	-34.8901	18.0459	EPI	South Atlantic Ocean	ERZ4432363
TARA_SAMEA2620967_METAG_JCJKAEKN	83.3	2.15	80.28	1.42	14.29	86.33	2.88	11	0	0	0	d__Bacteria;p__Proteobacteria;c__Alphaproteobacteria;o__Rhodobacterales;f__Rhodobacteraceae;g__Alterinioella;s__Alterinioella nitratireducens	f__Rhodobacteraceae	2955189	554	6231	24423	0.9084	0.6574	TARA_066	-34.8901	18.0459	EPI	South Atlantic Ocean	ERZ4432586
TARA_SAMEA2620967_METAG_KLICMFII	88.32	1.77	91.75	2.1	88.89	84.89	1.44	17	0	0	0	d__Bacteria;p__Proteobacteria;c__Alphaproteobacteria;o__Rhodobacterales;f__Rhodobacteraceae;g__Sulfitobacter;s__Sulfitobacter pontiacus	f__Rhodobacteraceae	3118549	438	9438	51945	0.912	0.6067	TARA_066	-34.8901	18.0459	EPI	South Atlantic Ocean	ERZ4432323
TARA_SAMEA2620967_METAG_PMKNKCNH	66.98	0.1	62.02	0.21	100	71.94	0	9	0	0	0	d__Bacteria;p__Proteobacteria;c__Alphaproteobacteria;o__Rhodobacterales;f__Rhodobacteraceae;g__Sulfitobacter;s__Sulfitobacter sp001634775	f__Rhodobacteraceae	2272436	561	4300	24935	0.9094	0.6162	TARA_066	-34.8901	18.0459	EPI	South Atlantic Ocean	ERZ4432283
TARA_SAMEA2620970_METAG_ABLMEDID	50.5	0.96	45.6	0.49	50	55.4	1.44	6	0	0	0	d__Bacteria;p__Proteobacteria;c__Alphaproteobacteria;o__Rhodobacterales;f__Rhodobacteraceae;g__Amylibacter;s__Amylibacter sp003447515	f__Rhodobacteraceae	1534793	387	4237	21783	0.8895	0.4794	TARA_067	-32.2401	17.7103	EPI	South Atlantic Ocean	ERZ4455150
TARA_SAMEA2620970_METAG_BDFNEAFP	72.51	0.23	73.08	0.46	100	71.94	0	13	0	0	0	d__Bacteria;p__Proteobacteria;c__Alphaproteobacteria;o__Rhodobacterales;f__Rhodobacteraceae;g__Amylibacter;s__Amylibacter sp000153745	f__Rhodobacteraceae	1455183	183	12003	38048	0.8979	0.3654	TARA_067	-32.2401	17.7103	EPI	South Atlantic Ocean	ERZ4455310
TARA_SAMEA2620970_METAG_ECFKELEH	66.69	0.81	70.07	0.18	66.67	63.31	1.44	10	0	0	0	d__Bacteria;p__Proteobacteria;c__Alphaproteobacteria;o__Rhodobacterales;f__Rhodobacteraceae;g__Planktomarina;s__Planktomarina sp002683685	f__Rhodobacteraceae	1759532	296	7870	31273	0.8998	0.5442	TARA_067	-32.2401	17.7103	EPI	South Atlantic Ocean	ERZ4455108
TARA_SAMEA2620970_METAG_EJCLCLOF	33.27	0.86	66.54	1.72	100	0	0	6	0	0	0	d__Bacteria;p__Proteobacteria;c__Alphaproteobacteria;o__Rhodobacterales;f__Rhodobacteraceae;g__Amylibacter;s__Amylibacter sp900197625	k__Bacteria	1336817	207	9001	26274	0.9321	0.3611	TARA_067	-32.2401	17.7103	EPI	South Atlantic Ocean	ERZ4455046
TARA_SAMEA2620970_METAG_MMCNDLAO	96.9	0.08	95.95	0.15	0	97.84	0	16	0	0	0	d__Bacteria;p__Proteobacteria;c__Alphaproteobacteria;o__Rhodobacterales;f__Rhodobacteraceae;g__LGRT01;s__LGRT01 sp001642945	f__Rhodobacteraceae	2694259	54	84629	156826	0.8987	0.5154	TARA_067	-32.2401	17.7103	EPI	South Atlantic Ocean	ERZ4445224
TARA_SAMEA2620970_METAG_MPJHBMFE	74.18	0	72.83	0	0	75.54	0	13	0	0	0	d__Bacteria;p__Proteobacteria;c__Alphaproteobacteria;o__Rhodobacterales;f__Rhodobacteraceae;g__MED-G52;s__MED-G52 sp002682975	f__Rhodobacteraceae	1550836	182	12561	63662	0.8934	0.4039	TARA_067	-32.2401	17.7103	EPI	South Atlantic Ocean	ERZ4445402
TARA_SAMEA2620970_METAG_OJJJPFLA	97.76	0.38	96.24	0.05	0	99.28	0.72	17	0	0	0	d__Bacteria;p__Proteobacteria;c__Alphaproteobacteria;o__Rhodobacterales;f__Rhodobacteraceae;g__CPC320;s__CPC320 sp002684375	f__Rhodobacteraceae	3492114	180	32562	130190	0.8721	0.528	TARA_067	-32.2401	17.7103	EPI	South Atlantic Ocean	ERZ4433444
TARA_SAMEA2620979_METAG_JAHMFKHJ	82.78	0.08	78.51	0.15	100	87.05	0	15	0	0	0	d__Bacteria;p__Proteobacteria;c__Alphaproteobacteria;o__Rhodobacterales;f__Rhodobacteraceae;g__Amylibacter;s__Amylibacter sp000153745	f__Rhodobacteraceae	1644165	170	15499	78129	0.9015	0.3655	TARA_067	-32.2401	17.7103	EPI	South Atlantic Ocean	ERZ4483555
TARA_SAMEA2620979_METAG_KDNJJBHD	25.8	0.57	51.61	1.14	83.33	0	0	4	0	0	0	d__Bacteria;p__Proteobacteria;c__Alphaproteobacteria;o__Rhodobacterales;f__Rhodobacteraceae;g__LGRT01;s__LGRT01 sp001642945	f__Rhodobacteraceae	1339588	387	3526	12484	0.9171	0.5214	TARA_067	-32.2401	17.7103	EPI	South Atlantic Ocean	ERZ4483687
TARA_SAMEA2620980_METAG_AEIJOMGK	30.42	1.72	60.85	3.45	50	0	0	7	0	0	0	d__Bacteria;p__Proteobacteria;c__Alphaproteobacteria;o__Rhodobacterales;f__Rhodobacteraceae;g__Amylibacter;s__Amylibacter sp900197625	k__Bacteria	1473754	197	11578	49203	0.9251	0.3607	TARA_067	-32.2401	17.7103	EPI	South Atlantic Ocean	ERZ4493959
TARA_SAMEA2620980_METAG_AHBBBEHF	28.62	0	57.24	0	0	0	0	8	0	0	0	d__Bacteria;p__Proteobacteria;c__Alphaproteobacteria;o__Rhodobacterales;f__Rhodobacteraceae;g__Amylibacter;s__Amylibacter sp000153745	k__Bacteria	1341792	202	9054	43021	0.9123	0.3637	TARA_067	-32.2401	17.7103	EPI	South Atlantic Ocean	ERZ4501652
TARA_SAMEA2620980_METAG_DLEMJNFF	98	0.55	96.72	0.39	25	99.28	0.72	17	0	0	0	d__Bacteria;p__Proteobacteria;c__Alphaproteobacteria;o__Rhodobacterales;f__Rhodobacteraceae;g__CPC320;s__CPC320 sp002684375	f__Rhodobacteraceae	3918625	220	33527	147056	0.8743	0.5265	TARA_067	-32.2401	17.7103	EPI	South Atlantic Ocean	ERZ4464172
TARA_SAMEA2620980_METAG_EDCALDMI	89.58	2.2	86.36	1.52	8.33	92.81	2.88	16	0	0	0	d__Bacteria;p__Proteobacteria;c__Alphaproteobacteria;o__Rhodobacterales;f__Rhodobacteraceae;g__Amylibacter;s__Amylibacter sp003447515	f__Rhodobacteraceae	3391361	405	12094	80520	0.8812	0.4837	TARA_067	-32.2401	17.7103	EPI	South Atlantic Ocean	ERZ4505822
TARA_SAMEA2620980_METAG_HPJOENAK	75.95	1.03	75.64	0.63	75	76.26	1.44	10	0	0	0	d__Bacteria;p__Proteobacteria;c__Alphaproteobacteria;o__Rhodobacterales;f__Rhodobacteraceae;g__Planktomarina;s__Planktomarina sp002683685	f__Rhodobacteraceae	1776628	277	8445	42221	0.8941	0.5482	TARA_067	-32.2401	17.7103	EPI	South Atlantic Ocean	ERZ4463740
TARA_SAMEA2620980_METAG_LAEKGEHP	98.71	0.08	97.42	0.15	0	100	0	16	0	0	0	d__Bacteria;p__Proteobacteria;c__Alphaproteobacteria;o__Rhodobacterales;f__Rhodobacteraceae;g__LGRT01;s__LGRT01 sp001642945	f__Rhodobacteraceae	2923063	87	65978	228108	0.893	0.5133	TARA_067	-32.2401	17.7103	EPI	South Atlantic Ocean	ERZ4499702
TARA_SAMEA2620980_METAG_MLFLCLKD	84.43	0.38	81.81	0.76	66.67	87.05	0	11	0	0	0	d__Bacteria;p__Proteobacteria;c__Alphaproteobacteria;o__Rhodobacterales;f__Rhodobacteraceae;g__MED-G52;s__MED-G52 sp002682975	f__Rhodobacteraceae	1878654	173	16557	104206	0.9031	0.4044	TARA_067	-32.2401	17.7103	EPI	South Atlantic Ocean	ERZ4493839
TARA_SAMEA2621010_METAG_EFEPPEGA	53.87	0.52	47.31	0.32	50	60.43	0.72	7	0	0	0	d__Bacteria;p__Proteobacteria;c__Alphaproteobacteria;o__Rhodobacterales;f__Rhodobacteraceae;g__Roseovarius;s__Roseovarius mucosus	f__Rhodobacteraceae	2125027	600	3593	24966	0.9089	0.617	TARA_068	-31.0198	4.6685	MES	South Atlantic Ocean	ERZ4464077
TARA_SAMEA2621010_METAG_ODCNHMAO	91.56	1.01	91.04	0.59	100	92.09	1.44	19	0	0	0	d__Bacteria;p__Proteobacteria;c__Alphaproteobacteria;o__Rhodobacterales;f__Rhodobacteraceae;g__Sulfitobacter;s__Sulfitobacter pontiacus	f__Rhodobacteraceae	2850435	561	6195	25484	0.9065	0.6066	TARA_068	-31.0198	4.6685	MES	South Atlantic Ocean	ERZ4481134
TARA_SAMEA2621013_METAG_GHNACFLA	81.18	1.58	76.75	1.73	100	85.61	1.44	13	0	0	0	d__Bacteria;p__Proteobacteria;c__Alphaproteobacteria;o__Rhodobacterales;f__Rhodobacteraceae;g__GCA-002712045;s__GCA-002712045 sp002712045	f__Rhodobacteraceae	1972068	252	11821	55275	0.9366	0.3764	TARA_068	-31.0266	4.665	EPI	South Atlantic Ocean	ERZ4536259
TARA_SAMEA2621021_METAG_DLAKHKMF	93.38	1.72	87.49	1.29	50	99.28	2.16	18	0	0	0	d__Bacteria;p__Proteobacteria;c__Alphaproteobacteria;o__Rhodobacterales;f__Rhodobacteraceae;g__GCA-2697345;s__	f__Rhodobacteraceae	2442116	208	18507	71264	0.9258	0.38	TARA_068	-31.0266	4.665	EPI	South Atlantic Ocean	ERZ4446137
TARA_SAMEA2621021_METAG_HCLFMGNE	89.57	0.24	84.18	0.47	66.67	94.96	0	19	0	0	0	d__Bacteria;p__Proteobacteria;c__Alphaproteobacteria;o__Rhodobacterales;f__Rhodobacteraceae;g__GCA-002712045;s__GCA-002712045 sp002712045	f__Rhodobacteraceae	2203139	151	35414	78246	0.9318	0.3759	TARA_068	-31.0266	4.665	EPI	South Atlantic Ocean	ERZ4433021
TARA_SAMEA2621033_METAG_BDPDKECI	80.47	1.21	82.52	0.98	0	78.42	1.44	13	0	0	0	d__Bacteria;p__Proteobacteria;c__Alphaproteobacteria;o__Rhodobacterales;f__Rhodobacteraceae;g__Roseovarius;s__Roseovarius mucosus	f__Rhodobacteraceae	3382459	520	8245	29303	0.908	0.6214	TARA_068	-31.0266	4.665	EPI	South Atlantic Ocean	ERZ4500873
TARA_SAMEA2621033_METAG_JBDFEOKM	94.38	2.43	93.79	1.26	42.86	94.96	3.6	18	0	0	0	d__Bacteria;p__Proteobacteria;c__Alphaproteobacteria;o__Rhodobacterales;f__Rhodobacteraceae;g__Alterinioella;s__Alterinioella nitratireducens	f__Rhodobacteraceae	3521179	405	11772	49403	0.909	0.6554	TARA_068	-31.0266	4.665	EPI	South Atlantic Ocean	ERZ4521054
TARA_SAMEA2621033_METAG_NLDKEPNP	60.48	1.54	62.68	0.91	83.33	58.27	2.16	9	0	0	0	d__Bacteria;p__Proteobacteria;c__Alphaproteobacteria;o__Rhodobacterales;f__Rhodobacteraceae;g__Sulfitobacter;s__Sulfitobacter sp001634775	f__Rhodobacteraceae	2013361	564	3724	11774	0.9091	0.6168	TARA_068	-31.0266	4.665	EPI	South Atlantic Ocean	ERZ4500775
TARA_SAMEA2621033_METAG_PDDKLNOI	92.82	1.4	90.67	2.08	100	94.96	0.72	15	0	0	0	d__Bacteria;p__Proteobacteria;c__Alphaproteobacteria;o__Rhodobacterales;f__Rhodobacteraceae;g__Sulfitobacter;s__Sulfitobacter pontiacus	f__Rhodobacteraceae	2835314	562	6137	27117	0.9096	0.6068	TARA_068	-31.0266	4.665	EPI	South Atlantic Ocean	ERZ4500887
TARA_SAMEA2621037_METAG_IEDAENKI	66.24	1.6	64.14	1.75	88.89	68.35	1.44	14	0	0	0	d__Bacteria;p__Proteobacteria;c__Alphaproteobacteria;o__Rhodobacterales;f__Rhodobacteraceae;g__GCA-002712045;s__GCA-002712045 sp002712045	f__Rhodobacteraceae	1668876	310	6693	28600	0.9368	0.3765	TARA_068	-31.027	4.6802	EPI	South Atlantic Ocean	ERZ4452588
TARA_SAMEA2621045_METAG_GLLPEGHF	87.4	11.34	81.26	7.56	12.07	93.53	15.11	9	0	0	0	d__Bacteria;p__Proteobacteria;c__Alphaproteobacteria;o__Rhodobacterales;f__Rhodobacteraceae;g__GCA-2697345;s__	f__Rhodobacteraceae	2464763	496	6004	36822	0.9289	0.384	TARA_068	-31.027	4.6802	EPI	South Atlantic Ocean	ERZ4513305
TARA_SAMEA2621045_METAG_HIJDHLLM	86.82	0.56	86.58	0.41	50	87.05	0.72	20	0	0	0	d__Bacteria;p__Proteobacteria;c__Alphaproteobacteria;o__Rhodobacterales;f__Rhodobacteraceae;g__GCA-002712045;s__GCA-002712045 sp002712045	f__Rhodobacteraceae	2223236	157	30359	94599	0.9313	0.3757	TARA_068	-31.027	4.6802	EPI	South Atlantic Ocean	ERZ4521727
TARA_SAMEA2621076_METAG_KDFDHKHO	87.84	1.99	89.35	1.82	75	86.33	2.16	17	0	0	0	d__Bacteria;p__Proteobacteria;c__Alphaproteobacteria;o__Rhodobacterales;f__Rhodobacteraceae;g__Sulfitobacter;s__Sulfitobacter pontiacus	f__Rhodobacteraceae	2926519	428	9091	37208	0.911	0.6071	TARA_070	-20.4091	-3.1759	EPI	South Atlantic Ocean	ERZ4513924
TARA_SAMEA2621092_METAG_IHOOOMPL	99.21	1.92	99.14	1.68	20	99.28	2.16	18	0	0	0	d__Bacteria;p__Proteobacteria;c__Alphaproteobacteria;o__Rhodobacterales;f__Rhodobacteraceae;g__SAT37;s__SAT37 sp002706605	f__Rhodobacteraceae	3367420	44	165493	359790	0.9229	0.6093	TARA_070	-20.4075	-3.1641	MES	South Atlantic Ocean	ERZ4515468
TARA_SAMEA2621092_METAG_MNBADHMM	73.76	0.36	82.76	0	0	64.75	0.72	19	0	0	0	d__Bacteria;p__Proteobacteria;c__Alphaproteobacteria;o__Rhodobacterales;f__Rhodobacteraceae;g__Sulfitobacter;s__Sulfitobacter pontiacus	k__Bacteria	3249907	44	109847	294566	0.9155	0.6073	TARA_070	-20.4075	-3.1641	MES	South Atlantic Ocean	ERZ4521009
TARA_SAMEA2621092_METAG_PJABGEBM	94.76	1.81	94.55	1.45	30	94.96	2.16	18	0	0	0	d__Bacteria;p__Proteobacteria;c__Alphaproteobacteria;o__Rhodobacterales;f__Rhodobacteraceae;g__Roseovarius;s__Roseovarius mucosus	f__Rhodobacteraceae	3799662	383	14214	44594	0.9168	0.6203	TARA_070	-20.4075	-3.1641	MES	South Atlantic Ocean	ERZ4521018
TARA_SAMEA2621101_METAG_PFFJNDGN	85.35	0.8	92.28	0.16	100	78.42	1.44	17	0	0	0	d__Bacteria;p__Proteobacteria;c__Alphaproteobacteria;o__Rhodobacterales;f__Rhodobacteraceae;g__Sulfitobacter;s__Sulfitobacter pontiacus	f__Rhodobacteraceae	2995721	105	49219	162416	0.8649	0.6095	TARA_070	-20.4075	-3.1641	MES	South Atlantic Ocean	ERZ4437203
TARA_SAMEA2621107_METAG_LANNJOHC	77.12	0.46	85.17	0.21	0	69.06	0.72	17	0	0	0	d__Bacteria;p__Proteobacteria;c__Alphaproteobacteria;o__Rhodobacterales;f__Rhodobacteraceae;g__Sulfitobacter;s__Sulfitobacter pontiacus	f__Rhodobacteraceae	2802787	83	53862	173866	0.8845	0.6079	TARA_070	-20.4075	-3.1641	MES	South Atlantic Ocean	ERZ4479572
TARA_SAMEA2621107_METAG_MEPJHCIK	87.42	1.13	88.51	0.82	100	86.33	1.44	14	0	0	0	d__Bacteria;p__Proteobacteria;c__Alphaproteobacteria;o__Rhodobacterales;f__Rhodobacteraceae;g__Sulfitobacter;s__Sulfitobacter sp001634775	f__Rhodobacteraceae	3109605	452	9324	43837	0.9105	0.6175	TARA_070	-20.4075	-3.1641	MES	South Atlantic Ocean	ERZ4481114
TARA_SAMEA2621107_METAG_NAIODLKO	99.5	0.2	99	0.4	50	100	0	16	0	0	0	d__Bacteria;p__Proteobacteria;c__Alphaproteobacteria;o__Rhodobacterales;f__Rhodobacteraceae;g__Roseovarius;s__Roseovarius mucosus	f__Rhodobacteraceae	3737869	34	168400	427023	0.9185	0.6228	TARA_070	-20.4075	-3.1641	MES	South Atlantic Ocean	ERZ4501982
TARA_SAMEA2621107_METAG_OEIPCIJC	90.32	1.01	89.27	0.58	0	91.37	1.44	13	0	0	0	d__Bacteria;p__Proteobacteria;c__Alphaproteobacteria;o__Rhodobacterales;f__Rhodobacteraceae;g__Pacificitalea;s__Pacificitalea manganoxidans	f__Rhodobacteraceae	3340886	480	9123	49472	0.8922	0.6524	TARA_070	-20.4075	-3.1641	MES	South Atlantic Ocean	ERZ4480786
TARA_SAMEA2621151_METAG_CPIKEDBA	67.59	1.42	73.31	0.68	50	61.87	2.16	11	0	0	0	d__Bacteria;p__Proteobacteria;c__Alphaproteobacteria;o__Rhodobacterales;f__Rhodobacteraceae;g__Sulfitobacter;s__Sulfitobacter pontiacus	f__Rhodobacteraceae	2437145	594	4469	15037	0.9076	0.6078	TARA_072	-8.7789	-17.9099	EPI	South Atlantic Ocean	ERZ4474856
TARA_SAMEA2621191_METAG_JOABIJEI	99.65	0.12	99.3	0.25	50	100	0	18	0	0	0	d__Bacteria;p__Proteobacteria;c__Alphaproteobacteria;o__Rhodobacterales;f__Rhodobacteraceae;g__Roseovarius;s__Roseovarius mucosus	f__Rhodobacteraceae	3842590	25	284249	794729	0.9171	0.6217	TARA_072	-8.7986	-17.9034	MES	South Atlantic Ocean	ERZ4482133
TARA_SAMEA2621191_METAG_KOACLFMB	95.75	1.89	95.82	1.61	20	95.68	2.16	16	0	0	1	d__Bacteria;p__Proteobacteria;c__Alphaproteobacteria;o__Rhodobacterales;f__Rhodobacteraceae;g__Actibacterium_A;s__Actibacterium_A naphthalenivorans	f__Rhodobacteraceae	3420314	408	10919	45058	0.9118	0.6455	TARA_072	-8.7986	-17.9034	MES	South Atlantic Ocean	ERZ4481990
TARA_SAMEA2621191_METAG_NNALOPNJ	99.84	0.77	99.67	0.83	0	100	0.72	18	0	0	0	d__Bacteria;p__Proteobacteria;c__Alphaproteobacteria;o__Rhodobacterales;f__Rhodobacteraceae;g__Roseovarius;s__Roseovarius nubinhibens	f__Rhodobacteraceae	3677178	25	242689	625959	0.9054	0.64	TARA_072	-8.7986	-17.9034	MES	South Atlantic Ocean	ERZ4466096
TARA_SAMEA2621191_METAG_PEHMCKAN	67.86	1.24	76.72	0.32	100	58.99	2.16	13	0	0	0	d__Bacteria;p__Proteobacteria;c__Alphaproteobacteria;o__Rhodobacterales;f__Rhodobacteraceae;g__Sulfitobacter;s__Sulfitobacter pontiacus	f__Rhodobacteraceae	2539801	573	4910	15894	0.9072	0.6069	TARA_072	-8.7986	-17.9034	MES	South Atlantic Ocean	ERZ4482078
TARA_SAMEA2621229_METAG_FPNJHJOL	63.63	1.8	67.55	0	0	59.71	3.6	13	0	0	0	d__Bacteria;p__Proteobacteria;c__Alphaproteobacteria;o__Rhodobacterales;f__Rhodobacteraceae;g__Sulfitobacter;s__Sulfitobacter pontiacus	k__Bacteria	2392210	691	3864	15197	0.9068	0.6072	TARA_076	-21.0292	-35.3498	EPI	South Atlantic Ocean	ERZ4499563
TARA_SAMEA2621229_METAG_GMEICKHC	80.47	1.42	76.05	1.39	70	84.89	1.44	12	0	0	0	d__Bacteria;p__Proteobacteria;c__Alphaproteobacteria;o__Rhodobacterales;f__Rhodobacteraceae;g__Sulfitobacter;s__Sulfitobacter sp001634775	f__Rhodobacteraceae	2643502	567	5269	15148	0.9097	0.6179	TARA_076	-21.0292	-35.3498	EPI	South Atlantic Ocean	ERZ4461235
TARA_SAMEA2621242_METAG_DFHNPMGP	98.96	3.1	98.64	1.89	36.36	99.28	4.32	19	0	1	1	d__Bacteria;p__Proteobacteria;c__Alphaproteobacteria;o__Rhodobacterales;f__Rhodobacteraceae;g__Actibacterium_A;s__Actibacterium_A naphthalenivorans	f__Rhodobacteraceae	3630659	74	129325	242575	0.9132	0.6458	TARA_076	-20.9315	-35.1794	MES	South Atlantic Ocean	ERZ4506303
TARA_SAMEA2621242_METAG_FJHLPMAM	88.15	3.89	88.53	3.46	50	87.77	4.32	18	0	0	0	d__Bacteria;p__Proteobacteria;c__Alphaproteobacteria;o__Rhodobacterales;f__Rhodobacteraceae;g__Marinibacterium;s__Marinibacterium sp003217735	f__Rhodobacteraceae	5827249	759	10396	99569	0.9046	0.6604	TARA_076	-20.9315	-35.1794	MES	South Atlantic Ocean	ERZ4513201
TARA_SAMEA2621242_METAG_HAACFJFP	80.95	1.74	84.92	1.31	75	76.98	2.16	14	0	0	0	d__Bacteria;p__Proteobacteria;c__Alphaproteobacteria;o__Rhodobacterales;f__Rhodobacteraceae;g__Pacificitalea;s__Pacificitalea manganoxidans	f__Rhodobacteraceae	2995498	547	6616	52786	0.8936	0.6521	TARA_076	-20.9315	-35.1794	MES	South Atlantic Ocean	ERZ4501583
TARA_SAMEA2621242_METAG_IFENFDOM	98.46	1.97	97.64	1.06	100	99.28	2.88	19	0	0	0	d__Bacteria;p__Proteobacteria;c__Alphaproteobacteria;o__Rhodobacterales;f__Rhodobacteraceae;g__Sulfitobacter;s__Sulfitobacter pontiacus	f__Rhodobacteraceae	3166154	174	32260	164259	0.9095	0.6085	TARA_076	-20.9315	-35.1794	MES	South Atlantic Ocean	ERZ4491195
TARA_SAMEA2621242_METAG_KEGABLJG	35.02	1.17	70.03	2.34	70.59	0	0	15	0	0	0	d__Bacteria;p__Proteobacteria;c__Alphaproteobacteria;o__Rhodobacterales;f__Rhodobacteraceae;g__Salipiger;s__Salipiger bermudensis	f__Rhodobacteraceae	3751633	951	4354	21062	0.8926	0.6659	TARA_076	-20.9315	-35.1794	MES	South Atlantic Ocean	ERZ4506315
TARA_SAMEA2621242_METAG_MCEMBNOM	64.6	1.08	65.18	0.73	40	64.03	1.44	17	0	0	0	d__Bacteria;p__Proteobacteria;c__Alphaproteobacteria;o__Rhodobacterales;f__Rhodobacteraceae;g__Albimonas;s__	c__Alphaproteobacteria	4132798	992	4565	24052	0.8682	0.7205	TARA_076	-20.9315	-35.1794	MES	South Atlantic Ocean	ERZ4494265
TARA_SAMEA2621242_METAG_OOMMJIKI	92.19	3.25	95.89	2.18	54.55	88.49	4.32	20	0	0	0	d__Bacteria;p__Proteobacteria;c__Alphaproteobacteria;o__Rhodobacterales;f__Rhodobacteraceae;g__Arenibacterium;s__Arenibacterium halophilum	f__Rhodobacteraceae	4375316	145	49564	178691	0.9122	0.6336	TARA_076	-20.9315	-35.1794	MES	South Atlantic Ocean	ERZ4458475
TARA_SAMEA2621242_METAG_PGFFALEF	82.06	0.68	89.31	0.64	33.33	74.82	0.72	16	0	0	0	d__Bacteria;p__Proteobacteria;c__Alphaproteobacteria;o__Rhodobacterales;f__Rhodobacteraceae;g__Sulfitobacter;s__Sulfitobacter sp001634775	f__Rhodobacteraceae	3196377	225	24221	104856	0.8891	0.6175	TARA_076	-20.9315	-35.1794	MES	South Atlantic Ocean	ERZ4491233
TARA_SAMEA2621247_METAG_HJKOCAEK	98.77	1.88	97.54	1.6	85.71	100	2.16	16	0	0	0	d__Bacteria;p__Proteobacteria;c__Alphaproteobacteria;o__Rhodobacterales;f__Rhodobacteraceae;g__Sulfitobacter;s__Sulfitobacter sp002703405	f__Rhodobacteraceae	3370297	187	24845	118697	0.9136	0.6173	TARA_076	-20.9315	-35.1794	MES	South Atlantic Ocean	ERZ4511158
TARA_SAMEA2621247_METAG_OMELJKJA	97.9	0.88	96.51	1.76	57.14	99.28	0	18	0	0	0	d__Bacteria;p__Proteobacteria;c__Alphaproteobacteria;o__Rhodobacterales;f__Rhodobacteraceae;g__Roseovarius;s__Roseovarius mucosus	f__Rhodobacteraceae	3706601	301	18623	102804	0.919	0.6216	TARA_076	-20.9315	-35.1794	MES	South Atlantic Ocean	ERZ4471254
TARA_SAMEA2621254_METAG_MBFFOKPM	25.43	0	50.86	0	0	0	0	3	0	0	0	d__Bacteria;p__Proteobacteria;c__Alphaproteobacteria;o__Rhodobacterales;f__Rhodobacteraceae;g__MED-G52;s__MED-G52 sp002457055	k__Bacteria	980684	211	5450	31525	0.9351	0.4053	TARA_078	-30.1367	-43.2899	EPI	South Atlantic Ocean	ERZ4522009
TARA_SAMEA2621260_METAG_LKOIFGFM	64.33	0.28	68.24	0.56	100	60.43	0	7	0	0	0	d__Bacteria;p__Proteobacteria;c__Alphaproteobacteria;o__Rhodobacterales;f__Rhodobacteraceae;g__MED-G52;s__MED-G52 sp002457055	f__Rhodobacteraceae	1496180	245	7670	64824	0.9263	0.4051	TARA_078	-30.1367	-43.2899	EPI	South Atlantic Ocean	ERZ4505101
TARA_SAMEA2621271_METAG_BHKEHIPM	84.45	0.36	97.68	0	0	71.22	0.72	19	0	0	0	d__Bacteria;p__Proteobacteria;c__Alphaproteobacteria;o__Rhodobacterales;f__Rhodobacteraceae;g__Sulfitobacter;s__Sulfitobacter pontiacus	f__Rhodobacteraceae	3402642	31	197000	459798	0.9124	0.6054	TARA_078	-30.1367	-43.2899	EPI	South Atlantic Ocean	ERZ4489316
TARA_SAMEA2621272_METAG_DNBBIHKI	25.17	0.42	50.34	0.83	80	0	0	2	0	0	0	d__Bacteria;p__Proteobacteria;c__Alphaproteobacteria;o__Rhodobacterales;f__Rhodobacteraceae;g__MED-G52;s__MED-G52 sp002457055	f__Rhodobacteraceae	1078686	247	4810	24310	0.934	0.4068	TARA_078	-30.1484	-43.2705	EPI	South Atlantic Ocean	ERZ4507844
TARA_SAMEA2621295_METAG_NKOLNDBL	74.47	0	82.76	0	0	66.19	0	18	0	0	0	d__Bacteria;p__Proteobacteria;c__Alphaproteobacteria;o__Rhodobacterales;f__Rhodobacteraceae;g__Sulfitobacter;s__Sulfitobacter sp001634775	k__Bacteria	3439062	77	91988	344067	0.9121	0.6168	TARA_078	-30.1471	-43.2915	MES	South Atlantic Ocean	ERZ4462354
TARA_SAMEA2621300_METAG_EDIMPBOD	74.12	2.3	82.76	1.72	100	65.47	2.88	19	0	0	0	d__Bacteria;p__Proteobacteria;c__Alphaproteobacteria;o__Rhodobacterales;f__Rhodobacteraceae;g__Sulfitobacter;s__Sulfitobacter pontiacus	k__Bacteria	3415475	26	397695	620749	0.9141	0.6066	TARA_078	-30.1471	-43.2915	MES	South Atlantic Ocean	ERZ4495062
TARA_SAMEA2621300_METAG_IKNCEMIG	87.93	0.58	88.81	1.17	71.43	87.05	0	13	0	0	0	d__Bacteria;p__Proteobacteria;c__Alphaproteobacteria;o__Rhodobacterales;f__Rhodobacteraceae;g__Sulfitobacter;s__Sulfitobacter sp001634775	f__Rhodobacteraceae	3092785	467	8739	36242	0.9098	0.6171	TARA_078	-30.1471	-43.2915	MES	South Atlantic Ocean	ERZ4500695
TARA_SAMEA2621300_METAG_KIBCEGBG	98.17	2.2	97.06	0.8	33.33	99.28	3.6	19	0	0	0	d__Bacteria;p__Proteobacteria;c__Alphaproteobacteria;o__Rhodobacterales;f__Rhodobacteraceae;g__Roseovarius;s__Roseovarius nitratireducens	f__Rhodobacteraceae	3817177	260	25704	92231	0.9006	0.6533	TARA_078	-30.1471	-43.2915	MES	South Atlantic Ocean	ERZ4519137
TARA_SAMEA2621401_METAG_CIICLIEK	53.25	0.42	56.14	0.13	100	50.36	0.72	6	0	0	0	d__Bacteria;p__Proteobacteria;c__Alphaproteobacteria;o__Rhodobacterales;f__Rhodobacteraceae;g__Planktomarina;s__Planktomarina sp905182425	f__Rhodobacteraceae	1353825	234	7291	116495	0.8948	0.4569	TARA_082	-47.1863	-58.2902	EPI	South Atlantic Ocean	ERZ4457234
TARA_SAMEA2621401_METAG_FKLCAOJE	82.42	0.53	75.64	1.06	80	89.21	0	12	0	0	0	d__Bacteria;p__Proteobacteria;c__Alphaproteobacteria;o__Rhodobacterales;f__Rhodobacteraceae;g__GCA-2697345;s__	f__Rhodobacteraceae	1865298	199	15059	65421	0.9189	0.3813	TARA_082	-47.1863	-58.2902	EPI	South Atlantic Ocean	ERZ4519816
TARA_SAMEA2621401_METAG_FMNFEBHP	67.02	1.96	71.45	1.77	100	62.59	2.16	12	0	0	0	d__Bacteria;p__Proteobacteria;c__Alphaproteobacteria;o__Rhodobacterales;f__Rhodobacteraceae;g__Amylibacter;s__Amylibacter sp000153745	f__Rhodobacteraceae	1584351	211	9857	47566	0.8951	0.3662	TARA_082	-47.1863	-58.2902	EPI	South Atlantic Ocean	ERZ4491338
TARA_SAMEA2621401_METAG_FPOJAMCL	82.65	0.56	92.64	0.41	50	72.66	0.72	14	0	0	0	d__Bacteria;p__Proteobacteria;c__Alphaproteobacteria;o__Rhodobacterales;f__Rhodobacteraceae;g__Planktomarina;s__Planktomarina sp000981705	f__Rhodobacteraceae	2613323	92	48589	142224	0.8852	0.4777	TARA_082	-47.1863	-58.2902	EPI	South Atlantic Ocean	ERZ4496222
TARA_SAMEA2621401_METAG_HMOFNEGP	92.26	0.17	95.3	0.34	0	89.21	0	16	0	0	0	d__Bacteria;p__Proteobacteria;c__Alphaproteobacteria;o__Rhodobacterales;f__Rhodobacteraceae;g__Planktomarina;s__Planktomarina sp905182455	f__Rhodobacteraceae	2474723	105	37160	111923	0.8848	0.5099	TARA_082	-47.1863	-58.2902	EPI	South Atlantic Ocean	ERZ4491219
TARA_SAMEA2621401_METAG_MDDNCBON	88.85	0	92.1	0	0	85.61	0	16	0	0	0	d__Bacteria;p__Proteobacteria;c__Alphaproteobacteria;o__Rhodobacterales;f__Rhodobacteraceae;g__Amylibacter;s__Amylibacter sp905182285	f__Rhodobacteraceae	1862793	93	28998	123726	0.9271	0.3592	TARA_082	-47.1863	-58.2902	EPI	South Atlantic Ocean	ERZ4457082
TARA_SAMEA2621401_METAG_OBGIGDGA	97.74	0.56	96.21	1.11	0	99.28	0	14	0	0	0	d__Bacteria;p__Proteobacteria;c__Alphaproteobacteria;o__Rhodobacterales;f__Rhodobacteraceae;g__CPC320;s__CPC320 sp002336405	f__Rhodobacteraceae	3780607	211	31595	163217	0.8514	0.5235	TARA_082	-47.1863	-58.2902	EPI	South Atlantic Ocean	ERZ4517440
TARA_SAMEA2621401_METAG_PFJCLNDC	58.56	1.2	54.54	0.25	100	62.59	2.16	8	0	0	0	d__Bacteria;p__Proteobacteria;c__Alphaproteobacteria;o__Rhodobacterales;f__Rhodobacteraceae;g__GCA-002712045;s__GCA-002712045 sp905182165	f__Rhodobacteraceae	1304375	262	5558	38800	0.93	0.3704	TARA_082	-47.1863	-58.2902	EPI	South Atlantic Ocean	ERZ4496283
TARA_SAMEA2621401_METAG_PLJIFAPD	71.01	1.42	76.55	1.39	100	65.47	1.44	5	0	0	0	d__Bacteria;p__Proteobacteria;c__Alphaproteobacteria;o__Rhodobacterales;f__Rhodobacteraceae;g__Planktomarina;s__Planktomarina sp905182195	f__Rhodobacteraceae	1796247	281	7587	37644	0.9025	0.4864	TARA_082	-47.1863	-58.2902	EPI	South Atlantic Ocean	ERZ4517428
TARA_SAMEA2621416_METAG_GGLIHNAM	81.01	1.41	79.29	1.38	0	82.73	1.44	16	0	0	0	d__Bacteria;p__Proteobacteria;c__Alphaproteobacteria;o__Rhodobacterales;f__Rhodobacteraceae;g__Roseovarius;s__Roseovarius mucosus	f__Rhodobacteraceae	3374921	607	6616	24512	0.9044	0.6176	TARA_082	-47.1863	-58.2902	EPI	South Atlantic Ocean	ERZ4518355
TARA_SAMEA2621416_METAG_LECBOGND	93.28	1.82	90.88	0.77	100	95.68	2.88	16	0	0	0	d__Bacteria;p__Proteobacteria;c__Alphaproteobacteria;o__Rhodobacterales;f__Rhodobacteraceae;g__Sulfitobacter;s__Sulfitobacter pontiacus	f__Rhodobacteraceae	2980923	488	7980	31728	0.9078	0.6071	TARA_082	-47.1863	-58.2902	EPI	South Atlantic Ocean	ERZ4430531
TARA_SAMEA2621423_METAG_HFECBNAM	82.16	0.44	76.56	0.16	33.33	87.77	0.72	15	0	0	0	d__Bacteria;p__Proteobacteria;c__Alphaproteobacteria;o__Rhodobacterales;f__Rhodobacteraceae;g__GCA-002712045;s__GCA-002712045 sp905182165	f__Rhodobacteraceae	1876592	190	16701	71377	0.9135	0.369	TARA_082	-47.2007	-57.9446	EPI	South Atlantic Ocean	ERZ4460281
TARA_SAMEA2621423_METAG_HINHENBD	89.57	1	82.02	0.56	0	97.12	1.44	17	0	0	0	d__Bacteria;p__Proteobacteria;c__Alphaproteobacteria;o__Rhodobacterales;f__Rhodobacteraceae;g__GCA-2697345;s__	f__Rhodobacteraceae	2132090	87	65511	134460	0.9153	0.3807	TARA_082	-47.2007	-57.9446	EPI	South Atlantic Ocean	ERZ4492729
TARA_SAMEA2621423_METAG_HMANLLPI	74.34	0.95	78.89	0.46	100	69.78	1.44	8	0	0	0	d__Bacteria;p__Proteobacteria;c__Alphaproteobacteria;o__Rhodobacterales;f__Rhodobacteraceae;g__Planktomarina;s__Planktomarina sp905182195	f__Rhodobacteraceae	1741342	245	10556	59817	0.9049	0.4871	TARA_082	-47.2007	-57.9446	EPI	South Atlantic Ocean	ERZ4521548
TARA_SAMEA2621423_METAG_IDMKFKAK	53.74	0.52	46.32	0.33	50	61.15	0.72	7	0	0	0	d__Bacteria;p__Proteobacteria;c__Alphaproteobacteria;o__Rhodobacterales;f__Rhodobacteraceae;g__Planktomarina;s__	f__Rhodobacteraceae	1024896	106	16671	49021	0.8831	0.4392	TARA_082	-47.2007	-57.9446	EPI	South Atlantic Ocean	ERZ4474491
TARA_SAMEA2621423_METAG_IGMJFLMF	81.18	0	94.02	0	0	68.35	0	17	0	0	0	d__Bacteria;p__Proteobacteria;c__Alphaproteobacteria;o__Rhodobacterales;f__Rhodobacteraceae;g__Planktomarina;s__Planktomarina sp905182455	f__Rhodobacteraceae	2302542	66	58447	142499	0.8896	0.5138	TARA_082	-47.2007	-57.9446	EPI	South Atlantic Ocean	ERZ4492126
TARA_SAMEA2621423_METAG_MDBMBIPE	88.38	0	91.16	0	0	85.61	0	14	0	0	0	d__Bacteria;p__Proteobacteria;c__Alphaproteobacteria;o__Rhodobacterales;f__Rhodobacteraceae;g__Amylibacter;s__Amylibacter sp905182285	f__Rhodobacteraceae	1851106	112	29688	85147	0.9227	0.3596	TARA_082	-47.2007	-57.9446	EPI	South Atlantic Ocean	ERZ4513709
TARA_SAMEA2621423_METAG_MMFGIHGM	98.07	0.48	96.86	0.96	0	99.28	0	17	0	0	0	d__Bacteria;p__Proteobacteria;c__Alphaproteobacteria;o__Rhodobacterales;f__Rhodobacteraceae;g__CPC320;s__CPC320 sp002336405	f__Rhodobacteraceae	3743637	190	38211	107102	0.8498	0.5228	TARA_082	-47.2007	-57.9446	EPI	South Atlantic Ocean	ERZ4460376
TARA_SAMEA2621423_METAG_NKCAOMHN	34.13	0.3	68.26	0.61	50	0	0	13	0	0	0	d__Bacteria;p__Proteobacteria;c__Alphaproteobacteria;o__Rhodobacterales;f__Rhodobacteraceae;g__Amylibacter;s__Amylibacter sp000153745	f__Rhodobacteraceae	1509291	203	10171	48150	0.8951	0.3664	TARA_082	-47.2007	-57.9446	EPI	South Atlantic Ocean	ERZ4434969
TARA_SAMEA2621423_METAG_PDAPMCIG	65.74	0	58.11	0	0	73.38	0	6	0	0	0	d__Bacteria;p__Proteobacteria;c__Alphaproteobacteria;o__Rhodobacterales;f__Rhodobacteraceae;g__Planktomarina;s__Planktomarina sp000981705	f__Rhodobacteraceae	1580487	57	42626	141769	0.8992	0.4867	TARA_082	-47.2007	-57.9446	EPI	South Atlantic Ocean	ERZ4460567
TARA_SAMEA2621448_METAG_FKEHMPJE	68.59	0.96	72.42	1.19	28.57	64.75	0.72	11	0	0	0	d__Bacteria;p__Proteobacteria;c__Alphaproteobacteria;o__Rhodobacterales;f__Rhodobacteraceae;g__Leisingera;s__Leisingera aquimarina	f__Rhodobacteraceae	3529518	810	4767	82597	0.8834	0.6181	TARA_082	-47.2007	-57.9446	EPI	South Atlantic Ocean	ERZ4438224
TARA_SAMEA2621448_METAG_JFIONGGH	26.62	0.69	53.25	1.38	80	0	0	10	0	0	0	d__Bacteria;p__Proteobacteria;c__Alphaproteobacteria;o__Rhodobacterales;f__Rhodobacteraceae;g__Sulfitobacter;s__Sulfitobacter pontiacus	f__Rhodobacteraceae	1416190	543	2676	8682	0.907	0.6052	TARA_082	-47.2007	-57.9446	EPI	South Atlantic Ocean	ERZ4438036
TARA_SAMEA2621487_METAG_FBBJOAML	83.62	2.19	95.3	2.94	93.33	71.94	1.44	10	0	0	0	d__Bacteria;p__Proteobacteria;c__Alphaproteobacteria;o__Rhodobacterales;f__Rhodobacteraceae;g__CPC320;s__CPC320 sp002336405	f__Rhodobacteraceae	3520392	261	21554	87512	0.8633	0.5264	TARA_084	-60.2287	-60.6476	EPI	Southern Ocean	ERZ4468740
TARA_SAMEA2621487_METAG_GMPAMBEI	76.15	1.64	69.56	0.41	0	82.73	2.88	16	0	0	0	d__Bacteria;p__Proteobacteria;c__Alphaproteobacteria;o__Rhodobacterales;f__Rhodobacteraceae;g__Amylibacter;s__	f__Rhodobacteraceae	1634164	113	30883	97011	0.8851	0.3895	TARA_084	-60.2287	-60.6476	EPI	Southern Ocean	ERZ4510965
TARA_SAMEA2621487_METAG_ILKEBCOF	62.76	4.46	63.65	6.04	83.33	61.87	2.88	11	0	0	0	d__Bacteria;p__Proteobacteria;c__Alphaproteobacteria;o__Rhodobacterales;f__Rhodobacteraceae;g__Planktomarina;s__Planktomarina sp000981705	f__Rhodobacteraceae	2069733	327	8453	44184	0.889	0.4796	TARA_084	-60.2287	-60.6476	EPI	Southern Ocean	ERZ4470102
TARA_SAMEA2621487_METAG_MIDBKNOG	33.83	1.75	67.66	3.5	42.31	0	0	9	0	0	0	d__Bacteria;p__Proteobacteria;c__Alphaproteobacteria;o__Rhodobacterales;f__Rhodobacteraceae;g__Planktomarina;s__	f__Rhodobacteraceae	2035415	321	8325	60177	0.8838	0.4625	TARA_084	-60.2287	-60.6476	EPI	Southern Ocean	ERZ4510992
TARA_SAMEA2621487_METAG_OKLEJKDF	88.16	0.59	84.23	0.46	0	92.09	0.72	12	0	0	0	d__Bacteria;p__Proteobacteria;c__Alphaproteobacteria;o__Rhodobacterales;f__Rhodobacteraceae;g__Planktomarina;s__Planktomarina sp905182325	f__Rhodobacteraceae	1982662	156	19081	75112	0.9056	0.4419	TARA_084	-60.2287	-60.6476	EPI	Southern Ocean	ERZ4513723
TARA_SAMEA2621487_METAG_PAGNOHCM	54.36	0	49.73	0	0	58.99	0	7	0	0	0	d__Bacteria;p__Proteobacteria;c__Alphaproteobacteria;o__Rhodobacterales;f__Rhodobacteraceae;g__Planktomarina;s__	f__Rhodobacteraceae	1100231	69	33937	101045	0.896	0.4614	TARA_084	-60.2287	-60.6476	EPI	Southern Ocean	ERZ4510896
TARA_SAMEA2621502_METAG_ELGBFPNP	74.15	0.88	84.99	1.05	0	63.31	0.72	14	0	0	0	d__Bacteria;p__Proteobacteria;c__Alphaproteobacteria;o__Rhodobacterales;f__Rhodobacteraceae;g__Roseovarius;s__Roseovarius mucosus	f__Rhodobacteraceae	3416866	460	9939	64996	0.9171	0.6207	TARA_084	-60.2287	-60.6476	EPI	Southern Ocean	ERZ4480715
TARA_SAMEA2621502_METAG_JFCCPHDO	97.27	1.44	95.98	0.71	25	98.56	2.16	15	0	0	0	d__Bacteria;p__Proteobacteria;c__Alphaproteobacteria;o__Rhodobacterales;f__Rhodobacteraceae;g__Loktanella;s__Loktanella salsilacus	f__Rhodobacteraceae	3394903	132	58705	221474	0.8909	0.6043	TARA_084	-60.2287	-60.6476	EPI	Southern Ocean	ERZ4454758
TARA_SAMEA2621502_METAG_JHBLMCLA	98.47	0.68	97.66	0.64	0	99.28	0.72	18	0	0	0	d__Bacteria;p__Proteobacteria;c__Alphaproteobacteria;o__Rhodobacterales;f__Rhodobacteraceae;g__Sulfitobacter;s__Sulfitobacter sp006064855	f__Rhodobacteraceae	2917727	63	100725	218834	0.904	0.5923	TARA_084	-60.2287	-60.6476	EPI	Southern Ocean	ERZ4454782
TARA_SAMEA2621502_METAG_LEDOHCBM	82.62	2.26	91.86	1.64	25	73.38	2.88	16	0	0	0	d__Bacteria;p__Proteobacteria;c__Alphaproteobacteria;o__Rhodobacterales;f__Rhodobacteraceae;g__Roseovarius;s__Roseovarius mucosus_A	f__Rhodobacteraceae	3629796	291	18912	81020	0.9143	0.6124	TARA_084	-60.2287	-60.6476	EPI	Southern Ocean	ERZ4432899
TARA_SAMEA2621509_METAG_EHDBKLHN	76.73	1.08	89.43	0.71	25	64.03	1.44	12	0	0	0	d__Bacteria;p__Proteobacteria;c__Alphaproteobacteria;o__Rhodobacterales;f__Rhodobacteraceae;g__Planktomarina;s__Planktomarina sp000981705	f__Rhodobacteraceae	2464505	107	55381	185528	0.8951	0.4811	TARA_085	-62.0385	-49.529	EPI	Southern Ocean	ERZ4433597
TARA_SAMEA2621509_METAG_KCJLCHJJ	80.3	0.34	76.42	0.68	40	84.17	0	14	0	0	0	d__Bacteria;p__Proteobacteria;c__Alphaproteobacteria;o__Rhodobacterales;f__Rhodobacteraceae;g__Planktomarina;s__Planktomarina sp905182325	f__Rhodobacteraceae	1930939	182	17972	120613	0.9046	0.441	TARA_085	-62.0385	-49.529	EPI	Southern Ocean	ERZ4432554
TARA_SAMEA2621509_METAG_MPBCKPHO	80.16	1.08	79.74	0.71	0	80.58	1.44	18	0	0	0	d__Bacteria;p__Proteobacteria;c__Alphaproteobacteria;o__Rhodobacterales;f__Rhodobacteraceae;g__Amylibacter;s__	f__Rhodobacteraceae	1706951	84	35787	85411	0.8956	0.3891	TARA_085	-62.0385	-49.529	EPI	Southern Ocean	ERZ4443184
TARA_SAMEA2621528_METAG_EAMKACOE	79.59	0.94	75.72	1.15	0	83.45	0.72	10	0	0	0	d__Bacteria;p__Proteobacteria;c__Alphaproteobacteria;o__Rhodobacterales;f__Rhodobacteraceae;g__Roseovarius;s__Roseovarius mucosus	f__Rhodobacteraceae	3086694	588	5920	42843	0.9135	0.6193	TARA_085	-62.0385	-49.529	EPI	Southern Ocean	ERZ4438898
TARA_SAMEA2621528_METAG_GAEKHINC	98.04	0.57	97.53	0.43	50	98.56	0.72	18	0	0	0	d__Bacteria;p__Proteobacteria;c__Alphaproteobacteria;o__Rhodobacterales;f__Rhodobacteraceae;g__Sulfitobacter;s__Sulfitobacter sp006064855	f__Rhodobacteraceae	3092839	49	123410	300653	0.9014	0.5908	TARA_085	-62.0385	-49.529	EPI	Southern Ocean	ERZ4438354
TARA_SAMEA2621528_METAG_GNGMLFPE	95.44	2.14	98.08	0.68	33.33	92.81	3.6	18	0	0	0	d__Bacteria;p__Proteobacteria;c__Alphaproteobacteria;o__Rhodobacterales;f__Rhodobacteraceae;g__Roseovarius;s__Roseovarius nitratireducens	f__Rhodobacteraceae	3759075	147	48249	146199	0.9	0.6553	TARA_085	-62.0385	-49.529	EPI	Southern Ocean	ERZ4504871
TARA_SAMEA2621528_METAG_JOLHKIDP	98.84	1.46	97.68	0.76	20	100	2.16	18	0	0	0	d__Bacteria;p__Proteobacteria;c__Alphaproteobacteria;o__Rhodobacterales;f__Rhodobacteraceae;g__Loktanella;s__Loktanella salsilacus	f__Rhodobacteraceae	3572538	144	51712	231051	0.8968	0.605	TARA_085	-62.0385	-49.529	EPI	Southern Ocean	ERZ4504810
TARA_SAMEA2621528_METAG_LMPJOJBM	89.31	0.46	95.89	0.91	0	82.73	0	14	0	0	0	d__Bacteria;p__Proteobacteria;c__Alphaproteobacteria;o__Rhodobacterales;f__Rhodobacteraceae;g__Sulfitobacter;s__	f__Rhodobacteraceae	3579670	117	50763	204243	0.9088	0.6038	TARA_085	-62.0385	-49.529	EPI	Southern Ocean	ERZ4504831
TARA_SAMEA2621536_METAG_KDNFFGLL	73.82	0.46	69.94	0.91	80	77.7	0	11	0	0	0	d__Bacteria;p__Proteobacteria;c__Alphaproteobacteria;o__Rhodobacterales;f__Rhodobacteraceae;g__Planktomarina;s__Planktomarina sp905182325	f__Rhodobacteraceae	1661252	193	12489	72152	0.9086	0.4409	TARA_085	-62.2231	-49.2139	EPI	Southern Ocean	ERZ4445641
TARA_SAMEA2621536_METAG_MFGPAFPA	81.97	0.28	90.56	0.56	66.67	73.38	0	14	0	0	0	d__Bacteria;p__Proteobacteria;c__Alphaproteobacteria;o__Rhodobacterales;f__Rhodobacteraceae;g__Planktomarina;s__Planktomarina sp000981705	f__Rhodobacteraceae	2548574	142	39533	184887	0.8957	0.4811	TARA_085	-62.2231	-49.2139	EPI	Southern Ocean	ERZ4446163
TARA_SAMEA2621536_METAG_NOELKEPG	59.64	1.68	63.16	1.93	50	56.12	1.44	14	0	0	0	d__Bacteria;p__Proteobacteria;c__Alphaproteobacteria;o__Rhodobacterales;f__Rhodobacteraceae;g__Amylibacter;s__	f__Rhodobacteraceae	1561785	266	7131	33486	0.9079	0.3893	TARA_085	-62.2231	-49.2139	EPI	Southern Ocean	ERZ4445494
TARA_SAMEA2621548_METAG_JDIALMMG	83.41	0.52	97.04	0.32	100	69.78	0.72	17	0	0	0	d__Bacteria;p__Proteobacteria;c__Alphaproteobacteria;o__Rhodobacterales;f__Rhodobacteraceae;g__Sulfitobacter;s__Sulfitobacter pontiacus	f__Rhodobacteraceae	3228200	42	135878	435558	0.9131	0.6069	TARA_085	-62.2231	-49.2139	EPI	Southern Ocean	ERZ4493424
TARA_SAMEA2621548_METAG_PKNPPHAL	90.5	1.24	96.82	1.76	16.67	84.17	0.72	15	0	0	0	d__Bacteria;p__Proteobacteria;c__Alphaproteobacteria;o__Rhodobacterales;f__Rhodobacteraceae;g__Sulfitobacter;s__Sulfitobacter sp001634775	f__Rhodobacteraceae	3171141	229	19186	56661	0.9159	0.6187	TARA_085	-62.2231	-49.2139	EPI	Southern Ocean	ERZ4520574
TARA_SAMEA2621564_METAG_MAIFBEID	46.81	0.45	38.22	0.18	50	55.4	0.72	11	0	0	0	d__Bacteria;p__Proteobacteria;c__Alphaproteobacteria;o__Rhodobacterales;f__Rhodobacteraceae;g__Loktanella;s__Loktanella salsilacus	f__Rhodobacteraceae	1309044	453	2858	11433	0.8976	0.5992	TARA_085	-61.9689	-49.5017	MES	Southern Ocean	ERZ4479160
TARA_SAMEA2621779_METAG_AHJMIFPK	52.24	0.15	59.87	0.3	100	44.6	0	10	0	0	0	d__Bacteria;p__Proteobacteria;c__Alphaproteobacteria;o__Rhodobacterales;f__Rhodobacteraceae;g__MED-G52;s__	f__Rhodobacteraceae	1266383	229	6374	41179	0.9261	0.3911	TARA_093	-34.0614	-73.1066	EPI	South Pacific Ocean	ERZ4460039
TARA_SAMEA2621779_METAG_FHAGAFHB	82.84	0	79.34	0	0	86.33	0	14	0	0	0	d__Bacteria;p__Proteobacteria;c__Alphaproteobacteria;o__Rhodobacterales;f__Rhodobacteraceae;g__GCA-002712045;s__GCA-002712045 sp002683355	f__Rhodobacteraceae	1969987	190	19181	118862	0.9284	0.3747	TARA_093	-34.0614	-73.1066	EPI	South Pacific Ocean	ERZ4467756
TARA_SAMEA2621779_METAG_JPIKFFIH	89.44	0.3	87.51	0.61	50	91.37	0	18	0	0	0	d__Bacteria;p__Proteobacteria;c__Alphaproteobacteria;o__Rhodobacterales;f__Rhodobacteraceae;g__MED-G52;s__MED-G52 sp002682975	f__Rhodobacteraceae	2017681	144	26476	119146	0.9134	0.4048	TARA_093	-34.0614	-73.1066	EPI	South Pacific Ocean	ERZ4467546
TARA_SAMEA2621779_METAG_PEJNNLIB	53.97	0.26	53.98	0.53	66.67	53.96	0	3	0	0	0	d__Bacteria;p__Proteobacteria;c__Alphaproteobacteria;o__Rhodobacterales;f__Rhodobacteraceae;g__LGRT01;s__LGRT01 sp001642945	f__Rhodobacteraceae	1561672	422	3902	14466	0.9083	0.5182	TARA_093	-34.0614	-73.1066	EPI	South Pacific Ocean	ERZ4483160
TARA_SAMEA2621812_METAG_BCILLHBJ	71.66	1.02	78.58	1.31	57.14	64.75	0.72	8	0	0	0	d__Bacteria;p__Proteobacteria;c__Alphaproteobacteria;o__Rhodobacterales;f__Rhodobacteraceae;g__CPC320;s__CPC320 sp002684375	f__Rhodobacteraceae	2663314	548	5461	28709	0.8978	0.5328	TARA_093	-33.9116	-73.0537	EPI	South Pacific Ocean	ERZ4481266
TARA_SAMEA2621812_METAG_DMHGKEJK	82.63	1.15	78.21	0.86	33.33	87.05	1.44	9	0	0	0	d__Bacteria;p__Proteobacteria;c__Alphaproteobacteria;o__Rhodobacterales;f__Rhodobacteraceae;g__CABZJG01;s__CABZJG01 sp002726375	f__Rhodobacteraceae	2285738	444	6040	28836	0.8998	0.4983	TARA_093	-33.9116	-73.0537	EPI	South Pacific Ocean	ERZ4475026
TARA_SAMEA2621812_METAG_FJLKCJNL	80.59	1.44	80.6	1.44	75	80.58	1.44	2	0	0	0	d__Bacteria;p__Proteobacteria;c__Alphaproteobacteria;o__Rhodobacterales;f__Rhodobacteraceae;g__LGRT01;s__LGRT01 sp001642945	f__Rhodobacteraceae	2171764	367	7133	57992	0.9091	0.5194	TARA_093	-33.9116	-73.0537	EPI	South Pacific Ocean	ERZ4474912
TARA_SAMEA2621812_METAG_HCOGPNEC	71.84	1.88	66.69	1.6	30	76.98	2.16	8	0	0	0	d__Bacteria;p__Proteobacteria;c__Alphaproteobacteria;o__Rhodobacterales;f__Rhodobacteraceae;g__Amylibacter;s__	f__Rhodobacteraceae	1890201	431	4662	18098	0.8731	0.4752	TARA_093	-33.9116	-73.0537	EPI	South Pacific Ocean	ERZ4459204
TARA_SAMEA2621812_METAG_HLJLMDHB	82.54	0.62	80.91	0.51	100	84.17	0.72	15	0	0	0	d__Bacteria;p__Proteobacteria;c__Alphaproteobacteria;o__Rhodobacterales;f__Rhodobacteraceae;g__MED-G52;s__MED-G52 sp002682975	f__Rhodobacteraceae	1862780	168	20365	94469	0.9055	0.4038	TARA_093	-33.9116	-73.0537	EPI	South Pacific Ocean	ERZ4452299
TARA_SAMEA2621812_METAG_HPILOGFH	88.3	0.3	83.79	0.61	100	92.81	0	17	0	0	0	d__Bacteria;p__Proteobacteria;c__Alphaproteobacteria;o__Rhodobacterales;f__Rhodobacteraceae;g__GCA-002712045;s__GCA-002712045 sp002683355	f__Rhodobacteraceae	2081857	77	55903	192459	0.9223	0.3745	TARA_093	-33.9116	-73.0537	EPI	South Pacific Ocean	ERZ4452492
TARA_SAMEA2621812_METAG_IJNFCOHP	62.41	0.05	68.71	0.1	100	56.12	0	9	0	0	0	d__Bacteria;p__Proteobacteria;c__Alphaproteobacteria;o__Rhodobacterales;f__Rhodobacteraceae;g__MED-G52;s__	f__Rhodobacteraceae	1394821	179	16005	73886	0.9252	0.3914	TARA_093	-33.9116	-73.0537	EPI	South Pacific Ocean	ERZ4474993
TARA_SAMEA2621812_METAG_PBEJGHGD	73.22	2.38	79.54	2.59	91.67	66.91	2.16	13	0	0	0	d__Bacteria;p__Proteobacteria;c__Alphaproteobacteria;o__Rhodobacterales;f__Rhodobacteraceae;g__Planktomarina;s__Planktomarina sp002683685	f__Rhodobacteraceae	1877225	339	6867	35324	0.9166	0.5406	TARA_093	-33.9116	-73.0537	EPI	South Pacific Ocean	ERZ4474831
TARA_SAMEA2621839_METAG_MIIDADDO	67.69	2.62	66.32	3.09	38.46	69.06	2.16	5	0	0	0	d__Bacteria;p__Proteobacteria;c__Alphaproteobacteria;o__Rhodobacterales;f__Rhodobacteraceae;g__LFER01;s__	f__Rhodobacteraceae	2034113	462	4732	44708	0.8818	0.4609	TARA_094	-32.7971	-87.0693	EPI	South Pacific Ocean	ERZ4478543
TARA_SAMEA2621859_METAG_DPFBHLBA	88.62	0.98	85.16	1.24	80	92.09	0.72	15	0	0	0	d__Bacteria;p__Proteobacteria;c__Alphaproteobacteria;o__Rhodobacterales;f__Rhodobacteraceae;g__MED-G52;s__MED-G52 sp902602765	f__Rhodobacteraceae	1854415	141	19272	50870	0.9239	0.3998	TARA_096	-29.7238	-101.16	EPI	South Pacific Ocean	ERZ4457924
TARA_SAMEA2622074_METAG_HODAJCKI	63.29	1.56	56.08	0.96	42.86	70.5	2.16	9	0	0	0	d__Bacteria;p__Proteobacteria;c__Alphaproteobacteria;o__Rhodobacterales;f__Rhodobacteraceae;g__MED-G52;s__MED-G52 sp902602765	f__Rhodobacteraceae	1036870	184	6729	26312	0.9325	0.4022	TARA_099	-21.146	-104.787	EPI	South Pacific Ocean	ERZ4446666
TARA_SAMEA2622097_METAG_ADINKIBA	49.2	1.48	47.33	0.8	50	51.08	2.16	4	0	0	0	d__Bacteria;p__Proteobacteria;c__Alphaproteobacteria;o__Rhodobacterales;f__Rhodobacteraceae;g__CACKLF01;s__	c__Alphaproteobacteria	1104276	341	3265	12099	0.9408	0.3683	TARA_100	-13.0023	-95.9759	EPI	South Pacific Ocean	ERZ4511074
TARA_SAMEA2622097_METAG_OMBFOFBA	57.68	0.05	55.64	0.1	100	59.71	0	7	0	0	0	d__Bacteria;p__Proteobacteria;c__Alphaproteobacteria;o__Rhodobacterales;f__Rhodobacteraceae;g__MED-G52;s__MED-G52 sp902632125	f__Rhodobacteraceae	1463410	155	20073	83501	0.9273	0.3979	TARA_100	-13.0023	-95.9759	EPI	South Pacific Ocean	ERZ4517761
TARA_SAMEA2622112_METAG_MLEFJOOD	96.14	0.36	94.44	0	0	97.84	0.72	18	0	0	0	d__Bacteria;p__Proteobacteria;c__Alphaproteobacteria;o__Rhodobacterales;f__Rhodobacteraceae;g__Sulfitobacter;s__Sulfitobacter dubius	f__Rhodobacteraceae	3238655	128	40412	135707	0.9109	0.604	TARA_100	-13.0023	-95.9759	EPI	South Pacific Ocean	ERZ4512138
TARA_SAMEA2622119_METAG_IGEGBCKJ	57.19	0.64	58.98	0.56	75	55.4	0.72	12	0	0	0	d__Bacteria;p__Proteobacteria;c__Alphaproteobacteria;o__Rhodobacterales;f__Rhodobacteraceae;g__Salipiger;s__Salipiger profundus	f__Rhodobacteraceae	3065858	780	4222	18500	0.8976	0.6728	TARA_100	-12.9723	-96.0122	EPI	South Pacific Ocean	ERZ4452732
TARA_SAMEA2622119_METAG_JBHHJNKG	53.54	0.62	45.92	0.53	100	61.15	0.72	6	0	0	0	d__Bacteria;p__Proteobacteria;c__Alphaproteobacteria;o__Rhodobacterales;f__Rhodobacteraceae;g__CACIIZ01;s__CACIIZ01 sp902599445	c__Alphaproteobacteria	1378933	320	4700	20733	0.9186	0.384	TARA_100	-12.9723	-96.0122	EPI	South Pacific Ocean	ERZ4457192
TARA_SAMEA2622119_METAG_POKMPNBN	70.31	0.65	60.04	0.58	50	80.58	0.72	6	0	0	0	d__Bacteria;p__Proteobacteria;c__Alphaproteobacteria;o__Rhodobacterales;f__Rhodobacteraceae;g__CACKLF01;s__CACKLF01 sp002725175	c__Alphaproteobacteria	1099755	237	5127	40835	0.9276	0.3704	TARA_100	-12.9723	-96.0122	EPI	South Pacific Ocean	ERZ4444398
TARA_SAMEA2622166_METAG_IANMOLPN	93.12	0.42	92.72	0.12	50	93.53	0.72	17	0	0	0	d__Bacteria;p__Proteobacteria;c__Alphaproteobacteria;o__Rhodobacterales;f__Rhodobacteraceae;g__Pseudooceanicola;s__Pseudooceanicola sp002709085	f__Rhodobacteraceae	3125390	60	112048	214565	0.8886	0.6222	TARA_100	-12.9794	-96.0232	EPI	South Pacific Ocean	ERZ4456880
TARA_SAMEA2622166_METAG_NBPNFFFC	83.33	2.3	96.88	1.73	22.22	69.78	2.88	18	0	0	0	d__Bacteria;p__Proteobacteria;c__Alphaproteobacteria;o__Rhodobacterales;f__Rhodobacteraceae;g__Sulfitobacter;s__Sulfitobacter sp002731875	f__Rhodobacteraceae	3558425	61	91584	267660	0.906	0.5683	TARA_100	-12.9794	-96.0232	EPI	South Pacific Ocean	ERZ4466860
TARA_SAMEA2622219_METAG_GFNOGGCG	87.66	0.16	83.24	0.33	50	92.09	0	16	0	0	0	d__Bacteria;p__Proteobacteria;c__Alphaproteobacteria;o__Rhodobacterales;f__Rhodobacteraceae;g__CACKLF01;s__CACKLF01 sp002725175	c__Alphaproteobacteria	2043074	109	36536	115978	0.9276	0.3718	TARA_102	-5.2669	-85.2732	EPI	South Pacific Ocean	ERZ4467702
TARA_SAMEA2622219_METAG_GJKCCBDG	93.22	0.26	90.03	0.51	66.67	96.4	0	10	0	0	0	d__Bacteria;p__Proteobacteria;c__Alphaproteobacteria;o__Rhodobacterales;f__Rhodobacteraceae;g__MED-G52;s__MED-G52 sp002682975	f__Rhodobacteraceae	2191228	99	43094	116350	0.916	0.4052	TARA_102	-5.2669	-85.2732	EPI	South Pacific Ocean	ERZ4439293
TARA_SAMEA2622219_METAG_IGKAEOCJ	28.06	0.61	56.13	1.22	75	0	0	7	0	0	0	d__Bacteria;p__Proteobacteria;c__Alphaproteobacteria;o__Rhodobacterales;f__Rhodobacteraceae;g__Planktomarina;s__Planktomarina sp002698165	f__Rhodobacteraceae	1484601	333	4900	30378	0.9157	0.424	TARA_102	-5.2669	-85.2732	EPI	South Pacific Ocean	ERZ4482988
TARA_SAMEA2622219_METAG_IPMKALCG	66.58	1.34	60.5	1.24	71.43	72.66	1.44	10	0	0	0	d__Bacteria;p__Proteobacteria;c__Alphaproteobacteria;o__Rhodobacterales;f__Rhodobacteraceae;g__CACIIZ01;s__	c__Alphaproteobacteria	1029479	147	9780	42353	0.9234	0.3813	TARA_102	-5.2669	-85.2732	EPI	South Pacific Ocean	ERZ4438845
TARA_SAMEA2622219_METAG_JHGOMPBC	86.9	2.3	86.03	1	16.67	87.77	3.6	12	0	0	0	d__Bacteria;p__Proteobacteria;c__Alphaproteobacteria;o__Rhodobacterales;f__Rhodobacteraceae;g__CACIIZ01;s__CACIIZ01 sp002699695	c__Alphaproteobacteria	1876832	245	10688	52248	0.915	0.3765	TARA_102	-5.2669	-85.2732	EPI	South Pacific Ocean	ERZ4468646
TARA_SAMEA2622316_METAG_EJILEADG	25.77	0	51.54	0	0	0	0	9	0	0	0	d__Bacteria;p__Proteobacteria;c__Alphaproteobacteria;o__Rhodobacterales;f__Rhodobacteraceae;g__CACIIZ01;s__CACIIZ01 sp902578545	k__Bacteria	1554624	192	13412	41439	0.9187	0.3089	TARA_109	1.9928	-84.5766	EPI	North Pacific Ocean	ERZ4445045
TARA_SAMEA2622316_METAG_FLIPPHIJ	80.15	0.36	80.44	0.73	100	79.86	0	15	0	0	0	d__Bacteria;p__Proteobacteria;c__Alphaproteobacteria;o__Rhodobacterales;f__Rhodobacteraceae;g__MED-G52;s__MED-G52 sp902631295	f__Rhodobacteraceae	1975828	138	27960	102601	0.9173	0.4029	TARA_109	1.9928	-84.5766	EPI	North Pacific Ocean	ERZ4514948
TARA_SAMEA2622316_METAG_HAECMPJI	25.3	0	50.6	0	0	0	0	7	0	1	0	d__Bacteria;p__Proteobacteria;c__Alphaproteobacteria;o__Rhodobacterales;f__Rhodobacteraceae;g__CACIJG01;s__CACIJG01 sp003331935	c__Alphaproteobacteria	1142417	150	13347	60061	0.9368	0.3746	TARA_109	1.9928	-84.5766	EPI	North Pacific Ocean	ERZ4433194
TARA_SAMEA2622316_METAG_HMMPOBFH	75.17	0.38	79.12	0.76	100	71.22	0	10	0	0	0	d__Bacteria;p__Proteobacteria;c__Alphaproteobacteria;o__Rhodobacterales;f__Rhodobacteraceae;g__MED-G52;s__MED-G52 sp001627375	f__Rhodobacteraceae	1727901	165	21904	123903	0.926	0.3959	TARA_109	1.9928	-84.5766	EPI	North Pacific Ocean	ERZ4444891
TARA_SAMEA2622316_METAG_NILNINPG	45.38	0.46	50.48	0.2	100	40.29	0.72	8	0	0	0	d__Bacteria;p__Proteobacteria;c__Alphaproteobacteria;o__Rhodobacterales;f__Rhodobacteraceae;g__CACIIZ01;s__CACIIZ01 sp902611605	c__Alphaproteobacteria	1177545	286	4649	23178	0.9401	0.3085	TARA_109	1.9928	-84.5766	EPI	North Pacific Ocean	ERZ4469741
TARA_SAMEA2622336_METAG_HJDCHDLB	25.95	0	51.9	0	0	0	0	11	0	0	0	d__Bacteria;p__Proteobacteria;c__Alphaproteobacteria;o__Rhodobacterales;f__Rhodobacteraceae;g__MED-G52;s__MED-G52 sp902632125	k__Bacteria	1432920	228	10315	64749	0.9228	0.3908	TARA_109	1.9928	-84.5766	EPI	North Pacific Ocean	ERZ4437851
TARA_SAMEA2622336_METAG_IHOHAEGG	27.61	0.26	55.22	0.53	50	0	0	9	0	0	0	d__Bacteria;p__Proteobacteria;c__Alphaproteobacteria;o__Rhodobacterales;f__Rhodobacteraceae;g__CACIIZ01;s__CACIIZ01 sp902578545	c__Alphaproteobacteria	1358654	255	6472	34313	0.9336	0.3072	TARA_109	1.9928	-84.5766	EPI	North Pacific Ocean	ERZ4505485
TARA_SAMEA2622336_METAG_JAHKPEKB	77.09	0.32	77.2	0.64	75	76.98	0	10	0	0	0	d__Bacteria;p__Proteobacteria;c__Alphaproteobacteria;o__Rhodobacterales;f__Rhodobacteraceae;g__MED-G52;s__MED-G52 sp902631295	f__Rhodobacteraceae	1901568	196	21776	126438	0.9209	0.4024	TARA_109	2.0299	-84.5546	EPI	North Pacific Ocean	ERZ4520482
TARA_SAMEA2622336_METAG_JOBAIKBB	54.4	0.46	59.15	0.91	66.67	49.64	0	5	0	0	0	d__Bacteria;p__Proteobacteria;c__Alphaproteobacteria;o__Rhodobacterales;f__Rhodobacteraceae;g__MED-G52;s__MED-G52 sp001627375	f__Rhodobacteraceae	1317167	206	9234	85306	0.9325	0.3967	TARA_109	2.0299	-84.5546	EPI	North Pacific Ocean	ERZ4437938
TARA_SAMEA2622376_METAG_GLDFILLI	89.01	0.34	85.93	0.68	66.67	92.09	0	16	0	0	0	d__Bacteria;p__Proteobacteria;c__Alphaproteobacteria;o__Rhodobacterales;f__Rhodobacteraceae;g__MED-G52;s__MED-G52 sp902631295	f__Rhodobacteraceae	2001421	209	26185	97300	0.9229	0.4025	TARA_110	-2.0133	-84.589	EPI	South Pacific Ocean	ERZ4470295
TARA_SAMEA2622402_METAG_CADGLAMF	86.36	0.54	84.24	0.36	66.67	88.49	0.72	11	0	0	0	d__Bacteria;p__Proteobacteria;c__Alphaproteobacteria;o__Rhodobacterales;f__Rhodobacteraceae;g__CACKLF01;s__CACKLF01 sp002725175	c__Alphaproteobacteria	2043466	194	18973	99877	0.9387	0.3716	TARA_110	-1.9002	-84.6265	EPI	South Pacific Ocean	ERZ4502735
TARA_SAMEA2622402_METAG_DHCNFIGG	85.06	0.89	81.63	1.06	75	88.49	0.72	15	0	0	0	d__Bacteria;p__Proteobacteria;c__Alphaproteobacteria;o__Rhodobacterales;f__Rhodobacteraceae;g__MED-G52;s__MED-G52 sp902631295	f__Rhodobacteraceae	1971844	173	25681	111049	0.9198	0.4026	TARA_110	-1.9002	-84.6265	EPI	South Pacific Ocean	ERZ4502748
TARA_SAMEA2622429_METAG_MOMNCIJP	79.76	1.28	80.39	0.39	80	79.14	2.16	15	0	0	0	d__Bacteria;p__Proteobacteria;c__Alphaproteobacteria;o__Rhodobacterales;f__Rhodobacteraceae;g__MED-G52;s__MED-G52 sp902631295	f__Rhodobacteraceae	1945415	224	15931	104617	0.9178	0.4028	TARA_110	-1.8902	-84.6141	MES	South Pacific Ocean	ERZ4505373
TARA_SAMEA2622452_METAG_MOFONILK	29.31	0	58.62	0	0	0	0	11	0	0	0	d__Bacteria;p__Proteobacteria;c__Alphaproteobacteria;o__Rhodobacterales;f__Rhodobacteraceae;g__MED-G52;s__MED-G52 sp902632125	k__Bacteria	1563941	201	13674	66148	0.9264	0.397	TARA_111	-16.9601	-100.633	EPI	South Pacific Ocean	ERZ4513271
TARA_SAMEA2622473_METAG_BNKALOBH	91.14	3	88.75	1.67	80	93.53	4.32	15	0	0	0	d__Bacteria;p__Proteobacteria;c__Alphaproteobacteria;o__Rhodobacterales;f__Rhodobacteraceae;g__Sulfitobacter;s__Sulfitobacter pontiacus	f__Rhodobacteraceae	2805938	526	6087	31791	0.9108	0.6076	TARA_111	-16.9601	-100.633	EPI	South Pacific Ocean	ERZ4517938
TARA_SAMEA2622473_METAG_MGJFIGAB	65.06	1.21	63.93	0.98	50	66.19	1.44	10	0	0	0	d__Bacteria;p__Proteobacteria;c__Alphaproteobacteria;o__Rhodobacterales;f__Rhodobacteraceae;g__Sulfitobacter;s__Sulfitobacter sp001634775	f__Rhodobacteraceae	2224558	573	4106	13690	0.91	0.6169	TARA_111	-16.9601	-100.633	EPI	South Pacific Ocean	ERZ4517907
TARA_SAMEA2622478_METAG_IFOFAOOF	51.28	0.72	43.57	0.01	100	58.99	1.44	6	0	0	0	d__Bacteria;p__Proteobacteria;c__Alphaproteobacteria;o__Rhodobacterales;f__Rhodobacteraceae;g__CACKLF01;s__CACKLF01 sp002725175	c__Alphaproteobacteria	1047037	252	4309	24067	0.9294	0.3712	TARA_111	-16.9601	-100.633	EPI	South Pacific Ocean	ERZ4437337
TARA_SAMEA2622478_METAG_OALANPCM	59.03	0.66	52.59	0.59	50	65.47	0.72	13	0	0	0	d__Bacteria;p__Proteobacteria;c__Alphaproteobacteria;o__Rhodobacterales;f__Rhodobacteraceae;g__CACIIZ01;s__CACIIZ01 sp902599445	c__Alphaproteobacteria	1756622	319	6816	42368	0.9201	0.3841	TARA_111	-16.9601	-100.633	EPI	South Pacific Ocean	ERZ4466359
TARA_SAMEA2622497_METAG_NAKNEMBH	86.87	0.86	94.6	1.01	100	79.14	0.72	16	0	0	0	d__Bacteria;p__Proteobacteria;c__Alphaproteobacteria;o__Rhodobacterales;f__Rhodobacteraceae;g__Sulfitobacter;s__Sulfitobacter pontiacus	f__Rhodobacteraceae	3037992	248	17688	136717	0.9027	0.6092	TARA_111	-16.9587	-100.675	EPI	South Pacific Ocean	ERZ4472368
TARA_SAMEA2622499_METAG_DIDDBEBA	56.86	0.15	56.17	0.3	0	57.55	0	14	0	0	0	d__Bacteria;p__Proteobacteria;c__Alphaproteobacteria;o__Rhodobacterales;f__Rhodobacteraceae;g__Paracoccus;s__Paracoccus sp002294185	f__Rhodobacteraceae	1808658	594	3082	24261	0.9133	0.6549	TARA_111	-16.9486	-100.671	MES	South Pacific Ocean	ERZ4487074
TARA_SAMEA2622517_METAG_AEDFJLAN	80.53	1.52	79.05	0.16	0	82.01	2.88	13	0	0	0	d__Bacteria;p__Proteobacteria;c__Alphaproteobacteria;o__Rhodobacterales;f__Rhodobacteraceae;g__Sulfitobacter;s__Sulfitobacter sp001634775	f__Rhodobacteraceae	2765827	554	5773	24175	0.9059	0.6153	TARA_111	-16.9486	-100.671	MES	South Pacific Ocean	ERZ4484265
TARA_SAMEA2622517_METAG_BGPACDMB	89.52	1.43	85.51	0.7	66.67	93.53	2.16	15	0	0	0	d__Bacteria;p__Proteobacteria;c__Alphaproteobacteria;o__Rhodobacterales;f__Rhodobacteraceae;g__Sulfitobacter;s__Sulfitobacter pontiacus	f__Rhodobacteraceae	2680729	548	5600	26363	0.914	0.6082	TARA_111	-16.9486	-100.671	MES	South Pacific Ocean	ERZ4484325
TARA_SAMEA2622568_METAG_KDEBLPGF	97.09	0.84	97.78	0.25	100	96.4	1.44	19	0	0	0	d__Bacteria;p__Proteobacteria;c__Alphaproteobacteria;o__Rhodobacterales;f__Rhodobacteraceae;g__Paracoccus;s__Paracoccus sp002294185	f__Rhodobacteraceae	3259398	216	23235	75110	0.9152	0.6591	TARA_112	-23.2232	-129.599	MES	South Pacific Ocean	ERZ4431418
TARA_SAMEA2622568_METAG_OLFIJPML	71.56	1.84	66.13	2.25	66.67	76.98	1.44	16	0	0	0	d__Bacteria;p__Proteobacteria;c__Alphaproteobacteria;o__Rhodobacterales;f__Rhodobacteraceae;g__Pacificitalea;s__Pacificitalea manganoxidans	f__Rhodobacteraceae	2680733	661	4253	46389	0.8928	0.648	TARA_112	-23.2232	-129.599	MES	South Pacific Ocean	ERZ4452428
TARA_SAMEA2622652_METAG_KKNAPDKD	25.86	0	51.72	0	0	0	0	4	0	0	0	d__Bacteria;p__Proteobacteria;c__Alphaproteobacteria;o__Rhodobacterales;f__Rhodobacteraceae;g__MED-G52;s__MED-G52 sp902631295	k__Bacteria	1389565	253	6784	69473	0.9206	0.4029	TARA_122	-8.9971	-139.196	EPI	South Pacific Ocean	ERZ4514912
TARA_SAMEA2622652_METAG_ODPACHOK	59.82	0.36	60.66	0	0	58.99	0.72	11	0	1	0	d__Bacteria;p__Proteobacteria;c__Alphaproteobacteria;o__Rhodobacterales;f__Rhodobacteraceae;g__MED-G52;s__MED-G52 sp902632125	f__Rhodobacteraceae	1692627	122	33832	116526	0.9203	0.398	TARA_122	-8.9971	-139.196	EPI	South Pacific Ocean	ERZ4486947
TARA_SAMEA2622652_METAG_PCCKKEDJ	56.36	1.96	60.2	1.77	28.57	52.52	2.16	9	0	0	0	d__Bacteria;p__Proteobacteria;c__Alphaproteobacteria;o__Rhodobacterales;f__Rhodobacteraceae;g__CACIJG01;s__	c__Alphaproteobacteria	956871	216	4942	24478	0.9428	0.3649	TARA_122	-8.9971	-139.196	EPI	South Pacific Ocean	ERZ4504359
TARA_SAMEA2622657_METAG_AONAOJFI	61.91	0.15	61.95	0.3	100	61.87	0	9	0	0	0	d__Bacteria;p__Proteobacteria;c__Alphaproteobacteria;o__Rhodobacterales;f__Rhodobacteraceae;g__MED-G52;s__MED-G52 sp902632125	f__Rhodobacteraceae	1727061	152	26466	79217	0.9175	0.3987	TARA_122	-8.9971	-139.196	EPI	South Pacific Ocean	ERZ4518572
TARA_SAMEA2622658_METAG_CEKMJOEC	65.59	3.38	60.67	4.61	50	70.5	2.16	9	0	0	0	d__Bacteria;p__Proteobacteria;c__Alphaproteobacteria;o__Rhodobacterales;f__Rhodobacteraceae;g__CACIJG01;s__	c__Alphaproteobacteria	1181850	291	4373	20319	0.9448	0.3671	TARA_122	-8.9971	-139.196	EPI	South Pacific Ocean	ERZ4429769
TARA_SAMEA2622658_METAG_CIGONCAE	26.72	0	53.45	0	0	0	0	9	0	0	0	d__Bacteria;p__Proteobacteria;c__Alphaproteobacteria;o__Rhodobacterales;f__Rhodobacteraceae;g__MED-G52;s__MED-G52 sp902632125	k__Bacteria	1638643	127	26995	116186	0.9218	0.3989	TARA_122	-8.9971	-139.196	EPI	South Pacific Ocean	ERZ4451682
TARA_SAMEA2622658_METAG_NOBHCKPJ	54.86	0.15	57.19	0.3	100	52.52	0	11	0	0	0	d__Bacteria;p__Proteobacteria;c__Alphaproteobacteria;o__Rhodobacterales;f__Rhodobacteraceae;g__MED-G52;s__MED-G52 sp902631295	f__Rhodobacteraceae	1440837	241	7440	43575	0.9197	0.403	TARA_122	-8.9971	-139.196	EPI	South Pacific Ocean	ERZ4430148
TARA_SAMEA2622673_METAG_NNGHKNOH	66.44	2.06	67.42	1.95	25	65.47	2.16	13	0	0	0	d__Bacteria;p__Proteobacteria;c__Alphaproteobacteria;o__Rhodobacterales;f__Rhodobacteraceae;g__Paracoccus;s__Paracoccus sp002294185	f__Rhodobacteraceae	2470059	616	4339	36484	0.9164	0.658	TARA_122	-8.9729	-139.239	MES	South Pacific Ocean	ERZ4487064
TARA_SAMEA2622676_METAG_IPOEGCEH	80.8	0.52	92.54	0.32	50	69.06	0.72	16	0	0	0	d__Bacteria;p__Proteobacteria;c__Alphaproteobacteria;o__Rhodobacterales;f__Rhodobacteraceae;g__Sulfitobacter;s__Sulfitobacter sp001634775	f__Rhodobacteraceae	3300513	128	41612	124030	0.8936	0.6175	TARA_122	-8.9729	-139.239	MES	South Pacific Ocean	ERZ4484775
TARA_SAMEA2622685_METAG_HEEHHBLE	97.18	0	98.67	0	0	95.68	0	17	0	0	0	d__Bacteria;p__Proteobacteria;c__Alphaproteobacteria;o__Rhodobacterales;f__Rhodobacteraceae;g__Sulfitobacter;s__Sulfitobacter sp001634775	f__Rhodobacteraceae	3478634	68	104731	258710	0.9132	0.6165	TARA_122	-8.9729	-139.239	MES	South Pacific Ocean	ERZ4430341
TARA_SAMEA2622685_METAG_IHHAFFKB	81.07	0.98	95.23	1.23	85.71	66.91	0.72	16	0	0	0	d__Bacteria;p__Proteobacteria;c__Alphaproteobacteria;o__Rhodobacterales;f__Rhodobacteraceae;g__Sulfitobacter;s__Sulfitobacter pontiacus	f__Rhodobacteraceae	3181299	244	19734	88291	0.9138	0.6079	TARA_122	-8.9729	-139.239	MES	South Pacific Ocean	ERZ4451578
TARA_SAMEA2622690_METAG_BEHDKHNB	62.56	10.67	59.64	8.39	5.88	65.47	12.95	5	0	0	0	d__Bacteria;p__Proteobacteria;c__Alphaproteobacteria;o__Rhodobacterales;f__Rhodobacteraceae;g__LFER01;s__	f__Rhodobacteraceae	2329131	979	2692	9051	0.8978	0.3931	TARA_122	-9.0063	-139.139	EPI	South Pacific Ocean	ERZ4428803
TARA_SAMEA2622690_METAG_FBNOPDLB	52.99	0	52.02	0	0	53.96	0	4	0	0	0	d__Bacteria;p__Proteobacteria;c__Alphaproteobacteria;o__Rhodobacterales;f__Rhodobacteraceae;g__GCA-002705045;s__	c__Alphaproteobacteria	1313062	444	3065	11566	0.9198	0.3814	TARA_122	-9.0063	-139.139	EPI	South Pacific Ocean	ERZ4459926
TARA_SAMEA2622690_METAG_JBAKEDFN	48	0.5	40.6	1	66.67	55.4	0	5	0	0	0	d__Bacteria;p__Proteobacteria;c__Alphaproteobacteria;o__Rhodobacterales;f__Rhodobacteraceae;g__CACIJG01;s__CACIJG01 sp902531755	c__Alphaproteobacteria	624042	225	3096	9809	0.9398	0.3603	TARA_122	-9.0063	-139.139	EPI	South Pacific Ocean	ERZ4476572
TARA_SAMEA2622690_METAG_OPAKMFMF	65.81	3.48	63.27	2.63	13.33	68.35	4.32	10	0	0	0	d__Bacteria;p__Proteobacteria;c__Alphaproteobacteria;o__Rhodobacterales;f__Rhodobacteraceae;g__GCA-002705045;s__	c__Alphaproteobacteria	1682584	772	2403	8674	0.9038	0.3783	TARA_122	-9.0063	-139.139	EPI	South Pacific Ocean	ERZ4475598
TARA_SAMEA2622696_METAG_KPHCJLLL	82.34	15.28	79.79	8.98	7.41	84.89	21.58	11	0	0	0	d__Bacteria;p__Proteobacteria;c__Alphaproteobacteria;o__Rhodobacterales;f__Rhodobacteraceae;g__CACIJG01;s__	c__Alphaproteobacteria	1783150	373	5397	33871	0.9327	0.3547	TARA_122	-9.0063	-139.139	EPI	South Pacific Ocean	ERZ4512168
TARA_SAMEA2622696_METAG_NBDCMENB	69.91	1.6	70.77	1.75	50	69.06	1.44	10	0	0	0	d__Bacteria;p__Proteobacteria;c__Alphaproteobacteria;o__Rhodobacterales;f__Rhodobacteraceae;g__GCA-002705045;s__	c__Alphaproteobacteria	1725155	446	4099	14690	0.9026	0.3771	TARA_122	-9.0063	-139.139	EPI	South Pacific Ocean	ERZ4458999
TARA_SAMEA2622710_METAG_AGCGIAPG	63.33	1.5	69.83	1.56	87.5	56.83	1.44	12	0	0	0	d__Bacteria;p__Proteobacteria;c__Alphaproteobacteria;o__Rhodobacterales;f__Rhodobacteraceae;g__MED-G52;s__MED-G52 sp001627375	f__Rhodobacteraceae	1677819	200	13238	63999	0.9207	0.3956	TARA_123	-8.9068	-140.283	EPI	South Pacific Ocean	ERZ4448077
TARA_SAMEA2622710_METAG_DPHCNJAK	61.49	0.72	58.23	0.73	75	64.75	0.72	9	0	0	0	d__Bacteria;p__Proteobacteria;c__Alphaproteobacteria;o__Rhodobacterales;f__Rhodobacteraceae;g__MED-G52;s__MED-G52 sp902631295	f__Rhodobacteraceae	1469791	206	14284	115726	0.9204	0.404	TARA_123	-8.9068	-140.283	EPI	South Pacific Ocean	ERZ4454529
TARA_SAMEA2622710_METAG_IHAFCGEB	61.72	0.84	61.56	1.67	22.22	61.87	0	10	0	0	0	d__Bacteria;p__Proteobacteria;c__Alphaproteobacteria;o__Rhodobacterales;f__Rhodobacteraceae;g__MED-G52;s__MED-G52 sp902632125	f__Rhodobacteraceae	1689003	151	21430	110235	0.9236	0.3962	TARA_123	-8.9068	-140.283	EPI	South Pacific Ocean	ERZ4429029
TARA_SAMEA2622710_METAG_PHNCPCMF	50.72	8.7	48.21	8.78	53.45	53.24	8.63	7	0	0	0	d__Bacteria;p__Proteobacteria;c__Alphaproteobacteria;o__Rhodobacterales;f__Rhodobacteraceae;g__CACIJG01;s__	f__Rhodobacteraceae	1020712	459	2481	17674	0.945	0.366	TARA_123	-8.9068	-140.283	EPI	South Pacific Ocean	ERZ4507766
TARA_SAMEA2622715_METAG_MFOACHNN	29.39	0	58.78	0	0	0	0	7	0	0	0	d__Bacteria;p__Proteobacteria;c__Alphaproteobacteria;o__Rhodobacterales;f__Rhodobacteraceae;g__MED-G52;s__MED-G52 sp902632125	k__Bacteria	1675644	138	25217	73909	0.9212	0.3963	TARA_123	-8.9068	-140.283	EPI	South Pacific Ocean	ERZ4450523
TARA_SAMEA2622715_METAG_OKKOKLLK	74.81	2.44	77.67	2.01	63.64	71.94	2.88	18	0	0	0	d__Bacteria;p__Proteobacteria;c__Alphaproteobacteria;o__Rhodobacterales;f__Rhodobacteraceae;g__MED-G52;s__MED-G52 sp001627375	f__Rhodobacteraceae	1927860	279	9766	34886	0.9266	0.3949	TARA_123	-8.9068	-140.283	EPI	South Pacific Ocean	ERZ4450565
TARA_SAMEA2622716_METAG_IJALLCIK	59.2	0.84	63.73	0.23	0	54.68	1.44	12	0	0	0	d__Bacteria;p__Proteobacteria;c__Alphaproteobacteria;o__Rhodobacterales;f__Rhodobacteraceae;g__MED-G52;s__MED-G52 sp902631295	f__Rhodobacteraceae	1563770	175	18007	116354	0.9211	0.403	TARA_123	-8.9068	-140.283	EPI	South Pacific Ocean	ERZ4488025
TARA_SAMEA2622716_METAG_KBCIFNAC	70.47	3.46	68.29	4.77	13.33	72.66	2.16	8	0	0	0	d__Bacteria;p__Proteobacteria;c__Alphaproteobacteria;o__Rhodobacterales;f__Rhodobacteraceae;g__CACIJG01;s__	c__Alphaproteobacteria	1208416	264	6118	58517	0.9433	0.3643	TARA_123	-8.9068	-140.283	EPI	South Pacific Ocean	ERZ4491732
TARA_SAMEA2622737_METAG_HBNFAGNC	47.5	1.81	43.91	2.9	0	51.08	0.72	6	0	0	0	d__Bacteria;p__Proteobacteria;c__Alphaproteobacteria;o__Rhodobacterales;f__Rhodobacteraceae;g__LFER01;s__	f__Rhodobacteraceae	1541212	581	2979	9040	0.8947	0.3935	TARA_123	-8.9109	-140.285	EPI	South Pacific Ocean	ERZ4467217
TARA_SAMEA2622738_METAG_FNCMFHOG	43.24	0.06	31.79	0.13	50	54.68	0	6	0	0	0	d__Bacteria;p__Proteobacteria;c__Alphaproteobacteria;o__Rhodobacterales;f__Rhodobacteraceae;g__Thalassobius;s__Thalassobius autumnalis	f__Rhodobacteraceae	1616798	502	3405	24587	0.8751	0.5962	TARA_123	-8.9109	-140.285	EPI	South Pacific Ocean	ERZ4487023
TARA_SAMEA2622764_METAG_CCMDMHEF	58.38	0.18	59.92	0.35	0	56.83	0	12	0	0	0	d__Bacteria;p__Proteobacteria;c__Alphaproteobacteria;o__Rhodobacterales;f__Rhodobacteraceae;g__MED-G52;s__MED-G52 sp902632125	f__Rhodobacteraceae	1720980	155	22316	127900	0.9232	0.3969	TARA_124	-9.1504	-140.522	EPI	South Pacific Ocean	ERZ4512521
TARA_SAMEA2622764_METAG_IODNEKED	28.45	0	56.9	0	0	0	0	7	0	0	0	d__Bacteria;p__Proteobacteria;c__Alphaproteobacteria;o__Rhodobacterales;f__Rhodobacteraceae;g__MED-G52;s__MED-G52 sp902631295	k__Bacteria	1393545	234	7282	76753	0.9208	0.4022	TARA_124	-9.1504	-140.522	EPI	South Pacific Ocean	ERZ4511405
TARA_SAMEA2622764_METAG_JFGDBEBJ	61.9	4.11	62.66	5.33	23.53	61.15	2.88	8	0	0	0	d__Bacteria;p__Proteobacteria;c__Alphaproteobacteria;o__Rhodobacterales;f__Rhodobacteraceae;g__CACIJG01;s__	c__Alphaproteobacteria	1230006	333	4498	29053	0.9468	0.3651	TARA_124	-9.1504	-140.522	EPI	South Pacific Ocean	ERZ4447983
TARA_SAMEA2622765_METAG_IKFMGLOI	70.66	9.94	65.05	6.94	24.24	76.26	12.95	10	0	0	0	d__Bacteria;p__Proteobacteria;c__Alphaproteobacteria;o__Rhodobacterales;f__Rhodobacteraceae;g__CACIJG01;s__	c__Alphaproteobacteria	1366612	357	4880	24618	0.942	0.3636	TARA_124	-9.1504	-140.522	EPI	South Pacific Ocean	ERZ4461953
TARA_SAMEA2622765_METAG_JHFKIBHB	54.7	0.36	56.16	0	0	53.24	0.72	13	0	0	0	d__Bacteria;p__Proteobacteria;c__Alphaproteobacteria;o__Rhodobacterales;f__Rhodobacteraceae;g__MED-G52;s__MED-G52 sp902632125	f__Rhodobacteraceae	1628641	135	21502	101074	0.9217	0.3987	TARA_124	-9.1504	-140.522	EPI	South Pacific Ocean	ERZ4452767
TARA_SAMEA2622765_METAG_JNPJMKBD	67.06	1.68	62.18	1.92	42.86	71.94	1.44	7	0	0	0	d__Bacteria;p__Proteobacteria;c__Alphaproteobacteria;o__Rhodobacterales;f__Rhodobacteraceae;g__MED-G52;s__MED-G52 sp902631295	f__Rhodobacteraceae	1565281	191	14862	91049	0.9182	0.4035	TARA_124	-9.1504	-140.522	EPI	South Pacific Ocean	ERZ4486309
TARA_SAMEA2622765_METAG_NBAIIJFA	98.86	0.94	99.17	0.44	33.33	98.56	1.44	18	0	0	0	d__Bacteria;p__Proteobacteria;c__Alphaproteobacteria;o__Rhodobacterales;f__Rhodobacteraceae;g__Roseovarius;s__Roseovarius sp002720475	f__Rhodobacteraceae	3205669	92	59241	166665	0.9198	0.6765	TARA_124	-9.1504	-140.522	EPI	South Pacific Ocean	ERZ4477195
TARA_SAMEA2622766_METAG_HGGCMMGL	67.65	2.16	66.24	2.88	76.92	69.06	1.44	13	0	0	0	d__Bacteria;p__Proteobacteria;c__Alphaproteobacteria;o__Rhodobacterales;f__Rhodobacteraceae;g__MED-G52;s__MED-G52 sp902631295	f__Rhodobacteraceae	1700384	301	8348	62408	0.9173	0.4033	TARA_124	-9.1504	-140.522	EPI	South Pacific Ocean	ERZ4454734
TARA_SAMEA2622766_METAG_LOPCNGGM	66.99	1.36	64.2	2	20	69.78	0.72	6	0	0	0	d__Bacteria;p__Proteobacteria;c__Alphaproteobacteria;o__Rhodobacterales;f__Rhodobacteraceae;g__CACIJG01;s__	c__Alphaproteobacteria	920503	159	7218	28953	0.946	0.3637	TARA_124	-9.1504	-140.522	EPI	South Pacific Ocean	ERZ4514253
TARA_SAMEA2622796_METAG_FMAFKMIO	66.61	0.46	62.72	0.91	25	70.5	0	7	0	0	0	d__Bacteria;p__Proteobacteria;c__Alphaproteobacteria;o__Rhodobacterales;f__Rhodobacteraceae;g__MED-G52;s__MED-G52 sp902631295	f__Rhodobacteraceae	1557151	227	11093	77713	0.9167	0.4026	TARA_124	-9.0714	-140.597	EPI	South Pacific Ocean	ERZ4481237
TARA_SAMEA2622800_METAG_CMOBJNPN	27.82	0.68	55.63	1.36	80	0	0	11	0	0	0	d__Bacteria;p__Proteobacteria;c__Alphaproteobacteria;o__Rhodobacterales;f__Rhodobacteraceae;g__MED-G52;s__MED-G52 sp902632125	f__Rhodobacteraceae	1569587	186	13191	70208	0.9255	0.3979	TARA_124	-9.0714	-140.597	EPI	South Pacific Ocean	ERZ4473729
TARA_SAMEA2622801_METAG_KHLFCIPG	27.58	0	55.17	0	0	0	0	11	0	0	0	d__Bacteria;p__Proteobacteria;c__Alphaproteobacteria;o__Rhodobacterales;f__Rhodobacteraceae;g__MED-G52;s__MED-G52 sp902632125	k__Bacteria	1588611	166	18738	106768	0.926	0.3976	TARA_124	-9.0714	-140.597	EPI	South Pacific Ocean	ERZ4463388
TARA_SAMEA2622801_METAG_KIOPIOAA	55.52	1.44	58.51	0.71	50	52.52	2.16	11	0	0	0	d__Bacteria;p__Proteobacteria;c__Alphaproteobacteria;o__Rhodobacterales;f__Rhodobacteraceae;g__MED-G52;s__MED-G52 sp902631295	f__Rhodobacteraceae	1473575	238	8346	117765	0.9218	0.4038	TARA_124	-9.0714	-140.597	EPI	South Pacific Ocean	ERZ4502144
TARA_SAMEA2622817_METAG_BNMBMHHF	28.02	0	56.03	0	0	0	0	10	0	0	0	d__Bacteria;p__Proteobacteria;c__Alphaproteobacteria;o__Rhodobacterales;f__Rhodobacteraceae;g__MED-G52;s__MED-G52 sp902632125	k__Bacteria	1663547	139	23220	86823	0.923	0.3977	TARA_125	-8.9111	-142.557	EPI	South Pacific Ocean	ERZ4455922
TARA_SAMEA2622817_METAG_EOAOPPOI	66.9	9.11	68.34	8.15	0	65.47	10.07	6	0	0	0	d__Bacteria;p__Proteobacteria;c__Alphaproteobacteria;o__Rhodobacterales;f__Rhodobacteraceae;g__CACIJG01;s__	k__Bacteria	983668	206	5239	25902	0.9426	0.365	TARA_125	-8.9111	-142.557	EPI	South Pacific Ocean	ERZ4434131
TARA_SAMEA2622817_METAG_PGNENDOG	59.33	0.22	61.12	0.45	100	57.55	0	7	0	0	0	d__Bacteria;p__Proteobacteria;c__Alphaproteobacteria;o__Rhodobacterales;f__Rhodobacteraceae;g__MED-G52;s__MED-G52 sp902631295	f__Rhodobacteraceae	1487431	285	6512	82722	0.9227	0.4033	TARA_125	-8.9111	-142.557	EPI	South Pacific Ocean	ERZ4433837
TARA_SAMEA2622842_METAG_FDILCGJN	54.58	0.46	58.79	0.91	100	50.36	0	9	0	0	0	d__Bacteria;p__Proteobacteria;c__Alphaproteobacteria;o__Rhodobacterales;f__Rhodobacteraceae;g__MED-G52;s__MED-G52 sp902632125	f__Rhodobacteraceae	1688174	135	28210	72241	0.9191	0.3971	TARA_125	-8.8999	-142.546	EPI	South Pacific Ocean	ERZ4460107
TARA_SAMEA2622843_METAG_GHGCPNME	52.74	0	56.55	0	0	48.92	0	8	0	0	0	d__Bacteria;p__Proteobacteria;c__Alphaproteobacteria;o__Rhodobacterales;f__Rhodobacteraceae;g__MED-G52;s__MED-G52 sp902632125	k__Bacteria	1616115	140	23856	103900	0.9225	0.3972	TARA_125	-8.8999	-142.546	EPI	South Pacific Ocean	ERZ4516410
TARA_SAMEA2622843_METAG_HIDLIJFO	68	5.89	65.49	4.59	37.5	70.5	7.19	9	0	0	0	d__Bacteria;p__Proteobacteria;c__Alphaproteobacteria;o__Rhodobacterales;f__Rhodobacteraceae;g__CACIJG01;s__	c__Alphaproteobacteria	1087739	223	6179	38233	0.9466	0.3657	TARA_125	-8.8999	-142.546	EPI	South Pacific Ocean	ERZ4446457
TARA_SAMEA2622843_METAG_MJCHIPLN	25.86	0	51.72	0	0	0	0	8	0	0	0	d__Bacteria;p__Proteobacteria;c__Alphaproteobacteria;o__Rhodobacterales;f__Rhodobacteraceae;g__MED-G52;s__MED-G52 sp902631295	k__Bacteria	1397249	187	15158	82811	0.9216	0.4027	TARA_125	-8.8999	-142.546	EPI	South Pacific Ocean	ERZ4473325
TARA_SAMEA2622852_METAG_FFFGBMEB	87.32	1.82	84.71	2.21	60	89.93	1.44	17	0	0	0	d__Bacteria;p__Proteobacteria;c__Alphaproteobacteria;o__Rhodobacterales;f__Rhodobacteraceae;g__Sulfitobacter;s__Sulfitobacter pontiacus	f__Rhodobacteraceae	2694547	580	5532	30301	0.9118	0.6069	TARA_125	-8.8999	-142.546	EPI	South Pacific Ocean	ERZ4515726
TARA_SAMEA2622901_METAG_GEAKMGHJ	28.88	1.72	57.76	3.45	0	0	0	12	0	0	0	d__Bacteria;p__Proteobacteria;c__Alphaproteobacteria;o__Rhodobacterales;f__Rhodobacteraceae;g__MED-G52;s__MED-G52 sp902632125	k__Bacteria	1750373	180	21553	107180	0.9279	0.3926	TARA_128	0.0003	-153.676	EPI	South Pacific Ocean	ERZ4474469
TARA_SAMEA2622901_METAG_ILEAHMLF	80.12	2	73.2	1.12	66.67	87.05	2.88	12	0	1	0	d__Bacteria;p__Proteobacteria;c__Alphaproteobacteria;o__Rhodobacterales;f__Rhodobacteraceae;g__MED-G52;s__MED-G52 sp902631295	f__Rhodobacteraceae	1793975	234	14008	95897	0.9189	0.4035	TARA_128	0.0003	-153.676	EPI	South Pacific Ocean	ERZ4508985
TARA_SAMEA2622923_METAG_JFPGNJPM	26.12	0	52.24	0	0	0	0	9	0	0	0	d__Bacteria;p__Proteobacteria;c__Alphaproteobacteria;o__Rhodobacterales;f__Rhodobacteraceae;g__MED-G52;s__MED-G52 sp902632125	k__Bacteria	1694920	209	19524	90562	0.9253	0.3918	TARA_128	0.0222	-153.686	EPI	South Pacific Ocean	ERZ4506637
TARA_SAMEA2622923_METAG_JJKNJHDI	79.04	1.06	74.63	1.39	62.5	83.45	0.72	9	0	0	0	d__Bacteria;p__Proteobacteria;c__Alphaproteobacteria;o__Rhodobacterales;f__Rhodobacteraceae;g__MED-G52;s__MED-G52 sp902631295	f__Rhodobacteraceae	1823182	242	14889	98107	0.9139	0.4028	TARA_128	0.0222	-153.686	EPI	South Pacific Ocean	ERZ4489674
TARA_SAMEA2623059_METAG_AAKICAOM	75.66	1.23	82.25	1.01	75	69.06	1.44	16	0	0	0	d__Bacteria;p__Proteobacteria;c__Alphaproteobacteria;o__Rhodobacterales;f__Rhodobacteraceae;g__MED-G52;s__MED-G52 sp902602765	f__Rhodobacteraceae	1915349	220	12412	63519	0.9182	0.4009	TARA_132	31.5213	-158.996	EPI	North Pacific Ocean	ERZ4481685
TARA_SAMEA2623059_METAG_DKMMFCNI	94.6	0.34	92.81	0.67	66.67	96.4	0	16	0	0	0	d__Bacteria;p__Proteobacteria;c__Alphaproteobacteria;o__Rhodobacterales;f__Rhodobacteraceae;g__MED-G52;s__MED-G52 sp001627375	f__Rhodobacteraceae	2215818	117	33139	121661	0.9224	0.394	TARA_132	31.5213	-158.996	EPI	North Pacific Ocean	ERZ4481518
TARA_SAMEA2623116_METAG_BDHHDMKC	77.48	0.25	74.38	0.5	80	80.58	0	9	0	0	0	d__Bacteria;p__Proteobacteria;c__Alphaproteobacteria;o__Rhodobacterales;f__Rhodobacteraceae;g__LFER01;s__	f__Rhodobacteraceae	2431186	452	6244	33918	0.8763	0.448	TARA_133	35.3671	-127.742	EPI	North Pacific Ocean	ERZ4518160
TARA_SAMEA2623116_METAG_DPNOPGFL	50.17	0.86	54.3	1.01	60	46.04	0.72	3	0	0	0	d__Bacteria;p__Proteobacteria;c__Alphaproteobacteria;o__Rhodobacterales;f__Rhodobacteraceae;g__MED-G52;s__MED-G52 sp003332035	f__Rhodobacteraceae	1061375	218	5898	30359	0.9241	0.3953	TARA_133	35.3671	-127.742	EPI	North Pacific Ocean	ERZ4519717
TARA_SAMEA2623116_METAG_GCHAHDDH	77.28	1.39	76.87	1.34	44.44	77.7	1.44	10	0	0	0	d__Bacteria;p__Proteobacteria;c__Alphaproteobacteria;o__Rhodobacterales;f__Rhodobacteraceae;g__CABZJG01;s__CABZJG01 sp002726375	f__Rhodobacteraceae	2205971	436	5875	31099	0.9054	0.4974	TARA_133	35.3671	-127.742	EPI	North Pacific Ocean	ERZ4470961
TARA_SAMEA2623116_METAG_GPKAMJJE	66.03	0.64	70.9	1.29	71.43	61.15	0	13	0	0	0	d__Bacteria;p__Proteobacteria;c__Alphaproteobacteria;o__Rhodobacterales;f__Rhodobacteraceae;g__Planktomarina;s__Planktomarina sp002698165	f__Rhodobacteraceae	1848665	280	8681	51158	0.9068	0.4221	TARA_133	35.3671	-127.742	EPI	North Pacific Ocean	ERZ4484853
TARA_SAMEA2623116_METAG_IKMOKOEB	82.98	0.72	76.03	0	0	89.93	1.44	11	0	0	0	d__Bacteria;p__Proteobacteria;c__Alphaproteobacteria;o__Rhodobacterales;f__Rhodobacteraceae;g__MED-G52;s__MED-G52 sp002682975	f__Rhodobacteraceae	1628574	160	17189	48075	0.8748	0.4046	TARA_133	35.3671	-127.742	EPI	North Pacific Ocean	ERZ4518184
TARA_SAMEA2623116_METAG_MCLEHBBC	93.98	0.1	93.01	0.2	0	94.96	0	12	0	0	0	d__Bacteria;p__Proteobacteria;c__Alphaproteobacteria;o__Rhodobacterales;f__Rhodobacteraceae;g__LGRT01;s__LGRT01 sp001642945	f__Rhodobacteraceae	2458587	171	21933	77209	0.9042	0.5188	TARA_133	35.3671	-127.742	EPI	North Pacific Ocean	ERZ4476130
TARA_SAMEA2623116_METAG_MDIHEBOA	95.07	0.44	94.46	0.15	50	95.68	0.72	14	0	0	0	d__Bacteria;p__Proteobacteria;c__Alphaproteobacteria;o__Rhodobacterales;f__Rhodobacteraceae;g__CPC320;s__CPC320 sp002684375	f__Rhodobacteraceae	3258552	355	13098	60091	0.8894	0.5298	TARA_133	35.3671	-127.742	EPI	North Pacific Ocean	ERZ4496175
TARA_SAMEA2623116_METAG_NKDFCAMA	29.56	0.43	59.12	0.86	100	0	0	5	0	0	0	d__Bacteria;p__Proteobacteria;c__Alphaproteobacteria;o__Rhodobacterales;f__Rhodobacteraceae;g__MED-G52;s__	k__Bacteria	1113156	223	5509	39657	0.93	0.394	TARA_133	35.3671	-127.742	EPI	North Pacific Ocean	ERZ4484927
TARA_SAMEA2623135_METAG_JMHBOOIH	88.32	0	82.41	0	0	94.24	0	14	0	0	0	d__Bacteria;p__Proteobacteria;c__Alphaproteobacteria;o__Rhodobacterales;f__Rhodobacteraceae;g__MED-G52;s__MED-G52 sp002682975	f__Rhodobacteraceae	1731379	139	25435	80213	0.9093	0.4034	TARA_133	35.4002	-127.75	EPI	North Pacific Ocean	ERZ4505026
TARA_SAMEA2623135_METAG_LDGMKPKO	73.07	0.39	75.64	0.06	50	70.5	0.72	9	0	0	0	d__Bacteria;p__Proteobacteria;c__Alphaproteobacteria;o__Rhodobacterales;f__Rhodobacteraceae;g__MED-G52;s__	f__Rhodobacteraceae	1637740	135	31248	133318	0.9294	0.3938	TARA_133	35.4002	-127.75	EPI	North Pacific Ocean	ERZ4510074
TARA_SAMEA2623135_METAG_LIJAIFAD	73.42	0.55	75.62	0.38	80	71.22	0.72	16	0	0	0	d__Bacteria;p__Proteobacteria;c__Alphaproteobacteria;o__Rhodobacterales;f__Rhodobacteraceae;g__Planktomarina;s__Planktomarina sp002698165	f__Rhodobacteraceae	2045496	243	13032	57348	0.9001	0.4205	TARA_133	35.4002	-127.75	EPI	North Pacific Ocean	ERZ4505122
TARA_SAMEA2623135_METAG_OFDKOGHH	82.58	0.28	76.67	0.56	100	88.49	0	16	0	0	0	d__Bacteria;p__Proteobacteria;c__Alphaproteobacteria;o__Rhodobacterales;f__Rhodobacteraceae;g__GCA-002712045;s__GCA-002712045 sp002683355	f__Rhodobacteraceae	1930351	157	24636	81283	0.9287	0.375	TARA_133	35.4002	-127.75	EPI	North Pacific Ocean	ERZ4505149
TARA_SAMEA2623135_METAG_PFHELBOM	90.78	0.6	88.76	0.48	50	92.81	0.72	13	0	0	0	d__Bacteria;p__Proteobacteria;c__Alphaproteobacteria;o__Rhodobacterales;f__Rhodobacteraceae;g__CPC320;s__CPC320 sp002684375	f__Rhodobacteraceae	3011675	470	8426	43916	0.8906	0.5313	TARA_133	35.4002	-127.75	EPI	North Pacific Ocean	ERZ4505130
TARA_SAMEA2623275_METAG_MBCFDLOA	79.21	0.04	81.43	0.08	0	76.98	0	14	0	0	0	d__Bacteria;p__Proteobacteria;c__Alphaproteobacteria;o__Rhodobacterales;f__Rhodobacteraceae;g__MED-G52;s__MED-G52 sp902631295	f__Rhodobacteraceae	2011362	133	34365	141302	0.9202	0.4022	TARA_137	14.2035	-116.626	EPI	North Pacific Ocean	ERZ4471012
TARA_SAMEA2623275_METAG_OOGMMABK	25.66	0	51.33	0	0	0	0	12	0	0	0	d__Bacteria;p__Proteobacteria;c__Alphaproteobacteria;o__Rhodobacterales;f__Rhodobacteraceae;g__MED-G52;s__MED-G52 sp902632125	k__Bacteria	1501400	230	9109	84405	0.9169	0.3946	TARA_137	14.2035	-116.626	EPI	North Pacific Ocean	ERZ4485125
TARA_SAMEA2623275_METAG_PJEELEJB	61.28	0.27	69.32	0.54	75	53.24	0	11	0	0	0	d__Bacteria;p__Proteobacteria;c__Alphaproteobacteria;o__Rhodobacterales;f__Rhodobacteraceae;g__MED-G52;s__MED-G52 sp001627375	f__Rhodobacteraceae	1454337	176	12975	71495	0.9288	0.396	TARA_137	14.2035	-116.626	EPI	North Pacific Ocean	ERZ4484984
TARA_SAMEA2623314_METAG_BPCBKOJD	88.15	2.79	86.37	1.98	50	89.93	3.6	18	0	0	0	d__Bacteria;p__Proteobacteria;c__Alphaproteobacteria;o__Rhodobacterales;f__Rhodobacteraceae;g__Albimonas;s__Albimonas donghaensis	c__Alphaproteobacteria	4277269	787	6427	32986	0.8632	0.7136	TARA_137	14.2025	-116.643	MES	North Pacific Ocean	ERZ4459538
TARA_SAMEA2623327_METAG_BDJHNBNE	85.31	1.32	97.24	1.92	37.5	73.38	0.72	17	0	0	0	d__Bacteria;p__Proteobacteria;c__Alphaproteobacteria;o__Rhodobacterales;f__Rhodobacteraceae;g__Sulfitobacter;s__Sulfitobacter sp002731875	f__Rhodobacteraceae	3529273	95	57779	156519	0.908	0.568	TARA_137	14.2025	-116.643	MES	North Pacific Ocean	ERZ4481290
TARA_SAMEA2623327_METAG_CFOJFPKH	99.36	1.62	99.45	1.81	0	99.28	1.44	19	0	0	0	d__Bacteria;p__Proteobacteria;c__Alphaproteobacteria;o__Rhodobacterales;f__Rhodobacteraceae;g__Antarctobacter;s__Antarctobacter heliothermus_B	f__Rhodobacteraceae	5157586	51	245150	547936	0.8954	0.6152	TARA_137	14.2025	-116.643	MES	North Pacific Ocean	ERZ4438353
TARA_SAMEA2623327_METAG_ELHJJDNF	25.06	0.26	50.11	0.53	66.67	0	0	8	0	0	0	d__Bacteria;p__Proteobacteria;c__Alphaproteobacteria;o__Rhodobacterales;f__Rhodobacteraceae;g__Sulfitobacter;s__Sulfitobacter pontiacus	f__Rhodobacteraceae	1485333	469	3255	34201	0.9061	0.6035	TARA_137	14.2025	-116.643	MES	North Pacific Ocean	ERZ4481122
TARA_SAMEA2623327_METAG_HMDKDAOK	75.75	2.07	72.36	1.26	100	79.14	2.88	10	0	0	0	d__Bacteria;p__Proteobacteria;c__Alphaproteobacteria;o__Rhodobacterales;f__Rhodobacteraceae;g__Sulfitobacter;s__Sulfitobacter sp001634775	f__Rhodobacteraceae	2571476	583	4914	25024	0.9128	0.6171	TARA_137	14.2025	-116.643	MES	North Pacific Ocean	ERZ4481102
TARA_SAMEA2623350_METAG_BOFMHAMG	60.39	0	64.66	0	0	56.12	0	6	0	0	0	d__Bacteria;p__Proteobacteria;c__Alphaproteobacteria;o__Rhodobacterales;f__Rhodobacteraceae;g__MED-G52;s__MED-G52 sp902631295	k__Bacteria	1628174	200	14010	102379	0.922	0.404	TARA_138	6.3332	-102.943	EPI	North Pacific Ocean	ERZ4486200
TARA_SAMEA2623350_METAG_LHIJJOOH	25.43	1.3	50.86	2.59	50	0	0	11	0	0	0	d__Bacteria;p__Proteobacteria;c__Alphaproteobacteria;o__Rhodobacterales;f__Rhodobacteraceae;g__CACIIZ01;s__CACIIZ01 sp902578545	k__Bacteria	1464773	194	10090	65219	0.9314	0.3066	TARA_138	6.3332	-102.943	EPI	North Pacific Ocean	ERZ4477798
TARA_SAMEA2623365_METAG_HKHPJNAF	83.48	1.69	92.87	1.22	66.67	74.1	2.16	18	0	0	0	d__Bacteria;p__Proteobacteria;c__Alphaproteobacteria;o__Rhodobacterales;f__Rhodobacteraceae;g__Sulfitobacter;s__Sulfitobacter pontiacus	f__Rhodobacteraceae	3083005	425	8954	57772	0.9146	0.6067	TARA_138	6.3332	-102.943	EPI	North Pacific Ocean	ERZ4536268
TARA_SAMEA2623370_METAG_DHBAPPKL	71.62	1.32	67.69	1.2	50	75.54	1.44	12	0	0	0	d__Bacteria;p__Proteobacteria;c__Alphaproteobacteria;o__Rhodobacterales;f__Rhodobacteraceae;g__CACIIZ01;s__CACIIZ01 sp002699695	c__Alphaproteobacteria	1579104	291	6430	43976	0.9208	0.3786	TARA_138	6.3332	-102.943	EPI	North Pacific Ocean	ERZ4442619
TARA_SAMEA2623370_METAG_KLNICJAN	90.91	0.06	87.58	0.13	0	94.24	0	15	0	0	0	d__Bacteria;p__Proteobacteria;c__Alphaproteobacteria;o__Rhodobacterales;f__Rhodobacteraceae;g__CACKLF01;s__CACKLF01 sp002725175	c__Alphaproteobacteria	2031024	123	32843	114061	0.9364	0.3712	TARA_138	6.3332	-102.943	EPI	North Pacific Ocean	ERZ4442751
TARA_SAMEA2623390_METAG_GAKINMBA	96.2	1.08	96	0.73	33.33	96.4	1.44	19	0	0	1	d__Bacteria;p__Proteobacteria;c__Alphaproteobacteria;o__Rhodobacterales;f__Rhodobacteraceae;g__Albimonas;s__	c__Alphaproteobacteria	5609692	497	17146	104132	0.875	0.7309	TARA_138	6.3559	-103.06	MES	North Pacific Ocean	ERZ4428017
TARA_SAMEA2623403_METAG_ECOFFJOI	92.48	0.45	98.64	0.9	0	86.33	0	18	0	0	0	d__Bacteria;p__Proteobacteria;c__Alphaproteobacteria;o__Rhodobacterales;f__Rhodobacteraceae;g__Roseovarius;s__Roseovarius nubinhibens	f__Rhodobacteraceae	3660814	91	66336	220876	0.9072	0.6406	TARA_138	6.3559	-103.06	MES	North Pacific Ocean	ERZ4518276
TARA_SAMEA2623403_METAG_EKLADGIB	73.68	0.36	81.9	0	0	65.47	0.72	16	0	0	0	d__Bacteria;p__Proteobacteria;c__Alphaproteobacteria;o__Rhodobacterales;f__Rhodobacteraceae;g__Sulfitobacter;s__Sulfitobacter pontiacus	k__Bacteria	3130510	106	48841	221952	0.9124	0.6105	TARA_138	6.3559	-103.06	MES	North Pacific Ocean	ERZ4430920
TARA_SAMEA2623403_METAG_MFMFELKN	98.42	0.42	99	0.85	0	97.84	0	18	0	0	0	d__Bacteria;p__Proteobacteria;c__Alphaproteobacteria;o__Rhodobacterales;f__Rhodobacteraceae;g__Roseovarius;s__Roseovarius mucosus_A	f__Rhodobacteraceae	3935741	33	251054	488849	0.9133	0.6118	TARA_138	6.3559	-103.06	MES	North Pacific Ocean	ERZ4495322
TARA_SAMEA2623403_METAG_OKECKDIK	99.22	1.62	99.15	1.81	0	99.28	1.44	19	0	0	0	d__Bacteria;p__Proteobacteria;c__Alphaproteobacteria;o__Rhodobacterales;f__Rhodobacteraceae;g__Antarctobacter;s__Antarctobacter heliothermus_B	f__Rhodobacteraceae	5171319	50	289553	547831	0.8955	0.6152	TARA_138	6.3559	-103.06	MES	North Pacific Ocean	ERZ4518807
TARA_SAMEA2623403_METAG_OPICABCB	92.62	0.5	91	0.29	66.67	94.24	0.72	16	0	0	0	d__Bacteria;p__Proteobacteria;c__Alphaproteobacteria;o__Rhodobacterales;f__Rhodobacteraceae;g__Sulfitobacter;s__Sulfitobacter sp001634775	f__Rhodobacteraceae	3133643	303	14856	69821	0.8978	0.6178	TARA_138	6.3559	-103.06	MES	North Pacific Ocean	ERZ4506617
TARA_SAMEA2623426_METAG_EAKNEHMN	84.73	0.82	82.41	0.93	33.33	87.05	0.72	15	0	0	0	d__Bacteria;p__Proteobacteria;c__Alphaproteobacteria;o__Rhodobacterales;f__Rhodobacteraceae;g__CACIJG01;s__CACIJG01 sp002703515	c__Alphaproteobacteria	1487875	154	16437	127805	0.9518	0.3671	TARA_140	7.4122	-79.3017	EPI	North Pacific Ocean	ERZ4517512
TARA_SAMEA2623426_METAG_KAEABNLA	75.09	0.53	77.52	0.35	0	72.66	0.72	12	0	0	0	d__Bacteria;p__Proteobacteria;c__Alphaproteobacteria;o__Rhodobacterales;f__Rhodobacteraceae;g__MED-G52;s__MED-G52 sp001627375	f__Rhodobacteraceae	1825805	137	25992	128723	0.9237	0.3968	TARA_140	7.4122	-79.3017	EPI	North Pacific Ocean	ERZ4501319
TARA_SAMEA2623426_METAG_LDACIKGA	74.14	0.44	77.06	0.15	100	71.22	0.72	15	0	0	0	d__Bacteria;p__Proteobacteria;c__Alphaproteobacteria;o__Rhodobacterales;f__Rhodobacteraceae;g__MED-G52;s__MED-G52 sp002457055	f__Rhodobacteraceae	1710484	151	21668	109418	0.9037	0.4046	TARA_140	7.4122	-79.3017	EPI	North Pacific Ocean	ERZ4505634
TARA_SAMEA2623446_METAG_ALAALNDP	89.35	0.55	85.17	0.38	100	93.53	0.72	15	0	0	0	d__Bacteria;p__Proteobacteria;c__Alphaproteobacteria;o__Rhodobacterales;f__Rhodobacteraceae;g__MED-G52;s__MED-G52 sp002457055	f__Rhodobacteraceae	1880267	109	33049	191365	0.9179	0.4041	TARA_141	9.8481	-80.0454	EPI	North Atlantic Ocean	ERZ4444107
TARA_SAMEA2623446_METAG_BDHHALFK	30.17	0.86	60.34	1.72	0	0	0	12	0	0	0	d__Bacteria;p__Proteobacteria;c__Alphaproteobacteria;o__Rhodobacterales;f__Rhodobacteraceae;g__CACIIZ01;s__CACIIZ01 sp902578545	k__Bacteria	1721101	132	27435	92765	0.9177	0.3072	TARA_141	9.8481	-80.0454	EPI	North Atlantic Ocean	ERZ4463633
TARA_SAMEA2623446_METAG_EANBFFNL	80.35	0.87	80.13	0.3	100	80.58	1.44	11	0	0	0	d__Bacteria;p__Proteobacteria;c__Alphaproteobacteria;o__Rhodobacterales;f__Rhodobacteraceae;g__LFER01;s__LFER01 sp001510135	f__Rhodobacteraceae	2488453	346	9641	52307	0.8968	0.4979	TARA_141	9.8481	-80.0454	EPI	North Atlantic Ocean	ERZ4463680
TARA_SAMEA2623446_METAG_JCAGGBBN	82.1	0.76	74.27	0.8	66.67	89.93	0.72	8	0	0	0	d__Bacteria;p__Proteobacteria;c__Alphaproteobacteria;o__Rhodobacterales;f__Rhodobacteraceae;g__CACIJG01;s__CACIJG01 sp002703515	c__Alphaproteobacteria	1202342	128	16217	100032	0.9439	0.3645	TARA_141	9.8481	-80.0454	EPI	North Atlantic Ocean	ERZ4463810
TARA_SAMEA2623446_METAG_JEDKLFLN	77.71	0.04	79.16	0.08	100	76.26	0	11	0	0	0	d__Bacteria;p__Proteobacteria;c__Alphaproteobacteria;o__Rhodobacterales;f__Rhodobacteraceae;g__MED-G52;s__MED-G52 sp001627375	f__Rhodobacteraceae	1748436	120	29588	112463	0.9268	0.3976	TARA_141	9.8481	-80.0454	EPI	North Atlantic Ocean	ERZ4455961
TARA_SAMEA2623446_METAG_NBDDHNAP	65.89	0.63	68.47	0.54	50	63.31	0.72	3	0	0	0	d__Bacteria;p__Proteobacteria;c__Alphaproteobacteria;o__Rhodobacterales;f__Rhodobacteraceae;g__LFER01;s__LFER01 sp011525185	f__Rhodobacteraceae	1912840	476	4208	15968	0.9144	0.5008	TARA_141	9.8481	-80.0454	EPI	North Atlantic Ocean	ERZ4442925
TARA_SAMEA2623463_METAG_FECOGAJG	77.84	14.78	77.27	7.99	0	78.42	21.58	11	0	0	0	d__Bacteria;p__Proteobacteria;c__Alphaproteobacteria;o__Rhodobacterales;f__Rhodobacteraceae;g__CACIJG01;s__	k__Bacteria	1391949	418	3732	16553	0.9393	0.3596	TARA_142	25.5264	-88.394	EPI	North Atlantic Ocean	ERZ4485468
TARA_SAMEA2623463_METAG_JILLCGBA	93.32	2.45	98.15	1.29	33.33	88.49	3.6	17	0	0	2	d__Bacteria;p__Proteobacteria;c__Alphaproteobacteria;o__Rhodobacterales;f__Rhodobacteraceae;g__Thioclava;s__Thioclava sediminum	f__Rhodobacteraceae	4062894	172	41802	150515	0.9025	0.64	TARA_142	25.5264	-88.394	EPI	North Atlantic Ocean	ERZ4514282
TARA_SAMEA2623463_METAG_NAONLBDP	27.52	0.82	55.03	1.64	88.89	0	0	5	0	0	0	d__Bacteria;p__Proteobacteria;c__Alphaproteobacteria;o__Rhodobacterales;f__Rhodobacteraceae;g__MED-G52;s__MED-G52 sp001627925	f__Rhodobacteraceae	1246408	282	4975	35869	0.926	0.4042	TARA_142	25.5264	-88.394	EPI	North Atlantic Ocean	ERZ4485591
TARA_SAMEA2623488_METAG_ALIMPFNB	27.58	0.86	55.17	1.72	0	0	0	8	0	0	0	d__Bacteria;p__Proteobacteria;c__Alphaproteobacteria;o__Rhodobacterales;f__Rhodobacteraceae;g__CACIIZ01;s__CACIIZ01 sp902578545	k__Bacteria	1296705	168	10876	50783	0.9352	0.3084	TARA_142	25.6168	-88.4532	EPI	North Atlantic Ocean	ERZ4457514
TARA_SAMEA2623488_METAG_EIBBAPGI	48.12	4.55	40.84	1.91	21.43	55.4	7.19	8	0	0	0	d__Bacteria;p__Proteobacteria;c__Alphaproteobacteria;o__Rhodobacterales;f__Rhodobacteraceae;g__CACIJG01;s__	c__Alphaproteobacteria	694240	221	3016	11838	0.9505	0.3615	TARA_142	25.6168	-88.4532	EPI	North Atlantic Ocean	ERZ4508509
TARA_SAMEA2623488_METAG_JGCIPBNE	82.36	3.02	80.56	0.99	75	84.17	5.04	14	0	0	0	d__Bacteria;p__Proteobacteria;c__Alphaproteobacteria;o__Rhodobacterales;f__Rhodobacteraceae;g__Paracoccus;s__Paracoccus sp002294185	f__Rhodobacteraceae	2516727	603	4432	16081	0.9179	0.6577	TARA_142	25.6168	-88.4532	EPI	North Atlantic Ocean	ERZ4442950
TARA_SAMEA2623513_METAG_CJNNPFPN	96.4	1.6	94.97	0.33	100	97.84	2.88	19	0	0	0	d__Bacteria;p__Proteobacteria;c__Alphaproteobacteria;o__Rhodobacterales;f__Rhodobacteraceae;g__Paracoccus;s__Paracoccus sp002294185	f__Rhodobacteraceae	3237225	328	14695	58081	0.9153	0.6587	TARA_142	25.6236	-88.45	MES	North Atlantic Ocean	ERZ4434197
TARA_SAMEA2623513_METAG_JGKFDGKL	63.92	1.21	64.52	0.99	83.33	63.31	1.44	10	0	0	0	d__Bacteria;p__Proteobacteria;c__Alphaproteobacteria;o__Rhodobacterales;f__Rhodobacteraceae;g__Sulfitobacter;s__Sulfitobacter sp001634775	f__Rhodobacteraceae	2301257	563	4600	15666	0.9076	0.6163	TARA_142	25.6236	-88.45	MES	North Atlantic Ocean	ERZ4465279
TARA_SAMEA2623627_METAG_AMPNAMHA	77.96	0.6	80.37	0.49	33.33	75.54	0.72	18	0	0	0	d__Bacteria;p__Proteobacteria;c__Alphaproteobacteria;o__Rhodobacterales;f__Rhodobacteraceae;g__Planktomarina;s__Planktomarina sp002698165	f__Rhodobacteraceae	2233541	157	25173	87142	0.9027	0.421	TARA_145	39.2305	-70.0377	EPI	North Atlantic Ocean	ERZ4464698
TARA_SAMEA2623627_METAG_EHICIALP	76.64	0.56	77.73	0.4	100	75.54	0.72	11	0	1	0	d__Bacteria;p__Proteobacteria;c__Alphaproteobacteria;o__Rhodobacterales;f__Rhodobacteraceae;g__MED-G52;s__MED-G52 sp003332035	f__Rhodobacteraceae	1816731	204	14658	63109	0.9249	0.3971	TARA_145	39.2305	-70.0377	EPI	North Atlantic Ocean	ERZ4502226
TARA_SAMEA2623627_METAG_ENFEJIND	76.87	1.64	68.84	1.11	83.33	84.89	2.16	10	0	0	0	d__Bacteria;p__Proteobacteria;c__Alphaproteobacteria;o__Rhodobacterales;f__Rhodobacteraceae;g__GCA-002712045;s__GCA-002712045 sp002683355	f__Rhodobacteraceae	1659570	252	9208	38614	0.9289	0.3742	TARA_145	39.2305	-70.0377	EPI	North Atlantic Ocean	ERZ4502245
TARA_SAMEA2623627_METAG_FGBPDELD	76.82	0.26	83.87	0.51	66.67	69.78	0	17	0	0	0	d__Bacteria;p__Proteobacteria;c__Alphaproteobacteria;o__Rhodobacterales;f__Rhodobacteraceae;g__MED-G52;s__MED-G52 sp002711145	f__Rhodobacteraceae	2058780	147	23905	75829	0.9161	0.4023	TARA_145	39.2305	-70.0377	EPI	North Atlantic Ocean	ERZ4464648
TARA_SAMEA2623627_METAG_GIFJOKAA	87.34	0.84	81.86	0.25	0	92.81	1.44	16	0	0	0	d__Bacteria;p__Proteobacteria;c__Alphaproteobacteria;o__Rhodobacterales;f__Rhodobacteraceae;g__GCA-2697345;s__GCA-2697345 sp002697345	f__Rhodobacteraceae	2099168	127	31441	116692	0.9183	0.3818	TARA_145	39.2305	-70.0377	EPI	North Atlantic Ocean	ERZ4495576
TARA_SAMEA2623627_METAG_IGAMABGL	85.35	0.26	80.77	0.52	50	89.93	0	13	0	0	0	d__Bacteria;p__Proteobacteria;c__Alphaproteobacteria;o__Rhodobacterales;f__Rhodobacteraceae;g__GCA-002712045;s__GCA-002712045 sp002712045	f__Rhodobacteraceae	1944896	188	17025	106372	0.9303	0.3758	TARA_145	39.2305	-70.0377	EPI	North Atlantic Ocean	ERZ4429201
TARA_SAMEA2623627_METAG_JGLJHNIM	46.36	0.67	40.2	0.62	100	52.52	0.72	4	0	0	0	d__Bacteria;p__Proteobacteria;c__Alphaproteobacteria;o__Rhodobacterales;f__Rhodobacteraceae;g__GCA-2697345;s__	f__Rhodobacteraceae	890654	250	3787	11765	0.933	0.3826	TARA_145	39.2305	-70.0377	EPI	North Atlantic Ocean	ERZ4516732
TARA_SAMEA2623649_METAG_BOMFGDKL	96	1.12	96.32	0.79	50	95.68	1.44	16	0	0	0	d__Bacteria;p__Proteobacteria;c__Alphaproteobacteria;o__Rhodobacterales;f__Rhodobacteraceae;g__Pacificitalea;s__Pacificitalea manganoxidans	f__Rhodobacteraceae	3736254	293	18600	73994	0.8881	0.65	TARA_145	39.2392	-70.0343	MES	North Atlantic Ocean	ERZ4472421
TARA_SAMEA2623649_METAG_NCKOBIHG	98.66	0.72	98.03	0	0	99.28	1.44	19	0	0	0	d__Bacteria;p__Proteobacteria;c__Alphaproteobacteria;o__Rhodobacterales;f__Rhodobacteraceae;g__Paracoccus;s__Paracoccus sp002294185	f__Rhodobacteraceae	3292008	52	129539	263729	0.9129	0.659	TARA_145	39.2392	-70.0343	MES	North Atlantic Ocean	ERZ4520318
TARA_SAMEA2623693_METAG_GHHPFIDC	97.71	1.04	97.58	0.64	60	97.84	1.44	18	0	0	0	d__Bacteria;p__Proteobacteria;c__Alphaproteobacteria;o__Rhodobacterales;f__Rhodobacteraceae;g__Pacificitalea;s__Pacificitalea manganoxidans	f__Rhodobacteraceae	3700838	149	39000	123647	0.8887	0.6504	TARA_146	34.6663	-71.2907	MES	North Atlantic Ocean	ERZ4429479
TARA_SAMEA2623693_METAG_GIENLJFM	98.88	0.87	98.48	0.3	100	99.28	1.44	18	0	0	0	d__Bacteria;p__Proteobacteria;c__Alphaproteobacteria;o__Rhodobacterales;f__Rhodobacteraceae;g__Paracoccus;s__Paracoccus sp002294185	f__Rhodobacteraceae	3300864	182	28482	103018	0.9153	0.6591	TARA_146	34.6663	-71.2907	MES	North Atlantic Ocean	ERZ4429606
TARA_SAMEA2623693_METAG_MDLEMMLA	71.95	1.36	67.64	1.28	66.67	76.26	1.44	12	0	0	0	d__Bacteria;p__Proteobacteria;c__Alphaproteobacteria;o__Rhodobacterales;f__Rhodobacteraceae;g__Sulfitobacter;s__Sulfitobacter pontiacus	f__Rhodobacteraceae	2096102	570	3821	21108	0.9115	0.6058	TARA_146	34.6663	-71.2907	MES	North Atlantic Ocean	ERZ4454951
TARA_SAMEA2623756_METAG_GBHAKBIF	60.94	1.53	57.86	1.62	80	64.03	1.44	13	0	0	0	d__Bacteria;p__Proteobacteria;c__Alphaproteobacteria;o__Rhodobacterales;f__Rhodobacteraceae;g__Paracoccus;s__Paracoccus sp002294185	f__Rhodobacteraceae	2056407	602	3487	15016	0.9122	0.6567	TARA_148b	34.1504	-56.9684	MES	North Atlantic Ocean	ERZ4490390
TARA_SAMEA2623774_METAG_EPJLNCPF	62.08	5.26	53.67	3.33	19.23	70.5	7.19	9	0	0	0	d__Bacteria;p__Proteobacteria;c__Alphaproteobacteria;o__Rhodobacterales;f__Rhodobacteraceae;g__GCA-002712045;s__GCA-002712045 sp002712045	f__Rhodobacteraceae	1290321	337	4104	14606	0.9363	0.374	TARA_149	34.1132	-49.9181	EPI	North Atlantic Ocean	ERZ4468206
TARA_SAMEA2623774_METAG_HIGFLGGI	45.44	0.3	39.08	0.6	50	51.8	0	4	0	0	0	d__Bacteria;p__Proteobacteria;c__Alphaproteobacteria;o__Rhodobacterales;f__Rhodobacteraceae;g__CACKLF01;s__CACKLF01 sp002725175	c__Alphaproteobacteria	1063365	235	5113	44326	0.9439	0.3742	TARA_149	34.1132	-49.9181	EPI	North Atlantic Ocean	ERZ4452221
TARA_SAMEA2623794_METAG_ALOENMBB	98.88	2.04	98.48	1.92	50	99.28	2.16	17	0	0	0	d__Bacteria;p__Proteobacteria;c__Alphaproteobacteria;o__Rhodobacterales;f__Rhodobacteraceae;g__Pacificitalea;s__Pacificitalea manganoxidans	f__Rhodobacteraceae	3723866	244	24385	72701	0.8879	0.6506	TARA_149	34.0771	-49.8233	MES	North Atlantic Ocean	ERZ4492510
TARA_SAMEA2623794_METAG_DGHNCGJB	99.07	1.25	98.86	0.33	100	99.28	2.16	18	0	0	0	d__Bacteria;p__Proteobacteria;c__Alphaproteobacteria;o__Rhodobacterales;f__Rhodobacteraceae;g__Paracoccus;s__Paracoccus sp002294185	f__Rhodobacteraceae	3310576	108	55942	143155	0.9157	0.6591	TARA_149	34.0771	-49.8233	MES	North Atlantic Ocean	ERZ4462960
TARA_SAMEA2623808_METAG_INJHMJAM	84.55	0.96	82.05	0.48	66.67	87.05	1.44	13	0	0	0	d__Bacteria;p__Proteobacteria;c__Alphaproteobacteria;o__Rhodobacterales;f__Rhodobacteraceae;g__MED-G52;s__MED-G52 sp902554885	f__Rhodobacteraceae	1916452	177	18036	72075	0.9215	0.4018	TARA_150	35.9346	-37.3032	EPI	North Atlantic Ocean	ERZ4428243
TARA_SAMEA2623826_METAG_CCKPONJB	80.4	1.64	78.79	1.13	57.14	82.01	2.16	15	0	0	0	d__Bacteria;p__Proteobacteria;c__Alphaproteobacteria;o__Rhodobacterales;f__Rhodobacteraceae;g__MED-G52;s__MED-G52 sp902554885	f__Rhodobacteraceae	1703862	269	9110	66115	0.9249	0.402	TARA_150	35.8427	-37.1526	EPI	North Atlantic Ocean	ERZ4464843
TARA_SAMEA2623850_METAG_JNOEMOEG	85.79	1.62	80.93	1.08	60	90.65	2.16	17	0	0	0	d__Bacteria;p__Proteobacteria;c__Alphaproteobacteria;o__Rhodobacterales;f__Rhodobacteraceae;g__MED-G52;s__MED-G52 sp902554885	f__Rhodobacteraceae	1880291	182	17821	74590	0.9108	0.4019	TARA_151	36.1715	-29.023	EPI	North Atlantic Ocean	ERZ4520153
TARA_SAMEA2623850_METAG_PHIJEHCF	75.57	0.24	84.96	0.49	66.67	66.19	0	13	0	0	0	d__Bacteria;p__Proteobacteria;c__Alphaproteobacteria;o__Rhodobacterales;f__Rhodobacteraceae;g__MED-G52;s__MED-G52 sp003332035	f__Rhodobacteraceae	1862573	193	15228	77874	0.9282	0.3954	TARA_151	36.1715	-29.023	EPI	North Atlantic Ocean	ERZ4491979
TARA_SAMEA2623868_METAG_GJODOFID	86.74	0.22	87.14	0.45	50	86.33	0	11	0	0	0	d__Bacteria;p__Proteobacteria;c__Alphaproteobacteria;o__Rhodobacterales;f__Rhodobacteraceae;g__MED-G52;s__MED-G52 sp003332035	f__Rhodobacteraceae	1904936	198	17870	98563	0.9273	0.3957	TARA_151	36.1811	-28.9373	EPI	North Atlantic Ocean	ERZ4507849
TARA_SAMEA2623868_METAG_HGNFINKC	84.36	1.06	78.79	0.67	66.67	89.93	1.44	17	0	0	0	d__Bacteria;p__Proteobacteria;c__Alphaproteobacteria;o__Rhodobacterales;f__Rhodobacteraceae;g__MED-G52;s__MED-G52 sp902554885	f__Rhodobacteraceae	1818127	206	13207	66372	0.9132	0.4027	TARA_151	36.1811	-28.9373	EPI	North Atlantic Ocean	ERZ4494929
TARA_SAMEA2623868_METAG_KIADDPEH	65.18	0.38	58.41	0.76	75	71.94	0	12	0	0	0	d__Bacteria;p__Proteobacteria;c__Alphaproteobacteria;o__Rhodobacterales;f__Rhodobacteraceae;g__GCA-002712045;s__GCA-002712045 sp002712045	f__Rhodobacteraceae	1747705	217	12317	73608	0.9248	0.3781	TARA_151	36.1811	-28.9373	EPI	North Atlantic Ocean	ERZ4428898
TARA_SAMEA2623886_METAG_DCCFAOBI	82.12	0.44	85.1	0.15	100	79.14	0.72	16	0	0	0	d__Bacteria;p__Proteobacteria;c__Alphaproteobacteria;o__Rhodobacterales;f__Rhodobacteraceae;g__GCA-002712045;s__GCA-002712045 sp002712045	f__Rhodobacteraceae	2099103	121	31738	214384	0.9276	0.3767	TARA_152	43.6792	-16.8344	EPI	North Atlantic Ocean	ERZ4471022
TARA_SAMEA2623886_METAG_HPEANAFC	79.34	0.51	86.74	0.3	100	71.94	0.72	16	0	0	0	d__Bacteria;p__Proteobacteria;c__Alphaproteobacteria;o__Rhodobacterales;f__Rhodobacteraceae;g__MED-G52;s__MED-G52 sp003332035	f__Rhodobacteraceae	1925259	146	22620	79783	0.9243	0.3947	TARA_152	43.6792	-16.8344	EPI	North Atlantic Ocean	ERZ4503973
TARA_SAMEA2623886_METAG_LKHMOPKC	49.23	0.77	48.1	0.1	50	50.36	1.44	5	0	0	0	d__Bacteria;p__Proteobacteria;c__Alphaproteobacteria;o__Rhodobacterales;f__Rhodobacteraceae;g__LFER01;s__	f__Rhodobacteraceae	1720361	471	3738	18322	0.8561	0.4378	TARA_152	43.6792	-16.8344	EPI	North Atlantic Ocean	ERZ4507561
TARA_SAMEA2623886_METAG_NIAIFGDO	89.4	0.22	89.58	0.45	100	89.21	0	15	0	0	0	d__Bacteria;p__Proteobacteria;c__Alphaproteobacteria;o__Rhodobacterales;f__Rhodobacteraceae;g__MED-G52;s__MED-G52 sp002711145	f__Rhodobacteraceae	1950081	86	48100	145543	0.9161	0.4024	TARA_152	43.6792	-16.8344	EPI	North Atlantic Ocean	ERZ4508981
TARA_SAMEA2623886_METAG_PFFHAKFK	50.33	0.3	53.19	0.61	100	47.48	0	9	0	0	0	d__Bacteria;p__Proteobacteria;c__Alphaproteobacteria;o__Rhodobacterales;f__Rhodobacteraceae;g__GCA-2697345;s__	f__Rhodobacteraceae	1533444	270	6858	39264	0.9305	0.3814	TARA_152	43.6792	-16.8344	EPI	North Atlantic Ocean	ERZ4515230
TARA_SAMEA2623907_METAG_DHMAKFCC	27.26	0.66	54.52	1.31	44.44	0	0	6	0	0	0	d__Bacteria;p__Proteobacteria;c__Alphaproteobacteria;o__Rhodobacterales;f__Rhodobacteraceae;g__Rhodobacter_B;s__Rhodobacter_B sp002701395	f__Rhodobacteraceae	3026201	928	3370	23324	0.9033	0.6547	TARA_152	43.7182	-16.8714	MES	North Atlantic Ocean	ERZ4506086
TARA_SAMEA2623907_METAG_JBHOJJHF	98.48	0.82	97.68	0.93	40	99.28	0.72	16	0	0	0	d__Bacteria;p__Proteobacteria;c__Alphaproteobacteria;o__Rhodobacterales;f__Rhodobacteraceae;g__Pacificitalea;s__Pacificitalea manganoxidans	f__Rhodobacteraceae	3688533	152	42117	162372	0.889	0.6504	TARA_152	43.7182	-16.8714	MES	North Atlantic Ocean	ERZ4501829
TARA_SAMEA2623907_METAG_JDNJOPDE	95.55	3.2	95.42	1.35	77.78	95.68	5.04	16	0	0	0	d__Bacteria;p__Proteobacteria;c__Alphaproteobacteria;o__Rhodobacterales;f__Rhodobacteraceae;g__Paracoccus;s__Paracoccus sp002294185	f__Rhodobacteraceae	3194834	343	12737	48391	0.9162	0.6589	TARA_152	43.7182	-16.8714	MES	North Atlantic Ocean	ERZ4507678
TARA_SAMEA2623919_METAG_BIOMPLEH	89.79	0.44	90.37	0.15	100	89.21	0.72	17	0	0	0	d__Bacteria;p__Proteobacteria;c__Alphaproteobacteria;o__Rhodobacterales;f__Rhodobacteraceae;g__MED-G52;s__MED-G52 sp002711145	f__Rhodobacteraceae	2134657	102	43200	161159	0.9127	0.4024	TARA_152	43.7056	-16.8794	EPI	North Atlantic Ocean	ERZ4464298
TARA_SAMEA2623919_METAG_CLGBBDCI	78.18	0.66	80.83	0.61	66.67	75.54	0.72	16	0	0	0	d__Bacteria;p__Proteobacteria;c__Alphaproteobacteria;o__Rhodobacterales;f__Rhodobacteraceae;g__GCA-002712045;s__GCA-002712045 sp002712045	f__Rhodobacteraceae	2073947	116	43497	141686	0.9238	0.3765	TARA_152	43.7056	-16.8794	EPI	North Atlantic Ocean	ERZ4464230
TARA_SAMEA2623919_METAG_GHGGHIJD	48.26	0.21	51.21	0.42	75	45.32	0	12	0	0	0	d__Bacteria;p__Proteobacteria;c__Alphaproteobacteria;o__Rhodobacterales;f__Rhodobacteraceae;g__GCA-2697345;s__	f__Rhodobacteraceae	1492887	262	6377	33065	0.9273	0.3821	TARA_152	43.7056	-16.8794	EPI	North Atlantic Ocean	ERZ4480618
TARA_SAMEA2623919_METAG_LFEHKBGF	75.99	0.17	84.35	0.34	50	67.63	0	12	0	0	0	d__Bacteria;p__Proteobacteria;c__Alphaproteobacteria;o__Rhodobacterales;f__Rhodobacteraceae;g__MED-G52;s__MED-G52 sp003332035	f__Rhodobacteraceae	1888521	162	20105	91192	0.9258	0.3956	TARA_152	43.7056	-16.8794	EPI	North Atlantic Ocean	ERZ4480593
TARA_SAMEA4396424_METAG_BCADOMNA	81.82	0	86.66	0	0	76.98	0	14	0	0	0	d__Bacteria;p__Proteobacteria;c__Alphaproteobacteria;o__Rhodobacterales;f__Rhodobacteraceae;g__Amylibacter;s__Amylibacter sp000153745	f__Rhodobacteraceae	1900028	96	36430	130096	0.9275	0.3637	TARA_155	54.5305	-16.9377	EPI	North Atlantic Ocean	ERZ4475685
TARA_SAMEA4396424_METAG_DGMOOONO	90	0.15	85.03	0.3	100	94.96	0	15	0	0	0	d__Bacteria;p__Proteobacteria;c__Alphaproteobacteria;o__Rhodobacterales;f__Rhodobacteraceae;g__GCA-002712045;s__GCA-002712045 sp002712045	f__Rhodobacteraceae	2117875	124	33821	186464	0.9262	0.3756	TARA_155	54.5305	-16.9377	EPI	North Atlantic Ocean	ERZ4429546
TARA_SAMEA4396424_METAG_FPAEDCIP	85.94	1.23	80.52	1.01	60	91.37	1.44	15	0	0	0	d__Bacteria;p__Proteobacteria;c__Alphaproteobacteria;o__Rhodobacterales;f__Rhodobacteraceae;g__GCA-2697345;s__GCA-2697345 sp002697345	f__Rhodobacteraceae	2005054	101	37975	171171	0.9185	0.3812	TARA_155	54.5305	-16.9377	EPI	North Atlantic Ocean	ERZ4475305
TARA_SAMEA4396424_METAG_GDLLDJOF	83.34	1.38	78.18	0.61	75	88.49	2.16	13	0	0	0	d__Bacteria;p__Proteobacteria;c__Alphaproteobacteria;o__Rhodobacterales;f__Rhodobacteraceae;g__GCA-002712045;s__GCA-002712045 sp002683355	f__Rhodobacteraceae	1831680	161	23262	86065	0.9252	0.3738	TARA_155	54.5305	-16.9377	EPI	North Atlantic Ocean	ERZ4475635
TARA_SAMEA4396424_METAG_GEMDEIGE	69.98	0.32	83.14	0.64	75	56.83	0	12	0	0	0	d__Bacteria;p__Proteobacteria;c__Alphaproteobacteria;o__Rhodobacterales;f__Rhodobacteraceae;g__Amylibacter;s__Amylibacter sp900197625	f__Rhodobacteraceae	1745789	172	15276	57203	0.9277	0.3623	TARA_155	54.5305	-16.9377	EPI	North Atlantic Ocean	ERZ4475504
TARA_SAMEA4396424_METAG_JFMLOPIA	88.09	0.08	84.09	0.15	0	92.09	0	15	0	0	0	d__Bacteria;p__Proteobacteria;c__Alphaproteobacteria;o__Rhodobacterales;f__Rhodobacteraceae;g__MED-G52;s__MED-G52 sp002711145	f__Rhodobacteraceae	1874348	67	53678	144795	0.9143	0.4028	TARA_155	54.5305	-16.9377	EPI	North Atlantic Ocean	ERZ4475166
TARA_SAMEA4396424_METAG_JJMBMKOJ	94.21	0.53	91.29	0.35	66.67	97.12	0.72	13	0	0	0	d__Bacteria;p__Proteobacteria;c__Alphaproteobacteria;o__Rhodobacterales;f__Rhodobacteraceae;g__CPC320;s__CPC320 sp002684375	f__Rhodobacteraceae	3278589	379	11487	55140	0.8838	0.5298	TARA_155	54.5305	-16.9377	EPI	North Atlantic Ocean	ERZ4431543
TARA_SAMEA4396424_METAG_KNILDMLM	91.18	1.66	88.84	0.45	16.67	93.53	2.88	14	0	0	0	d__Bacteria;p__Proteobacteria;c__Alphaproteobacteria;o__Rhodobacterales;f__Rhodobacteraceae;g__MED-G52;s__MED-G52 sp003332035	f__Rhodobacteraceae	2167565	149	25438	113445	0.9231	0.3993	TARA_155	54.5305	-16.9377	EPI	North Atlantic Ocean	ERZ4431755
TARA_SAMEA4396424_METAG_NALEDBFE	27.62	1.11	55.23	2.22	61.54	0	0	11	0	0	0	d__Bacteria;p__Proteobacteria;c__Alphaproteobacteria;o__Rhodobacterales;f__Rhodobacteraceae;g__GCA-2697345;s__	f__Rhodobacteraceae	1546714	250	7768	56576	0.9267	0.3815	TARA_155	54.5305	-16.9377	EPI	North Atlantic Ocean	ERZ4452989
TARA_SAMEA4396424_METAG_POGHPGNP	76.88	0.04	78.94	0.08	50	74.82	0	16	0	0	0	d__Bacteria;p__Proteobacteria;c__Alphaproteobacteria;o__Rhodobacterales;f__Rhodobacteraceae;g__Planktomarina;s__Planktomarina sp002698165	f__Rhodobacteraceae	2045800	231	13757	111762	0.9072	0.4218	TARA_155	54.5305	-16.9377	EPI	North Atlantic Ocean	ERZ4453202
TARA_SAMEA4396424_METAG_PPKKHDKG	97.3	0.43	96.03	0.86	33.33	98.56	0	12	0	0	0	d__Bacteria;p__Proteobacteria;c__Alphaproteobacteria;o__Rhodobacterales;f__Rhodobacteraceae;g__CABZJG01;s__CABZJG01 sp002726375	f__Rhodobacteraceae	2887865	110	54671	156139	0.8933	0.5006	TARA_155	54.5305	-16.9377	EPI	North Atlantic Ocean	ERZ4453022
TARA_SAMEA4396468_METAG_JHJECOON	52.46	1.67	48.09	1.18	66.67	56.83	2.16	6	0	0	0	d__Bacteria;p__Proteobacteria;c__Alphaproteobacteria;o__Rhodobacterales;f__Rhodobacteraceae;g__GCA-002712045;s__GCA-002712045 sp002712045	f__Rhodobacteraceae	1222505	294	4483	20058	0.9365	0.3758	TARA_155	54.5742	-16.8345	MES	North Atlantic Ocean	ERZ4475801
TARA_SAMEA4396489_METAG_HIADIDCD	93.4	11.9	95.44	9.4	14.52	91.37	14.39	17	2	4	0	d__Bacteria;p__Proteobacteria;c__Alphaproteobacteria;o__Rhodobacterales;f__Rhodobacteraceae;g__Sulfitobacter;s__	f__Rhodobacteraceae	4125674	353	57403	226420	0.8932	0.649	TARA_155	54.5742	-16.8345	MES	North Atlantic Ocean	ERZ4504226
TARA_SAMEA4396489_METAG_IALLJMLG	78.8	1.74	84.93	2.77	92.86	72.66	0.72	15	0	0	0	d__Bacteria;p__Proteobacteria;c__Alphaproteobacteria;o__Rhodobacterales;f__Rhodobacteraceae;g__Sulfitobacter;s__Sulfitobacter litoralis	f__Rhodobacteraceae	2669146	308	13049	56056	0.9069	0.5901	TARA_155	54.5742	-16.8345	MES	North Atlantic Ocean	ERZ4511991
TARA_SAMEA4396489_METAG_IFMMMLLI	66.41	0.3	65.92	0.61	0	66.91	0	12	0	0	0	d__Bacteria;p__Proteobacteria;c__Alphaproteobacteria;o__Rhodobacterales;f__Rhodobacteraceae;g__Jannaschia;s__Jannaschia helgolandensis	f__Rhodobacteraceae	2395382	536	5037	17232	0.8799	0.6209	TARA_155	54.5742	-16.8345	MES	North Atlantic Ocean	ERZ4509092
TARA_SAMEA4396489_METAG_JALNKDBG	79.8	1.86	88.38	0.85	75	71.22	2.88	16	0	0	0	d__Bacteria;p__Proteobacteria;c__Alphaproteobacteria;o__Rhodobacterales;f__Rhodobacteraceae;g__Sulfitobacter;s__Sulfitobacter pontiacus	f__Rhodobacteraceae	2982200	332	13291	72923	0.9142	0.6077	TARA_155	54.5742	-16.8345	MES	North Atlantic Ocean	ERZ4519141
TARA_SAMEA4396489_METAG_LNPLLIJH	92.12	0.24	98.62	0.48	0	85.61	0	19	0	0	1	d__Bacteria;p__Proteobacteria;c__Alphaproteobacteria;o__Rhodobacterales;f__Rhodobacteraceae;g__Chachezhania;s__Chachezhania antarctica	f__Rhodobacteraceae	4814761	29	319002	567900	0.8981	0.651	TARA_155	54.5742	-16.8345	MES	North Atlantic Ocean	ERZ4509117
TARA_SAMEA4396489_METAG_LPGIOKCC	92	2.55	91.91	1.5	0	92.09	3.6	17	0	0	1	d__Bacteria;p__Proteobacteria;c__Alphaproteobacteria;o__Rhodobacterales;f__Rhodobacteraceae;g__Albimonas;s__	c__Alphaproteobacteria	5299782	391	21669	86093	0.8592	0.72	TARA_155	54.5742	-16.8345	MES	North Atlantic Ocean	ERZ4504302
TARA_SAMEA4396489_METAG_PJHDHIHO	98.76	0.32	99.68	0.64	0	97.84	0	20	0	0	0	d__Bacteria;p__Proteobacteria;c__Alphaproteobacteria;o__Rhodobacterales;f__Rhodobacteraceae;g__Sulfitobacter;s__	f__Rhodobacteraceae	3814018	40	168918	488200	0.9038	0.6001	TARA_155	54.5742	-16.8345	MES	North Atlantic Ocean	ERZ4504291
TARA_SAMEA4396496_METAG_BPKEAHCI	90.54	0.46	85.4	0.2	50	95.68	0.72	17	0	0	0	d__Bacteria;p__Proteobacteria;c__Alphaproteobacteria;o__Rhodobacterales;f__Rhodobacteraceae;g__GCA-002712045;s__GCA-002712045 sp002712045	f__Rhodobacteraceae	2155781	117	34887	161401	0.9246	0.3756	TARA_155	54.5451	-16.7943	EPI	North Atlantic Ocean	ERZ4466382
TARA_SAMEA4396496_METAG_CGAKDNHB	85.68	0.05	80.71	0.1	0	90.65	0	16	0	0	0	d__Bacteria;p__Proteobacteria;c__Alphaproteobacteria;o__Rhodobacterales;f__Rhodobacteraceae;g__GCA-002712045;s__GCA-002712045 sp002683355	f__Rhodobacteraceae	1931273	134	28068	103918	0.9144	0.3739	TARA_155	54.5451	-16.7943	EPI	North Atlantic Ocean	ERZ4493806
TARA_SAMEA4396496_METAG_EGPMMJFM	73.64	0.54	76.07	0.36	75	71.22	0.72	17	0	0	0	d__Bacteria;p__Proteobacteria;c__Alphaproteobacteria;o__Rhodobacterales;f__Rhodobacteraceae;g__Planktomarina;s__Planktomarina sp002698165	f__Rhodobacteraceae	2113450	248	11976	89160	0.9125	0.4209	TARA_155	54.5451	-16.7943	EPI	North Atlantic Ocean	ERZ4496448
TARA_SAMEA4396496_METAG_FLKKHAPJ	93.94	0.48	92.19	0.24	66.67	95.68	0.72	16	0	0	0	d__Bacteria;p__Proteobacteria;c__Alphaproteobacteria;o__Rhodobacterales;f__Rhodobacteraceae;g__CPC320;s__CPC320 sp002684375	f__Rhodobacteraceae	3407239	356	13345	56207	0.8872	0.5295	TARA_155	54.5451	-16.7943	EPI	North Atlantic Ocean	ERZ4468675
TARA_SAMEA4396496_METAG_HDILNDHF	78.06	0.17	84.91	0.34	100	71.22	0	15	0	0	0	d__Bacteria;p__Proteobacteria;c__Alphaproteobacteria;o__Rhodobacterales;f__Rhodobacteraceae;g__Amylibacter;s__Amylibacter sp900197625	f__Rhodobacteraceae	1838257	120	26124	74047	0.9221	0.3627	TARA_155	54.5451	-16.7943	EPI	North Atlantic Ocean	ERZ4503573
TARA_SAMEA4396496_METAG_HGBPLAFP	87.08	0.56	87.11	0.41	100	87.05	0.72	14	0	0	0	d__Bacteria;p__Proteobacteria;c__Alphaproteobacteria;o__Rhodobacterales;f__Rhodobacteraceae;g__Amylibacter;s__Amylibacter sp000153745	f__Rhodobacteraceae	1871182	76	43863	162829	0.9254	0.3642	TARA_155	54.5451	-16.7943	EPI	North Atlantic Ocean	ERZ4507325
TARA_SAMEA4396496_METAG_LCBLJFJI	91.48	7.56	86.57	6.49	90.62	96.4	8.63	17	0	0	0	d__Bacteria;p__Proteobacteria;c__Alphaproteobacteria;o__Rhodobacterales;f__Rhodobacteraceae;g__GCA-2697345;s__GCA-2697345 sp002697345	f__Rhodobacteraceae	2350700	74	110436	314086	0.9168	0.3814	TARA_155	54.5451	-16.7943	EPI	North Atlantic Ocean	ERZ4495064
TARA_SAMEA4396496_METAG_LFMCOEMD	91.4	0.22	92.16	0.43	66.67	90.65	0	16	0	0	0	d__Bacteria;p__Proteobacteria;c__Alphaproteobacteria;o__Rhodobacterales;f__Rhodobacteraceae;g__MED-G52;s__MED-G52 sp002711145	f__Rhodobacteraceae	2241985	98	46231	181023	0.9072	0.4024	TARA_155	54.5451	-16.7943	EPI	North Atlantic Ocean	ERZ4469189
TARA_SAMEA4396496_METAG_MGACKCLJ	67.53	1.86	67.43	1.56	30	67.63	2.16	11	0	0	0	d__Bacteria;p__Proteobacteria;c__Alphaproteobacteria;o__Rhodobacterales;f__Rhodobacteraceae;g__GCA-2697345;s__	f__Rhodobacteraceae	1763834	198	14266	65026	0.917	0.3811	TARA_155	54.5451	-16.7943	EPI	North Atlantic Ocean	ERZ4464551
TARA_SAMEA4396496_METAG_NBDKNACP	97.11	0.22	96.38	0.43	16.67	97.84	0	11	0	0	0	d__Bacteria;p__Proteobacteria;c__Alphaproteobacteria;o__Rhodobacterales;f__Rhodobacteraceae;g__CABZJG01;s__CABZJG01 sp002726375	f__Rhodobacteraceae	2936547	117	53455	155232	0.8927	0.5005	TARA_155	54.5451	-16.7943	EPI	North Atlantic Ocean	ERZ4468699
TARA_SAMEA4396496_METAG_OEDDIACM	94.65	0.07	92.18	0.14	50	97.12	0	14	0	1	0	d__Bacteria;p__Proteobacteria;c__Alphaproteobacteria;o__Rhodobacterales;f__Rhodobacteraceae;g__MED-G52;s__MED-G52 sp003332035	f__Rhodobacteraceae	2188449	124	34131	173466	0.92	0.3979	TARA_155	54.5451	-16.7943	EPI	North Atlantic Ocean	ERZ4494189
TARA_SAMEA4396515_METAG_ADGJKPKN	56.29	0.72	60.06	0	0	52.52	1.44	13	0	0	0	d__Bacteria;p__Proteobacteria;c__Alphaproteobacteria;o__Rhodobacterales;f__Rhodobacteraceae;g__Sulfitobacter;s__Sulfitobacter pontiacus	k__Bacteria	2367275	337	9078	49371	0.9142	0.6067	TARA_155	54.5451	-16.7943	EPI	North Atlantic Ocean	ERZ4517438
TARA_SAMEA4396515_METAG_BDDKCIAH	96.01	1.66	94.9	1.15	66.67	97.12	2.16	18	0	0	0	d__Bacteria;p__Proteobacteria;c__Alphaproteobacteria;o__Rhodobacterales;f__Rhodobacteraceae;g__Jannaschia;s__Jannaschia helgolandensis	f__Rhodobacteraceae	3271631	283	17409	56288	0.9053	0.6241	TARA_155	54.5451	-16.7943	EPI	North Atlantic Ocean	ERZ4517338
TARA_SAMEA4396515_METAG_BDMNHPLO	81.76	1.68	93.02	1.93	14.29	70.5	1.44	17	0	0	0	d__Bacteria;p__Proteobacteria;c__Alphaproteobacteria;o__Rhodobacterales;f__Rhodobacteraceae;g__EhC02;s__	f__Rhodobacteraceae	3664718	193	29869	134685	0.8986	0.6182	TARA_155	54.5451	-16.7943	EPI	North Atlantic Ocean	ERZ4503347
TARA_SAMEA4396515_METAG_EGMEDFPO	72.24	0	81.9	0	0	62.59	0	11	0	0	0	d__Bacteria;p__Proteobacteria;c__Alphaproteobacteria;o__Rhodobacterales;f__Rhodobacteraceae;g__Sulfitobacter;s__Sulfitobacter indolifex	k__Bacteria	3257025	131	44077	199711	0.9132	0.6029	TARA_155	54.5451	-16.7943	EPI	North Atlantic Ocean	ERZ4503305
TARA_SAMEA4396515_METAG_ILPMHHEK	68.87	0	75.14	0	0	62.59	0	20	0	0	0	d__Bacteria;p__Proteobacteria;c__Alphaproteobacteria;o__Rhodobacterales;f__Rhodobacteraceae;g__Sulfitobacter;s__	k__Bacteria	3646981	128	44720	158350	0.9077	0.5729	TARA_155	54.5451	-16.7943	EPI	North Atlantic Ocean	ERZ4503386
TARA_SAMEA4396515_METAG_JGLJJOND	98.98	1.82	99.41	0.76	33.33	98.56	2.88	19	0	0	0	d__Bacteria;p__Proteobacteria;c__Alphaproteobacteria;o__Rhodobacterales;f__Rhodobacteraceae;g__Ascidiaceihabitans;s__	f__Rhodobacteraceae	4210390	15	587136	910903	0.9108	0.6217	TARA_155	54.5451	-16.7943	EPI	North Atlantic Ocean	ERZ4503356
TARA_SAMEA4396515_METAG_MAOJNANK	95.89	1.96	98.97	0.32	0	92.81	3.6	19	0	0	1	d__Bacteria;p__Proteobacteria;c__Alphaproteobacteria;o__Rhodobacterales;f__Rhodobacteraceae;g__Sulfitobacter;s__Sulfitobacter sp011050655	f__Rhodobacteraceae	3783294	40	199189	599053	0.9039	0.5463	TARA_155	54.5451	-16.7943	EPI	North Atlantic Ocean	ERZ4511011
TARA_SAMEA4396515_METAG_MMDMILPK	78.26	1.1	80.99	1.49	66.67	75.54	0.72	15	0	0	0	d__Bacteria;p__Proteobacteria;c__Alphaproteobacteria;o__Rhodobacterales;f__Rhodobacteraceae;g__Sulfitobacter;s__Sulfitobacter litoralis	f__Rhodobacteraceae	2531595	336	12468	73847	0.9091	0.5901	TARA_155	54.5451	-16.7943	EPI	North Atlantic Ocean	ERZ4503294
TARA_SAMEA4396538_METAG_BFCNHCGG	78.85	0.86	72.81	1.72	66.67	84.89	0	9	0	0	0	d__Bacteria;p__Proteobacteria;c__Alphaproteobacteria;o__Rhodobacterales;f__Rhodobacteraceae;g__GCA-2697345;s__GCA-2697345 sp002697345	f__Rhodobacteraceae	1771918	276	8243	39757	0.9141	0.3807	TARA_158	67.141	0.2355	EPI	Arctic Ocean	ERZ4436294
TARA_SAMEA4396538_METAG_BIOFLJNB	81.91	0.85	78.21	0.98	85.71	85.61	0.72	15	0	0	0	d__Bacteria;p__Proteobacteria;c__Alphaproteobacteria;o__Rhodobacterales;f__Rhodobacteraceae;g__GCA-002712045;s__GCA-002712045 sp905182165	f__Rhodobacteraceae	1891872	223	14527	62631	0.919	0.3704	TARA_158	67.141	0.2355	EPI	Arctic Ocean	ERZ4519510
TARA_SAMEA4396538_METAG_CAOPAICI	83.88	0.02	81.44	0.04	100	86.33	0	9	0	0	0	d__Bacteria;p__Proteobacteria;c__Alphaproteobacteria;o__Rhodobacterales;f__Rhodobacteraceae;g__Planktomarina;s__Planktomarina sp905182425	f__Rhodobacteraceae	2077534	183	18220	128295	0.8925	0.4583	TARA_158	67.141	0.2355	EPI	Arctic Ocean	ERZ4489255
TARA_SAMEA4396538_METAG_DPAEKJAN	51.66	0.2	55.85	0.41	50	47.48	0	3	0	0	0	d__Bacteria;p__Proteobacteria;c__Alphaproteobacteria;o__Rhodobacterales;f__Rhodobacteraceae;g__Planktomarina;s__Planktomarina sp905182455	f__Rhodobacteraceae	1238861	325	3849	17379	0.915	0.5208	TARA_158	67.141	0.2355	EPI	Arctic Ocean	ERZ4436502
TARA_SAMEA4396538_METAG_GIGKEHFN	94.93	0.02	93.46	0.03	0	96.4	0	16	0	0	0	d__Bacteria;p__Proteobacteria;c__Alphaproteobacteria;o__Rhodobacterales;f__Rhodobacteraceae;g__Planktomarina;s__Planktomarina sp017856985	f__Rhodobacteraceae	2181742	71	72163	165166	0.9042	0.437	TARA_158	67.141	0.2355	EPI	Arctic Ocean	ERZ4507408
TARA_SAMEA4396538_METAG_HNKNJLIB	84.72	0.36	88.14	0.71	75	81.29	0	11	0	0	0	d__Bacteria;p__Proteobacteria;c__Alphaproteobacteria;o__Rhodobacterales;f__Rhodobacteraceae;g__Planktomarina;s__Planktomarina sp905182195	f__Rhodobacteraceae	2073784	245	12069	51977	0.9017	0.484	TARA_158	67.141	0.2355	EPI	Arctic Ocean	ERZ4489148
TARA_SAMEA4396538_METAG_JEGCMNOG	91.85	1.52	89.46	2.33	41.67	94.24	0.72	11	0	0	0	d__Bacteria;p__Proteobacteria;c__Alphaproteobacteria;o__Rhodobacterales;f__Rhodobacteraceae;g__CPC320;s__CPC320 sp002336405	f__Rhodobacteraceae	3291500	451	9195	56030	0.8666	0.5269	TARA_158	67.141	0.2355	EPI	Arctic Ocean	ERZ4489045
TARA_SAMEA4396538_METAG_JPBGGFFI	93.22	0	91.47	0	0	94.96	0	15	0	0	0	d__Bacteria;p__Proteobacteria;c__Alphaproteobacteria;o__Rhodobacterales;f__Rhodobacteraceae;g__Amylibacter;s__Amylibacter sp905182285	f__Rhodobacteraceae	1875810	117	28162	124606	0.9276	0.3599	TARA_158	67.141	0.2355	EPI	Arctic Ocean	ERZ4495606
TARA_SAMEA4396538_METAG_NENAJCNL	84.62	0	86.52	0	0	82.73	0	17	0	0	0	d__Bacteria;p__Proteobacteria;c__Alphaproteobacteria;o__Rhodobacterales;f__Rhodobacteraceae;g__Amylibacter;s__Amylibacter sp000153745	f__Rhodobacteraceae	1826783	118	22969	150715	0.9228	0.3663	TARA_158	67.141	0.2355	EPI	Arctic Ocean	ERZ4432965
TARA_SAMEA4396941_METAG_AAGOONDD	78.92	1.77	79.42	0.66	33.33	78.42	2.88	11	0	0	0	d__Bacteria;p__Proteobacteria;c__Alphaproteobacteria;o__Rhodobacterales;f__Rhodobacteraceae;g__SW4;s__SW4 sp002732825	f__Rhodobacteraceae	2773179	453	7275	24615	0.905	0.6009	TARA_158	67.141	0.2355	EPI	Arctic Ocean	ERZ4479733
TARA_SAMEA4396941_METAG_BGKNOJOC	92.84	2.31	89.99	1.01	0	95.68	3.6	17	0	0	0	d__Bacteria;p__Proteobacteria;c__Alphaproteobacteria;o__Rhodobacterales;f__Rhodobacteraceae;g__Pseudorhodobacter;s__	f__Rhodobacteraceae	3580662	379	12519	71748	0.8811	0.6175	TARA_158	67.141	0.2355	EPI	Arctic Ocean	ERZ4479766
TARA_SAMEA4396941_METAG_EEMEHJEG	70.36	6.2	78.86	5.92	88	61.87	6.47	12	0	0	0	d__Bacteria;p__Proteobacteria;c__Alphaproteobacteria;o__Rhodobacterales;f__Rhodobacteraceae;g__Sulfitobacter;s__Sulfitobacter sp011050655	f__Rhodobacteraceae	3218544	575	6736	33513	0.8846	0.5476	TARA_158	67.141	0.2355	EPI	Arctic Ocean	ERZ4471658
TARA_SAMEA4396941_METAG_EHPFJEKM	97.28	0.94	96	0.43	33.33	98.56	1.44	17	0	0	0	d__Bacteria;p__Proteobacteria;c__Alphaproteobacteria;o__Rhodobacterales;f__Rhodobacteraceae;g__;s__	c__Alphaproteobacteria	2894077	196	20867	89161	0.9304	0.6122	TARA_158	67.141	0.2355	EPI	Arctic Ocean	ERZ4454634
TARA_SAMEA4396941_METAG_FFMEDCBF	92	0.32	96.23	0.64	0	87.77	0	13	0	0	0	d__Bacteria;p__Proteobacteria;c__Alphaproteobacteria;o__Rhodobacterales;f__Rhodobacteraceae;g__Sulfitobacter;s__	f__Rhodobacteraceae	3658468	77	85698	179141	0.9042	0.601	TARA_158	67.141	0.2355	EPI	Arctic Ocean	ERZ4454355
TARA_SAMEA4396941_METAG_GJPEHJPO	29.13	0.86	58.26	1.72	100	0	0	16	0	0	0	d__Bacteria;p__Proteobacteria;c__Alphaproteobacteria;o__Rhodobacterales;f__Rhodobacteraceae;g__Sulfitobacter;s__Sulfitobacter sp002731875	k__Bacteria	2727304	347	10215	41479	0.9114	0.5676	TARA_158	67.141	0.2355	EPI	Arctic Ocean	ERZ4428978
TARA_SAMEA4396941_METAG_HADKALDI	75.34	0.36	84.48	0	0	66.19	0.72	16	0	0	0	d__Bacteria;p__Proteobacteria;c__Alphaproteobacteria;o__Rhodobacterales;f__Rhodobacteraceae;g__Sulfitobacter;s__Sulfitobacter sp001634775	k__Bacteria	3221168	87	109256	261685	0.9163	0.6188	TARA_158	67.141	0.2355	EPI	Arctic Ocean	ERZ4448628
TARA_SAMEA4396941_METAG_JJKLBFKP	86.44	0.24	97.34	0.48	50	75.54	0	17	0	0	0	d__Bacteria;p__Proteobacteria;c__Alphaproteobacteria;o__Rhodobacterales;f__Rhodobacteraceae;g__Ascidiaceihabitans;s__	f__Rhodobacteraceae	4059019	60	273775	832791	0.9104	0.6231	TARA_158	67.141	0.2355	EPI	Arctic Ocean	ERZ4454221
TARA_SAMEA4396941_METAG_JNFLMIMJ	82.66	2.52	94.09	1.44	50	71.22	3.6	17	0	0	0	d__Bacteria;p__Proteobacteria;c__Alphaproteobacteria;o__Rhodobacterales;f__Rhodobacteraceae;g__Yoonia;s__	f__Rhodobacteraceae	3360229	190	29030	101572	0.9059	0.5518	TARA_158	67.141	0.2355	EPI	Arctic Ocean	ERZ4429107
TARA_SAMEA4396941_METAG_MBGPMJCM	85.57	0.61	94.16	1.22	60	76.98	0	18	0	0	0	d__Bacteria;p__Proteobacteria;c__Alphaproteobacteria;o__Rhodobacterales;f__Rhodobacteraceae;g__Sulfitobacter;s__Sulfitobacter litoralis	f__Rhodobacteraceae	3007083	152	39700	133288	0.9083	0.5904	TARA_158	67.141	0.2355	EPI	Arctic Ocean	ERZ4454307
TARA_SAMEA4396941_METAG_NIPIAMNO	82.4	1.28	83.51	1.13	100	81.29	1.44	12	0	0	0	d__Bacteria;p__Proteobacteria;c__Alphaproteobacteria;o__Rhodobacterales;f__Rhodobacteraceae;g__Alterinioella;s__Alterinioella nitratireducens	f__Rhodobacteraceae	3093877	555	6780	18606	0.9105	0.6585	TARA_158	67.141	0.2355	EPI	Arctic Ocean	ERZ4448758
TARA_SAMEA4396941_METAG_NMOKIAAF	99.38	1.48	99.49	0.07	0	99.28	2.88	19	0	0	0	d__Bacteria;p__Proteobacteria;c__Alphaproteobacteria;o__Rhodobacterales;f__Rhodobacteraceae;g__Sulfitobacter;s__	f__Rhodobacteraceae	4174226	27	396945	924792	0.9078	0.5964	TARA_158	67.141	0.2355	EPI	Arctic Ocean	ERZ4431407
TARA_SAMEA4396941_METAG_OIKHAKIF	98.66	1.44	98.03	0.71	66.67	99.28	2.16	17	0	0	0	d__Bacteria;p__Proteobacteria;c__Alphaproteobacteria;o__Rhodobacterales;f__Rhodobacteraceae;g__Jannaschia;s__Jannaschia helgolandensis	f__Rhodobacteraceae	3475288	93	69780	183291	0.9016	0.6244	TARA_158	67.141	0.2355	EPI	Arctic Ocean	ERZ4448706
TARA_SAMEA4396971_METAG_BBONIEKG	86.86	0.9	90.26	0.35	66.67	83.45	1.44	17	0	0	0	d__Bacteria;p__Proteobacteria;c__Alphaproteobacteria;o__Rhodobacterales;f__Rhodobacteraceae;g__Amylibacter;s__Amylibacter sp905182285	f__Rhodobacteraceae	1898270	168	18293	81211	0.9263	0.3609	TARA_158	67.161	0.3964	EPI	Arctic Ocean	ERZ4503984
TARA_SAMEA4396988_METAG_AFDCNOCA	98.98	0.32	99.41	0.64	0	98.56	0	18	0	0	0	d__Bacteria;p__Proteobacteria;c__Alphaproteobacteria;o__Rhodobacterales;f__Rhodobacteraceae;g__Ascidiaceihabitans;s__	f__Rhodobacteraceae	4206895	21	405307	798700	0.9105	0.6218	TARA_158	67.161	0.3964	EPI	Arctic Ocean	ERZ4492212
TARA_SAMEA4396988_METAG_KLOCLEMM	97.5	13.82	97.87	7.5	68.29	97.12	20.14	19	0	1	0	d__Bacteria;p__Proteobacteria;c__Alphaproteobacteria;o__Rhodobacterales;f__Rhodobacteraceae;g__Sulfitobacter;s__Sulfitobacter sp013139555	f__Rhodobacteraceae	4479869	231	68589	192688	0.9013	0.5716	TARA_158	67.161	0.3964	EPI	Arctic Ocean	ERZ4507173
TARA_SAMEA4397004_METAG_GKMOHOJO	87.22	1.32	81.64	1.21	87.5	92.81	1.44	15	0	0	0	d__Bacteria;p__Proteobacteria;c__Alphaproteobacteria;o__Rhodobacterales;f__Rhodobacteraceae;g__GCA-002712045;s__GCA-002712045 sp905182165	f__Rhodobacteraceae	1969053	249	11374	47305	0.9261	0.3717	TARA_158	67.1675	0.2177	MES	Arctic Ocean	ERZ4521832
TARA_SAMEA4397004_METAG_JGDJNLJE	63.16	1.5	62.28	0.84	80	64.03	2.16	10	0	0	0	d__Bacteria;p__Proteobacteria;c__Alphaproteobacteria;o__Rhodobacterales;f__Rhodobacteraceae;g__Amylibacter;s__Amylibacter sp905182285	f__Rhodobacteraceae	1304429	319	4554	15745	0.931	0.3596	TARA_158	67.1675	0.2177	MES	Arctic Ocean	ERZ4460061
TARA_SAMEA4397023_METAG_ANAEGKPA	79.55	3.88	81.4	1.29	85.71	77.7	6.47	15	0	0	1	d__Bacteria;p__Proteobacteria;c__Alphaproteobacteria;o__Rhodobacterales;f__Rhodobacteraceae;g__Sulfitobacter;s__Sulfitobacter sp011050655	f__Rhodobacteraceae	3280289	421	10357	79281	0.8853	0.5462	TARA_158	67.1675	0.2177	MES	Arctic Ocean	ERZ4474126
TARA_SAMEA4397023_METAG_CJMNMLBC	91.36	0.32	97.12	0.64	0	85.61	0	18	0	0	0	d__Bacteria;p__Proteobacteria;c__Alphaproteobacteria;o__Rhodobacterales;f__Rhodobacteraceae;g__Ascidiaceihabitans;s__	f__Rhodobacteraceae	4102522	49	127445	262676	0.9129	0.6226	TARA_158	67.1675	0.2177	MES	Arctic Ocean	ERZ4473738
TARA_SAMEA4397023_METAG_EFLDIDJM	82.46	0.16	88.66	0.32	0	76.26	0	14	0	0	0	d__Bacteria;p__Proteobacteria;c__Alphaproteobacteria;o__Rhodobacterales;f__Rhodobacteraceae;g__Sulfitobacter;s__Sulfitobacter litoralis	f__Rhodobacteraceae	2812559	183	24631	75877	0.8917	0.5915	TARA_158	67.1675	0.2177	MES	Arctic Ocean	ERZ4490155
TARA_SAMEA4397023_METAG_EJADGKAM	58.3	1.94	65.52	1.72	100	51.08	2.16	13	0	0	0	d__Bacteria;p__Proteobacteria;c__Alphaproteobacteria;o__Rhodobacterales;f__Rhodobacteraceae;g__Yoonia;s__	k__Bacteria	2310544	353	8410	45204	0.9206	0.5837	TARA_158	67.1675	0.2177	MES	Arctic Ocean	ERZ4474167
TARA_SAMEA4397023_METAG_FKHJIAFJ	31.04	0	62.07	0	0	0	0	13	0	0	0	d__Bacteria;p__Proteobacteria;c__Alphaproteobacteria;o__Rhodobacterales;f__Rhodobacteraceae;g__Sulfitobacter;s__Sulfitobacter sp002731875	k__Bacteria	2467272	62	53043	147049	0.9126	0.5654	TARA_158	67.1675	0.2177	MES	Arctic Ocean	ERZ4510132
TARA_SAMEA4397023_METAG_GPOLAJDG	90.98	1.64	96.36	0.41	0	85.61	2.88	17	0	0	0	d__Bacteria;p__Proteobacteria;c__Alphaproteobacteria;o__Rhodobacterales;f__Rhodobacteraceae;g__Yoonia;s__	f__Rhodobacteraceae	3409625	40	210645	401130	0.9065	0.5525	TARA_158	67.1675	0.2177	MES	Arctic Ocean	ERZ4445659
TARA_SAMEA4397023_METAG_HFPFIGDI	96.84	11.03	98.72	6.23	72.73	94.96	15.83	20	0	0	0	d__Bacteria;p__Proteobacteria;c__Alphaproteobacteria;o__Rhodobacterales;f__Rhodobacteraceae;g__Sulfitobacter;s__Sulfitobacter sp013139555	f__Rhodobacteraceae	5189730	261	158915	598713	0.9032	0.5739	TARA_158	67.1675	0.2177	MES	Arctic Ocean	ERZ4509437
TARA_SAMEA4397023_METAG_IMHBEIDM	70.1	0.9	75.44	0.37	50	64.75	1.44	7	0	0	0	d__Bacteria;p__Proteobacteria;c__Alphaproteobacteria;o__Rhodobacterales;f__Rhodobacteraceae;g__Sulfitobacter;s__	f__Rhodobacteraceae	3102141	509	7267	49179	0.8852	0.6009	TARA_158	67.1675	0.2177	MES	Arctic Ocean	ERZ4490086
TARA_SAMEA4397023_METAG_KFHJBOAB	25.94	0	51.88	0	0	0	0	5	0	0	0	d__Bacteria;p__Proteobacteria;c__Alphaproteobacteria;o__Rhodobacterales;f__Rhodobacteraceae;g__Sulfitobacter;s__	k__Bacteria	2660690	566	5452	19276	0.9011	0.5726	TARA_158	67.1675	0.2177	MES	Arctic Ocean	ERZ4473981
TARA_SAMEA4397023_METAG_OPBOBABD	89.46	0	96.2	0	0	82.73	0	18	0	0	0	d__Bacteria;p__Proteobacteria;c__Alphaproteobacteria;o__Rhodobacterales;f__Rhodobacteraceae;g__Ascidiaceihabitans;s__Ascidiaceihabitans sp000620505	f__Rhodobacteraceae	4430001	68	136323	330632	0.9123	0.6211	TARA_158	67.1675	0.2177	MES	Arctic Ocean	ERZ4427855
TARA_SAMEA4397034_METAG_BEJJLMAO	97.47	0	97.82	0	0	97.12	0	18	0	0	0	d__Bacteria;p__Proteobacteria;c__Alphaproteobacteria;o__Rhodobacterales;f__Rhodobacteraceae;g__Ascidiaceihabitans;s__Ascidiaceihabitans sp905182105	f__Rhodobacteraceae	2688412	67	87136	176819	0.8852	0.506	TARA_163	76.1825	1.3918	EPI	Arctic Ocean	ERZ4503650
TARA_SAMEA4397034_METAG_DCIMNAPK	62.14	0	63.84	0	0	60.43	0	3	0	0	0	d__Bacteria;p__Proteobacteria;c__Alphaproteobacteria;o__Rhodobacterales;f__Rhodobacteraceae;g__Planktomarina;s__Planktomarina sp905182455	f__Rhodobacteraceae	1480787	290	6129	29431	0.892	0.5232	TARA_163	76.1825	1.3918	EPI	Arctic Ocean	ERZ4503623
TARA_SAMEA4397034_METAG_FAIFBENJ	91.54	1.21	90.26	1.7	44.44	92.81	0.72	15	0	0	0	d__Bacteria;p__Proteobacteria;c__Alphaproteobacteria;o__Rhodobacterales;f__Rhodobacteraceae;g__CPC320;s__CPC320 sp002336405	f__Rhodobacteraceae	3411537	477	9910	46465	0.8655	0.5253	TARA_163	76.1825	1.3918	EPI	Arctic Ocean	ERZ4515604
TARA_SAMEA4397034_METAG_JMBBHKPI	64.3	0.64	59.54	1.28	60	69.06	0	10	0	0	0	d__Bacteria;p__Proteobacteria;c__Alphaproteobacteria;o__Rhodobacterales;f__Rhodobacteraceae;g__Amylibacter;s__Amylibacter sp905182285	f__Rhodobacteraceae	1190026	310	4028	16997	0.9301	0.3608	TARA_163	76.1825	1.3918	EPI	Arctic Ocean	ERZ4472089
TARA_SAMEA4397034_METAG_KHGLEGHM	87.66	0.36	88.26	0	0	87.05	0.72	14	0	0	0	d__Bacteria;p__Proteobacteria;c__Alphaproteobacteria;o__Rhodobacterales;f__Rhodobacteraceae;g__Planktomarina;s__Planktomarina sp905182535	f__Rhodobacteraceae	2301444	211	15484	81419	0.8933	0.4812	TARA_163	76.1825	1.3918	EPI	Arctic Ocean	ERZ4512066
TARA_SAMEA4397034_METAG_KLCEPDDK	65.87	1.74	61.24	1.31	57.14	70.5	2.16	6	0	0	0	d__Bacteria;p__Proteobacteria;c__Alphaproteobacteria;o__Rhodobacterales;f__Rhodobacteraceae;g__Planktomarina;s__Planktomarina sp017856985	f__Rhodobacteraceae	1454700	296	5649	40946	0.9171	0.4373	TARA_163	76.1825	1.3918	EPI	Arctic Ocean	ERZ4503576
TARA_SAMEA4397051_METAG_FMFJHNCF	83.64	2.86	86.69	2.12	63.64	80.58	3.6	10	0	0	0	d__Bacteria;p__Proteobacteria;c__Alphaproteobacteria;o__Rhodobacterales;f__Rhodobacteraceae;g__Sulfitobacter;s__Sulfitobacter litoralis	f__Rhodobacteraceae	2667573	450	7843	24956	0.9088	0.59	TARA_163	76.1825	1.3918	EPI	Arctic Ocean	ERZ4511477
TARA_SAMEA4397051_METAG_NGFOBDPO	76.5	2.36	81.06	1.12	83.33	71.94	3.6	14	0	0	0	d__Bacteria;p__Proteobacteria;c__Alphaproteobacteria;o__Rhodobacterales;f__Rhodobacteraceae;g__Sulfitobacter;s__Sulfitobacter sp011050655	f__Rhodobacteraceae	2892558	473	7790	39959	0.8847	0.547	TARA_163	76.1825	1.3918	EPI	Arctic Ocean	ERZ4517247
TARA_SAMEA4397051_METAG_OOEHBLAD	98.55	1.51	98.54	0.86	50	98.56	2.16	19	0	0	0	d__Bacteria;p__Proteobacteria;c__Alphaproteobacteria;o__Rhodobacterales;f__Rhodobacteraceae;g__Jannaschia;s__Jannaschia helgolandensis	f__Rhodobacteraceae	3581113	59	114520	316277	0.8994	0.6232	TARA_163	76.1825	1.3918	EPI	Arctic Ocean	ERZ4501629
TARA_SAMEA4397051_METAG_PCLNEFKO	99.48	0.89	99.68	0.34	50	99.28	1.44	19	0	0	0	d__Bacteria;p__Proteobacteria;c__Alphaproteobacteria;o__Rhodobacterales;f__Rhodobacteraceae;g__Ascidiaceihabitans;s__Ascidiaceihabitans sp000620505	f__Rhodobacteraceae	4509332	42	220916	670464	0.9109	0.6205	TARA_163	76.1825	1.3918	EPI	Arctic Ocean	ERZ4513810
TARA_SAMEA4397072_METAG_FBINOIKL	88.58	0.23	84.34	0.46	100	92.81	0	14	0	0	0	d__Bacteria;p__Proteobacteria;c__Alphaproteobacteria;o__Rhodobacterales;f__Rhodobacteraceae;g__GCA-002712045;s__GCA-002712045 sp905182165	f__Rhodobacteraceae	2019778	128	33503	88499	0.9168	0.3706	TARA_163	76.1246	1.3648	MES	Arctic Ocean	ERZ4501491
TARA_SAMEA4397072_METAG_LOEBEJDP	75.46	1.56	70.35	0.95	25	80.58	2.16	16	0	0	0	d__Bacteria;p__Proteobacteria;c__Alphaproteobacteria;o__Rhodobacterales;f__Rhodobacteraceae;g__GCA-2697345;s__GCA-2697345 sp905181985	f__Rhodobacteraceae	1932502	282	10306	61409	0.9063	0.3829	TARA_163	76.1246	1.3648	MES	Arctic Ocean	ERZ4501445
TARA_SAMEA4397101_METAG_FDAENHHH	86.91	0	92.53	0	0	81.29	0	17	0	0	0	d__Bacteria;p__Proteobacteria;c__Alphaproteobacteria;o__Rhodobacterales;f__Rhodobacteraceae;g__Amylibacter;s__Amylibacter sp905182285	f__Rhodobacteraceae	2006608	81	49659	135710	0.9277	0.3595	TARA_168	72.5128	44.0775	EPI	Arctic Ocean	ERZ4472047
TARA_SAMEA4397101_METAG_HNJMAKPE	87.5	0.02	92.26	0.03	0	82.73	0	16	0	1	0	d__Bacteria;p__Proteobacteria;c__Alphaproteobacteria;o__Rhodobacterales;f__Rhodobacteraceae;g__Planktomarina;s__Planktomarina sp017856985	f__Rhodobacteraceae	2223147	76	63973	147245	0.9074	0.438	TARA_168	72.5128	44.0775	EPI	Arctic Ocean	ERZ4472114
TARA_SAMEA4397101_METAG_IGBOOOBF	71.44	0.43	79.58	0.86	100	63.31	0	14	0	0	0	d__Bacteria;p__Proteobacteria;c__Alphaproteobacteria;o__Rhodobacterales;f__Rhodobacteraceae;g__Amylibacter;s__Amylibacter sp000153745	f__Rhodobacteraceae	1679830	187	14607	64505	0.9302	0.3656	TARA_168	72.5128	44.0775	EPI	Arctic Ocean	ERZ4472279
TARA_SAMEA4397101_METAG_KJCMEFMA	97.37	0.99	96.18	1.98	50	98.56	0	14	0	0	0	d__Bacteria;p__Proteobacteria;c__Alphaproteobacteria;o__Rhodobacterales;f__Rhodobacteraceae;g__CPC320;s__CPC320 sp002336405	f__Rhodobacteraceae	3604920	329	16757	67897	0.8525	0.5247	TARA_168	72.5128	44.0775	EPI	Arctic Ocean	ERZ4429140
TARA_SAMEA4397101_METAG_NFHPKJOG	92.6	1.02	92.38	1.33	44.44	92.81	0.72	14	0	0	0	d__Bacteria;p__Proteobacteria;c__Alphaproteobacteria;o__Rhodobacterales;f__Rhodobacteraceae;g__Ascidiaceihabitans;s__	f__Rhodobacteraceae	2371956	231	14374	56110	0.8891	0.5091	TARA_168	72.5128	44.0775	EPI	Arctic Ocean	ERZ4472346
TARA_SAMEA4397118_METAG_BJANIDDI	96.44	1.5	95.03	0.83	50	97.84	2.16	18	0	0	0	d__Bacteria;p__Proteobacteria;c__Alphaproteobacteria;o__Rhodobacterales;f__Rhodobacteraceae;g__Pararhodobacter;s__Pararhodobacter sp905479725	f__Rhodobacteraceae	3257210	122	44306	186160	0.8903	0.6528	TARA_168	72.5128	44.0775	EPI	Arctic Ocean	ERZ4519853
TARA_SAMEA4397118_METAG_CDAJBEFJ	91.08	0.68	93.68	0.64	50	88.49	0.72	19	0	0	0	d__Bacteria;p__Proteobacteria;c__Alphaproteobacteria;o__Rhodobacterales;f__Rhodobacteraceae;g__Sulfitobacter;s__Sulfitobacter litoralis	f__Rhodobacteraceae	2992728	115	49364	139460	0.8959	0.5897	TARA_168	72.5128	44.0775	EPI	Arctic Ocean	ERZ4491168
TARA_SAMEA4397118_METAG_DBCNAHIL	26.12	0	52.23	0	0	0	0	7	0	0	0	d__Bacteria;p__Proteobacteria;c__Alphaproteobacteria;o__Rhodobacterales;f__Rhodobacteraceae;g__Sulfitobacter;s__Sulfitobacter sp002731875	k__Bacteria	2530072	497	6005	24165	0.9163	0.5682	TARA_168	72.5128	44.0775	EPI	Arctic Ocean	ERZ4476779
TARA_SAMEA4397118_METAG_EHFBEGHA	60.55	1.31	65.7	1.18	44.44	55.4	1.44	14	0	0	0	d__Bacteria;p__Proteobacteria;c__Alphaproteobacteria;o__Rhodobacterales;f__Rhodobacteraceae;g__SW4;s__SW4 sp002732825	f__Rhodobacteraceae	2137222	536	4239	15557	0.9155	0.5999	TARA_168	72.5128	44.0775	EPI	Arctic Ocean	ERZ4495870
TARA_SAMEA4397118_METAG_FOPKEBJE	70.85	4.56	76.96	3.35	91.67	64.75	5.76	11	0	0	1	d__Bacteria;p__Proteobacteria;c__Alphaproteobacteria;o__Rhodobacterales;f__Rhodobacteraceae;g__Sulfitobacter;s__Sulfitobacter sp011050655	f__Rhodobacteraceae	3269020	554	7436	32892	0.8837	0.5462	TARA_168	72.5128	44.0775	EPI	Arctic Ocean	ERZ4431643
TARA_SAMEA4397118_METAG_HIMADFCP	90.32	1.78	90	0.68	60	90.65	2.88	14	0	0	2	d__Bacteria;p__Proteobacteria;c__Alphaproteobacteria;o__Rhodobacterales;f__Rhodobacteraceae;g__Jannaschia;s__Jannaschia helgolandensis	f__Rhodobacteraceae	3062225	439	8603	39494	0.9026	0.6241	TARA_168	72.5128	44.0775	EPI	Arctic Ocean	ERZ4467440
TARA_SAMEA4397118_METAG_KIHPEJLN	84.88	0.71	96.37	0.7	66.67	73.38	0.72	18	0	0	0	d__Bacteria;p__Proteobacteria;c__Alphaproteobacteria;o__Rhodobacterales;f__Rhodobacteraceae;g__Sulfitobacter;s__	f__Rhodobacteraceae	4061403	299	19119	89755	0.9072	0.5676	TARA_168	72.5128	44.0775	EPI	Arctic Ocean	ERZ4517841
TARA_SAMEA4397118_METAG_LJDKBODE	92.04	1.34	92.72	1.24	20	91.37	1.44	14	0	0	0	d__Bacteria;p__Proteobacteria;c__Alphaproteobacteria;o__Rhodobacterales;f__Rhodobacteraceae;g__Roseovarius;s__Roseovarius mucosus_A	f__Rhodobacteraceae	3869249	234	24661	91869	0.9087	0.611	TARA_168	72.5128	44.0775	EPI	Arctic Ocean	ERZ4467697
TARA_SAMEA4397118_METAG_MMFEIOEA	77.53	1.56	81.68	0.96	66.67	73.38	2.16	12	0	0	0	d__Bacteria;p__Proteobacteria;c__Alphaproteobacteria;o__Rhodobacterales;f__Rhodobacteraceae;g__Ascidiaceihabitans;s__	f__Rhodobacteraceae	3639677	506	9137	41060	0.8925	0.6225	TARA_168	72.5128	44.0775	EPI	Arctic Ocean	ERZ4429553
TARA_SAMEA4397118_METAG_NJFDPKPL	86.35	2.12	86.37	2.09	60	86.33	2.16	15	0	0	0	d__Bacteria;p__Proteobacteria;c__Alphaproteobacteria;o__Rhodobacterales;f__Rhodobacteraceae;g__Sulfitobacter;s__Sulfitobacter sp001634775	f__Rhodobacteraceae	2879256	507	6810	33847	0.9075	0.6174	TARA_168	72.5128	44.0775	EPI	Arctic Ocean	ERZ4467338
TARA_SAMEA4397118_METAG_PCENGNGK	26.3	0	52.59	0	0	0	0	13	0	0	0	d__Bacteria;p__Proteobacteria;c__Alphaproteobacteria;o__Rhodobacterales;f__Rhodobacteraceae;g__Yoonia;s__	k__Bacteria	2117937	453	5354	31466	0.9178	0.5831	TARA_168	72.5128	44.0775	EPI	Arctic Ocean	ERZ4495808
TARA_SAMEA4397157_METAG_EAFCPCBG	69.76	0	71.18	0	0	68.35	0	9	0	0	0	d__Bacteria;p__Proteobacteria;c__Alphaproteobacteria;o__Rhodobacterales;f__Rhodobacteraceae;g__Planktomarina;s__Planktomarina sp905182455	f__Rhodobacteraceae	1583356	230	8984	49493	0.8941	0.5225	TARA_168	72.5432	44.102	EPI	Arctic Ocean	ERZ4513932
TARA_SAMEA4397157_METAG_EBPIGCJE	97.97	0.6	96.66	1.19	16.67	99.28	0	14	0	0	0	d__Bacteria;p__Proteobacteria;c__Alphaproteobacteria;o__Rhodobacterales;f__Rhodobacteraceae;g__CPC320;s__CPC320 sp002336405	f__Rhodobacteraceae	3785126	222	32567	107251	0.8536	0.524	TARA_168	72.5432	44.102	EPI	Arctic Ocean	ERZ4505435
TARA_SAMEA4397157_METAG_ICMFHGLI	76.88	0.72	85.4	0	0	68.35	1.44	14	0	0	0	d__Bacteria;p__Proteobacteria;c__Alphaproteobacteria;o__Rhodobacterales;f__Rhodobacteraceae;g__Amylibacter;s__Amylibacter sp000153745	f__Rhodobacteraceae	1806720	135	22400	121552	0.9277	0.3655	TARA_168	72.5432	44.102	EPI	Arctic Ocean	ERZ4460060
TARA_SAMEA4397157_METAG_NGHKFCOJ	94.56	0.02	93.43	0.03	0	95.68	0	15	0	0	0	d__Bacteria;p__Proteobacteria;c__Alphaproteobacteria;o__Rhodobacterales;f__Rhodobacteraceae;g__Planktomarina;s__Planktomarina sp017856985	f__Rhodobacteraceae	2186704	81	57775	146687	0.9078	0.437	TARA_168	72.5432	44.102	EPI	Arctic Ocean	ERZ4493597
TARA_SAMEA4397157_METAG_PMAKHLKI	88.89	0	92.17	0	0	85.61	0	18	0	0	0	d__Bacteria;p__Proteobacteria;c__Alphaproteobacteria;o__Rhodobacterales;f__Rhodobacteraceae;g__Amylibacter;s__Amylibacter sp905182285	f__Rhodobacteraceae	1948750	89	33627	159309	0.9273	0.3599	TARA_168	72.5432	44.102	EPI	Arctic Ocean	ERZ4501320
TARA_SAMEA4397174_METAG_AACHMEMI	25.24	0	50.49	0	0	0	0	5	0	0	0	d__Bacteria;p__Proteobacteria;c__Alphaproteobacteria;o__Rhodobacterales;f__Rhodobacteraceae;g__Sulfitobacter;s__	k__Bacteria	2522622	643	4094	20966	0.8824	0.5904	TARA_168	72.5432	44.102	EPI	Arctic Ocean	ERZ4522151
TARA_SAMEA4397174_METAG_AFFGOPDB	75.81	0.9	86.14	1.8	50	65.47	0	15	0	0	0	d__Bacteria;p__Proteobacteria;c__Alphaproteobacteria;o__Rhodobacterales;f__Rhodobacteraceae;g__Sulfitobacter;s__Sulfitobacter litoralis	f__Rhodobacteraceae	2752267	388	8932	61336	0.9097	0.5898	TARA_168	72.5432	44.102	EPI	Arctic Ocean	ERZ4428614
TARA_SAMEA4397174_METAG_ANELMKOK	27.58	0	55.17	0	0	0	0	14	0	0	0	d__Bacteria;p__Proteobacteria;c__Alphaproteobacteria;o__Rhodobacterales;f__Rhodobacteraceae;g__Yoonia;s__	k__Bacteria	1793356	414	4819	33139	0.915	0.5822	TARA_168	72.5432	44.102	EPI	Arctic Ocean	ERZ4428700
TARA_SAMEA4397174_METAG_EHAMDLDF	75.33	3.61	77.28	2.89	87.5	73.38	4.32	18	0	0	0	d__Bacteria;p__Proteobacteria;c__Alphaproteobacteria;o__Rhodobacterales;f__Rhodobacteraceae;g__Ascidiaceihabitans;s__Ascidiaceihabitans sp000620505	f__Rhodobacteraceae	4002012	603	8445	85538	0.9076	0.6205	TARA_168	72.5432	44.102	EPI	Arctic Ocean	ERZ4428743
TARA_SAMEA4397174_METAG_GLGEKIIF	76.65	2.11	79.92	1.34	71.43	73.38	2.88	15	0	0	0	d__Bacteria;p__Proteobacteria;c__Alphaproteobacteria;o__Rhodobacterales;f__Rhodobacteraceae;g__Alterinioella;s__Alterinioella nitratireducens	f__Rhodobacteraceae	3005075	549	6679	26190	0.9116	0.6583	TARA_168	72.5432	44.102	EPI	Arctic Ocean	ERZ4522153
TARA_SAMEA4397174_METAG_HOMGNEGA	99.44	3.4	99.6	2.47	0	99.28	4.32	18	0	0	1	d__Bacteria;p__Proteobacteria;c__Alphaproteobacteria;o__Rhodobacterales;f__Rhodobacteraceae;g__Pararhodobacter;s__Pararhodobacter sp905479725	f__Rhodobacteraceae	3566650	37	177203	382543	0.9057	0.6503	TARA_168	72.5432	44.102	EPI	Arctic Ocean	ERZ4431689
TARA_SAMEA4397174_METAG_ILOADGDN	98.6	0.34	99.36	0.68	0	97.84	0	18	0	0	0	d__Bacteria;p__Proteobacteria;c__Alphaproteobacteria;o__Rhodobacterales;f__Rhodobacteraceae;g__Sulfitobacter;s__	f__Rhodobacteraceae	3827298	60	148861	313212	0.9055	0.6007	TARA_168	72.5432	44.102	EPI	Arctic Ocean	ERZ4452631
TARA_SAMEA4397174_METAG_MGPOMKMB	60.74	0.76	68.23	0.8	44.44	53.24	0.72	12	0	0	1	d__Bacteria;p__Proteobacteria;c__Alphaproteobacteria;o__Rhodobacterales;f__Rhodobacteraceae;g__Alterinioella;s__	f__Rhodobacteraceae	2697998	543	5535	19437	0.894	0.6381	TARA_168	72.5432	44.102	EPI	Arctic Ocean	ERZ4448528
TARA_SAMEA4397174_METAG_MJIGNGAH	84.18	1.38	95.71	1.32	60	72.66	1.44	19	0	0	0	d__Bacteria;p__Proteobacteria;c__Alphaproteobacteria;o__Rhodobacterales;f__Rhodobacteraceae;g__Sulfitobacter;s__Sulfitobacter sp002731875	f__Rhodobacteraceae	3477590	145	45092	138358	0.9109	0.5683	TARA_168	72.5432	44.102	EPI	Arctic Ocean	ERZ4449123
TARA_SAMEA4397174_METAG_OACKCGLB	94.78	2.47	93.89	1.34	0	95.68	3.6	19	0	0	0	d__Bacteria;p__Proteobacteria;c__Alphaproteobacteria;o__Rhodobacterales;f__Rhodobacteraceae;g__Pseudorhodobacter;s__	f__Rhodobacteraceae	3707001	147	42612	151111	0.8914	0.6183	TARA_168	72.5432	44.102	EPI	Arctic Ocean	ERZ4490403
TARA_SAMEA4397174_METAG_OLMHMLCA	95.6	1.81	94.79	0.74	57.14	96.4	2.88	17	0	0	0	d__Bacteria;p__Proteobacteria;c__Alphaproteobacteria;o__Rhodobacterales;f__Rhodobacteraceae;g__SW4;s__SW4 sp002732825	f__Rhodobacteraceae	3087440	285	14552	52716	0.9215	0.6037	TARA_168	72.5432	44.102	EPI	Arctic Ocean	ERZ4476254
TARA_SAMEA4397174_METAG_PAOCLOOI	92.41	1.2	93.45	0.97	83.33	91.37	1.44	15	0	0	0	d__Bacteria;p__Proteobacteria;c__Alphaproteobacteria;o__Rhodobacterales;f__Rhodobacteraceae;g__Sulfitobacter;s__	f__Rhodobacteraceae	3976917	461	11356	54353	0.9085	0.5673	TARA_168	72.5432	44.102	EPI	Arctic Ocean	ERZ4449100
TARA_SAMEA4397196_METAG_BIEGJBFG	55.38	1.18	48.17	0.91	100	62.59	1.44	6	0	0	0	d__Bacteria;p__Proteobacteria;c__Alphaproteobacteria;o__Rhodobacterales;f__Rhodobacteraceae;g__GCA-002712045;s__GCA-002712045 sp905182165	f__Rhodobacteraceae	1070746	258	4452	17762	0.9321	0.3719	TARA_168	72.5199	44.0552	EPI	Arctic Ocean	ERZ4452108
TARA_SAMEA4397196_METAG_CHNOLNNG	94.26	0.87	93.56	0.3	100	94.96	1.44	17	0	0	0	d__Bacteria;p__Proteobacteria;c__Alphaproteobacteria;o__Rhodobacterales;f__Rhodobacteraceae;g__Amylibacter;s__Amylibacter sp905182285	f__Rhodobacteraceae	2040900	83	46242	147846	0.9259	0.3599	TARA_168	72.5199	44.0552	EPI	Arctic Ocean	ERZ4476693
TARA_SAMEA4397196_METAG_GKPNNIFJ	25.08	0.86	50.16	1.72	0	0	0	4	0	0	0	d__Bacteria;p__Proteobacteria;c__Alphaproteobacteria;o__Rhodobacterales;f__Rhodobacteraceae;g__Planktomarina;s__Planktomarina sp905182455	k__Bacteria	1404739	274	5925	29599	0.9124	0.5273	TARA_168	72.5199	44.0552	EPI	Arctic Ocean	ERZ4476462
TARA_SAMEA4397196_METAG_IJOKKCJK	78.6	1.93	88.14	1.7	100	69.06	2.16	16	0	0	0	d__Bacteria;p__Proteobacteria;c__Alphaproteobacteria;o__Rhodobacterales;f__Rhodobacteraceae;g__Amylibacter;s__Amylibacter sp000153745	f__Rhodobacteraceae	1903608	122	29163	90706	0.9227	0.3657	TARA_168	72.5199	44.0552	EPI	Arctic Ocean	ERZ4430169
TARA_SAMEA4397196_METAG_IPMANPNA	96.76	0.44	95.69	0.16	100	97.84	0.72	16	0	0	0	d__Bacteria;p__Proteobacteria;c__Alphaproteobacteria;o__Rhodobacterales;f__Rhodobacteraceae;g__CPC320;s__CPC320 sp002336405	f__Rhodobacteraceae	3577557	324	17759	92520	0.8562	0.5245	TARA_168	72.5199	44.0552	EPI	Arctic Ocean	ERZ4430998
TARA_SAMEA4397196_METAG_JCKFOKAN	29.52	0.2	59.04	0.41	33.33	0	0	6	0	0	0	d__Bacteria;p__Proteobacteria;c__Alphaproteobacteria;o__Rhodobacterales;f__Rhodobacteraceae;g__Planktomarina;s__Planktomarina sp905182535	f__Rhodobacteraceae	1493711	311	5167	28561	0.9063	0.4796	TARA_168	72.5199	44.0552	EPI	Arctic Ocean	ERZ4452269
TARA_SAMEA4397196_METAG_KCMCGEFP	94.37	0.02	93.78	0.03	0	94.96	0	16	0	1	0	d__Bacteria;p__Proteobacteria;c__Alphaproteobacteria;o__Rhodobacterales;f__Rhodobacteraceae;g__Planktomarina;s__Planktomarina sp017856985	f__Rhodobacteraceae	2236391	75	60588	156596	0.9085	0.437	TARA_168	72.5199	44.0552	EPI	Arctic Ocean	ERZ4476561
TARA_SAMEA4397196_METAG_LEBFBDKM	76.69	0.1	74.25	0.21	100	79.14	0	6	0	0	0	d__Bacteria;p__Proteobacteria;c__Alphaproteobacteria;o__Rhodobacterales;f__Rhodobacteraceae;g__Planktomarina;s__Planktomarina sp905182425	f__Rhodobacteraceae	1778673	220	13133	70425	0.8941	0.4588	TARA_168	72.5199	44.0552	EPI	Arctic Ocean	ERZ4522176
TARA_SAMEA4397215_METAG_AJJFEKGE	93.91	1.78	95.73	0.69	28.57	92.09	2.88	16	0	0	0	d__Bacteria;p__Proteobacteria;c__Alphaproteobacteria;o__Rhodobacterales;f__Rhodobacteraceae;g__Alterinioella;s__	f__Rhodobacteraceae	3212672	116	41325	123032	0.901	0.6269	TARA_168	72.5199	44.0552	EPI	Arctic Ocean	ERZ4493070
TARA_SAMEA4397215_METAG_CFGNIOCL	88.54	0.53	97.22	0.35	75	79.86	0.72	13	0	0	0	d__Bacteria;p__Proteobacteria;c__Alphaproteobacteria;o__Rhodobacterales;f__Rhodobacteraceae;g__Sulfitobacter;s__Sulfitobacter sp001634775	f__Rhodobacteraceae	3539296	123	54021	133823	0.9057	0.6142	TARA_168	72.5199	44.0552	EPI	Arctic Ocean	ERZ4510045
TARA_SAMEA4397215_METAG_CLAGOLLK	89.52	1.04	96.3	0.64	50	82.73	1.44	17	0	0	0	d__Bacteria;p__Proteobacteria;c__Alphaproteobacteria;o__Rhodobacterales;f__Rhodobacteraceae;g__Sulfitobacter;s__	f__Rhodobacteraceae	4002192	199	35214	122253	0.8952	0.5682	TARA_168	72.5199	44.0552	EPI	Arctic Ocean	ERZ4505053
TARA_SAMEA4397215_METAG_EBIKJBKC	96.02	1.08	95.64	0.73	0	96.4	1.44	13	0	0	0	d__Bacteria;p__Proteobacteria;c__Alphaproteobacteria;o__Rhodobacterales;f__Rhodobacteraceae;g__;s__	c__Alphaproteobacteria	2848989	236	16701	72074	0.9244	0.6111	TARA_168	72.5199	44.0552	EPI	Arctic Ocean	ERZ4501002
TARA_SAMEA4397215_METAG_ILCOPCBG	95.88	0.32	98.24	0.64	0	93.53	0	20	0	0	0	d__Bacteria;p__Proteobacteria;c__Alphaproteobacteria;o__Rhodobacterales;f__Rhodobacteraceae;g__Sulfitobacter;s__	f__Rhodobacteraceae	3684761	63	117664	270198	0.9063	0.6012	TARA_168	72.5199	44.0552	EPI	Arctic Ocean	ERZ4536326
TARA_SAMEA4397215_METAG_IMCCNHIC	62.46	0.36	72.41	0	0	52.52	0.72	12	0	0	0	d__Bacteria;p__Proteobacteria;c__Alphaproteobacteria;o__Rhodobacterales;f__Rhodobacteraceae;g__Sulfitobacter;s__Sulfitobacter sp002731875	k__Bacteria	2851629	374	10353	34635	0.9131	0.5687	TARA_168	72.5199	44.0552	EPI	Arctic Ocean	ERZ4514289
TARA_SAMEA4397215_METAG_JMCLIOKD	93.33	1.3	93.13	1.15	85.71	93.53	1.44	18	0	0	1	d__Bacteria;p__Proteobacteria;c__Alphaproteobacteria;o__Rhodobacterales;f__Rhodobacteraceae;g__Jannaschia;s__Jannaschia helgolandensis	f__Rhodobacteraceae	3205425	362	12626	40840	0.9048	0.6239	TARA_168	72.5199	44.0552	EPI	Arctic Ocean	ERZ4510222
TARA_SAMEA4397215_METAG_MJKAJGGN	82.77	1.14	93.6	0.83	80	71.94	1.44	13	0	0	0	d__Bacteria;p__Proteobacteria;c__Alphaproteobacteria;o__Rhodobacterales;f__Rhodobacteraceae;g__Sulfitobacter;s__Sulfitobacter litoralis	f__Rhodobacteraceae	2909200	155	36337	96714	0.9025	0.5911	TARA_168	72.5199	44.0552	EPI	Arctic Ocean	ERZ4500899
TARA_SAMEA4397215_METAG_PDPNNOFB	98	2.04	96.71	1.21	66.67	99.28	2.88	17	0	0	1	d__Bacteria;p__Proteobacteria;c__Alphaproteobacteria;o__Rhodobacterales;f__Rhodobacteraceae;g__Pararhodobacter;s__Pararhodobacter sp905479725	f__Rhodobacteraceae	3273187	171	30251	154643	0.9009	0.6522	TARA_168	72.5199	44.0552	EPI	Arctic Ocean	ERZ4461549
TARA_SAMEA4397239_METAG_BGNPFJBK	81.81	1.71	75.12	1.26	50	88.49	2.16	15	0	0	0	d__Bacteria;p__Proteobacteria;c__Alphaproteobacteria;o__Rhodobacterales;f__Rhodobacteraceae;g__GCA-2697345;s__GCA-2697345 sp905181985	f__Rhodobacteraceae	1910255	253	10755	78771	0.9095	0.3842	TARA_173	78.9564	79.4201	EPI	Arctic Ocean	ERZ4449307
TARA_SAMEA4397239_METAG_COHLBNIA	95.6	0.02	94.09	0.03	0	97.12	0	16	0	0	0	d__Bacteria;p__Proteobacteria;c__Alphaproteobacteria;o__Rhodobacterales;f__Rhodobacteraceae;g__Planktomarina;s__Planktomarina sp017856985	f__Rhodobacteraceae	2180067	71	57818	175119	0.9076	0.4375	TARA_173	78.9564	79.4201	EPI	Arctic Ocean	ERZ4429532
TARA_SAMEA4397239_METAG_DCPIJIKB	89.93	1.85	89.92	2.97	57.14	89.93	0.72	11	0	0	0	d__Bacteria;p__Proteobacteria;c__Alphaproteobacteria;o__Rhodobacterales;f__Rhodobacteraceae;g__CPC320;s__CPC320 sp002336405	f__Rhodobacteraceae	3196719	563	6525	30142	0.8691	0.5262	TARA_173	78.9564	79.4201	EPI	Arctic Ocean	ERZ4429462
TARA_SAMEA4397239_METAG_DGEKPGED	71.42	0	84.56	0	0	58.27	0	14	0	0	0	d__Bacteria;p__Proteobacteria;c__Alphaproteobacteria;o__Rhodobacterales;f__Rhodobacteraceae;g__Planktomarina;s__Planktomarina sp905182535	f__Rhodobacteraceae	2059659	87	41991	111340	0.891	0.4795	TARA_173	78.9564	79.4201	EPI	Arctic Ocean	ERZ4449543
TARA_SAMEA4397239_METAG_HJNIHAKH	90.26	1.32	92.03	0.48	33.33	88.49	2.16	16	0	0	0	d__Bacteria;p__Proteobacteria;c__Alphaproteobacteria;o__Rhodobacterales;f__Rhodobacteraceae;g__Yoonia;s__Yoonia sp905182645	f__Rhodobacteraceae	2557766	181	22964	140396	0.9047	0.5438	TARA_173	78.9564	79.4201	EPI	Arctic Ocean	ERZ4449086
TARA_SAMEA4397239_METAG_IFKGMDCJ	90.17	0.1	96.17	0.21	0	84.17	0	17	0	0	0	d__Bacteria;p__Proteobacteria;c__Alphaproteobacteria;o__Rhodobacterales;f__Rhodobacteraceae;g__Ascidiaceihabitans;s__Ascidiaceihabitans sp905182105	f__Rhodobacteraceae	2743218	68	78980	315052	0.8828	0.5046	TARA_173	78.9564	79.4201	EPI	Arctic Ocean	ERZ4453572
TARA_SAMEA4397239_METAG_KKOONDLB	96.59	0.92	94.62	0.41	50	98.56	1.44	16	0	0	0	d__Bacteria;p__Proteobacteria;c__Alphaproteobacteria;o__Rhodobacterales;f__Rhodobacteraceae;g__Amylibacter;s__Amylibacter sp905181935	f__Rhodobacteraceae	2220575	53	62129	226351	0.9009	0.3854	TARA_173	78.9564	79.4201	EPI	Arctic Ocean	ERZ4449269
TARA_SAMEA4397239_METAG_LEGHDJOI	51.54	0.86	57.05	1.72	0	46.04	0	4	0	0	0	d__Bacteria;p__Proteobacteria;c__Alphaproteobacteria;o__Rhodobacterales;f__Rhodobacteraceae;g__Planktomarina;s__Planktomarina sp905182455	k__Bacteria	1528816	257	7515	37887	0.9099	0.5246	TARA_173	78.9564	79.4201	EPI	Arctic Ocean	ERZ4473021
TARA_SAMEA4397239_METAG_LNCEEDGJ	94.16	0.72	93.35	0	0	94.96	1.44	17	0	1	0	d__Bacteria;p__Proteobacteria;c__Alphaproteobacteria;o__Rhodobacterales;f__Rhodobacteraceae;g__Amylibacter;s__Amylibacter sp905182285	f__Rhodobacteraceae	2027567	72	47881	192430	0.9218	0.3607	TARA_173	78.9564	79.4201	EPI	Arctic Ocean	ERZ4453387
TARA_SAMEA4397239_METAG_PLHHPNMC	28.41	1.72	56.82	3.45	100	0	0	8	0	0	0	d__Bacteria;p__Proteobacteria;c__Alphaproteobacteria;o__Rhodobacterales;f__Rhodobacteraceae;g__Planktomarina;s__Planktomarina sp905182195	k__Bacteria	1546205	304	5900	29533	0.8831	0.4864	TARA_173	78.9564	79.4201	EPI	Arctic Ocean	ERZ4449020
TARA_SAMEA4397255_METAG_DMHMIBFP	78.38	1.87	78.35	0.86	0	78.42	2.88	13	0	0	0	d__Bacteria;p__Proteobacteria;c__Alphaproteobacteria;o__Rhodobacterales;f__Rhodobacteraceae;g__Pseudorhodobacter;s__	f__Rhodobacteraceae	3183265	551	7010	23874	0.8798	0.6174	TARA_173	78.9564	79.4201	EPI	Arctic Ocean	ERZ4428539
TARA_SAMEA4397255_METAG_EGAAMBHP	98.68	0.84	98.08	0.96	0	99.28	0.72	18	0	0	0	d__Bacteria;p__Proteobacteria;c__Alphaproteobacteria;o__Rhodobacterales;f__Rhodobacteraceae;g__Ascidiaceihabitans;s__	f__Rhodobacteraceae	4119398	112	71816	510203	0.9079	0.6217	TARA_173	78.9564	79.4201	EPI	Arctic Ocean	ERZ4471233
TARA_SAMEA4397255_METAG_JOOJCNHI	79.7	1.66	79.55	1.16	0	79.86	2.16	16	0	0	0	d__Bacteria;p__Proteobacteria;c__Alphaproteobacteria;o__Rhodobacterales;f__Rhodobacteraceae;g__;s__	c__Alphaproteobacteria	2375025	497	5297	22038	0.9205	0.6102	TARA_173	78.9564	79.4201	EPI	Arctic Ocean	ERZ4508238
TARA_SAMEA4397255_METAG_OPJKFNPP	83.06	2.66	85.53	1.72	40	80.58	3.6	12	0	0	0	d__Bacteria;p__Proteobacteria;c__Alphaproteobacteria;o__Rhodobacterales;f__Rhodobacteraceae;g__Sulfitobacter;s__	f__Rhodobacteraceae	3495806	571	7095	37628	0.892	0.5903	TARA_173	78.9564	79.4201	EPI	Arctic Ocean	ERZ4446020
TARA_SAMEA4397278_METAG_DGACBACO	95.12	0.06	93.84	0.11	50	96.4	0	19	0	0	0	d__Bacteria;p__Proteobacteria;c__Alphaproteobacteria;o__Rhodobacterales;f__Rhodobacteraceae;g__Planktomarina;s__Planktomarina sp017856985	f__Rhodobacteraceae	2177715	72	64036	146617	0.9073	0.4379	TARA_173	78.9354	79.0604	EPI	Arctic Ocean	ERZ4443656
TARA_SAMEA4397278_METAG_GCOKNHEN	96.27	0.89	94.7	1.06	50	97.84	0.72	16	0	0	0	d__Bacteria;p__Proteobacteria;c__Alphaproteobacteria;o__Rhodobacterales;f__Rhodobacteraceae;g__Ascidiaceihabitans;s__Ascidiaceihabitans sp905182105	f__Rhodobacteraceae	2630667	199	25985	106205	0.8882	0.5058	TARA_173	78.9354	79.0604	EPI	Arctic Ocean	ERZ4427887
TARA_SAMEA4397278_METAG_GFLPPLLO	63.67	0.18	69.07	0.36	100	58.27	0	4	0	0	0	d__Bacteria;p__Proteobacteria;c__Alphaproteobacteria;o__Rhodobacterales;f__Rhodobacteraceae;g__Planktomarina;s__Planktomarina sp905182455	f__Rhodobacteraceae	1624098	253	8541	32143	0.9093	0.5261	TARA_173	78.9354	79.0604	EPI	Arctic Ocean	ERZ4428066
TARA_SAMEA4397278_METAG_GPKKHNOL	86.22	0.92	78.9	0.4	50	93.53	1.44	16	0	0	0	d__Bacteria;p__Proteobacteria;c__Alphaproteobacteria;o__Rhodobacterales;f__Rhodobacteraceae;g__GCA-2697345;s__GCA-2697345 sp905181985	f__Rhodobacteraceae	2001575	204	16039	52981	0.9019	0.3846	TARA_173	78.9354	79.0604	EPI	Arctic Ocean	ERZ4502852
TARA_SAMEA4397278_METAG_HMPOCABJ	79.11	0.46	85.56	0.21	50	72.66	0.72	16	0	0	0	d__Bacteria;p__Proteobacteria;c__Alphaproteobacteria;o__Rhodobacterales;f__Rhodobacteraceae;g__Amylibacter;s__Amylibacter sp905182285	f__Rhodobacteraceae	1740008	191	14773	70632	0.9282	0.3599	TARA_173	78.9354	79.0604	EPI	Arctic Ocean	ERZ4516721
TARA_SAMEA4397278_METAG_JNEIPNBI	31.9	0	63.79	0	0	0	0	13	0	0	0	d__Bacteria;p__Proteobacteria;c__Alphaproteobacteria;o__Rhodobacterales;f__Rhodobacteraceae;g__Planktomarina;s__Planktomarina sp905182535	k__Bacteria	2203068	159	21910	88681	0.8919	0.4799	TARA_173	78.9354	79.0604	EPI	Arctic Ocean	ERZ4516635
TARA_SAMEA4397278_METAG_LEDDKNBA	90.18	0.98	89.7	0.51	66.67	90.65	1.44	11	0	0	0	d__Bacteria;p__Proteobacteria;c__Alphaproteobacteria;o__Rhodobacterales;f__Rhodobacteraceae;g__Yoonia;s__Yoonia sp905182645	f__Rhodobacteraceae	2504463	223	19680	99359	0.9081	0.5439	TARA_173	78.9354	79.0604	EPI	Arctic Ocean	ERZ4443716
TARA_SAMEA4397278_METAG_OEEGOFGB	92.53	1.27	90.1	1.09	14.29	94.96	1.44	14	0	0	0	d__Bacteria;p__Proteobacteria;c__Alphaproteobacteria;o__Rhodobacterales;f__Rhodobacteraceae;g__Amylibacter;s__Amylibacter sp905181935	f__Rhodobacteraceae	2046775	181	16160	69987	0.9031	0.3855	TARA_173	78.9354	79.0604	EPI	Arctic Ocean	ERZ4444243
TARA_SAMEA4397278_METAG_OKBICJDG	74.9	0.05	67.07	0.1	100	82.73	0	10	0	0	0	d__Bacteria;p__Proteobacteria;c__Alphaproteobacteria;o__Rhodobacterales;f__Rhodobacteraceae;g__GCA-002712045;s__GCA-002712045 sp905182165	f__Rhodobacteraceae	1592477	227	8220	76866	0.912	0.3707	TARA_173	78.9354	79.0604	EPI	Arctic Ocean	ERZ4471015
TARA_SAMEA4397295_METAG_CHFOABHE	98.96	1.41	98.64	0.66	0	99.28	2.16	19	0	0	0	d__Bacteria;p__Proteobacteria;c__Alphaproteobacteria;o__Rhodobacterales;f__Rhodobacteraceae;g__Pseudorhodobacter;s__	f__Rhodobacteraceae	3711311	48	192376	379433	0.896	0.6188	TARA_173	78.9354	79.0604	EPI	Arctic Ocean	ERZ4478158
TARA_SAMEA4397295_METAG_EHAPDEEH	30.22	1.14	60.45	2.28	91.67	0	0	15	0	0	0	d__Bacteria;p__Proteobacteria;c__Alphaproteobacteria;o__Rhodobacterales;f__Rhodobacteraceae;g__Yoonia;s__	f__Rhodobacteraceae	1818472	408	4806	43500	0.9163	0.5826	TARA_173	78.9354	79.0604	EPI	Arctic Ocean	ERZ4452225
TARA_SAMEA4397295_METAG_JLEAAFNI	85.46	0.94	95.39	0.43	50	75.54	1.44	18	0	0	0	d__Bacteria;p__Proteobacteria;c__Alphaproteobacteria;o__Rhodobacterales;f__Rhodobacteraceae;g__Sulfitobacter;s__Sulfitobacter litoralis	f__Rhodobacteraceae	3003686	111	46524	113915	0.9117	0.5902	TARA_173	78.9354	79.0604	EPI	Arctic Ocean	ERZ4465642
TARA_SAMEA4397295_METAG_KBDLACKE	99.06	0.08	98.12	0.15	0	100	0	19	0	0	0	d__Bacteria;p__Proteobacteria;c__Alphaproteobacteria;o__Rhodobacterales;f__Rhodobacteraceae;g__Amylibacter;s__	f__Rhodobacteraceae	2588589	33	142746	329139	0.9191	0.5018	TARA_173	78.9354	79.0604	EPI	Arctic Ocean	ERZ4452155
TARA_SAMEA4397295_METAG_NFKGHKPH	89.92	1.27	89.91	0.38	40	89.93	2.16	14	0	0	0	d__Bacteria;p__Proteobacteria;c__Alphaproteobacteria;o__Rhodobacterales;f__Rhodobacteraceae;g__Jannaschia;s__Jannaschia helgolandensis	f__Rhodobacteraceae	3100464	461	8989	30445	0.9018	0.6242	TARA_173	78.9354	79.0604	EPI	Arctic Ocean	ERZ4478066
TARA_SAMEA4397295_METAG_PHDKGDLE	90.51	2.2	97.57	0.8	0	83.45	3.6	20	0	0	0	d__Bacteria;p__Proteobacteria;c__Alphaproteobacteria;o__Rhodobacterales;f__Rhodobacteraceae;g__Sulfitobacter;s__Sulfitobacter sp011050655	f__Rhodobacteraceae	3701302	118	54211	176984	0.9022	0.5482	TARA_173	78.9354	79.0604	EPI	Arctic Ocean	ERZ4429648
TARA_SAMEA4397295_METAG_PNLAEKMH	95.38	0.32	98.66	0.64	0	92.09	0	18	0	0	0	d__Bacteria;p__Proteobacteria;c__Alphaproteobacteria;o__Rhodobacterales;f__Rhodobacteraceae;g__Ascidiaceihabitans;s__	f__Rhodobacteraceae	4178308	32	221748	737742	0.9104	0.622	TARA_173	78.9354	79.0604	EPI	Arctic Ocean	ERZ4449241
TARA_SAMEA4397311_METAG_ABPPOKKB	98.65	6.14	98.02	2.92	8.7	99.28	9.35	17	0	0	0	d__Bacteria;p__Proteobacteria;c__Alphaproteobacteria;o__Rhodobacterales;f__Rhodobacteraceae;g__Ascidiaceihabitans;s__Ascidiaceihabitans sp905182105	f__Rhodobacteraceae	2952929	148	79754	224264	0.8862	0.4935	TARA_175	79.2233	66.3435	EPI	Arctic Ocean	ERZ4431381
TARA_SAMEA4397311_METAG_AIBMOIOG	65.14	0	71.28	0	0	58.99	0	6	0	0	0	d__Bacteria;p__Proteobacteria;c__Alphaproteobacteria;o__Rhodobacterales;f__Rhodobacteraceae;g__Planktomarina;s__Planktomarina sp905182455	f__Rhodobacteraceae	1643940	247	8701	35929	0.9022	0.5242	TARA_175	79.2233	66.3435	EPI	Arctic Ocean	ERZ4479765
TARA_SAMEA4397311_METAG_ALJCCPPC	76.92	0.98	89.81	0.51	66.67	64.03	1.44	12	0	0	0	d__Bacteria;p__Proteobacteria;c__Alphaproteobacteria;o__Rhodobacterales;f__Rhodobacteraceae;g__Planktomarina;s__Planktomarina sp905182535	f__Rhodobacteraceae	2332391	131	39376	136344	0.8939	0.4786	TARA_175	79.2233	66.3435	EPI	Arctic Ocean	ERZ4431277
TARA_SAMEA4397311_METAG_BNAOPEHH	56.68	0.26	54.36	0.52	75	58.99	0	5	0	0	0	d__Bacteria;p__Proteobacteria;c__Alphaproteobacteria;o__Rhodobacterales;f__Rhodobacteraceae;g__CPC320;s__CPC320 sp002336405	f__Rhodobacteraceae	1877695	539	3694	14209	0.8861	0.5279	TARA_175	79.2233	66.3435	EPI	Arctic Ocean	ERZ4479691
TARA_SAMEA4397311_METAG_GFPMGGCA	49.34	0.4	52.63	0.79	100	46.04	0	3	0	0	0	d__Bacteria;p__Proteobacteria;c__Alphaproteobacteria;o__Rhodobacterales;f__Rhodobacteraceae;g__Planktomarina;s__Planktomarina sp905182425	f__Rhodobacteraceae	1283937	292	4944	17798	0.9035	0.4574	TARA_175	79.2233	66.3435	EPI	Arctic Ocean	ERZ4447306
TARA_SAMEA4397311_METAG_JGNHCJML	28.18	0	56.35	0	0	0	0	10	0	0	0	d__Bacteria;p__Proteobacteria;c__Alphaproteobacteria;o__Rhodobacterales;f__Rhodobacteraceae;g__Planktomarina;s__Planktomarina sp905182195	k__Bacteria	1561309	255	7650	35592	0.8856	0.4888	TARA_175	79.2233	66.3435	EPI	Arctic Ocean	ERZ4479449
TARA_SAMEA4397311_METAG_JMIIIKEJ	90.65	0.98	94.97	0.51	0	86.33	1.44	18	0	0	0	d__Bacteria;p__Proteobacteria;c__Alphaproteobacteria;o__Rhodobacterales;f__Rhodobacteraceae;g__Amylibacter;s__Amylibacter sp905181935	f__Rhodobacteraceae	2254138	55	76007	130208	0.9016	0.3867	TARA_175	79.2233	66.3435	EPI	Arctic Ocean	ERZ4431570
TARA_SAMEA4397311_METAG_LDJEFKPI	72.24	0.15	71.81	0.3	0	72.66	0	10	0	0	0	d__Bacteria;p__Proteobacteria;c__Alphaproteobacteria;o__Rhodobacterales;f__Rhodobacteraceae;g__Planktomarina;s__Planktomarina sp905182325	f__Rhodobacteraceae	1648738	133	21236	78093	0.9085	0.4414	TARA_175	79.2233	66.3435	EPI	Arctic Ocean	ERZ4479653
TARA_SAMEA4397311_METAG_LMANLNKD	70.54	0.54	69.13	0.36	50	71.94	0.72	10	0	0	0	d__Bacteria;p__Proteobacteria;c__Alphaproteobacteria;o__Rhodobacterales;f__Rhodobacteraceae;g__Amylibacter;s__Amylibacter sp905182285	f__Rhodobacteraceae	1350644	309	4939	23415	0.932	0.3603	TARA_175	79.2233	66.3435	EPI	Arctic Ocean	ERZ4431369
TARA_SAMEA4397311_METAG_NGBFAPNO	94	0	92.33	0	0	95.68	0	16	0	0	0	d__Bacteria;p__Proteobacteria;c__Alphaproteobacteria;o__Rhodobacterales;f__Rhodobacteraceae;g__Planktomarina;s__Planktomarina sp017856985	f__Rhodobacteraceae	2108039	63	72363	207627	0.9096	0.437	TARA_175	79.2233	66.3435	EPI	Arctic Ocean	ERZ4454974
TARA_SAMEA4397330_METAG_AFFPCJEI	68.96	0.46	76.78	0.91	42.86	61.15	0	13	0	0	0	d__Bacteria;p__Proteobacteria;c__Alphaproteobacteria;o__Rhodobacterales;f__Rhodobacteraceae;g__Sulfitobacter;s__	f__Rhodobacteraceae	2950054	617	5559	21162	0.9038	0.6022	TARA_175	79.2233	66.3435	EPI	Arctic Ocean	ERZ4428136
TARA_SAMEA4397330_METAG_AJAKFBHF	97.46	2.13	96.35	0.66	25	98.56	3.6	18	0	0	1	d__Bacteria;p__Proteobacteria;c__Alphaproteobacteria;o__Rhodobacterales;f__Rhodobacteraceae;g__Pararhodobacter;s__Pararhodobacter sp905479725	f__Rhodobacteraceae	3289459	176	28656	75112	0.9041	0.652	TARA_175	79.2233	66.3435	EPI	Arctic Ocean	ERZ4474137
TARA_SAMEA4397330_METAG_AJIEMPFL	98.48	1.04	98.4	0.64	0	98.56	1.44	20	0	0	0	d__Bacteria;p__Proteobacteria;c__Alphaproteobacteria;o__Rhodobacterales;f__Rhodobacteraceae;g__Sulfitobacter;s__	f__Rhodobacteraceae	4214429	85	95026	440849	0.9029	0.5667	TARA_175	79.2233	66.3435	EPI	Arctic Ocean	ERZ4536279
TARA_SAMEA4397330_METAG_DBDFGBIJ	84.6	0.52	95.83	0.32	0	73.38	0.72	18	0	0	0	d__Bacteria;p__Proteobacteria;c__Alphaproteobacteria;o__Rhodobacterales;f__Rhodobacteraceae;g__Sulfitobacter;s__Sulfitobacter litoralis	f__Rhodobacteraceae	2984120	71	71252	249581	0.9111	0.5908	TARA_175	79.2233	66.3435	EPI	Arctic Ocean	ERZ4516866
TARA_SAMEA4397330_METAG_GENHDNHJ	98.98	0.32	99.41	0.64	0	98.56	0	19	0	0	0	d__Bacteria;p__Proteobacteria;c__Alphaproteobacteria;o__Rhodobacterales;f__Rhodobacteraceae;g__Ascidiaceihabitans;s__	f__Rhodobacteraceae	4209061	16	702206	964504	0.9108	0.6217	TARA_175	79.2233	66.3435	EPI	Arctic Ocean	ERZ4490492
TARA_SAMEA4397330_METAG_HKBLOPMM	99.04	1.41	98.79	0.66	0	99.28	2.16	19	0	0	0	d__Bacteria;p__Proteobacteria;c__Alphaproteobacteria;o__Rhodobacterales;f__Rhodobacteraceae;g__Pseudorhodobacter;s__	f__Rhodobacteraceae	3771541	55	192327	368310	0.8958	0.6184	TARA_175	79.2233	66.3435	EPI	Arctic Ocean	ERZ4490565
TARA_SAMEA4397330_METAG_HPNADKDC	95.29	0.92	98.49	0.4	100	92.09	1.44	17	0	0	2	d__Bacteria;p__Proteobacteria;c__Alphaproteobacteria;o__Rhodobacterales;f__Rhodobacteraceae;g__Sulfitobacter;s__	f__Rhodobacteraceae	3829116	81	73726	245477	0.9111	0.5934	TARA_175	79.2233	66.3435	EPI	Arctic Ocean	ERZ4498147
TARA_SAMEA4397330_METAG_IIKHBEIA	98.94	0.36	99.31	0	0	98.56	0.72	19	0	0	0	d__Bacteria;p__Proteobacteria;c__Alphaproteobacteria;o__Rhodobacterales;f__Rhodobacteraceae;g__Sulfitobacter;s__	f__Rhodobacteraceae	3895576	58	140041	368555	0.8987	0.5899	TARA_175	79.2233	66.3435	EPI	Arctic Ocean	ERZ4516611
TARA_SAMEA4397330_METAG_JFMBAGAB	75.22	0.52	87.12	0.32	100	63.31	0.72	16	0	0	0	d__Bacteria;p__Proteobacteria;c__Alphaproteobacteria;o__Rhodobacterales;f__Rhodobacteraceae;g__Sulfitobacter;s__Sulfitobacter sp002731875	f__Rhodobacteraceae	3123341	216	19474	60452	0.9131	0.5677	TARA_175	79.2233	66.3435	EPI	Arctic Ocean	ERZ4522264
TARA_SAMEA4397330_METAG_LJJKIJJI	92.76	1.4	91.28	1.35	87.5	94.24	1.44	15	0	0	0	d__Bacteria;p__Proteobacteria;c__Alphaproteobacteria;o__Rhodobacterales;f__Rhodobacteraceae;g__Jannaschia;s__Jannaschia helgolandensis	f__Rhodobacteraceae	3068077	501	7569	25954	0.9061	0.6248	TARA_175	79.2233	66.3435	EPI	Arctic Ocean	ERZ4490435
TARA_SAMEA4397330_METAG_MFIBPPLM	38.38	0.46	76.76	0.92	66.67	0	0	15	0	0	0	d__Bacteria;p__Proteobacteria;c__Alphaproteobacteria;o__Rhodobacterales;f__Rhodobacteraceae;g__Yoonia;s__	f__Rhodobacteraceae	2493461	333	9892	48878	0.9111	0.5719	TARA_175	79.2233	66.3435	EPI	Arctic Ocean	ERZ4428156
TARA_SAMEA4397355_METAG_CDAPHDHK	66.49	1.65	63.92	1.14	62.5	69.06	2.16	6	0	0	0	d__Bacteria;p__Proteobacteria;c__Alphaproteobacteria;o__Rhodobacterales;f__Rhodobacteraceae;g__Planktomarina;s__Planktomarina sp017856985	f__Rhodobacteraceae	1397510	316	4651	22331	0.9168	0.4382	TARA_175	79.2026	66.4827	EPI	Arctic Ocean	ERZ4437502
TARA_SAMEA4397355_METAG_HDEMGIME	79.26	1.38	75.06	0.61	66.67	83.45	2.16	16	0	0	0	d__Bacteria;p__Proteobacteria;c__Alphaproteobacteria;o__Rhodobacterales;f__Rhodobacteraceae;g__GCA-2697345;s__GCA-2697345 sp905181985	f__Rhodobacteraceae	1953269	221	15003	66301	0.8961	0.3848	TARA_175	79.2026	66.4827	EPI	Arctic Ocean	ERZ4522000
TARA_SAMEA4397355_METAG_PEJENKIE	88.34	1.05	82.45	0.66	50	94.24	1.44	14	0	0	0	d__Bacteria;p__Proteobacteria;c__Alphaproteobacteria;o__Rhodobacterales;f__Rhodobacteraceae;g__GCA-002712045;s__GCA-002712045 sp905182165	f__Rhodobacteraceae	1885730	151	28218	141623	0.9208	0.37	TARA_175	79.2026	66.4827	EPI	Arctic Ocean	ERZ4496313
TARA_SAMEA4397363_METAG_ABCGMNKN	80.11	1.21	84.68	0.98	20	75.54	1.44	14	0	0	0	d__Bacteria;p__Proteobacteria;c__Alphaproteobacteria;o__Rhodobacterales;f__Rhodobacteraceae;g__Sulfitobacter;s__	f__Rhodobacteraceae	3371065	462	9223	45362	0.8856	0.6004	TARA_175	79.2026	66.4827	EPI	Arctic Ocean	ERZ4435476
TARA_SAMEA4397363_METAG_AEEBNGDC	61.25	0.6	56.31	0.48	66.67	66.19	0.72	9	0	0	0	d__Bacteria;p__Proteobacteria;c__Alphaproteobacteria;o__Rhodobacterales;f__Rhodobacteraceae;g__Amylibacter;s__	f__Rhodobacteraceae	1560549	402	4177	15001	0.8823	0.5	TARA_175	79.2026	66.4827	EPI	Arctic Ocean	ERZ4498028
TARA_SAMEA4397363_METAG_CECNBIBD	99.11	1.41	98.94	0.66	0	99.28	2.16	19	0	0	0	d__Bacteria;p__Proteobacteria;c__Alphaproteobacteria;o__Rhodobacterales;f__Rhodobacteraceae;g__Pseudorhodobacter;s__	f__Rhodobacteraceae	3755952	61	116002	331607	0.8959	0.6183	TARA_175	79.2026	66.4827	EPI	Arctic Ocean	ERZ4463019
TARA_SAMEA4397363_METAG_CIDOCFFO	26.3	0.86	52.59	1.72	100	0	0	16	0	0	0	d__Bacteria;p__Proteobacteria;c__Alphaproteobacteria;o__Rhodobacterales;f__Rhodobacteraceae;g__Yoonia;s__	k__Bacteria	1988148	404	5637	27476	0.914	0.572	TARA_175	79.2026	66.4827	EPI	Arctic Ocean	ERZ4485943
TARA_SAMEA4397363_METAG_KNEHOGNN	82.32	2.2	82.64	0.8	37.5	82.01	3.6	13	0	0	0	d__Bacteria;p__Proteobacteria;c__Alphaproteobacteria;o__Rhodobacterales;f__Rhodobacteraceae;g__Sulfitobacter;s__	f__Rhodobacteraceae	3500603	476	9813	44658	0.8932	0.5926	TARA_175	79.2026	66.4827	EPI	Arctic Ocean	ERZ4479730
TARA_SAMEA4397363_METAG_LCAJOBFM	89.85	2.3	90.5	1.73	84.62	89.21	2.88	18	0	0	1	d__Bacteria;p__Proteobacteria;c__Alphaproteobacteria;o__Rhodobacterales;f__Rhodobacteraceae;g__Jannaschia;s__Jannaschia helgolandensis	f__Rhodobacteraceae	3088483	433	9799	28528	0.9053	0.6243	TARA_175	79.2026	66.4827	EPI	Arctic Ocean	ERZ4463056
TARA_SAMEA4397363_METAG_MIGAGBNJ	99.15	0.48	99.01	0.96	0	99.28	0	19	0	0	0	d__Bacteria;p__Proteobacteria;c__Alphaproteobacteria;o__Rhodobacterales;f__Rhodobacteraceae;g__Ascidiaceihabitans;s__	f__Rhodobacteraceae	4215862	25	239384	838992	0.9105	0.6217	TARA_175	79.2026	66.4827	EPI	Arctic Ocean	ERZ4444336
TARA_SAMEA4397363_METAG_PEEMKBIH	76.48	2.33	83.19	1.06	100	69.78	3.6	16	0	0	0	d__Bacteria;p__Proteobacteria;c__Alphaproteobacteria;o__Rhodobacterales;f__Rhodobacteraceae;g__Sulfitobacter;s__Sulfitobacter sp011050655	f__Rhodobacteraceae	3108880	492	8139	52225	0.8971	0.5478	TARA_175	79.2026	66.4827	EPI	Arctic Ocean	ERZ4479671
TARA_SAMEA4397390_METAG_FIPOGLEB	27.58	0	55.17	0	0	0	0	11	0	0	0	d__Bacteria;p__Proteobacteria;c__Alphaproteobacteria;o__Rhodobacterales;f__Rhodobacteraceae;g__Planktomarina;s__Planktomarina sp905182195	k__Bacteria	1564014	272	7059	28963	0.8854	0.4867	TARA_175	79.3349	66.2954	EPI	Arctic Ocean	ERZ4519365
TARA_SAMEA4397390_METAG_GKCAOKHF	74.65	1.56	65.84	0.96	100	83.45	2.16	12	0	0	0	d__Bacteria;p__Proteobacteria;c__Alphaproteobacteria;o__Rhodobacterales;f__Rhodobacteraceae;g__GCA-002712045;s__GCA-002712045 sp905182165	f__Rhodobacteraceae	1456611	277	6061	27066	0.9235	0.3715	TARA_175	79.3349	66.2954	EPI	Arctic Ocean	ERZ4499042
TARA_SAMEA4397390_METAG_KGDCDIPN	63.1	0	69.38	0	0	56.83	0	3	0	0	0	d__Bacteria;p__Proteobacteria;c__Alphaproteobacteria;o__Rhodobacterales;f__Rhodobacteraceae;g__Planktomarina;s__Planktomarina sp905182455	f__Rhodobacteraceae	1527817	226	8646	38868	0.9065	0.5259	TARA_175	79.3349	66.2954	EPI	Arctic Ocean	ERZ4493412
TARA_SAMEA4397390_METAG_KONFPMPI	75.18	0.38	89.94	0.77	25	60.43	0	13	0	0	0	d__Bacteria;p__Proteobacteria;c__Alphaproteobacteria;o__Rhodobacterales;f__Rhodobacteraceae;g__Planktomarina;s__Planktomarina sp905182535	f__Rhodobacteraceae	2320540	139	28513	83844	0.889	0.4789	TARA_175	79.3349	66.2954	EPI	Arctic Ocean	ERZ4517973
TARA_SAMEA4397390_METAG_LIIMPECH	93.51	0.02	92.06	0.03	0	94.96	0	18	0	0	0	d__Bacteria;p__Proteobacteria;c__Alphaproteobacteria;o__Rhodobacterales;f__Rhodobacteraceae;g__Planktomarina;s__Planktomarina sp017856985	f__Rhodobacteraceae	2146482	76	62343	122288	0.9072	0.4368	TARA_175	79.3349	66.2954	EPI	Arctic Ocean	ERZ4493428
TARA_SAMEA4397390_METAG_OANBIOOI	89.72	1.84	90.94	1.52	37.5	88.49	2.16	16	0	0	0	d__Bacteria;p__Proteobacteria;c__Alphaproteobacteria;o__Rhodobacterales;f__Rhodobacteraceae;g__Amylibacter;s__Amylibacter sp905181935	f__Rhodobacteraceae	2179591	146	27166	119627	0.9057	0.3842	TARA_175	79.3349	66.2954	EPI	Arctic Ocean	ERZ4490478
TARA_SAMEA4397390_METAG_OJJDELFC	77.02	0.89	75.61	1.06	25	78.42	0.72	9	0	0	0	d__Bacteria;p__Proteobacteria;c__Alphaproteobacteria;o__Rhodobacterales;f__Rhodobacteraceae;g__Planktomarina;s__Planktomarina sp905182325	f__Rhodobacteraceae	1759897	148	18061	53851	0.9033	0.4399	TARA_175	79.3349	66.2954	EPI	Arctic Ocean	ERZ4498862
TARA_SAMEA4397390_METAG_OMFOFKNH	50.81	1.06	43.35	0.67	16.67	58.27	1.44	8	0	0	0	d__Bacteria;p__Proteobacteria;c__Alphaproteobacteria;o__Rhodobacterales;f__Rhodobacteraceae;g__GCA-2697345;s__GCA-2697345 sp905181985	f__Rhodobacteraceae	1089407	320	3388	18096	0.9236	0.3846	TARA_175	79.3349	66.2954	EPI	Arctic Ocean	ERZ4493378
TARA_SAMEA4397409_METAG_AGCFLEIN	28.34	0	56.69	0	0	0	0	6	0	0	0	d__Bacteria;p__Proteobacteria;c__Alphaproteobacteria;o__Rhodobacterales;f__Rhodobacteraceae;g__Sulfitobacter;s__	k__Bacteria	1802059	880	2198	8857	0.8725	0.596	TARA_175	79.3349	66.2954	EPI	Arctic Ocean	ERZ4506088
TARA_SAMEA4397409_METAG_CMIPNLCO	97.45	7.48	95.62	7.78	0	99.28	7.19	18	0	0	1	d__Bacteria;p__Proteobacteria;c__Alphaproteobacteria;o__Rhodobacterales;f__Rhodobacteraceae;g__Amylibacter;s__	f__Rhodobacteraceae	3022077	567	14079	54459	0.9092	0.4733	TARA_175	79.3349	66.2954	EPI	Arctic Ocean	ERZ4499589
TARA_SAMEA4397409_METAG_DELGHGLK	52.82	6.22	62.47	7.4	86.67	43.17	5.04	12	0	0	0	d__Bacteria;p__Proteobacteria;c__Alphaproteobacteria;o__Rhodobacterales;f__Rhodobacteraceae;g__Yoonia;s__	f__Rhodobacteraceae	2170664	673	3927	23590	0.9102	0.5716	TARA_175	79.3349	66.2954	EPI	Arctic Ocean	ERZ4499639
TARA_SAMEA4397409_METAG_ECAMDNML	89.28	1.28	96.56	0.4	33.33	82.01	2.16	17	0	0	0	d__Bacteria;p__Proteobacteria;c__Alphaproteobacteria;o__Rhodobacterales;f__Rhodobacteraceae;g__Sulfitobacter;s__	f__Rhodobacteraceae	3807351	171	33719	143733	0.9106	0.5932	TARA_175	79.3349	66.2954	EPI	Arctic Ocean	ERZ4520706
TARA_SAMEA4397409_METAG_FFDBOOGG	86.04	1.97	80.72	1.06	44.44	91.37	2.88	17	0	0	1	d__Bacteria;p__Proteobacteria;c__Alphaproteobacteria;o__Rhodobacterales;f__Rhodobacteraceae;g__Jannaschia;s__Jannaschia helgolandensis	f__Rhodobacteraceae	2742292	541	5888	22246	0.8989	0.6223	TARA_175	79.3349	66.2954	EPI	Arctic Ocean	ERZ4467550
TARA_SAMEA4397409_METAG_FMHAPBDF	94.72	1.79	96.63	2.14	75	92.81	1.44	19	0	0	0	d__Bacteria;p__Proteobacteria;c__Alphaproteobacteria;o__Rhodobacterales;f__Rhodobacteraceae;g__Sulfitobacter;s__	f__Rhodobacteraceae	4109994	270	23876	88448	0.9046	0.5671	TARA_175	79.3349	66.2954	EPI	Arctic Ocean	ERZ4499564
TARA_SAMEA4397409_METAG_HDOPNNJF	70.42	2.86	79.68	1.4	57.14	61.15	4.32	15	0	0	0	d__Bacteria;p__Proteobacteria;c__Alphaproteobacteria;o__Rhodobacterales;f__Rhodobacteraceae;g__Sulfitobacter;s__Sulfitobacter sp011050655	f__Rhodobacteraceae	2988331	512	7050	37834	0.9017	0.5477	TARA_175	79.3349	66.2954	EPI	Arctic Ocean	ERZ4506059
TARA_SAMEA4397409_METAG_ICDGGMIP	77.32	1.3	74.05	1.17	33.33	80.58	1.44	12	0	0	0	d__Bacteria;p__Proteobacteria;c__Alphaproteobacteria;o__Rhodobacterales;f__Rhodobacteraceae;g__Pararhodobacter;s__Pararhodobacter sp905479725	f__Rhodobacteraceae	2630840	556	5372	22600	0.8985	0.6502	TARA_175	79.3349	66.2954	EPI	Arctic Ocean	ERZ4470065
TARA_SAMEA4397409_METAG_OCPJGIIO	60.49	1.31	56.95	0.45	0	64.03	2.16	7	0	0	0	d__Bacteria;p__Proteobacteria;c__Alphaproteobacteria;o__Rhodobacterales;f__Rhodobacteraceae;g__Pseudorhodobacter;s__	f__Rhodobacteraceae	2280327	652	3645	21411	0.8722	0.612	TARA_175	79.3349	66.2954	EPI	Arctic Ocean	ERZ4493953
TARA_SAMEA4397426_METAG_AIPELCJN	95.24	0.98	95.53	0.51	0	94.96	1.44	19	0	0	0	d__Bacteria;p__Proteobacteria;c__Alphaproteobacteria;o__Rhodobacterales;f__Rhodobacteraceae;g__Amylibacter;s__Amylibacter sp905181935	f__Rhodobacteraceae	2268079	48	88118	286194	0.8986	0.3867	TARA_178	77.1604	73.2057	EPI	Arctic Ocean	ERZ4432404
TARA_SAMEA4397426_METAG_AOFPBGIH	73.7	0.44	81.21	0.87	80	66.19	0	14	0	0	0	d__Bacteria;p__Proteobacteria;c__Alphaproteobacteria;o__Rhodobacterales;f__Rhodobacteraceae;g__Planktomarina;s__Planktomarina sp905182195	f__Rhodobacteraceae	1916406	237	12078	47685	0.9033	0.4858	TARA_178	77.1604	73.2057	EPI	Arctic Ocean	ERZ4436198
TARA_SAMEA4397426_METAG_BDFEHJMA	91.64	0.48	92.63	0.25	50	90.65	0.72	15	0	0	0	d__Bacteria;p__Proteobacteria;c__Alphaproteobacteria;o__Rhodobacterales;f__Rhodobacteraceae;g__Yoonia;s__Yoonia sp905182645	f__Rhodobacteraceae	2587087	163	27006	78765	0.9027	0.544	TARA_178	77.1604	73.2057	EPI	Arctic Ocean	ERZ4434070
TARA_SAMEA4397426_METAG_DDEDKPON	93.42	0.41	94.02	0.1	0	92.81	0.72	14	0	0	0	d__Bacteria;p__Proteobacteria;c__Alphaproteobacteria;o__Rhodobacterales;f__Rhodobacteraceae;g__Planktomarina;s__Planktomarina sp905182535	f__Rhodobacteraceae	2473689	136	37356	138966	0.8883	0.4777	TARA_178	77.1604	73.2057	EPI	Arctic Ocean	ERZ4484728
TARA_SAMEA4397426_METAG_DJIEGDCK	95.9	0	95.4	0	0	96.4	0	17	0	0	0	d__Bacteria;p__Proteobacteria;c__Alphaproteobacteria;o__Rhodobacterales;f__Rhodobacteraceae;g__Ascidiaceihabitans;s__Ascidiaceihabitans sp905182105	f__Rhodobacteraceae	2629452	105	50542	176042	0.8846	0.5068	TARA_178	77.1604	73.2057	EPI	Arctic Ocean	ERZ4473586
TARA_SAMEA4397426_METAG_EDBKJOIN	79.25	1.38	73.61	1.31	57.14	84.89	1.44	4	0	0	0	d__Bacteria;p__Proteobacteria;c__Alphaproteobacteria;o__Rhodobacterales;f__Rhodobacteraceae;g__CPC320;s__CPC320 sp002336405	f__Rhodobacteraceae	2672557	612	4729	24707	0.8786	0.5274	TARA_178	77.1604	73.2057	EPI	Arctic Ocean	ERZ4489440
TARA_SAMEA4397426_METAG_JEBIGGCL	84.08	0.48	79.67	0.96	75	88.49	0	8	0	0	0	d__Bacteria;p__Proteobacteria;c__Alphaproteobacteria;o__Rhodobacterales;f__Rhodobacteraceae;g__Planktomarina;s__Planktomarina sp017856985	f__Rhodobacteraceae	1867544	239	11839	74693	0.9141	0.4369	TARA_178	77.1604	73.2057	EPI	Arctic Ocean	ERZ4435836
TARA_SAMEA4397426_METAG_KFIJMOKM	58.68	0.7	60.53	0.69	57.14	56.83	0.72	3	0	0	0	d__Bacteria;p__Proteobacteria;c__Alphaproteobacteria;o__Rhodobacterales;f__Rhodobacteraceae;g__Planktomarina;s__Planktomarina sp905182455	f__Rhodobacteraceae	1436419	291	5519	36112	0.9156	0.5262	TARA_178	77.1604	73.2057	EPI	Arctic Ocean	ERZ4436430
TARA_SAMEA4397426_METAG_NOKGLLBA	80.91	1	94.91	1.28	33.33	66.91	0.72	11	0	0	0	d__Bacteria;p__Proteobacteria;c__Alphaproteobacteria;o__Rhodobacterales;f__Rhodobacteraceae;g__Ascidiaceihabitans;s__	f__Rhodobacteraceae	3012555	195	22944	85984	0.901	0.5168	TARA_178	77.1604	73.2057	EPI	Arctic Ocean	ERZ4489718
TARA_SAMEA4397426_METAG_PCBOMFDG	81.53	1.38	89.68	0.61	100	73.38	2.16	15	0	0	0	d__Bacteria;p__Proteobacteria;c__Alphaproteobacteria;o__Rhodobacterales;f__Rhodobacteraceae;g__Amylibacter;s__Amylibacter sp905182285	f__Rhodobacteraceae	1937097	127	30419	99251	0.9275	0.3595	TARA_178	77.1604	73.2057	EPI	Arctic Ocean	ERZ4432207
TARA_SAMEA4397445_METAG_BFHHOMDB	70.82	0	76.9	0	0	64.75	0	16	0	0	0	d__Bacteria;p__Proteobacteria;c__Alphaproteobacteria;o__Rhodobacterales;f__Rhodobacteraceae;g__Sulfitobacter;s__Sulfitobacter litoralis	k__Bacteria	2866069	172	29614	88207	0.899	0.5909	TARA_178	77.1604	73.2057	EPI	Arctic Ocean	ERZ4461899
TARA_SAMEA4397445_METAG_BLPLEFBJ	79.58	5.35	83.61	2.79	85.71	75.54	7.91	17	0	0	0	d__Bacteria;p__Proteobacteria;c__Alphaproteobacteria;o__Rhodobacterales;f__Rhodobacteraceae;g__Sulfitobacter;s__Sulfitobacter sp011050655	f__Rhodobacteraceae	3267960	541	7394	41408	0.8819	0.5467	TARA_178	77.1604	73.2057	EPI	Arctic Ocean	ERZ4514284
TARA_SAMEA4397445_METAG_CHDHEFAE	98.09	0.38	98.34	0.75	0	97.84	0	19	0	0	0	d__Bacteria;p__Proteobacteria;c__Alphaproteobacteria;o__Rhodobacterales;f__Rhodobacteraceae;g__Pseudooceanicola;s__Pseudooceanicola sp002709085	f__Rhodobacteraceae	3293958	56	153423	303128	0.8906	0.6223	TARA_178	77.1604	73.2057	EPI	Arctic Ocean	ERZ4500914
TARA_SAMEA4397445_METAG_DGDOHHDN	97.02	1.12	96.2	0.8	66.67	97.84	1.44	16	0	0	2	d__Bacteria;p__Proteobacteria;c__Alphaproteobacteria;o__Rhodobacterales;f__Rhodobacteraceae;g__;s__	c__Alphaproteobacteria	2942619	202	22834	70226	0.9288	0.61	TARA_178	77.1604	73.2057	EPI	Arctic Ocean	ERZ4517826
TARA_SAMEA4397445_METAG_EKMGMHMJ	99.28	1.31	99.29	0.45	0	99.28	2.16	19	0	0	1	d__Bacteria;p__Proteobacteria;c__Alphaproteobacteria;o__Rhodobacterales;f__Rhodobacteraceae;g__Pararhodobacter;s__Pararhodobacter sp905479725	f__Rhodobacteraceae	3347964	42	122778	264703	0.9059	0.6519	TARA_178	77.1604	73.2057	EPI	Arctic Ocean	ERZ4498553
TARA_SAMEA4397445_METAG_GAJLJFJJ	68.68	0.45	81.97	0.18	50	55.4	0.72	13	0	0	0	d__Bacteria;p__Proteobacteria;c__Alphaproteobacteria;o__Rhodobacterales;f__Rhodobacteraceae;g__Sulfitobacter;s__Sulfitobacter sp002731875	f__Rhodobacteraceae	2939982	257	16153	81242	0.9096	0.569	TARA_178	77.1604	73.2057	EPI	Arctic Ocean	ERZ4505022
TARA_SAMEA4397445_METAG_GHHKGMCP	96.94	0.4	96.05	0.81	100	97.84	0	16	0	0	1	d__Bacteria;p__Proteobacteria;c__Alphaproteobacteria;o__Rhodobacterales;f__Rhodobacteraceae;g__Jannaschia;s__Jannaschia helgolandensis	f__Rhodobacteraceae	3317850	201	22687	91637	0.9016	0.6247	TARA_178	77.1604	73.2057	EPI	Arctic Ocean	ERZ4498430
TARA_SAMEA4397445_METAG_HLBFEFCE	76.88	0.94	79.66	1.17	40	74.1	0.72	10	0	0	0	d__Bacteria;p__Proteobacteria;c__Alphaproteobacteria;o__Rhodobacterales;f__Rhodobacteraceae;g__Sulfitobacter;s__	f__Rhodobacteraceae	2982898	608	5504	20952	0.9055	0.6018	TARA_178	77.1604	73.2057	EPI	Arctic Ocean	ERZ4520632
TARA_SAMEA4397445_METAG_ICPPIAOP	98.54	0.15	97.81	0.3	0	99.28	0	16	0	0	0	d__Bacteria;p__Proteobacteria;c__Alphaproteobacteria;o__Rhodobacterales;f__Rhodobacteraceae;g__Amylibacter;s__	f__Rhodobacteraceae	2566869	71	62370	171321	0.9219	0.5016	TARA_178	77.1604	73.2057	EPI	Arctic Ocean	ERZ4505042
TARA_SAMEA4397445_METAG_MCOALPNL	29.46	0.86	58.93	1.72	0	0	0	16	0	0	0	d__Bacteria;p__Proteobacteria;c__Alphaproteobacteria;o__Rhodobacterales;f__Rhodobacteraceae;g__Yoonia;s__	k__Bacteria	1966085	468	4579	22934	0.9227	0.584	TARA_178	77.1604	73.2057	EPI	Arctic Ocean	ERZ4498398
TARA_SAMEA4397445_METAG_NGLEOAMJ	92.72	0.16	97.66	0.32	0	87.77	0	19	0	0	0	d__Bacteria;p__Proteobacteria;c__Alphaproteobacteria;o__Rhodobacterales;f__Rhodobacteraceae;g__Ascidiaceihabitans;s__	f__Rhodobacteraceae	4110109	38	173340	823476	0.9111	0.6223	TARA_178	77.1604	73.2057	EPI	Arctic Ocean	ERZ4500902
TARA_SAMEA4397445_METAG_NNOOFDKD	75.09	0.41	76.08	0.1	0	74.1	0.72	14	0	0	0	d__Bacteria;p__Proteobacteria;c__Alphaproteobacteria;o__Rhodobacterales;f__Rhodobacteraceae;g__Roseovarius;s__Roseovarius mucosus	f__Rhodobacteraceae	3053791	508	7567	25038	0.8969	0.618	TARA_178	77.1604	73.2057	EPI	Arctic Ocean	ERZ4501003
TARA_SAMEA4397445_METAG_NOEMMHCB	97.87	0.4	98.62	0.08	100	97.12	0.72	17	0	0	0	d__Bacteria;p__Proteobacteria;c__Alphaproteobacteria;o__Rhodobacterales;f__Rhodobacteraceae;g__Sulfitobacter;s__	f__Rhodobacteraceae	3863255	89	98112	322080	0.8978	0.5901	TARA_178	77.1604	73.2057	EPI	Arctic Ocean	ERZ4509816
TARA_SAMEA4397445_METAG_PJJJIEEK	98.42	1.52	97.55	0.88	0	99.28	2.16	17	0	0	0	d__Bacteria;p__Proteobacteria;c__Alphaproteobacteria;o__Rhodobacterales;f__Rhodobacteraceae;g__Pseudorhodobacter;s__	f__Rhodobacteraceae	3751699	127	54053	171843	0.894	0.6182	TARA_178	77.1604	73.2057	EPI	Arctic Ocean	ERZ4500960
TARA_SAMEA4397472_METAG_KPDDLJNG	83.65	1.52	89.6	2.33	81.82	77.7	0.72	12	0	0	0	d__Bacteria;p__Proteobacteria;c__Alphaproteobacteria;o__Rhodobacterales;f__Rhodobacteraceae;g__SW4;s__	f__Rhodobacteraceae	2686700	441	7600	36647	0.916	0.5739	TARA_180	74.8023	76.1478	EPI	Arctic Ocean	ERZ4515128
TARA_SAMEA4397472_METAG_LCKKDFDK	90.99	0.77	92.05	0.1	0	89.93	1.44	18	0	0	0	d__Bacteria;p__Proteobacteria;c__Alphaproteobacteria;o__Rhodobacterales;f__Rhodobacteraceae;g__Yoonia;s__Yoonia sp905182645	f__Rhodobacteraceae	2582852	138	30498	149581	0.8965	0.545	TARA_180	74.8023	76.1478	EPI	Arctic Ocean	ERZ4508487
TARA_SAMEA4397472_METAG_LMGDGBPA	79.29	0	93.83	0	0	64.75	0	18	0	0	0	d__Bacteria;p__Proteobacteria;c__Alphaproteobacteria;o__Rhodobacterales;f__Rhodobacteraceae;g__Planktomarina;s__Planktomarina sp905182455	f__Rhodobacteraceae	2385444	59	73480	131994	0.9025	0.5207	TARA_180	74.8023	76.1478	EPI	Arctic Ocean	ERZ4495163
TARA_SAMEA4397472_METAG_PLMEHPPN	96.63	0.4	94.7	0.08	100	98.56	0.72	16	0	0	0	d__Bacteria;p__Proteobacteria;c__Alphaproteobacteria;o__Rhodobacterales;f__Rhodobacteraceae;g__UBA10365;s__UBA10365 sp003536295	f__Rhodobacteraceae	2135411	93	44735	138682	0.897	0.5135	TARA_180	74.8023	76.1478	EPI	Arctic Ocean	ERZ4516135
TARA_SAMEA4397489_METAG_BLDFMNIF	58.78	0.96	60.72	0.48	0	56.83	1.44	11	0	0	0	d__Bacteria;p__Proteobacteria;c__Alphaproteobacteria;o__Rhodobacterales;f__Rhodobacteraceae;g__Sulfitobacter;s__Sulfitobacter sp011050655	f__Rhodobacteraceae	2195933	596	3859	18279	0.8993	0.5459	TARA_180	74.8023	76.1478	EPI	Arctic Ocean	ERZ4505803
TARA_SAMEA4397489_METAG_EMMCHIIM	99.34	0.38	99.41	0.75	20	99.28	0	19	0	0	0	d__Bacteria;p__Proteobacteria;c__Alphaproteobacteria;o__Rhodobacterales;f__Rhodobacteraceae;g__Ascidiaceihabitans;s__	f__Rhodobacteraceae	4197442	17	571673	838920	0.9109	0.6219	TARA_180	74.8023	76.1478	EPI	Arctic Ocean	ERZ4505788
TARA_SAMEA4397489_METAG_MDCPFLFP	86.48	1.12	80.16	0.08	0	92.81	2.16	8	0	0	0	d__Bacteria;p__Proteobacteria;c__Alphaproteobacteria;o__Rhodobacterales;f__Rhodobacteraceae;g__Celeribacter;s__Celeribacter baekdonensis	f__Rhodobacteraceae	2778317	232	16634	70791	0.8909	0.5798	TARA_180	74.8023	76.1478	EPI	Arctic Ocean	ERZ4511214
TARA_SAMEA4397489_METAG_PJPKEKDA	89.32	0.38	95.18	0.76	0	83.45	0	19	0	0	0	d__Bacteria;p__Proteobacteria;c__Alphaproteobacteria;o__Rhodobacterales;f__Rhodobacteraceae;g__Pseudooceanicola;s__Pseudooceanicola sediminis	f__Rhodobacteraceae	4302309	28	504059	817066	0.8835	0.6376	TARA_180	74.8023	76.1478	EPI	Arctic Ocean	ERZ4501738
TARA_SAMEA4397516_METAG_CJNFLEHD	90.22	1.02	86.19	0.6	25	94.24	1.44	16	0	0	0	d__Bacteria;p__Proteobacteria;c__Alphaproteobacteria;o__Rhodobacterales;f__Rhodobacteraceae;g__GCA-002712045;s__GCA-002712045 sp905182165	f__Rhodobacteraceae	2098969	154	28734	99741	0.9238	0.3714	TARA_180	74.8283	76.2096	EPI	Arctic Ocean	ERZ4493425
TARA_SAMEA4397516_METAG_FGBONFPL	88.9	0.36	91.47	0	0	86.33	0.72	14	0	0	0	d__Bacteria;p__Proteobacteria;c__Alphaproteobacteria;o__Rhodobacterales;f__Rhodobacteraceae;g__Planktomarina;s__Planktomarina sp905182455	f__Rhodobacteraceae	2277161	113	41740	86205	0.8992	0.5221	TARA_180	74.8283	76.2096	EPI	Arctic Ocean	ERZ4461219
TARA_SAMEA4397516_METAG_FMMDGJLF	90.08	0.53	87.35	0.34	0	92.81	0.72	13	0	0	0	d__Bacteria;p__Proteobacteria;c__Alphaproteobacteria;o__Rhodobacterales;f__Rhodobacteraceae;g__Planktomarina;s__Planktomarina sp017856985	f__Rhodobacteraceae	2040003	181	19566	85678	0.9105	0.4368	TARA_180	74.8283	76.2096	EPI	Arctic Ocean	ERZ4493397
TARA_SAMEA4397516_METAG_KGKBNFMJ	74.26	2.31	86.64	2.45	41.67	61.87	2.16	15	0	0	0	d__Bacteria;p__Proteobacteria;c__Alphaproteobacteria;o__Rhodobacterales;f__Rhodobacteraceae;g__Ascidiaceihabitans;s__	f__Rhodobacteraceae	2774262	500	6500	36068	0.9019	0.5204	TARA_180	74.8283	76.2096	EPI	Arctic Ocean	ERZ4521968
TARA_SAMEA4397516_METAG_LNDPMEGG	96.9	0.72	94.51	0	0	99.28	1.44	18	0	0	0	d__Bacteria;p__Proteobacteria;c__Alphaproteobacteria;o__Rhodobacterales;f__Rhodobacteraceae;g__Amylibacter;s__Amylibacter sp905182285	f__Rhodobacteraceae	2109598	69	64254	193995	0.9243	0.3611	TARA_180	74.8283	76.2096	EPI	Arctic Ocean	ERZ4510587
TARA_SAMEA4397516_METAG_NBMHCLPA	97.35	0.98	96.14	0.51	0	98.56	1.44	18	0	0	0	d__Bacteria;p__Proteobacteria;c__Alphaproteobacteria;o__Rhodobacterales;f__Rhodobacteraceae;g__Amylibacter;s__Amylibacter sp905181935	f__Rhodobacteraceae	2335219	46	109645	241688	0.902	0.3864	TARA_180	74.8283	76.2096	EPI	Arctic Ocean	ERZ4520561
TARA_SAMEA4397516_METAG_NDKGCCDJ	91.12	0.77	94.47	0.1	0	87.77	1.44	15	0	0	0	d__Bacteria;p__Proteobacteria;c__Alphaproteobacteria;o__Rhodobacterales;f__Rhodobacteraceae;g__Yoonia;s__Yoonia sp905182645	f__Rhodobacteraceae	2706797	116	39898	107600	0.9034	0.5441	TARA_180	74.8283	76.2096	EPI	Arctic Ocean	ERZ4432291
TARA_SAMEA4397516_METAG_OFLOKOLE	88.88	1.27	84.24	1.1	14.29	93.53	1.44	15	0	1	0	d__Bacteria;p__Proteobacteria;c__Alphaproteobacteria;o__Rhodobacterales;f__Rhodobacteraceae;g__GCA-2697345;s__GCA-2697345 sp905181985	f__Rhodobacteraceae	2193839	198	26182	90795	0.9145	0.3842	TARA_180	74.8283	76.2096	EPI	Arctic Ocean	ERZ4498998
TARA_SAMEA4397516_METAG_PBFHPPGJ	49.72	0.85	46.93	0.98	50	52.52	0.72	4	0	0	0	d__Bacteria;p__Proteobacteria;c__Alphaproteobacteria;o__Rhodobacterales;f__Rhodobacteraceae;g__CPC320;s__CPC320 sp002336405	f__Rhodobacteraceae	1650834	494	3436	12449	0.8897	0.5301	TARA_180	74.8283	76.2096	EPI	Arctic Ocean	ERZ4461510
TARA_SAMEA4397536_METAG_HCFPJKEN	95.48	1.82	94.57	0.76	33.33	96.4	2.88	15	0	0	0	d__Bacteria;p__Proteobacteria;c__Alphaproteobacteria;o__Rhodobacterales;f__Rhodobacteraceae;g__Pararhodobacter;s__Pararhodobacter sp905479725	f__Rhodobacteraceae	3142378	255	17473	60552	0.9045	0.6518	TARA_180	74.8283	76.2096	EPI	Arctic Ocean	ERZ4493124
TARA_SAMEA4397536_METAG_IBGBAAJA	92	0.6	98.4	0.48	0	85.61	0.72	19	0	0	0	d__Bacteria;p__Proteobacteria;c__Alphaproteobacteria;o__Rhodobacterales;f__Rhodobacteraceae;g__Sulfitobacter;s__Sulfitobacter sp013139555	f__Rhodobacteraceae	4082615	23	442448	711610	0.9104	0.5704	TARA_180	74.8283	76.2096	EPI	Arctic Ocean	ERZ4483928
TARA_SAMEA4397536_METAG_KCPGCKGA	37.83	0.75	75.65	1.5	75	0	0	15	0	0	0	d__Bacteria;p__Proteobacteria;c__Alphaproteobacteria;o__Rhodobacterales;f__Rhodobacteraceae;g__Ascidiaceihabitans;s__Ascidiaceihabitans sp000620505	f__Rhodobacteraceae	3590357	523	8493	51992	0.9135	0.6211	TARA_180	74.8283	76.2096	EPI	Arctic Ocean	ERZ4468148
TARA_SAMEA4397536_METAG_KJFAHLCD	79.76	0.56	94.78	1.12	80	64.75	0	18	0	0	0	d__Bacteria;p__Proteobacteria;c__Alphaproteobacteria;o__Rhodobacterales;f__Rhodobacteraceae;g__Ascidiaceihabitans;s__	f__Rhodobacteraceae	4055737	80	92708	279856	0.9104	0.6224	TARA_180	74.8283	76.2096	EPI	Arctic Ocean	ERZ4438032
TARA_SAMEA4397536_METAG_MBMFBPNN	98.32	0.64	97.35	0.57	25	99.28	0.72	17	0	0	0	d__Bacteria;p__Proteobacteria;c__Alphaproteobacteria;o__Rhodobacterales;f__Rhodobacteraceae;g__KMM-3653;s__	f__Rhodobacteraceae	4054488	172	45665	281051	0.8797	0.5794	TARA_180	74.8283	76.2096	EPI	Arctic Ocean	ERZ4483988
TARA_SAMEA4397536_METAG_OBACDIFJ	91.58	2.97	97.56	3.78	57.69	85.61	2.16	19	0	0	0	d__Bacteria;p__Proteobacteria;c__Alphaproteobacteria;o__Rhodobacterales;f__Rhodobacteraceae;g__Pseudooceanicola;s__Pseudooceanicola sediminis	f__Rhodobacteraceae	4377707	19	504059	718210	0.8843	0.6382	TARA_180	74.8283	76.2096	EPI	Arctic Ocean	ERZ4437881
TARA_SAMEA4397569_METAG_BHFKLDDG	96.42	0.87	93.56	0.3	100	99.28	1.44	18	0	0	0	d__Bacteria;p__Proteobacteria;c__Alphaproteobacteria;o__Rhodobacterales;f__Rhodobacteraceae;g__Amylibacter;s__Amylibacter sp905182285	f__Rhodobacteraceae	2002433	71	54292	169968	0.9249	0.3605	TARA_188	78.2518	91.8557	EPI	Arctic Ocean	ERZ4458698
TARA_SAMEA4397569_METAG_DEHHKCCF	60.5	1.76	56.24	1.37	100	64.75	2.16	8	0	0	0	d__Bacteria;p__Proteobacteria;c__Alphaproteobacteria;o__Rhodobacterales;f__Rhodobacteraceae;g__GCA-002712045;s__GCA-002712045 sp905182165	f__Rhodobacteraceae	1291948	289	4929	23460	0.9236	0.372	TARA_188	78.2518	91.8557	EPI	Arctic Ocean	ERZ4458651
TARA_SAMEA4397569_METAG_DJNJDGHF	79.32	0.2	92.44	0.41	50	66.19	0	13	0	0	0	d__Bacteria;p__Proteobacteria;c__Alphaproteobacteria;o__Rhodobacterales;f__Rhodobacteraceae;g__Planktomarina;s__Planktomarina sp905182535	f__Rhodobacteraceae	2378276	117	33500	111645	0.8909	0.4781	TARA_188	78.2518	91.8557	EPI	Arctic Ocean	ERZ4442177
TARA_SAMEA4397569_METAG_FLCEJGBL	97.18	0.98	95.79	0.51	0	98.56	1.44	18	0	0	0	d__Bacteria;p__Proteobacteria;c__Alphaproteobacteria;o__Rhodobacterales;f__Rhodobacteraceae;g__Amylibacter;s__Amylibacter sp905181935	f__Rhodobacteraceae	2326821	52	84934	189641	0.9012	0.3877	TARA_188	78.2518	91.8557	EPI	Arctic Ocean	ERZ4482975
TARA_SAMEA4397569_METAG_GIFCOLFB	32.33	0	64.66	0	0	0	0	9	0	0	0	d__Bacteria;p__Proteobacteria;c__Alphaproteobacteria;o__Rhodobacterales;f__Rhodobacteraceae;g__Planktomarina;s__Planktomarina sp905182455	k__Bacteria	1665801	197	12419	60056	0.8971	0.527	TARA_188	78.2518	91.8557	EPI	Arctic Ocean	ERZ4435889
TARA_SAMEA4397569_METAG_GNPBFPKL	91.06	0.8	94.35	0.15	100	87.77	1.44	16	0	0	0	d__Bacteria;p__Proteobacteria;c__Alphaproteobacteria;o__Rhodobacterales;f__Rhodobacteraceae;g__Ascidiaceihabitans;s__Ascidiaceihabitans sp905182105	f__Rhodobacteraceae	2573729	196	20425	70084	0.8874	0.5067	TARA_188	78.2518	91.8557	EPI	Arctic Ocean	ERZ4484482
TARA_SAMEA4397569_METAG_KIKNJMDN	94.24	0.02	92.09	0.03	0	96.4	0	17	0	0	0	d__Bacteria;p__Proteobacteria;c__Alphaproteobacteria;o__Rhodobacterales;f__Rhodobacteraceae;g__Planktomarina;s__Planktomarina sp017856985	f__Rhodobacteraceae	2161240	76	51926	179805	0.905	0.4368	TARA_188	78.2518	91.8557	EPI	Arctic Ocean	ERZ4458587
TARA_SAMEA4397569_METAG_MBIHDIFA	89.89	1.52	83.38	0.88	40	96.4	2.16	16	0	0	0	d__Bacteria;p__Proteobacteria;c__Alphaproteobacteria;o__Rhodobacterales;f__Rhodobacteraceae;g__GCA-2697345;s__GCA-2697345 sp905181985	f__Rhodobacteraceae	2204359	156	28922	98511	0.9044	0.3843	TARA_188	78.2518	91.8557	EPI	Arctic Ocean	ERZ4441861
TARA_SAMEA4397586_METAG_BHHPEABG	89.74	0.66	93.87	0.6	50	85.61	0.72	16	0	0	1	d__Bacteria;p__Proteobacteria;c__Alphaproteobacteria;o__Rhodobacterales;f__Rhodobacteraceae;g__;s__	c__Alphaproteobacteria	2858134	121	34522	106993	0.9287	0.6111	TARA_188	78.2518	91.8557	EPI	Arctic Ocean	ERZ4512871
TARA_SAMEA4397586_METAG_FEGGIBBE	95.96	0.6	97.67	1.21	85.71	94.24	0	19	0	0	0	d__Bacteria;p__Proteobacteria;c__Alphaproteobacteria;o__Rhodobacterales;f__Rhodobacteraceae;g__Sulfitobacter;s__	f__Rhodobacteraceae	3605029	191	32807	158472	0.9033	0.6022	TARA_188	78.2518	91.8557	EPI	Arctic Ocean	ERZ4512913
TARA_SAMEA4397586_METAG_GDDDCAFJ	85.74	0.24	90.19	0.48	50	81.29	0	19	0	0	0	d__Bacteria;p__Proteobacteria;c__Alphaproteobacteria;o__Rhodobacterales;f__Rhodobacteraceae;g__Sulfitobacter;s__Sulfitobacter litoralis	f__Rhodobacteraceae	2845971	178	26601	86280	0.8945	0.5899	TARA_188	78.2518	91.8557	EPI	Arctic Ocean	ERZ4494620
TARA_SAMEA4397586_METAG_HJFOCAIE	78.38	1.02	92	1.31	75	64.75	0.72	14	0	0	0	d__Bacteria;p__Proteobacteria;c__Alphaproteobacteria;o__Rhodobacterales;f__Rhodobacteraceae;g__Sulfitobacter;s__	f__Rhodobacteraceae	3390221	365	12662	53805	0.9108	0.5752	TARA_188	78.2518	91.8557	EPI	Arctic Ocean	ERZ4494636
TARA_SAMEA4397586_METAG_IGALKGMI	98.36	0.94	97.44	0.45	60	99.28	1.44	18	0	0	1	d__Bacteria;p__Proteobacteria;c__Alphaproteobacteria;o__Rhodobacterales;f__Rhodobacteraceae;g__Jannaschia;s__Jannaschia helgolandensis	f__Rhodobacteraceae	3330530	168	30118	113686	0.9024	0.624	TARA_188	78.2518	91.8557	EPI	Arctic Ocean	ERZ4520850
TARA_SAMEA4397586_METAG_OEMMBNGM	64.18	2.32	75.83	0.32	0	52.52	4.32	5	0	0	1	d__Bacteria;p__Proteobacteria;c__Alphaproteobacteria;o__Rhodobacterales;f__Rhodobacteraceae;g__Sulfitobacter;s__Sulfitobacter sp011050655	f__Rhodobacteraceae	3127015	466	8472	47698	0.8954	0.5454	TARA_188	78.2518	91.8557	EPI	Arctic Ocean	ERZ4514611
TARA_SAMEA4397586_METAG_PFHBEKHI	87.96	0.52	98.23	0.32	0	77.7	0.72	20	0	0	0	d__Bacteria;p__Proteobacteria;c__Alphaproteobacteria;o__Rhodobacterales;f__Rhodobacteraceae;g__Sulfitobacter;s__Sulfitobacter sp002731875	f__Rhodobacteraceae	3492060	53	127555	349860	0.9107	0.5685	TARA_188	78.2518	91.8557	EPI	Arctic Ocean	ERZ4506644
TARA_SAMEA4397611_METAG_BEMFKKJM	91.2	1.78	90.3	0.68	100	92.09	2.88	16	0	0	0	d__Bacteria;p__Proteobacteria;c__Alphaproteobacteria;o__Rhodobacterales;f__Rhodobacteraceae;g__Amylibacter;s__Amylibacter sp905182285	f__Rhodobacteraceae	1846316	167	15988	104992	0.9276	0.36	TARA_188	78.3555	91.6084	EPI	Arctic Ocean	ERZ4476759
TARA_SAMEA4397611_METAG_CMELBKCI	85.14	0.3	77.46	0.61	50	92.81	0	13	0	0	0	d__Bacteria;p__Proteobacteria;c__Alphaproteobacteria;o__Rhodobacterales;f__Rhodobacteraceae;g__GCA-002712045;s__GCA-002712045 sp905182165	f__Rhodobacteraceae	1784779	185	18566	83104	0.9002	0.3705	TARA_188	78.3555	91.6084	EPI	Arctic Ocean	ERZ4491064
TARA_SAMEA4397611_METAG_DAEPNFKN	88.14	1.76	83.46	1.36	57.14	92.81	2.16	16	0	0	0	d__Bacteria;p__Proteobacteria;c__Alphaproteobacteria;o__Rhodobacterales;f__Rhodobacteraceae;g__GCA-2697345;s__GCA-2697345 sp905181985	f__Rhodobacteraceae	2183317	148	29871	132256	0.9044	0.3842	TARA_188	78.3555	91.6084	EPI	Arctic Ocean	ERZ4480583
TARA_SAMEA4397611_METAG_EOJFKCMK	88	0.02	86.8	0.03	0	89.21	0	18	0	0	0	d__Bacteria;p__Proteobacteria;c__Alphaproteobacteria;o__Rhodobacterales;f__Rhodobacteraceae;g__Planktomarina;s__Planktomarina sp017856985	f__Rhodobacteraceae	2104758	89	45847	146395	0.9059	0.4371	TARA_188	78.3555	91.6084	EPI	Arctic Ocean	ERZ4476587
TARA_SAMEA4397611_METAG_GLLDCGJJ	88.68	1.62	93.19	1.08	42.86	84.17	2.16	17	0	0	0	d__Bacteria;p__Proteobacteria;c__Alphaproteobacteria;o__Rhodobacterales;f__Rhodobacteraceae;g__Amylibacter;s__Amylibacter sp905181935	f__Rhodobacteraceae	2166566	135	26600	114827	0.9057	0.3862	TARA_188	78.3555	91.6084	EPI	Arctic Ocean	ERZ4451427
TARA_SAMEA4397611_METAG_JFICBANG	72.09	0.15	77.98	0.3	100	66.19	0	7	0	0	0	d__Bacteria;p__Proteobacteria;c__Alphaproteobacteria;o__Rhodobacterales;f__Rhodobacteraceae;g__Planktomarina;s__Planktomarina sp905182455	f__Rhodobacteraceae	1734656	227	10285	35926	0.9015	0.5263	TARA_188	78.3555	91.6084	EPI	Arctic Ocean	ERZ4480148
TARA_SAMEA4397611_METAG_KEIOPPJM	26.18	0	52.35	0	0	0	0	9	0	0	0	d__Bacteria;p__Proteobacteria;c__Alphaproteobacteria;o__Rhodobacterales;f__Rhodobacteraceae;g__Ascidiaceihabitans;s__Ascidiaceihabitans sp905182105	k__Bacteria	1525458	397	4037	21427	0.9036	0.5081	TARA_188	78.3555	91.6084	EPI	Arctic Ocean	ERZ4491174
TARA_SAMEA4397611_METAG_OIMMFBHC	89.89	0.41	90.57	0.1	0	89.21	0.72	14	0	0	0	d__Bacteria;p__Proteobacteria;c__Alphaproteobacteria;o__Rhodobacterales;f__Rhodobacteraceae;g__Planktomarina;s__Planktomarina sp905182535	f__Rhodobacteraceae	2380774	130	35496	107643	0.8933	0.4794	TARA_188	78.3555	91.6084	EPI	Arctic Ocean	ERZ4429641
TARA_SAMEA4397627_METAG_BNINMBDE	58.87	0.36	68.1	0	0	49.64	0.72	5	0	0	0	d__Bacteria;p__Proteobacteria;c__Alphaproteobacteria;o__Rhodobacterales;f__Rhodobacteraceae;g__Sulfitobacter;s__Sulfitobacter sp002731875	k__Bacteria	2882576	346	12157	60557	0.9154	0.5687	TARA_188	78.3555	91.6084	EPI	Arctic Ocean	ERZ4493804
TARA_SAMEA4397627_METAG_ENOJDCEO	96.57	1.34	97.46	1.25	16.67	95.68	1.44	13	0	0	0	d__Bacteria;p__Proteobacteria;c__Alphaproteobacteria;o__Rhodobacterales;f__Rhodobacteraceae;g__Ascidiaceihabitans;s__	f__Rhodobacteraceae	4109851	162	38097	142641	0.906	0.622	TARA_188	78.3555	91.6084	EPI	Arctic Ocean	ERZ4487254
TARA_SAMEA4397627_METAG_NJBILOFJ	85.58	7.66	88.42	5.24	92.86	82.73	10.07	19	0	0	1	d__Bacteria;p__Proteobacteria;c__Alphaproteobacteria;o__Rhodobacterales;f__Rhodobacteraceae;g__Sulfitobacter;s__Sulfitobacter sp011050655	f__Rhodobacteraceae	3934407	487	10326	87934	0.8797	0.5467	TARA_188	78.3555	91.6084	EPI	Arctic Ocean	ERZ4501900
TARA_SAMEA4397627_METAG_PFAFHOHC	96.1	0.25	95.08	0.5	66.67	97.12	0	17	0	0	0	d__Bacteria;p__Proteobacteria;c__Alphaproteobacteria;o__Rhodobacterales;f__Rhodobacteraceae;g__Roseovarius;s__Roseovarius mucosus	f__Rhodobacteraceae	3452893	91	65021	129728	0.9202	0.6188	TARA_188	78.3555	91.6084	EPI	Arctic Ocean	ERZ4506022
TARA_SAMEA4397649_METAG_ALFICBCN	82.94	0.95	88.18	0.46	100	77.7	1.44	11	0	0	0	d__Bacteria;p__Proteobacteria;c__Alphaproteobacteria;o__Rhodobacterales;f__Rhodobacteraceae;g__Planktomarina;s__Planktomarina sp905182455	f__Rhodobacteraceae	2139246	170	20482	60579	0.907	0.5237	TARA_189	77.9028	117.154	EPI	Arctic Ocean	ERZ4451113
TARA_SAMEA4397649_METAG_CNMCMBFN	85.54	1.08	83.3	0.72	60	87.77	1.44	8	0	0	0	d__Bacteria;p__Proteobacteria;c__Alphaproteobacteria;o__Rhodobacterales;f__Rhodobacteraceae;g__Ascidiaceihabitans;s__Ascidiaceihabitans sp905182105	f__Rhodobacteraceae	2275954	375	7845	32425	0.8992	0.5075	TARA_189	77.9028	117.154	EPI	Arctic Ocean	ERZ4451164
TARA_SAMEA4397649_METAG_EBHOBEIG	97.04	0.98	95.53	0.51	0	98.56	1.44	18	0	0	0	d__Bacteria;p__Proteobacteria;c__Alphaproteobacteria;o__Rhodobacterales;f__Rhodobacteraceae;g__Amylibacter;s__Amylibacter sp905181935	f__Rhodobacteraceae	2300017	46	102661	213302	0.8994	0.386	TARA_189	77.9028	117.154	EPI	Arctic Ocean	ERZ4460554
TARA_SAMEA4397649_METAG_FEHKBCJA	94.66	0.02	92.93	0.03	0	96.4	0	16	0	0	0	d__Bacteria;p__Proteobacteria;c__Alphaproteobacteria;o__Rhodobacterales;f__Rhodobacteraceae;g__Planktomarina;s__Planktomarina sp017856985	f__Rhodobacteraceae	2184387	110	42907	115242	0.909	0.4371	TARA_189	77.9028	117.154	EPI	Arctic Ocean	ERZ4475893
TARA_SAMEA4397649_METAG_LIHCEAEE	72.5	0.23	84.57	0.46	100	60.43	0	8	0	0	0	d__Bacteria;p__Proteobacteria;c__Alphaproteobacteria;o__Rhodobacterales;f__Rhodobacteraceae;g__Planktomarina;s__Planktomarina sp905182535	f__Rhodobacteraceae	2157631	228	13575	55552	0.8991	0.4796	TARA_189	77.9028	117.154	EPI	Arctic Ocean	ERZ4536356
TARA_SAMEA4397649_METAG_NNLKDBAN	97.06	0.72	94.85	0	0	99.28	1.44	16	0	0	0	d__Bacteria;p__Proteobacteria;c__Alphaproteobacteria;o__Rhodobacterales;f__Rhodobacteraceae;g__Amylibacter;s__Amylibacter sp905182285	f__Rhodobacteraceae	2082396	58	66215	193990	0.9259	0.3606	TARA_189	77.9028	117.154	EPI	Arctic Ocean	ERZ4460682
TARA_SAMEA4397666_METAG_GMAOCPEI	78.85	3.66	83.6	2.29	70	74.1	5.04	17	0	0	0	d__Bacteria;p__Proteobacteria;c__Alphaproteobacteria;o__Rhodobacterales;f__Rhodobacteraceae;g__Sulfitobacter;s__Sulfitobacter pontiacus	f__Rhodobacteraceae	2899935	380	10059	63026	0.9079	0.6077	TARA_189	77.9028	117.154	EPI	Arctic Ocean	ERZ4487179
TARA_SAMEA4397666_METAG_HKOGBLGL	64.28	0.7	70.3	0.67	75	58.27	0.72	12	0	0	0	d__Bacteria;p__Proteobacteria;c__Alphaproteobacteria;o__Rhodobacterales;f__Rhodobacteraceae;g__Ascidiaceihabitans;s__	f__Rhodobacteraceae	3294959	632	6144	66424	0.8753	0.6213	TARA_189	77.9028	117.154	EPI	Arctic Ocean	ERZ4519998
TARA_SAMEA4397666_METAG_LFCFEOFA	82.51	3.32	89.48	2.32	78.57	75.54	4.32	13	0	0	1	d__Bacteria;p__Proteobacteria;c__Alphaproteobacteria;o__Rhodobacterales;f__Rhodobacteraceae;g__Sulfitobacter;s__Sulfitobacter sp011050655	f__Rhodobacteraceae	3551935	405	12011	75390	0.9023	0.546	TARA_189	77.9028	117.154	EPI	Arctic Ocean	ERZ4478108
TARA_SAMEA4397666_METAG_NFPECOAA	70.07	0	77.55	0	0	62.59	0	15	0	0	0	d__Bacteria;p__Proteobacteria;c__Alphaproteobacteria;o__Rhodobacterales;f__Rhodobacteraceae;g__Sulfitobacter;s__Sulfitobacter sp002731875	k__Bacteria	2969094	338	12576	62943	0.9015	0.5688	TARA_189	77.9028	117.154	EPI	Arctic Ocean	ERZ4462389
TARA_SAMEA4397705_METAG_CBHMPCAE	93.03	0.34	91.1	0.68	50	94.96	0	17	0	0	0	d__Bacteria;p__Proteobacteria;c__Alphaproteobacteria;o__Rhodobacterales;f__Rhodobacteraceae;g__Planktomarina;s__Planktomarina sp017856985	f__Rhodobacteraceae	2150183	95	48987	147593	0.907	0.4367	TARA_189	77.9668	116.656	EPI	Arctic Ocean	ERZ4474953
TARA_SAMEA4397705_METAG_DCMKOCPI	91.66	0.89	92.67	0.34	50	90.65	1.44	17	0	0	0	d__Bacteria;p__Proteobacteria;c__Alphaproteobacteria;o__Rhodobacterales;f__Rhodobacteraceae;g__Amylibacter;s__Amylibacter sp905182285	f__Rhodobacteraceae	1987720	83	47565	118669	0.9265	0.3603	TARA_189	77.9668	116.656	EPI	Arctic Ocean	ERZ4501444
TARA_SAMEA4397705_METAG_FGJJMANC	75.85	0.22	81.2	0.45	100	70.5	0	8	0	0	0	d__Bacteria;p__Proteobacteria;c__Alphaproteobacteria;o__Rhodobacterales;f__Rhodobacteraceae;g__Planktomarina;s__Planktomarina sp905182455	f__Rhodobacteraceae	1862671	266	9297	36202	0.9119	0.5243	TARA_189	77.9668	116.656	EPI	Arctic Ocean	ERZ4475087
TARA_SAMEA4397705_METAG_JFCINLJN	95.46	0.98	95.23	0.51	0	95.68	1.44	18	0	0	0	d__Bacteria;p__Proteobacteria;c__Alphaproteobacteria;o__Rhodobacterales;f__Rhodobacteraceae;g__Amylibacter;s__Amylibacter sp905181935	f__Rhodobacteraceae	2259155	41	107411	264616	0.9009	0.3863	TARA_189	77.9668	116.656	EPI	Arctic Ocean	ERZ4474771
TARA_SAMEA4397705_METAG_KGKBAKPF	70.9	0.92	78.49	0.41	100	63.31	1.44	10	0	0	0	d__Bacteria;p__Proteobacteria;c__Alphaproteobacteria;o__Rhodobacterales;f__Rhodobacteraceae;g__Planktomarina;s__Planktomarina sp905182535	f__Rhodobacteraceae	2054757	298	8995	59762	0.9009	0.4809	TARA_189	77.9668	116.656	EPI	Arctic Ocean	ERZ4459309
TARA_SAMEA4397722_METAG_EDEDNEJO	38.35	0.8	76.71	1.6	83.33	0	0	13	0	0	1	d__Bacteria;p__Proteobacteria;c__Alphaproteobacteria;o__Rhodobacterales;f__Rhodobacteraceae;g__Sulfitobacter;s__Sulfitobacter sp011050655	f__Rhodobacteraceae	3060485	635	5502	32497	0.899	0.5462	TARA_189	77.9668	116.656	EPI	Arctic Ocean	ERZ4492925
[truncated: 190 more rows]

## Sheet: S2 overview all
Table S2. Basic sequencing and genomic information of 653 genomes with a mean completeness ≥70%, a mean contamination ≤5% and having scaffolds with a N50 ≥10 Kb and locations where metagenomic samples were collected.
[truncated: 654 more rows]

[truncated: 12 more sheets: S3 genomes tree, S4 TCR-1, S5 TCR-2, S6 AAR-1, S7 AAR-2, S8 AAPR-1, S9 AAPR-2,  S10 RCA, S11 COR-1, S12 COR-2, S13 LUX-1 , S14 LUX-2]
