# Supplementary material for: Ecogenomics and functional biogeography of the Roseobacter group in the global oceans based on 653 MAGs and SAGs
Source: Microbiome. 2025 Nov 27;13:247. doi: 10.1186/s40168-025-02259-8 (PMC12661815; doi:10.1186/s40168-025-02259-8)
Supplement: Supplementary file 2 — Supplementary Material 1. [file 40168_2025_2259_MOESM1_ESM.zip › Supplementary Tables S25-S30_TCDB_transporters genomic features_2025-05-09.xlsx]

## Sheet: S25 AAPR
Table S25. Transporter predication and classification for AAPR cluster genomes busing the TCDB database.
Genome	Species	CDS	Total membrane transporter Number	TonB Transporter Number	Total SBP-dependent Transporter Number （ABC+TTT+TRAP)	TRAP（Tripartite ATP-Independent Periplasmic) Transporter Number	TTT (Tripartite Tricarboxylate Transporter) Number	ABC Transporter Number	ABC Transporter per Mbp	SBP-dependent Transporter per Mbp（ABC+TTT+TRAP)	Percent of ABC Transporters	Percent of SBP-dependent Transporters	ABC transporters as percent of SBP transporters	ABC transporters per Mbp mean ± SD	SBP transporters per Mbp mean ± SD	ABC transporters % CDS mean ± SD	SBP transporters %CDS mean ± SD	ABC transporters % SBP mean ± SD
TARA_SAMEA2621021_METAG_HCLFMGNE	AAPR-A	2072	356	1	122	3	1	118	5.69498	5.88803	53.5599	55.3755	96.7213	52.08±2.60	54.52±2.91	5.53±0.28	5.79±0.25	95.50±0.94
TARA_SAMEA2621045_METAG_HIJDHLLM		2091	362	1	125	3	1	121	5.7867	5.978	54.4252	56.2244	96.8
TARA_SAMEA2621013_METAG_GHNACFLA		1826	320	1	115	3	1	111	6.07886	6.29792	56.2861	58.3144	96.5217
TARA_SAMEA2623627_METAG_IGAMABGL		1826	308	2	97	5	1	91	4.98357	5.31216	46.7891	49.8741	93.8144
TARA_SAMEA2623886_METAG_DCCFAOBI		1942	336	1	112	4	1	107	5.50978	5.76725	50.9742	53.3561	95.5357
TARA_SAMEA2623919_METAG_CLGBBDCI		1945	340	1	109	4	1	104	5.34704	5.60411	50.1459	52.5568	95.4128
TARA_SAMEA4396496_METAG_BPKEAHCI		2033	353	1	114	5	1	108	5.31235	5.60748	50.0979	52.8811	94.7368
TARA_SAMEA4396424_METAG_DGMOOONO		1993	341	1	115	5	1	109	5.46914	5.7702	51.4667	54.2997	94.7826
BGEO_SAMN07136494_METAG_OJIAIAMA		2039	365	1	126	5	1	120	5.88524	6.1795	56.2348	59.0465	95.2381
BGEO_SAMN07136635_METAG_POIOBJEL		2020	349	1	117	4	1	112	5.54455	5.79208	52.017	54.3392	95.7265
BGEO_SAMN07136492_METAG_MPAAMFAL		1906	329	1	108	3	1	104	5.45645	5.66632	51.906	53.9024	96.2963
BGEO_SAMN07136637_METAG_OCMOFIBF		2117	356	1	121	6	1	114	5.38498	5.71564	51.0761	54.2124	94.2149
BGEO_SAMN07136493_METAG_BGLPFNCA		2034	353	1	116	4	1	111	5.45723	5.70305	51.9965	54.3387	95.6897
ANT28_SAMPLE326_METAG_CCPPCIGC	AAPR-B	1858	320	0	113	4	1	108	5.8127	6.08181	54.3935	56.9117	95.5752	54.26±3.27	56.20±3.55	5.78±0.32	5.99±0.35	96.58±0.78
ANT28_SAMPLE330_METAG_GDBNGPIK		1776	300	0	109	3	1	105	5.91216	6.13739	54.8385	56.9276	96.3303
TARA_SAMEA2623135_METAG_OFDKOGHH		1805	303	0	114	3	1	110	6.09418	6.31579	56.9845	59.0566	96.4912
TARA_SAMEA2621779_METAG_FHAGAFHB		1849	309	0	105	3	1	101	5.46241	5.67875	51.2694	53.2998	96.1905
TARA_SAMEA2621812_METAG_HPILOGFH		1952	331	0	118	2	1	115	5.89139	6.04508	55.2391	56.6802	97.4576
TARA_SAMEA4396496_METAG_CGAKDNHB		1805	314	0	105	2	1	102	5.65097	5.81717	52.8149	54.3683	97.1429
TARA_SAMEA4396424_METAG_GDLLDJOF		1709	277	0	98	1	1	96	5.61732	5.73435	52.4109	53.5028	97.9592
BGEO_SAMN07136961_METAG_DPLCEFJG		1939	328	0	107	2	2	103	5.31202	5.51831	49.7067	51.637	96.2617
GORG_SAMEA6076714_SAGS_AG313B09		1795	313	1	119	2	3	114	6.35097	6.62953	60.7236	63.387	95.7983
TARA_SAMEA2621423_METAG_HFECBNAM	AAPR-C	1751	319	1	123	2	1	120	6.85323	7.02456	63.9457	65.5443	97.561	55.20±3.37	56.39±3.59	5.94±0.36	6.07±0.39	97.02±1.27
TARA_SAMEA4397516_METAG_CJNFLEHD		1949	342	1	125	3	1	121	6.20831	6.41355	57.6473	59.553	96.8
TARA_SAMEA4397930_METAG_CAFNLJIB		1676	298	1	104	2	1	101	6.02625	6.20525	55.7442	57.4	97.1154
TARA_SAMEA4397611_METAG_CMELBKCI		1673	279	1	91	0	0	91	5.43933	5.43933	50.9867	50.9867	100
TARA_SAMEA4398296_METAG_NFCCDKGK		1911	335	1	119	3	0	116	6.07012	6.22711	56.6056	58.0695	97.479
TARA_SAMEA4397983_METAG_ONMPNHKG		1798	318	1	108	3	1	104	5.7842	6.00667	53.2752	55.3242	96.2963
TARA_SAMEA4398150_METAG_GHMKAIHL		1715	293	1	94	0	0	94	5.48105	5.48105	50.9935	50.9935	100
TARA_SAMEA4398219_METAG_PFNKPPAH		1720	294	1	102	0	1	101	5.87209	5.93023	54.2973	54.8349	99.0196
TARA_SAMEA4398370_METAG_NBIHMDII		1796	308	1	104	2	1	101	5.62361	5.79065	52.0049	53.5496	97.1154
TARA_SAMEA4397072_METAG_FBINOIKL		1887	331	1	118	2	0	116	6.14732	6.25331	57.4321	58.4223	98.3051
TARA_SAMEA4398176_METAG_ANPPPFJE		1730	314	1	109	2	1	106	6.12717	6.30058	56.7271	58.3326	97.2477
TARA_SAMEA4397355_METAG_PEJENKIE		1767	305	1	103	3	0	100	5.65931	5.82909	53.0299	54.6208	97.0874
TARA_SAMEA4397730_METAG_BMOGKBND		1984	348	1	120	2	0	118	5.94758	6.04839	55.5076	56.4484	98.3333
TARA_SAMEA4397004_METAG_GKMOHOJO		1845	315	1	105	2	0	103	5.58266	5.69106	52.3094	53.3251	98.0952
TARA_SAMEA4396538_METAG_BIOFLJNB		1738	304	0	106	3	1	102	5.86881	6.09896	53.9149	56.0292	96.2264
TARA_SAMEA4398341_METAG_KIJHNJOD		1667	300	1	106	0	0	106	6.35873	6.35873	58.7898	58.7898	100

## Sheet: S26 AAR
Table S26.Transporter predication and classification for AAR cluster genomes busing the TCDB database.
Genome	Species	CDS	Total membrane transporter Number	TonB Transporter Number	Total SBP-dependent Transporter Number （ABC+TTT+TRAP)	TRAP（Tripartite ATP-Independent Periplasmic) Transporter Number	TTT (Tripartite Tricarboxylate Transporter) Number	ABC Transporter Number	ABC Transporter per Mbp	SBP-dependent Transporter per Mbp（ABC+TTT+TRAP)	Percent of ABC Transporters	Percent of SBP-dependent Transporters	ABC transporters as percent of SBP transporters	ABC transporters per Mbp mean ± SD	SBP transporters per Mbp mean ± SD	ABC transporters % CDS mean ± SD	SBP transporters %CDS mean ± SD	ABC transporters % SBP mean ± SD
TARA_SAMEA2621021_METAG_DLAKHKMF	AAR-A	2249	382	1	145	6	2	137	56.0989	59.3747	6.0916	6.44731	94.4828	56.1	59.37	6.09	6.45	94.48
BGEO_SAMN07136961_METAG_MADCCAJI	AAR-B	2100	353	2	120	6	1	113	50.2812	53.396	5.38095	5.71429	94.1667	50.28	53.4	5.38	5.71	94.17
TARA_SAMEA2621423_METAG_HINHENBD	AAR-C	1991	367	1	133	5	1	127	59.566	62.3801	6.3787	6.68006	95.4887	59.80±0.33	62.55±0.24	6.38±0.01	6.67±0.01	95.61±0.17
TARA_SAMEA2621401_METAG_FKLCAOJE		1753	323	1	117	4	1	112	60.044	62.7246	6.38905	6.67427	95.7265
TARA_SAMEA2623627_METAG_GIFJOKAA	AAR-D	1974	365	1	133	4	4	125	59.5474	63.3584	6.33232	6.73759	93.985	56.78±3.14	60.98±3.58	6.07±0.33	6.52±0.39	93.13±1.37
TARA_SAMEA4396424_METAG_FPAEDCIP		1881	335	1	114	3	4	107	53.3651	56.8563	5.68846	6.06061	93.8596
NSEA_SAMEA5404292_METAG_20110324B75G1		2104	383	1	142	6	6	130	57.4162	62.7161	6.17871	6.74905	91.5493
TARA_SAMEA4397278_METAG_GPKKHNOL	AAR-E	1820	333	1	118	4	1	113	56.4555	58.9536	6.20879	6.48352	95.7627	58.06±3.32	61.57±3.61	6.30±0.36	6.69±0.39	94.31±1.08
TARA_SAMEA4397516_METAG_OFLOKOLE		2014	369	1	132	6	1	125	56.9777	60.1685	6.20655	6.55412	94.697
TARA_SAMEA4397239_METAG_BGNPFJBK		1789	323	0	123	5	1	117	61.2484	64.3893	6.53997	6.87535	95.122
TARA_SAMEA4397930_METAG_EBPJPIPN		1691	302	0	104	2	4	98	53.4735	56.7474	5.79539	6.15021	94.2308
TARA_SAMEA4397611_METAG_DAEPNFKN		2004	367	1	131	7	1	123	56.3363	60.0004	6.13772	6.53693	93.8931
TARA_SAMEA4397983_METAG_MPJDDEPK		1892	343	1	118	6	1	111	54.3078	57.7326	5.86681	6.23679	94.0678
TARA_SAMEA4398150_METAG_JBBHFEAI		1846	340	1	129	7	1	121	60.3858	64.3783	6.55471	6.98808	93.7984
TARA_SAMEA4398219_METAG_BOCMGCFG		1884	337	1	115	5	1	109	53.4825	56.4265	5.78556	6.10403	94.7826
TARA_SAMEA4397072_METAG_LOEBEJDP		1765	317	1	120	5	0	115	59.5083	62.0957	6.51558	6.79887	95.8333
TARA_SAMEA4398176_METAG_EKMINEPI		1783	341	1	131	5	3	123	63.639	67.7781	6.89849	7.34717	93.8931
TARA_SAMEA4397355_METAG_HDEMGIME		1794	324	0	129	8	1	120	61.4355	66.0431	6.68896	7.19064	93.0233
TARA_SAMEA4397730_METAG_EJMNACNA		1734	322	1	121	5	1	115	60.8467	64.0213	6.63206	6.97809	95.0413
TARA_SAMEA4397569_METAG_MBIHDIFA		2035	373	1	136	8	3	125	56.7058	61.6959	6.14251	6.68305	91.9118

## Sheet: S27 TCR
Table S27.Transporter predication and classification for TCR cluster genomes busing the TCDB database.
Genome	Species	CDS	Total membrane transporter Number	TonB Transporter Number	Total SBP-dependent Transporter Number （ABC+TTT+TRAP)	TRAP（Tripartite ATP-Independent Periplasmic) Transporter Number	TTT (Tripartite Tricarboxylate Transporter) Number	ABC Transporter Number	ABC Transporter per Mbp	SBP-dependent Transporter per Mbp（ABC+TTT+TRAP)	Percent of ABC Transporters	Percent of SBP-dependent Transporters	ABC transporters as percent of SBP transporters	ABC transporters per Mbp mean ± SD	SBP transporters per Mbp mean ± SD	ABC transporters % CDS mean ± SD	SBP transporters %CDS mean ± SD	ABC transporters % SBP mean ± SD
ANT28_SAMPLE241_METAG_JCAHKLIB	TCR-A	1930	411	1	156	10	7	139	68.3105	76.6651	7.20207	8.0829	89.1026	68.29±1.49	76.87±1.98	7.26±0.23	8.18±0.30	88.84±0.41
TARA_SAMEA2621487_METAG_GMPAMBEI		1516	313	0	129	10	5	114	69.7604	78.9394	7.51979	8.50923	88.3721
TARA_SAMEA2621509_METAG_MPBCKPHO		1612	334	1	128	10	4	114	66.7857	74.9875	7.07196	7.94045	89.0625
TARA_SAMEA4397278_METAG_OEEGOFGB	TCR-B	1926	399	1	139	14	4	121	59.1174	67.9117	6.28245	7.21703	87.0504	64.69±2.47	75.96±2.95	6.86±0.26	8.06±0.31	85.18±1.72
TARA_SAMEA4397705_METAG_JFCINLJN		2121	443	1	170	20	6	144	63.7406	75.2494	6.78925	8.01509	84.7059
TARA_SAMEA4397516_METAG_NBMHCLPA		2213	462	1	183	23	6	154	65.9467	78.3652	6.95888	8.26932	84.153
TARA_SAMEA4397239_METAG_KKOONDLB		2096	437	1	165	18	6	141	63.4971	74.3051	6.7271	7.87214	85.4545
TARA_SAMEA4397611_METAG_GLLDCGJJ		2058	431	1	167	14	7	146	67.3877	77.0805	7.09427	8.11467	87.4251
TARA_SAMEA4397983_METAG_OLBGKPMH		2105	448	1	178	20	6	152	67.6435	79.2141	7.2209	8.45606	85.3933
TARA_SAMEA4398094_METAG_HGDMBOBN		2161	456	1	174	23	6	145	63.3244	75.9893	6.70986	8.05183	83.3333
TARA_SAMEA4398150_METAG_MPKBFDJI		2080	436	1	162	19	5	138	62.4178	73.273	6.63462	7.78846	85.1852
TARA_SAMEA4397426_METAG_AIPELCJN		2130	441	1	169	22	6	141	62.1671	74.5124	6.61972	7.93427	83.432
TARA_SAMEA4397390_METAG_OANBIOOI		2041	428	1	160	10	6	144	66.0674	73.4083	7.05537	7.83929	90
TARA_SAMEA4397903_METAG_BMKFPANH		2175	459	1	181	23	6	152	66.4385	79.1143	6.98851	8.32184	83.9779
TARA_SAMEA4398009_METAG_MODGJEKJ		2130	450	1	175	23	6	146	64.6285	77.4656	6.85446	8.21596	83.4286
TARA_SAMEA4397798_METAG_CFPPPCED		2171	465	1	172	22	5	145	63.4007	75.2063	6.67895	7.92262	84.3023
TARA_SAMEA4397311_METAG_JMIIIKEJ		2122	447	1	173	20	6	147	65.2134	76.7477	6.92743	8.15269	84.9711
TARA_SAMEA4398067_METAG_JAKAJNGF		2061	434	1	169	20	5	144	65.61	77.0006	6.9869	8.1999	85.2071
TARA_SAMEA4397569_METAG_FLCEJGBL		2192	470	1	188	20	6	162	69.6229	80.7969	7.39051	8.57664	86.1702
TARA_SAMEA4397649_METAG_EBHOBEIG		2162	452	1	174	22	6	146	63.4778	75.6516	6.75301	8.0481	83.908
TARA_SAMEA2591074_METAG_MMNGHOGL	TCR-C	1729	351	1	136	10	4	122	66.9685	74.6535	7.0561	7.86582	89.7059	72.45±4.77	80.84±5.65	7.61±0.48	8.49±0.57	89.66±2.42
TARA_SAMEA4396496_METAG_HDILNDHF		1756	375	1	151	7	5	139	75.6151	82.143	7.91572	8.59909	92.053
NSEA_SAMEA5406367_METAG_20160316B26G1		2000	418	1	180	16	7	157	74.7727	85.7266	7.85	9	87.2222
ANT28_SAMPLE296_METAG_IEHIDOCF	TCR-D	1817	383	1	159	14	4	141	74.0853	83.543	7.76004	8.75069	88.6792	67.20±5.26	75.32±6.03	7.03±0.55	7.88±0.62	89.24±2.13
TARA_SAMEA2620979_METAG_JAHMFKHJ		1588	320	0	124	5	4	115	69.9443	75.4182	7.24181	7.80856	92.7419
TARA_SAMEA2620970_METAG_BDFNEAFP		1392	267	0	86	5	4	77	52.9143	59.0991	5.53161	6.17816	89.5349
TARA_SAMEA4397157_METAG_ICMFHGLI		1712	364	1	134	10	3	121	66.9722	74.1676	7.06776	7.8271	90.2985
TARA_SAMEA4396496_METAG_HGBPLAFP		1798	375	1	142	11	6	125	66.8027	75.8879	6.95217	7.89766	88.0282
TARA_SAMEA4397196_METAG_IJOKKCJK		1812	390	1	141	11	3	127	66.7154	74.0699	7.00883	7.78146	90.0709
TARA_SAMEA4396424_METAG_BCADOMNA		1822	389	1	148	11	6	131	68.9464	77.8936	7.1899	8.12294	88.5135
TARA_SAMEA4397101_METAG_IGBOOOBF		1594	334	1	123	8	2	113	67.2687	73.2217	7.08908	7.71644	91.8699
TARA_SAMEA4396538_METAG_NENAJCNL		1734	371	1	136	9	4	123	67.3315	74.4478	7.09343	7.84314	90.4412
MARD_SAMN02441634_SAGS_MMP02441634		1889	382	1	155	16	5	134	68.0972	78.7691	7.0937	8.2054	86.4516
NSEA_SAMEA5404848_METAG_20110506B63G1		2047	428	1	175	13	6	156	72.9296	81.8121	7.62091	8.5491	89.1429
Rhodobacterales_bacterium_HTCC2255		2197	448	1	174	22	4	148	64.4319	75.751	6.73646	7.91989	85.0575
TARA_SAMEA2621423_METAG_MDBMBIPE	TCR-E	1759	344	1	120	5	4	111	59.9642	64.8261	6.3104	6.82206	92.5	68.34±4.55	75.47±5.08	7.15±0.47	7.89±0.53	90.56±1.36
TARA_SAMEA4397278_METAG_HMPOCABJ		1662	338	1	125	9	2	114	65.5169	71.8388	6.85921	7.52106	91.2
TARA_SAMEA2621401_METAG_MDDNCBON		1775	364	1	133	6	4	123	66.0299	71.3982	6.92958	7.49296	92.4812
TARA_SAMEA4397157_METAG_PMAKHLKI		1867	385	1	142	11	3	128	65.6831	72.8672	6.85592	7.60578	90.1408
TARA_SAMEA4397705_METAG_DCMKOCPI		1896	398	1	151	13	4	134	67.4139	75.9664	7.06751	7.96414	88.7417
TARA_SAMEA4397516_METAG_LNDPMEGG		2020	427	1	176	13	3	160	75.8438	83.4282	7.92079	8.71287	90.9091
TARA_SAMEA4397239_METAG_LNCEEDGJ		1942	404	1	154	10	2	142	70.0347	75.9531	7.31205	7.92997	92.2078
TARA_SAMEA4397930_METAG_JDAPHHFF		2039	429	1	171	13	4	154	72.246	80.2212	7.55272	8.38646	90.0585
TARA_SAMEA4397611_METAG_BEMFKKJM		1778	359	1	127	8	2	117	63.3694	68.7856	6.58043	7.14286	92.126
TARA_SAMEA4398296_METAG_IEFMEDEK		1874	381	1	135	8	3	124	63.3715	68.9931	6.61686	7.20384	91.8519
TARA_SAMEA4397196_METAG_CHNOLNNG		1956	415	1	165	13	4	148	72.517	80.8467	7.56646	8.43558	89.697
TARA_SAMEA4398150_METAG_JLCPFBNK		1949	415	1	167	13	4	150	73.194	81.4893	7.69625	8.5685	89.8204
TARA_SAMEA4397842_METAG_DGKKFFBP		1870	385	1	146	13	3	130	67.1604	75.4263	6.95187	7.80749	89.0411
TARA_SAMEA4397426_METAG_PCBOMFDG		1839	389	1	146	10	2	134	69.1757	75.3705	7.28657	7.9391	91.7808
TARA_SAMEA4398219_METAG_GEKBPNCA		1874	386	1	145	12	2	131	66.2969	73.3821	6.99039	7.73746	90.3448
TARA_SAMEA4398370_METAG_FOIFAOEO		1970	415	1	167	8	4	155	75.299	81.1287	7.86802	8.47716	92.8144
TARA_SAMEA4398009_METAG_OLOKOLBK		1822	378	1	142	12	4	126	67.3415	75.8928	6.91548	7.79363	88.7324
TARA_SAMEA4397798_METAG_DOHOKHCJ		1834	378	1	136	13	2	121	62.6255	70.389	6.5976	7.41549	88.9706
TARA_SAMEA4397101_METAG_FDAENHHH		1924	404	1	161	13	4	144	71.7629	80.2349	7.48441	8.36798	89.441
TARA_SAMEA4398176_METAG_FHCHNHJL		1926	395	1	147	13	3	131	64.9576	72.8913	6.80166	7.6324	89.1156
TARA_SAMEA4398067_METAG_FFCGELPJ		1874	389	1	142	8	3	131	66.4046	71.9806	6.99039	7.57737	92.2535
TARA_SAMEA4397569_METAG_BHFKLDDG		1920	391	1	149	13	2	134	66.9186	74.4095	6.97917	7.76042	89.9329
TARA_SAMEA4396538_METAG_JPBGGFFI		1788	357	1	130	10	2	118	62.9062	69.3034	6.59955	7.27069	90.7692
TARA_SAMEA4397649_METAG_NNLKDBAN		1987	415	1	167	13	4	150	72.0324	80.1961	7.54907	8.40463	89.8204
TARA_SAMEA4398247_METAG_CEHMAFOJ		1875	396	1	157	13	2	142	73.1382	80.864	7.57333	8.37333	90.4459
BGEO_SAMN07136485_METAG_OFIIIPJP		1919	423	1	176	12	3	161	79.7494	87.1795	8.38979	9.17144	91.4773
NSEA_SAMEA5405425_METAG_20110530B77G1		2016	410	1	161	14	4	143	67.0436	75.4826	7.09325	7.98611	88.8199
TARA_SAMEA4396971_METAG_BBONIEKG		1824	377	1	140	12	4	124	65.3226	73.7514	6.79825	7.67544	88.5714
TARA_SAMEA4398341_METAG_NCMPLFMA		1813	370	1	140	8	3	129	68.4212	74.2556	7.11528	7.72201	92.1429
NSEA_SAMEA5403722_METAG_20100408B75G1	TCR-F	2713	447	1	111	6	6	99	37.1755	41.6816	3.6491	4.09141	89.1892	37.18	41.68	3.65	4.09	89.19
TARA_SAMEA4397295_METAG_KBDLACKE	TCR-G	2528	445	2	127	13	2	112	43.2668	49.0615	4.43038	5.02373	88.189	43.84±0.81	49.66±0.85	4.48±0.78	5.08±0.08	88.28±0.13
TARA_SAMEA4397445_METAG_ICPPIAOP		2512	448	2	129	13	2	114	44.4121	50.2558	4.53822	5.13535	88.3721

## Sheet: S28 RCA
Table S28.Transporter predication and classification for RCA cluster genomes busing the TCDB database
Genome	Species	CDS	Total membrane transporter Number	TonB Transporter Number	Total SBP-dependent Transporter Number （ABC+TTT+TRAP)	TRAP（Tripartite ATP-Independent Periplasmic) Transporter Number	TTT (Tripartite Tricarboxylate Transporter) Number	ABC Transporter Number	ABC Transporter per Mbp	SBP-dependent Transporter per Mbp（ABC+TTT+TRAP)	Percent of ABC Transporters	Percent of SBP-dependent Transporters	ABC transporters as percent of SBP transporters	ABC transporters per Mbp mean ± SD	SBP transporters per Mbp mean ± SD	ABC transporters % CDS mean ± SD	SBP transporters %CDS mean ± SD	ABC transporters % SBP mean ± SD
TARA_SAMEA4396538_METAG_HNKNJLIB	RCA-C1	1937	337	1	101	10	0	91	43.8811	48.7032	4.69799	5.21425	90.099	46.38±2.47	46.38±2.47	5.06±0.45	5.49±0.35	92.06±2.36
TARA_SAMEA4397426_METAG_AOFPBGIH		1599	312	0	94	5	0	89	46.4411	49.0501	5.56598	5.87867	94.6809
TARA_SAMEA2621423_METAG_HMANLLPI		1728	301	1	93	8	0	85	48.8129	53.4071	4.91898	5.38194	91.3978
ANT28_SAMPLE241_METAG_IBNIABBM	RCA-C2	2122	359	1	122	11	0	111	47.7809	52.516	5.23091	5.74929	90.9836	47.78	52.52	5.32	5.75	90.98
TARA_SAMEA4397842_METAG_AGACCHCI	RCA-C3	2096	357	2	116	3	2	111	50.4367	52.7086	5.2958	5.53435	95.6897	49.36±5.91	53.27±6.39	5.17±0.61	5.57±0.65	92.66±1.86
TARA_SAMEA4398009_METAG_KFDHDLHA		2141	377	1	127	6	3	118	52.3325	56.324	5.51144	5.93181	92.9134
TARA_SAMEA4397903_METAG_CGDPMDGK		2322	417	1	151	4	5	142	58.3825	62.0828	6.11542	6.50301	94.0397
TARA_SAMEA4397611_METAG_JFICBANG		1625	267	1	73	3	1	69	39.7773	42.0833	4.24615	4.49231	94.5205
TARA_SAMEA4398094_METAG_KAIHMEFI		2022	352	1	114	4	4	106	49.0088	52.7076	5.24233	5.63798	92.9825
TARA_SAMEA4398067_METAG_LMAALFFI		2021	345	2	106	5	3	98	45.602	49.3246	4.84908	5.24493	92.4528
TARA_SAMEA4397649_METAG_ALFICBCN		2032	347	1	109	5	1	103	48.1478	50.9525	5.0689	5.36417	94.4954
TARA_SAMEA4397516_METAG_FGBONFPL		2171	379	1	121	6	3	112	49.184	53.1363	5.15891	5.57347	92.562
TARA_SAMEA4397472_METAG_LMGDGBPA		2288	406	1	122	3	7	112	46.9514	51.1435	4.8951	5.33217	91.8033
TARA_SAMEA4397798_METAG_MDFHKJJK		2448	444	2	153	9	6	138	54.1472	60.0328	5.63725	6.25	90.1961
NSEA_SAMEA5407188_METAG_20160512B7G10		2942	532	1	201	12	5	184	60.963	66.5955	6.25425	6.83209	91.5423
TARA_SAMEA4397930_METAG_FDOALGEH		2130	379	1	121	4	3	114	50.6862	53.7985	5.35211	5.68075	94.2149
TARA_SAMEA2621423_METAG_IGMJFLMF		2267	375	1	107	6	4	97	42.1274	46.4704	4.27878	4.71989	90.6542
TARA_SAMEA2621401_METAG_HMOFNEGP		2419	399	1	120	9	4	107	43.2372	48.4903	4.42332	4.96073	89.1667
TARA_SAMEA4397569_METAG_DJNJDGHF	RCA-C4	2220	408	1	124	10	0	114	47.9339	52.1386	5.13514	5.58559	91.9355	52.78±3.57	57.13±3.66	5.88±0.32	6.13±0.41	92.37±0.40
TARA_SAMEA4397239_METAG_DGEKPGED		1925	355	1	116	9	0	107	51.9503	56.32	5.55844	6.02597	92.2414
TARA_SAMEA4397611_METAG_OIMMFBHC		2230	412	1	139	10	0	129	54.1841	58.3844	5.78475	6.23318	92.8058
TARA_SAMEA4397426_METAG_DDEDKPON		2334	424	1	136	11	0	125	50.5318	54.9786	5.35561	5.82691	91.9118
TARA_SAMEA4397390_METAG_KONFPMPI		2156	402	1	138	10	0	128	55.1596	59.4689	5.93692	6.40074	92.7536
TARA_SAMEA4397311_METAG_ALJCCPPC		2161	399	1	124	10	0	114	48.8769	53.1643	5.27534	5.73808	91.9355
TARA_SAMEA4397034_METAG_KHGLEGHM		2137	397	1	137	10	0	127	55.1827	59.5278	5.94291	6.41086	92.7007
TARA_SAMEA4397649_METAG_LIHCEAEE		1991	373	1	136	10	0	126	58.3974	63.0321	6.32848	6.83074	92.6471
TARA_SAMEA2621536_METAG_MFGPAFPA	RCA-C5	2357	441	1	162	11	2	149	58.4641	63.565	6.3216	6.87314	91.9753	5.67±0.40	6.39±0.35	54.99±2.83	59.72±3.11	92.08±0.53
ANT28_SAMPLE178_METAG_LLLEPJCG		2384	419	1	145	9	2	134	52.3307	56.6265	5.62081	6.08221	92.4138
ANT28_SAMPLE241_METAG_CPIDHMEF		2531	448	1	163	10	2	151	56.2405	60.7099	5.96602	6.44014	92.638
TARA_SAMEA2621401_METAG_FPOJAMCL		2457	432	1	144	11	1	132	50.5104	55.1023	5.37241	5.86081	91.6667
ANT28_SAMPLE179_METAG_HGGFONEJ		2544	457	1	164	12	2	150	55.27	60.4285	5.89623	6.44654	91.4634
TARA_SAMEA2621509_METAG_EHDBKLHN		2299	425	1	155	12	1	142	57.6181	62.893	6.1766	6.74206	91.6129
ANT28_SAMPLE287_METAG_LNAAOIAO		2414	430	1	152	10	1	141	54.4814	58.7317	5.84093	6.2966	92.7632	57.94±4.05	54.87±3.43	5.38±0.10	6.08±0.16	88.60±2.23
NSEA_SAMEA5404052_METAG_20100511B77G0	RCA-C6	2448	465	1	149	10	5	134	52.4622	58.3349	5.47386	6.0866	89.9329
Roseobacter bacterium LE17		2887	536	1	167	16	3	152	51.4208	56.4953	5.26498	5.78455	91.018
Planktomarina temperata RCA23		3248	583	1	197	13	5	179	54.4404	59.9148	5.51108	6.06527	90.8629
Rhodobacteraceae bacterium IMCC1923		3310	587	1	202	18	9	175	52.3795	60.4609	5.28701	6.10272	86.6337
Rhodobacteraceae bacterium IMCC1933		3083	560	1	193	17	9	167	53.6632	62.018	5.4168	6.26014	86.5285
Rhodobacteraceae bacterium IMCC1909		3267	571	1	202	18	9	175	53.5168	61.7737	5.3566	6.18304	86.6337
ANT28_SAMPLE297_METAG_LFGHACKE	RCA-C7	2147	392	1	127	6	3	118	53.3637	57.4338	5.49604	5.91523	92.9134	53.81±0.64	57.97±0.76	5.54±0.06	5.96±0.06	92.83±0.12
ANT28_SAMPLE296_METAG_ENLIAGMA		2062	379	0	124	6	3	115	54.264	58.5108	5.57711	6.01358	92.7419
NSEA_SAMEA5405941_METAG_20120503B5G4	RCA-C8	2112	376	1	121	11	3	107	49.0641	55.4837	5.06629	5.72917	88.4298	49.06	55.48	5.07	5.73	88.43
BGEO_SAMN07136681_METAG_CCFDMHKL	RCA-B1	1871	330	1	126	5	1	120	59.7989	62.7889	6.41368	6.73437	95.2381	53.44±9.00	55.97±9.65	5.71±0.99	5.98±1.06	95.52±0.39
ANT28_SAMPLE241_METAG_JJDPOKHG		1818	307	1	95	3	1	91	47.0721	49.1412	5.0055	5.22552	95.7895
TARA_SAMEA4397516_METAG_FMMDGJLF	RCA-B2	1912	345	1	109	4	1	104	50.9803	53.4313	5.43933	5.70084	95.4128	51.17±3.28	54.15±3.51	5.45±0.36	5.77±0.39	94.49±0.94
TARA_SAMEA4397611_METAG_EOJFKCMK		1964	359	1	113	5	1	107	50.8372	53.6879	5.44807	5.75356	94.6903
TARA_SAMEA4397157_METAG_NGHKFCOJ		2064	368	1	118	4	1	113	51.6759	53.9625	5.47481	5.71705	95.7627
TARA_SAMEA4398176_METAG_MHCPDBIL		2121	372	1	123	5	1	117	52.0433	54.7122	5.51627	5.79915	95.122
TARA_SAMEA4398247_METAG_JHLNHDBE		2141	386	1	135	5	1	129	56.1132	58.7231	6.02522	6.30546	95.5556
TARA_SAMEA4397930_METAG_DHCENOEG		2126	377	1	121	5	1	115	50.9567	53.6153	5.40922	5.69144	95.0413
TARA_SAMEA4397196_METAG_KCMCGEFP		2081	380	1	131	6	1	124	55.4465	58.5765	5.95867	6.29505	94.6565
TARA_SAMEA4398370_METAG_BHIOPPFJ		2016	360	1	116	5	1	110	51.4512	54.2576	5.45635	5.75397	94.8276
TARA_SAMEA4397649_METAG_FEHKBCJA		2058	368	1	115	5	1	109	49.8996	52.6463	5.2964	5.58795	94.7826
TARA_SAMEA4398219_METAG_JPOKABPI		2124	383	1	123	5	1	117	52.2292	54.9076	5.50847	5.79096	95.122
TARA_SAMEA4397101_METAG_HNJMAKPE		2078	379	1	126	6	3	117	52.6281	56.6764	5.63041	6.06352	92.8571
TARA_SAMEA4396538_METAG_GIGKEHFN		2050	371	1	123	6	1	116	53.1685	56.377	5.65854	6	94.3089
TARA_SAMEA4398341_METAG_NFOOLMGP		2028	365	1	117	6	1	110	50.7395	53.9684	5.42406	5.76923	94.0171
TARA_SAMEA4398296_METAG_GKEOPECK		2011	356	1	113	6	1	106	49.2809	52.5353	5.27101	5.61909	93.8053
TARA_SAMEA4397903_METAG_PBEFKDMC		1918	351	1	112	5	1	106	51.5361	54.4533	5.52659	5.83942	94.6429
TARA_SAMEA4397278_METAG_DGACBACO		2047	375	1	122	5	1	116	53.2668	56.022	5.66683	5.95994	95.082
TARA_SAMEA4397705_METAG_CBHMPCAE		2026	359	1	113	5	1	107	49.7632	52.5537	5.28134	5.57749	94.6903
TARA_SAMEA4397426_METAG_JEBIGGCL		1735	289	1	83	5	1	77	41.2306	44.4434	4.43804	4.78386	92.7711
TARA_SAMEA4397569_METAG_KIKNJMDN		2041	363	1	115	5	1	109	50.434	53.2102	5.34052	5.63449	94.7826
TARA_SAMEA4397239_METAG_COHLBNIA		2067	366	1	117	5	1	111	50.9159	53.6681	5.3701	5.66038	94.8718
TARA_SAMEA4397390_METAG_LIIMPECH		2025	357	1	106	5	1	100	46.5879	49.3831	4.93827	5.23457	94.3396
TARA_SAMEA4397311_METAG_NGBFAPNO		2002	352	1	107	5	1	101	47.9118	50.7581	5.04496	5.34466	94.3925
NSEA_SAMEA5406059_METAG_20120510B64G1		2339	421	1	158	8	5	145	57.7422	62.9191	6.19923	6.75502	91.7722
TARA_SAMEA4397390_METAG_OJJDELFC	RCA-B3	1638	277	0	90	3	1	86	48.8665	51.1394	5.25031	5.49451	95.5556	50.30±3.75	52.63±4.04	5.46±0.43	5.72±0.47	95.58±1.07
TARA_SAMEA4397311_METAG_LDJEFKPI		1535	263	1	81	3	1	77	46.7024	49.1285	5.01629	5.27687	95.0617
TARA_SAMEA2621487_METAG_OKLEJKDF		1823	319	1	105	5	1	99	49.9329	52.9591	5.43061	5.75974	94.2857
TARA_SAMEA2621509_METAG_KCJLCHJJ		1759	319	1	117	6	1	110	56.9671	60.5923	6.25355	6.65151	94.0171
ANT28_SAMPLE241_METAG_CPHJOAPH		1813	318	1	96	3	0	93	47.1706	48.6922	5.12962	5.29509	96.875
ANT28_SAMPLE179_METAG_ODOPHOAB		1723	327	1	109	2	1	106	56.2815	57.8744	6.15206	6.32618	97.2477
ANT28_SAMPLE178_METAG_JAPDFNHF		1692	312	1	93	4	0	89	48.1124	50.2747	5.26005	5.49645	95.6989
ANT28_SAMPLE287_METAG_FMEBJFKG		1848	327	1	102	3	1	98	48.6659	50.6522	5.30303	5.51948	96.0784
TARA_SAMEA2621536_METAG_KDNFFGLL		1537	271	2	87	3	1	83	49.9623	52.3701	5.40013	5.66038	95.4023
TARA_SAMEA2623135_METAG_LIJAIFAD	RCA-B4	1906	337	0	123	3	1	119	58.1766	60.1321	6.24344	6.45331	96.748	63.32±4.76	66.33±5.17	6.92±0.56	7.25±0.61	95.48±0.85
ANT28_SAMPLE329_METAG_KMGOCCFD		1803	329	1	128	5	1	122	60.8971	63.8921	6.7665	7.09928	95.3125
BGEO_SAMN07136937_METAG_ALPGGBFO		2374	453	1	192	6	1	185	71.1157	73.8066	7.79275	8.08762	96.3542
TARA_SAMEA4396496_METAG_EGPMMJFM		1941	363	0	143	5	1	137	64.8229	67.6619	7.05822	7.36734	95.8042
BGEO_SAMN07136961_METAG_IAEADPKL		2208	406	1	161	8	1	152	63.7561	67.5311	6.88406	7.29167	94.4099
ANT28_SAMPLE330_METAG_KPCABOHP		2050	399	1	159	8	1	150	66.9095	70.9241	7.31707	7.7561	94.3396
TARA_SAMEA2623627_METAG_AMPNAMHA		2052	374	2	134	5	1	128	57.3081	59.9944	6.23782	6.53021	95.5224
TARA_SAMEA4396424_METAG_POGHPGNP		1874	354	0	126	4	1	121	59.1456	61.5896	6.45678	6.72359	96.0317
ANT28_SAMPLE326_METAG_MIGBPKKI		1917	365	0	153	8	0	145	67.738	71.4753	7.5639	7.98122	94.7712
TARA_SAMEA4396538_METAG_CAOPAICI	RCA-A1	1913	362	0	122	3	2	117	56.3168	58.7235	6.11605	6.37742	95.9016	55.71±0.86	58.04±0.97	6.05±0.09	6.30±0.11	95.99±0.13
TARA_SAMEA4397196_METAG_LEBFBDKM		1636	302	2	102	3	1	98	55.0973	57.3461	5.99022	6.23472	96.0784

## Sheet: S29 COR
Table S29.Transporter predication and classification for COR cluster genomes busing the TCDB database
Genome	Species	CDS	Total membrane transporter Number	TonB Transporter Number	Total SBP-dependent Transporter Number （ABC+TTT+TRAP)	TRAP（Tripartite ATP-Independent Periplasmic) Transporter Number	TTT (Tripartite Tricarboxylate Transporter) Number	ABC Transporter Number	ABC Transporter per Mbp	SBP-dependent Transporter per Mbp（ABC+TTT+TRAP)	Percent of ABC Transporters	Percent of SBP-dependent Transporters	ABC transporters as percent of SBP transporters	ABC transporters per Mbp mean ± SD	SBP transporters per Mbp mean ± SD	ABC transporters % CDS mean ± SD	SBP transporters %CDS mean ± SD	ABC transporters % SBP mean ± SD
ANT28_SAMPLE319_METAG_NALDLHEJ	COR-1-A1	1767	315	1	106	1	3	102	54.27	56.3982	5.7725	5.99887	96.2264	56.55±4.55	59.27±4.72	5.92±0.46	6.21±0.49	95.43±1.54
ANT28_SAMPLE320_METAG_PBABFCPA		1847	320	2	114	1	1	112	57.9996	59.0353	6.06389	6.17217	98.2456
TARA_SAMEA2619857_METAG_LJFMPKNA		1610	290	2	96	1	3	92	53.6322	55.964	5.71429	5.96273	95.8333
TARA_SAMEA2622316_METAG_HMMPOBFH		1630	282	2	95	4	2	89	51.5076	54.98	5.46012	5.82822	93.6842
TARA_SAMEA2619927_METAG_MEJAMGAC		1828	324	2	108	3	3	102	53.6734	56.8306	5.57987	5.9081	94.4444
TARA_SAMEA2619952_METAG_LBLFBJOD		1911	341	2	119	3	3	113	56.3944	59.3888	5.91313	6.22711	94.958
TARA_SAMEA2591057_METAG_BPADKHOK		1972	361	1	126	1	3	122	59.3047	61.2492	6.18661	6.38945	96.8254
TARA_SAMEA2620000_METAG_FMIIHIAE		1679	299	2	111	0	3	108	61.3712	63.076	6.4324	6.61108	97.2973
TARA_SAMEA2620672_METAG_MFHBKKEN		1693	307	2	115	3	3	109	61.4102	64.7906	6.43828	6.79268	94.7826
TARA_SAMEA2620756_METAG_NKIADMFC		1589	279	2	96	3	2	91	54.816	57.8279	5.72687	6.04154	94.7917
TARA_SAMEA2623446_METAG_JEDKLFLN		1663	298	2	109	1	3	105	60.0537	62.3414	6.31389	6.55442	96.3303
TARA_SAMEA2620081_METAG_LAEPGECB		1768	334	2	123	6	3	114	61.0854	65.9079	6.44796	6.95701	92.6829
TARA_SAMEA2620021_METAG_ONOGOLGO		1780	321	2	107	1	3	103	55.8258	57.9938	5.78652	6.01124	96.2617
TARA_SAMEA2623059_METAG_DKMMFCNI		2132	360	1	109	3	3	103	46.484	49.1918	4.83114	5.11257	94.4954
GORG_SAMEA6069419_SAGS_AG891A07		1924	333	2	129	4	4	121	61.7124	65.7926	6.28898	6.70478	93.7984
TARA_SAMEA2623426_METAG_KAEABNLA		1722	311	2	119	2	3	114	62.4382	65.1767	6.62021	6.91057	95.7983
BGEO_SAMN07136523_METAG_NAOEEIJK		1783	319	2	109	4	3	102	54.9338	58.7038	5.7207	6.11329	93.578
TARA_SAMEA2620890_METAG_HBIKNMDE		1562	267	2	86	0	2	84	51.0542	52.2698	5.37772	5.50576	97.6744
GORG_SAMEA6078353_SAGS_AG343P20	COR-1-A2	2050	327	1	115	2	1	112	53.4698	54.9021	5.46341	5.60976	97.3913	53.47	54.9	5.46	5.61	97.39
GORG_SAMEA6075594_SAGS_AG390A18	COR-1-A3	1789	307	1	117	1	1	115	62.1169	63.1972	6.42817	6.53997	98.2906	62.12	63.2	6.43	6.54	98.29
TARA_SAMEA2623135_METAG_LDGMKPKO	COR-1-A4	1573	285	2	71	0	1	70	42.7418	43.3524	4.4501	4.51367	98.5915	42.74	43.35	4.45	4.51	98.59
ANT28_SAMPLE329_METAG_AMJOCEKD	COR-1-A5	2184	395	1	139	2	1	136	60.4443	61.7776	6.22711	6.36447	97.8417	55.37±3.94	56.41±4.05	5.74±0.40	5.84±0.41	98.17±0.71
ANT28_SAMPLE326_METAG_MJFKGJMM		2174	384	1	131	1	1	129	57.3344	58.2233	5.93376	6.02576	98.4733
ANT28_SAMPLE330_METAG_KGKOPMLP		2297	422	1	148	1	2	145	61.4399	62.7111	6.31258	6.44319	97.973
TARA_SAMEA2619548_METAG_ABDAHGFN		2053	355	1	109	2	1	106	50.0424	51.4587	5.16318	5.3093	97.2477
TARA_SAMEA2623627_METAG_EHICIALP		1744	299	1	98	1	0	97	53.3926	53.943	5.56193	5.61927	98.9796
TARA_SAMEA2623886_METAG_HPEANAFC		1847	331	1	107	1	1	105	54.5381	55.5769	5.68489	5.79318	98.1308
TARA_SAMEA2623850_METAG_PHIJEHCF		1775	325	1	108	1	1	106	56.9105	57.9843	5.97183	6.08451	98.1481
TARA_SAMEA2619399_METAG_OKPAFELB		1706	292	1	92	1	0	91	51.5023	52.0683	5.33411	5.39273	98.913
TARA_SAMEA2591074_METAG_APBOFOBA		2062	381	1	129	3	1	125	58.1157	59.9754	6.06208	6.25606	96.8992
TARA_SAMEA2623919_METAG_LFEHKBGF		1826	328	1	114	1	1	112	59.3057	60.3647	6.13363	6.24315	98.2456
TARA_SAMEA4396496_METAG_OEDDIACM		2108	373	1	127	1	1	125	57.1181	58.032	5.92979	6.02467	98.4252
TARA_SAMEA4396424_METAG_KNILDMLM		2104	376	1	127	1	1	125	57.6684	58.5911	5.94106	6.03612	98.4252
BGEO_SAMN07136957_METAG_JHJAOENF		1816	296	1	96	0	1	95	51.0721	51.6097	5.23128	5.28634	98.9583
TARA_SAMEA2623868_METAG_GJODOFID		1833	323	1	102	0	1	101	53.0202	53.5451	5.51009	5.56465	99.0196
BGEO_SAMN07136958_METAG_ONFKAAMD		1833	301	0	96	3	0	93	48.6887	50.2593	5.07365	5.23732	96.875
GORG_SAMEA6068571_SAGS_AH326L19	COR-1-A6	1834	306	1	108	3	1	104	54.7398	56.8452	5.67067	5.88877	96.2963	54.74	56.85	5.67	5.89	96.3
GORG_SAMEA6076685_SAGS_AG447P15	COR-2-B1	1555	258	0	91	3	0	88	54.9054	56.7772	5.65916	5.85209	96.7033	54.91	56.78	5.66	5.85	96.7
ANT28_SAMPLE321_METAG_CNMNGDJA	COR-2-B2	2032	354	1	134	5	2	127	59.2704	62.5373	6.25	6.59449	94.7761	57.59±3.93	60.83±4.00	6.06±0.35	6.40±0.37	94.68±0.84
TARA_SAMEA2621859_METAG_DPFBHLBA		1769	315	1	110	4	2	104	56.0824	59.3179	5.87903	6.2182	94.5455
TARA_SAMEA2623808_METAG_INJHMJAM		1802	322	1	116	4	3	109	56.8759	60.5285	6.04883	6.43729	93.9655
TARA_SAMEA2623850_METAG_JNOEMOEG		1770	303	1	102	2	3	97	51.5878	54.2469	5.48023	5.76271	95.098
TARA_SAMEA2623868_METAG_HGNFINKC		1720	304	1	102	2	3	97	53.3516	56.1017	5.63953	5.93023	95.098
TARA_SAMEA2619531_METAG_DGCHEAEP		1987	348	1	131	5	1	125	60.1605	63.0482	6.29089	6.59285	95.4198
TARA_SAMEA2619376_METAG_CEOLAEFM		1500	261	1	97	5	2	90	55.5438	59.8638	6	6.46667	92.7835
TARA_SAMEA2623059_METAG_AAKICAOM		1842	327	1	126	4	2	120	62.6518	65.7844	6.51466	6.84039	95.2381
GORG_SAMEA6076589_SAGS_AG447K17		1828	307	1	124	4	2	118	62.8212	66.0155	6.45514	6.78337	95.1613
TARA_SAMEA2622316_METAG_FLIPPHIJ	COR-2-B3	1895	323	1	126	4	2	120	60.734	63.7707	6.33245	6.64908	95.2381	61.06±2.44	64.43±2.64	6.40±0.32	6.75±0.34	94.79±1.08
TARA_SAMEA2622336_METAG_JAHKPEKB		1797	319	1	124	6	2	116	61.0023	65.2093	6.4552	6.90039	93.5484
TARA_SAMEA2622923_METAG_JJKNJHDI		1712	303	1	116	4	2	110	60.3341	63.625	6.42523	6.7757	94.8276
TARA_SAMEA2622429_METAG_MOMNCIJP		1842	323	1	127	4	2	121	62.1975	65.2817	6.56895	6.89468	95.2756
TARA_SAMEA2623275_METAG_MBCFDLOA		1929	335	1	128	3	2	123	61.1526	63.6385	6.37636	6.63556	96.0938
TARA_SAMEA2622402_METAG_DHCNFIGG		1875	322	1	128	3	2	123	62.3782	64.9139	6.56	6.82667	96.0938
TARA_SAMEA2622901_METAG_ILEAHMLF		1685	299	1	123	4	2	117	65.2183	68.5628	6.94362	7.2997	95.122
TARA_SAMEA2620542_METAG_NDNHDKHM		1878	328	1	120	5	2	113	57.9746	61.5659	6.01704	6.38978	94.1667
GORG_SAMEA6068472_SAGS_AH326E22		1921	315	1	117	6	0	111	56.6738	59.7373	5.77824	6.09058	94.8718
TARA_SAMEA2622376_METAG_GLDFILLI		1931	347	1	136	7	3	126	62.9553	67.9517	6.52512	7.04298	92.6471
ANT28_SAMPLE329_METAG_MGFLPEMJ	COR-2-B4	2209	415	1	163	6	3	154	66.9082	70.8184	6.97148	7.3789	94.4785	62.09±5.71	65.74±6.35	6.53±0.57	6.92±0.63	94.49±1.14
ANT28_SAMPLE326_METAG_OCAAJBBK		2176	397	1	159	6	3	150	66.189	70.1603	6.89338	7.30699	94.3396
ANT28_SAMPLE330_METAG_FLEBBPFG		2353	435	1	186	8	3	175	71.5712	76.0699	7.43731	7.9048	94.086
TARA_SAMEA2620980_METAG_MLFLCLKD		1764	334	1	137	7	2	128	68.1339	72.9246	7.25624	7.76644	93.4307
TARA_SAMEA2623135_METAG_JMHBOOIH		1614	277	1	97	4	1	92	53.1368	56.0247	5.70012	6.00991	94.8454
TARA_SAMEA2623116_METAG_IKMOKOEB		1504	232	1	83	3	1	79	48.5087	50.9648	5.25266	5.51862	95.1807
TARA_SAMEA2619548_METAG_EPBOMHIB		1857	311	1	107	1	2	104	54.2433	55.808	5.60043	5.76198	97.1963
TARA_SAMEA2623627_METAG_FGBPDELD		1961	355	1	138	5	3	130	63.1442	67.03	6.62927	7.03723	94.2029
TARA_SAMEA2623886_METAG_NIAIFGDO		1866	339	1	119	3	3	113	57.9463	61.0231	6.05573	6.37728	94.958
TARA_SAMEA2620970_METAG_MPJHBMFE		1414	262	1	97	5	1	91	58.678	62.5469	6.43564	6.85997	93.8144
TARA_SAMEA2621779_METAG_JPIKFFIH		1874	350	1	137	6	1	130	64.4304	67.8997	6.93703	7.31057	94.8905
TARA_SAMEA2622219_METAG_GJKCCBDG		2114	386	1	156	8	3	145	66.1729	71.193	6.85904	7.37938	92.9487
TARA_SAMEA2621812_METAG_HLJLMDHB		1741	311	1	121	4	3	114	61.1989	64.9567	6.54796	6.95003	94.2149
TARA_SAMEA2619782_METAG_OOMJCIGP		1735	309	1	107	2	2	103	55.846	58.0147	5.9366	6.16715	96.2617
TARA_SAMEA2623919_METAG_BIOMPLEH		2038	365	1	137	5	3	129	60.4313	64.1789	6.32974	6.72228	94.1606
TARA_SAMEA4396496_METAG_LFMCOEMD		2148	395	1	164	7	3	154	68.6891	73.1495	7.16946	7.63501	93.9024
TARA_SAMEA4396424_METAG_JFMLOPIA		1764	324	1	130	4	3	123	65.6228	69.3575	6.97279	7.36961	94.6154
BGEO_SAMN07136957_METAG_CCAMNCIO		2127	376	1	150	7	3	140	63.0516	67.5553	6.58204	7.05219	93.3333
BGEO_SAMN07136960_METAG_CGHGOFCP		2055	354	1	135	8	3	124	58.3881	63.5676	6.03406	6.56934	91.8519
BGEO_SAMN07136958_METAG_EIHLJDEC		2192	393	1	160	5	3	152	66.95	70.4737	6.93431	7.29927	95
BGEO_SAMN07136954_METAG_LLFJMFLP		2118	380	2	147	4	3	140	63.2666	66.4299	6.61001	6.94051	95.2381
BGEO_SAMN07136959_METAG_IHMPHHMA		2078	360	2	143	3	3	137	63.4444	66.223	6.59288	6.88162	95.8042
ANT28_SAMPLE321_METAG_CKGLMDJF	COR-2-B5	1757	348	1	143	4	4	135	73.794	78.167	7.68355	8.13887	94.4056	62.85±4.09	66.13±4.45	6.57±0.39	6.92±0.42	95.06±1.20
ANT28_SAMPLE320_METAG_EPCPJJKP		2129	392	1	163	8	3	152	68.6167	73.5824	7.1395	7.65618	93.2515
ANT28_SAMPLE311_METAG_KAEOCGAP		1904	334	1	128	6	2	120	60.0334	64.0356	6.30252	6.72269	93.75
ANT28_SAMPLE310_METAG_NCMKOMLI		1927	335	1	128	6	2	120	59.0934	63.033	6.2273	6.64245	93.75
ANT28_SAMPLE308_METAG_DDMMGKHA		1927	353	1	135	4	2	129	62.9065	65.8324	6.69434	7.00571	95.5556
TARA_SAMEA2619857_METAG_BBJPCAIB		1605	290	1	111	3	0	108	62.9806	64.7301	6.72897	6.91589	97.2973
TARA_SAMEA2619927_METAG_MNFNIHOG		2009	372	1	138	4	2	132	62.5865	65.4313	6.57043	6.86909	95.6522
TARA_SAMEA2619952_METAG_LKLFMCIK		2061	371	1	143	6	2	135	62.5646	66.2722	6.55022	6.93838	94.4056
TARA_SAMEA2591057_METAG_FACFLIHF		2196	399	1	150	7	3	140	62.818	67.305	6.37523	6.8306	93.3333
TARA_SAMEA2620000_METAG_OMHCLCAF		1969	365	1	136	2	2	132	63.8959	65.8321	6.70391	6.90706	97.0588
TARA_SAMEA2620672_METAG_KFKLPBLG		1807	327	1	131	4	1	126	65.6974	68.3045	6.97288	7.24958	96.1832
TARA_SAMEA2620404_METAG_BNKCJEHO		1964	350	1	128	6	2	120	58.4432	62.3394	6.10998	6.51731	93.75
TARA_SAMEA2620756_METAG_KEAPNKDI		1804	318	1	116	3	1	112	59.173	61.2863	6.20843	6.43016	96.5517
TARA_SAMEA2620081_METAG_IOMPHDFN		1829	324	1	122	4	2	116	59.7221	62.8112	6.34226	6.67031	95.082
TARA_SAMEA2620021_METAG_KGPKBFPH		1719	320	1	126	4	1	121	65.5288	68.2366	7.03898	7.32984	96.0317
TARA_SAMEA2620194_METAG_AIDALJKM		1836	327	1	112	3	2	107	55.5802	58.1774	5.82789	6.10022	95.5357
TARA_SAMEA2620230_METAG_HCPGBKDA		1660	292	1	111	2	2	107	60.5528	62.8165	6.44578	6.68675	96.3964
TARA_SAMEA2623426_METAG_LDACIKGA		1583	276	1	96	3	1	92	53.7859	56.1245	5.81175	6.06443	95.8333
TARA_SAMEA2619531_METAG_PJILNKKJ		2232	397	1	147	7	3	137	60.2003	64.5945	6.13799	6.58602	93.1973
BGEO_SAMN07136523_METAG_JPILPLHL		1759	308	1	128	5	1	122	65.411	68.6279	6.93576	7.27686	95.3125
BATS_SAMN08390924_METAG_IFALCGFJ		2142	359	1	150	7	2	141	63.6086	67.6687	6.58263	7.0028	94
BGEO_SAMN07136495_METAG_IMHMJFIJ		2045	368	1	143	4	3	136	63.7232	67.003	6.65037	6.99267	95.1049
GORG_SAMEA6070728_SAGS_AG897G20		2305	403	1	165	7	3	155	65.8231	70.0698	6.72451	7.15835	93.9394
GORG_SAMEA6071997_SAGS_AG904O05		1957	355	1	140	3	3	134	67.1846	70.1929	6.84722	7.15381	95.7143
GORG_SAMEA6075700_SAGS_AG390G08		2104	379	1	152	5	3	144	67.7327	71.4956	6.84411	7.22433	94.7368
GORG_SAMEA6070927_SAGS_AG898J17		2315	411	0	172	7	3	162	69.2435	73.5178	6.99784	7.42981	94.186
GORG_SAMEA6074350_SAGS_AG917D08		1845	305	1	125	3	0	122	65.2834	66.8887	6.61247	6.77507	97.6
GORG_SAMEA6071039_SAGS_AG899C06		1977	359	0	133	6	1	126	63.2528	66.7668	6.37329	6.72736	94.7368
TARA_SAMEA2623446_METAG_ALAALNDP		1781	316	1	113	3	2	108	57.4387	60.0978	6.06401	6.34475	95.5752
TARA_SAMEA2620786_METAG_NGNFICDB		1644	296	1	115	4	2	109	61.483	64.8674	6.63017	6.99513	94.7826
TARA_SAMEA2620734_METAG_AAHEAAHD		1632	314	1	118	3	2	113	64.1027	66.9391	6.92402	7.23039	95.7627
TARA_SAMEA2620890_METAG_KOELFKAD		1752	321	1	117	4	2	111	58.9707	62.1583	6.33562	6.67808	94.8718
GORG_SAMEA6071136_SAGS_AG899K02		2056	351	1	140	6	3	131	62.8577	67.1761	6.3716	6.80934	93.5714
Rhodobacteraceae_bacterium_HIMB11	COR-3-C	3169	516	1	162	7	8	147	47.4347	52.2749	4.63869	5.11202	90.7407	47.43	52.27	4.64	5.11	90.74
ANT28_SAMPLE297_METAG_POBFPODN	COR-4-D	2793	481	1	200	5	4	191	62.0646	64.9891	6.83852	7.16076	95.5	62.06	64.99	6.84	7.16	95.5
TARA_SAMN05326650_METAG_MED00017	COR-5-E	2709	407	1	142	3	1	138	48.0882	49.4821	5.09413	5.24179	97.1831	5.18±0.13	5.40±0.23	48.60±0.71	50.64±1.63	96.00±1.68
TARA_SAMN05326645_METAG_PSE00025		2770	444	1	154	5	3	146	49.0955	51.7856	5.27076	5.55957	94.8052
TARA_SAMEA4396496_METAG_NBDKNACP	COR-6-F1	2806	519	1	189	11	4	174	59.2533	64.3613	6.201	6.73557	92.0635	60.79±2.18	65.25±1.26	6.39±0.27	6.86±0.17	93.15±1.54
TARA_SAMEA4396424_METAG_PPKKHDKG		2737	515	1	191	8	3	180	62.3298	66.1388	6.57654	6.97844	94.2408
TARA_SAMEA2591098_METAG_OOHHFBGP	COR-6-F2	2385	421	1	155	6	5	144	56.6071	60.9312	6.03774	6.49895	92.9032	56.66±2.58	60.24±2.33	6.11±0.29	6.49±0.25	94.04±1.09
TARA_SAMEA2591084_METAG_KJNFCCLB		2179	407	1	138	4	5	129	54.7681	58.5891	5.92015	6.33318	93.4783
TARA_SAMEA2619766_METAG_DIMCKEKF		2219	417	1	152	3	4	145	60.3169	63.2288	6.53447	6.84993	95.3947
TARA_SAMEA2619531_METAG_PBEMJOCN		2257	414	1	142	4	4	134	54.9435	58.2237	5.93708	6.29154	94.3662
Rhodobacteraceae_bacterium_SB2	COR-6-F3	3510	657	1	281	16	7	258	70.9571	77.2827	7.35043	8.0057	91.8149	67.77±3.96	72.97±4.84	7.16±0.39	7.71±0.48	92.92±0.85
TARA_SAMEA2620970_METAG_MMCNDLAO		2551	494	1	182	8	4	170	63.0971	67.551	6.66405	7.13446	93.4066
TARA_SAMEA2620980_METAG_LAEKGEHP		2770	553	1	225	10	7	208	71.1582	76.9741	7.50903	8.12274	92.4444
TARA_SAMEA2623116_METAG_MCLEHBBC		2304	441	1	167	6	4	157	63.8578	67.9252	6.81424	7.24826	94.012
NSEA_SAMEA5407101_METAG_20160512B27G4		2467	488	1	198	9	5	184	69.7893	75.0993	7.45845	8.02594	92.9293
TARA_SAMEA2623116_METAG_MDIHEBOA	COR-6-F4	3048	567	1	277	18	7	252	77.335	85.0071	8.26772	9.08793	90.9747	78.20±2.40	86.25±2.72	8.37±0.28	9.22±0.31	90.67±0.98
TARA_SAMEA2620970_METAG_OJJJPFLA		3278	622	1	293	15	7	271	77.6034	83.9033	8.26724	8.93838	92.4915
TARA_SAMEA4396496_METAG_FLKKHAPJ		3171	616	1	305	22	7	276	81.004	89.5153	8.70388	9.61842	90.4918
TARA_SAMEA4396424_METAG_JJMBMKOJ		3031	585	1	280	16	10	254	77.4724	85.4026	8.38007	9.23788	90.7143
NSEA_SAMEA5405382_METAG_20110530B22G1		3494	644	1	307	17	11	279	75.177	82.7217	7.98512	8.78649	90.8795
TARA_SAMEA2620980_METAG_DLEMJNFF		3660	704	1	355	21	11	323	82.4269	90.593	8.82514	9.69945	90.9859
ANT28_SAMPLE329_METAG_KLCJEOJL		3586	676	1	327	22	13	292	76.2811	85.4243	8.14278	9.1188	89.2966
ANT28_SAMPLE330_METAG_PAMCCCGL		3591	691	1	334	24	11	299	78.2738	87.4363	8.32637	9.30103	89.521
ANT28_SAMPLE241_METAG_DOMPGLAH	COR-6-F5	3615	638	1	293	21	7	265	69.8386	77.2178	7.33057	8.10512	90.4437	71.65±2.51	78.86±3.16	7.51±0.24	8.27±0.30	90.88±0.82
TARA_SAMEA2621423_METAG_MMFGIHGM		3581	630	1	290	20	7	263	70.2525	77.4648	7.34432	8.0983	90.6897
TARA_SAMEA2621401_METAG_OBGIGDGA		3614	633	1	290	20	8	262	69.301	76.7073	7.24958	8.02435	90.3448
TARA_SAMEA2621487_METAG_FBBJOAML		3344	604	1	287	18	8	261	74.1395	81.525	7.80502	8.58254	90.9408
TARA_SAMEA4397157_METAG_EBPIGCJE		3602	649	1	309	19	8	282	74.5021	81.6353	7.82898	8.57857	91.2621
TARA_SAMEA4397930_METAG_IBOLJEJO		3319	592	1	265	16	6	243	69.1529	75.4136	7.32148	7.98433	91.6981
TARA_SAMEA4397196_METAG_IPMANPNA		3393	607	1	281	19	5	257	71.8367	78.5452	7.57442	8.28176	91.4591
TARA_SAMEA4398370_METAG_PLLADIOM		3457	621	1	288	18	6	264	72.432	79.0167	7.63668	8.33092	91.6667
TARA_SAMEA4397101_METAG_KJCMEFMA		3413	609	1	275	19	6	250	69.3497	76.2846	7.32493	8.05743	90.9091
TARA_SAMEA4398341_METAG_LHBKEGEM		3618	630	1	291	19	6	266	70.674	77.3163	7.35213	8.04312	91.4089
NSEA_SAMEA5407189_METAG_20160512B7G7		4025	712	1	358	23	17	318	76.6296	86.2685	7.90062	8.89441	88.8268

## Sheet: S30 LUX
Table S30. Transporter predication and classification for LUX cluster genomes busing the TCDB database
Genome	Species	CDS	Total membrane transporter Number	TonB Transporter Number	Total SBP-dependent Transporter Number （ABC+TTT+TRAP)	TRAP（Tripartite ATP-Independent Periplasmic) Transporter Number	TTT (Tripartite Tricarboxylate Transporter) Number	ABC Transporter Number	ABC Transporter per Mbp	SBP-dependent Transporter per Mbp（ABC+TTT+TRAP)	Percent of ABC Transporters	Percent of SBP-dependent Transporters	ABC transporters as percent of SBP transporters	ABC transporters per Mbp mean ± SD	SBP transporters per Mbp mean ± SD	ABC transporters % CDS mean ± SD	SBP transporters %CDS mean ± SD	ABC transporters % SBP mean ± SD
GORG_SAMEA6072066_SAGS_AG905D04	Lux-A-1	1758	285	1	86	3	0	83	47.6162	49.3373	4.72127	4.89192	96.5116	39.68±4.27	41.12±4.32	3.97±0.40	4.11±0.41	96.46±0.86
TARA_SAMEA2591057_METAG_BGGHCCFF		1684	267	1	68	3	0	65	38.0115	39.7659	3.85986	4.038	95.5882
TARA_SAMEA2619766_METAG_GANBJGDD		1789	284	1	67	2	0	65	36.3228	37.4405	3.63331	3.74511	97.0149
TARA_SAMEA2591084_METAG_PCHHHJGD		1757	285	1	69	2	0	67	37.9197	39.0516	3.81332	3.92715	97.1014
TARA_SAMEA2619531_METAG_NJABHBAI		1698	281	1	63	3	0	60	35.3195	37.0854	3.53357	3.71025	95.2381
TARA_SAMEA2591108_METAG_HOFPGFAI		1720	289	1	75	2	0	73	42.8871	44.0621	4.24419	4.36047	97.3333
GORG_SAMEA6070971_SAGS_AG898M15	Lux-A-2	1978	324	1	93	2	0	91	47.1469	48.1831	4.60061	4.70172	97.8495	47.1469	48.1831	4.60061	4.70172	97.85
GORG_SAMEA6077871_SAGS_AG337E14	Lux-A-3	1999	316	0	92	3	1	88	45.244	47.3005	4.4022	4.6023	95.6522	45.244	47.3005	4.4022	4.6023	95.65
GORG_SAMEA6079988_SAGS_AG430P14	Lux-A-4	2056	323	1	102	4	0	98	48.7206	50.7092	4.76654	4.96109	96.0784	48.7206	50.7092	4.76654	4.96109	96.08
GORG_SAMEA6075245_SAGS_AG349J18	Lux-A-5	1913	300	1	92	2	0	90	46.7854	47.825	4.70465	4.8092	97.8261	46.7854	47.825	4.70465	4.8092	97.83
TARA_SAMEA2623446_METAG_JCAGGBBN	Lux-A-6	1196	171	2	31	0	2	29	24.1196	25.783	2.42475	2.59197	93.5484	30.71±4.02	32.26±3.92	3.08±0.41	3.24±0.40	95.10±1.16
TARA_SAMEA2619857_METAG_HLLMHFAC		1209	183	2	40	0	2	38	31.5152	33.1739	3.14309	3.30852	95
TARA_SAMEA2623426_METAG_EAKNEHMN		1465	226	2	54	0	2	52	34.9492	36.2934	3.54949	3.68601	96.2963
TARA_SAMEA2619879_METAG_EAGODMKI		1339	213	2	45	0	2	43	32.2739	33.7751	3.21135	3.36072	95.5556
GORG_SAMEA6072821_SAGS_AG909P15	Lux-A-7	1960	338	1	105	5	0	100	51.7521	54.3397	5.10204	5.35714	95.2381	51.89±0.14	54.33±0.01	5.13±0.03	5.37±0.01	95.52±0.40
GORG_SAMEA6071980_SAGS_AG904M20		2212	371	1	119	5	0	114	52.0288	54.3108	5.15371	5.37975	95.7983
GORG_SAMEA6070079_SAGS_AG894B17	Lux-A-8	1853	292	1	97	5	0	92	50.5774	53.3262	4.96492	5.23475	94.8454	50.5774	53.3262	4.96492	5.23475	94.85
GORG_SAMEA6074123_SAGS_AG916C10	Lux-A-9	1978	300	1	77	5	0	72	36.4698	39.0024	3.64004	3.89282	93.5065	36.4698	39.0024	3.64004	3.89282	93.51
GORG_SAMEA6071027_SAGS_AG899B02	Lux-A-10	2124	343	1	107	3	0	104	49.3422	50.7655	4.89642	5.03766	97.1963	49.3422	50.7655	4.89642	5.03766	97.2
GORG_SAMEA6079589_SAGS_AG426E23	Lux-A-11	1747	299	1	101	1	0	100	59.1915	59.7834	5.7241	5.78134	99.0099	48.23±10.96	49.72±10.06	4.70±1.03	4.84±10.93	96.48±3.59
GORG_SAMEA6071051_SAGS_AG899D10		1690	235	1	66	4	0	62	37.2621	39.6661	3.66864	3.90533	93.9394
GORG_SAMEA6074606_SAGS_AG918I18	Lux-A-12	2078	348	0	106	3	0	103	50.6006	52.0744	4.95669	5.10106	97.1698	50.6006	52.0744	4.95669	5.10106	97.17
GORG_SAMEA6074152_SAGS_AG916E11	Lux-A-13	1825	285	0	80	1	0	79	43.0761	43.6214	4.32877	4.38356	98.75	43.0761	43.6214	4.32877	4.38356	98.75
GORG_SAMEA6076353_SAGS_AG422M03	Lux-A-14	2111	334	1	97	4	0	93	44.4579	46.3701	4.4055	4.59498	95.8763	44.4579	46.3701	4.4055	4.59498	95.88
GORG_SAMEA6074924_SAGS_AG920E03	Lux-A-15	1770	275	1	82	1	0	81	45.7533	46.3181	4.57627	4.63277	98.7805	45.7533	46.3181	4.57627	4.63277	98.78
GORG_SAMEA6070655_SAGS_AG896O22	Lux-A-16	1787	296	1	80	3	0	77	43.6229	45.3225	4.3089	4.47678	96.25	43.6229	45.3225	4.3089	4.47678	96.25
GORG_SAMEA6069798_SAGS_AG892M03	Lux-A-17	2323	363	1	116	4	0	112	49.0659	50.8183	4.82135	4.99354	96.5517	49.0659	50.8183	4.82135	4.99354	96.55
GORG_SAMEA6080110_SAGS_AG435J13	Lux-B-1	1850	305	1	103	7	0	96	52.3025	56.1163	5.18919	5.56757	93.2039	52.3025	56.1163	5.18919	5.56757	93.2
TARA_SAMN05326645_METAG_PSE00093	Lux-C-1	1627	275	0	79	2	0	77	47.5177	48.7519	4.73264	4.85556	97.4684	47.5177	48.7519	4.73264	4.85556	97.47
TARA_SAMN05326650_METAG_MED00011	Lux-D-1	2049	364	1	118	2	2	114	52.5163	54.359	5.56369	5.75891	96.6102	52.5163	54.359	5.56369	5.75891	96.61
TARA_SAMN05326648_METAG_IOS00017	Lux-E-1	2108	398	1	153	1	1	151	66.866	67.7517	7.16319	7.25806	98.6928	66.866	67.7517	7.16319	7.25806	98.69
TARA_SAMN05326650_METAG_MED00076	Lux-F-1	1411	222	0	59	2	1	56	37.9521	39.9852	3.96882	4.18143	94.9153	37.9521	39.9852	3.96882	4.18143	94.92
NSEA_SAMEA5404734_METAG_20110428B29G1	Lux-G-1	2190	399	1	154	4	2	148	64.4711	67.0848	6.75799	7.03196	96.1039	64.4711	67.0848	6.75799	7.03196	96.1
TARA_SAMEA2622219_METAG_JHGOMPBC	Lux-H-1	1774	294	2	90	9	3	78	41.5594	47.9531	4.39684	5.07328	86.6667	43.04±1.49	48.05±0.10	4.56±0.17	5.09±0.02	89.57±4.10
TARA_SAMEA2619399_METAG_ENMNKKCP		1819	310	2	93	7	0	86	44.5299	48.1544	4.72787	5.1127	92.4731
GORG_SAMEA6076038_SAGS_AG414O15	Lux-I-1	2058	379	3	167	8	2	157	72.519	77.138	7.62877	8.11467	94.012	72.519	77.138	7.62877	8.11467	94.01
GORG_SAMEA6069426_SAGS_AG891A21	Lux-I-2	1552	289	2	118	3	3	112	69.167	72.8724	7.21649	7.60309	94.9153	69.167	72.8724	7.21649	7.60309	94.92
GORG_SAMEA6072856_SAGS_AG910B21	Lux-I-3	1856	321	0	139	9	4	126	65.2615	71.9948	6.78879	7.48922	90.6475	65.2615	71.9948	6.78879	7.48922	90.65
GORG_SAMEA6069019_SAGS_AG359L21	Lux-I-4	1717	277	2	110	6	3	101	58.4339	63.6409	5.88235	6.40652	91.8182	62.96±3.34	68.30±3.38	6.55±0.49	7.10±0.51	92.16±0.61
GORG_SAMEA6075904_SAGS_AG414C16		1835	327	2	134	6	5	123	64.0201	69.7454	6.703	7.30245	91.791
GORG_SAMEA6073124_SAGS_AG911F16		1841	340	2	140	6	4	130	66.417	71.526	7.06138	7.60456	92.8571
GORG_SAMEA6078182_SAGS_AG343F17	Lux-J-1	1976	309	0	101	4	0	97	47.1016	49.0439	4.90891	5.11134	96.0396	47.1016	49.0439	4.90891	5.11134	96.04
GORG_SAMEA6078312_SAGS_AG343N19	Lux-J-2	1792	307	1	106	3	1	102	55.0753	57.2351	5.69196	5.91518	96.2264	54.11±2.43	55.50±2.39	5.63±0.24	5.77±0.23	97.48±0.99
TARA_SAMEA2622402_METAG_CADGLAMF		1955	341	1	105	2	1	102	49.9152	51.3833	5.21739	5.37084	97.1429
TARA_SAMEA2623370_METAG_KLNICJAN		1961	357	1	115	1	1	113	55.637	56.6217	5.76237	5.86435	98.2609
TARA_SAMEA2622219_METAG_GFNOGGCG		1954	356	1	116	1	1	114	55.7983	56.7772	5.83419	5.93654	98.2759
