# Supplementary material for: Ecogenomics and functional biogeography of the Roseobacter group in the global oceans based on 653 MAGs and SAGs
Source: Microbiome. 2025 Nov 27;13:247. doi: 10.1186/s40168-025-02259-8 (PMC12661815; doi:10.1186/s40168-025-02259-8)
Supplement: Supplementary file 2 — Supplementary Material 1. [file 40168_2025_2259_MOESM1_ESM.zip › Supplementary Tables S31_S35_transporter KEGG categories_2025-05-09.xlsx]

## Sheet: S31 Saccharide_polyol_lipid
Table S30 Transporters Saccharide, polyol, lipid
Genome	Cluster	Species	Alpha-glucoside transporter					Fucose transporter			Glucose/mannose transporter				Putative sn-Glycerol 3-phosphate transporter				Putative multiple sugar transporter					Putative sorbitol/mannitol transporter					Rhamnose transporter
			K10112 (msmX)	K10235 (aglK)	K10232 (aglE)	K10233 (aglF	K10234 (aglG)	K10552 (frcB)	K10553 (frcC)	K10554 (frcA)	K10112 (msmX)	K17315 (gtsA)	K17316 (gtsB)	K17317 (gtsC)	K05813 (ugpB)	K05814 (ugpA)	K05815 (ugpE)	K05816 (ugpC)	K02025 (ABC.MS.P)	K02026 (ABC.MS.P1)	K02027 (ABC.MS.S)	K10111 (malK)	K10112 (msmX	K10111 (malK)	K10112 (msmX)	K10227 (smoE)	K10228 (smoF)	K10229 (smoG)	K10559 (rhaS)	K10560 (rhaP)	K10561 (rhaQ)	K10562 (rhaT)
TARA_SAMEA2621021_METAG_HCLFMGNE	AAPR	AAPR-A	1	0	0	0	0	0	0	0	1	0	0	0	0	0	0	0	0	0	0	0	1	0	1	0	0	0	1	1	1	1
TARA_SAMEA2621045_METAG_HIJDHLLM			1	0	0	0	0	0	0	0	1	0	0	0	0	0	0	0	0	0	0	0	1	0	1	0	0	0	1	1	1	1
TARA_SAMEA2621013_METAG_GHNACFLA			1	0	0	0	0	0	0	0	1	0	0	0	0	0	0	0	0	0	0	0	1	0	1	0	0	0	1	1	1	1
TARA_SAMEA2623627_METAG_IGAMABGL			1	0	0	0	0	0	0	0	1	0	0	0	0	0	0	0	0	0	0	0	1	0	1	0	0	0	1	1	1	1
TARA_SAMEA2623886_METAG_DCCFAOBI			1	0	0	0	0	0	0	0	1	0	0	0	0	0	0	0	0	0	0	0	1	0	1	0	0	0	1	1	1	1
TARA_SAMEA2623919_METAG_CLGBBDCI			1	0	0	0	0	0	0	0	1	0	0	0	0	0	0	0	0	0	0	0	1	0	1	0	0	0	1	1	1	1
TARA_SAMEA4396496_METAG_BPKEAHCI			1	0	0	0	0	0	0	0	1	0	0	0	0	0	0	0	0	0	0	0	1	0	1	0	0	0	1	1	1	1
TARA_SAMEA4396424_METAG_DGMOOONO			1	0	0	0	0	0	0	0	1	0	0	0	0	0	0	0	0	0	0	0	1	0	1	0	0	0	1	1	1	1
BGEO_SAMN07136494_METAG_OJIAIAMA			1	0	0	0	0	0	0	0	1	0	0	0	0	0	0	0	0	0	0	0	1	0	1	0	0	0	1	1	1	1
BGEO_SAMN07136635_METAG_POIOBJEL			1	0	0	0	0	0	0	0	1	0	0	0	0	0	0	0	0	0	0	0	1	0	1	0	0	0	1	1	1	1
BGEO_SAMN07136492_METAG_MPAAMFAL			1	0	0	0	0	0	0	0	1	0	0	0	0	0	0	0	0	0	0	0	1	0	1	0	0	0	1	1	1	1
BGEO_SAMN07136637_METAG_OCMOFIBF			1	0	0	0	0	0	0	0	1	0	0	0	0	0	0	0	0	0	0	0	1	0	1	0	0	0	1	1	1	1
BGEO_SAMN07136493_METAG_BGLPFNCA			1	0	0	0	0	0	0	0	1	0	0	0	0	0	0	0	0	0	0	0	1	0	1	0	0	0	1	1	1	1
ANT28_SAMPLE326_METAG_CCPPCIGC		AAPR-B (9)	1	0	0	0	0	0	0	0	1	0	0	0	0	0	0	0	0	0	0	0	1	0	1	0	0	0	1	1	1	1
ANT28_SAMPLE330_METAG_GDBNGPIK			0	0	0	0	0	0	0	0	0	0	0	0	0	0	0	0	0	0	0	0	0	0	0	0	0	0	1	1	1	1
TARA_SAMEA2623135_METAG_OFDKOGHH			0	0	0	0	0	0	0	0	0	0	0	0	0	0	0	0	0	0	0	0	0	0	0	0	0	0	1	1	1	1
TARA_SAMEA2621779_METAG_FHAGAFHB			1	0	0	0	0	0	0	0	1	0	0	0	0	0	0	0	0	0	0	0	1	0	1	0	0	0	1	1	1	1
TARA_SAMEA2621812_METAG_HPILOGFH			1	0	0	0	0	0	0	0	1	0	0	0	0	0	0	0	0	0	0	0	1	0	1	0	0	0	1	1	1	1
TARA_SAMEA4396496_METAG_CGAKDNHB			1	0	0	0	0	0	0	0	1	0	0	0	0	0	0	0	0	0	0	0	1	0	1	0	0	0	1	1	1	1
TARA_SAMEA4396424_METAG_GDLLDJOF			1	0	0	0	0	0	0	0	1	0	0	0	0	0	0	0	0	0	0	0	1	0	1	0	0	0	1	1	1	1
BGEO_SAMN07136961_METAG_DPLCEFJG			1	0	0	0	0	0	0	0	1	0	0	0	0	0	0	0	0	0	0	0	1	0	1	0	0	0	1	1	1	1
GORG_SAMEA6076714_SAGS_AG313B09			1	0	0	0	0	0	0	0	1	0	0	0	0	0	0	0	0	0	0	0	1	0	1	0	0	0	1	1	1	1
TARA_SAMEA2621423_METAG_HFECBNAM		AAPR-C (16)	1	0	0	0	0	0	0	0	1	0	0	0	0	0	0	0	0	0	0	0	1	0	1	0	0	0	1	1	1	1
TARA_SAMEA4397516_METAG_CJNFLEHD			0	0	0	0	0	0	0	0	0	0	0	0	0	0	0	0	0	0	0	0	0	0	0	0	0	0	1	1	1	1
TARA_SAMEA4397930_METAG_CAFNLJIB			0	0	0	0	0	0	0	0	0	0	0	0	0	0	0	0	0	0	0	0	0	0	0	0	0	0	1	1	1	1
TARA_SAMEA4397611_METAG_CMELBKCI			0	0	0	0	0	0	0	0	0	0	0	0	0	0	0	0	0	0	0	0	0	0	0	0	0	0	1	1	1	1
TARA_SAMEA4398296_METAG_NFCCDKGK			0	0	0	0	0	0	0	0	0	0	0	0	0	0	0	0	0	0	0	0	0	0	0	0	0	0	1	1	1	1
TARA_SAMEA4397983_METAG_ONMPNHKG			0	0	0	0	0	0	0	0	0	0	0	0	0	0	0	0	0	0	0	0	0	0	0	0	0	0	1	1	1	1
TARA_SAMEA4398150_METAG_GHMKAIHL			0	0	0	0	0	0	0	0	0	0	0	0	0	0	0	0	0	0	0	0	0	0	0	0	0	0	1	1	1	1
TARA_SAMEA4398219_METAG_PFNKPPAH			0	0	0	0	0	0	0	0	0	0	0	0	0	0	0	0	0	0	0	0	0	0	0	0	0	0	1	1	1	1
TARA_SAMEA4398370_METAG_NBIHMDII			0	0	0	0	0	0	0	0	0	0	0	0	0	0	0	0	0	0	0	0	0	0	0	0	0	0	1	1	1	1
TARA_SAMEA4397072_METAG_FBINOIKL			0	0	0	0	0	0	0	0	0	0	0	0	0	0	0	0	0	0	0	0	0	0	0	0	0	0	1	1	1	1
TARA_SAMEA4398176_METAG_ANPPPFJE			1	0	0	0	0	0	0	0	1	0	0	0	0	0	0	0	0	0	0	0	1	0	1	0	0	0	1	1	1	1
TARA_SAMEA4397355_METAG_PEJENKIE			0	0	0	0	0	0	0	0	0	0	0	0	0	0	0	0	0	0	0	0	0	0	0	0	0	0	1	1	1	1
TARA_SAMEA4397730_METAG_BMOGKBND			0	0	0	0	0	0	0	0	0	0	0	0	0	0	0	0	0	0	0	0	0	0	0	0	0	0	1	1	1	1
TARA_SAMEA4397004_METAG_GKMOHOJO			0	0	0	0	0	0	0	0	0	0	0	0	0	0	0	0	0	0	0	0	0	0	0	0	0	0	1	1	1	1
TARA_SAMEA4396538_METAG_BIOFLJNB			0	0	0	0	0	0	0	0	0	0	0	0	0	0	0	0	0	0	0	0	0	0	0	0	0	0	1	1	1	1
TARA_SAMEA4398341_METAG_KIJHNJOD			0	0	0	0	0	0	0	0	0	0	0	0	0	0	0	0	0	0	0	0	0	0	0	0	0	0	1	1	1	1
TARA_SAMEA2621021_METAG_DLAKHKMF	AAR	AAR-A (1)	1	0	0	0	0	0	0	0	1	0	0	0	0	0	0	0	0	1	0	0	1	0	1	0	0	0	1	1	1	1
BGEO_SAMN07136961_METAG_MADCCAJI		AAR-B (1)	0	0	0	0	0	0	0	0	0	0	0	0	0	0	0	0	1	1	1	0	0	0	0	0	0	0	1	1	1	1
TARA_SAMEA2621423_METAG_HINHENBD		AAR-C (2)	1	0	0	0	0	0	0	0	1	0	0	0	0	0	0	0	1	1	1	0	1	0	1	0	0	0	1	1	1	1
TARA_SAMEA2621401_METAG_FKLCAOJE			1	0	0	0	0	0	0	0	1	0	0	0	0	0	0	0	1	1	1	0	1	0	1	0	0	0	1	1	1	1
TARA_SAMEA2623627_METAG_GIFJOKAA		AAR-D (3)	1	0	0	0	0	0	0	0	1	0	0	0	0	0	0	0	1	1	1	0	1	0	1	0	0	0	1	1	1	1
TARA_SAMEA4396424_METAG_FPAEDCIP			1	0	0	0	0	0	0	0	1	0	0	0	0	0	0	0	0	0	0	0	1	0	1	0	0	0	1	1	1	1
NSEA_SAMEA5404292_METAG_20110324B75G1			1	0	0	0	0	0	0	0	1	0	0	0	0	0	0	0	1	1	1	0	1	0	1	0	0	0	1	1	1	1
TARA_SAMEA4397278_METAG_GPKKHNOL		AAR-E (13)	1	0	0	0	0	0	0	0	1	0	0	0	0	0	0	0	1	0	1	0	1	0	1	0	0	0	1	1	0	1
TARA_SAMEA4397516_METAG_OFLOKOLE			1	0	0	0	0	0	0	0	1	0	0	0	0	0	0	0	1	1	0	0	1	0	1	0	0	0	1	1	1	1
TARA_SAMEA4397239_METAG_BGNPFJBK			1	0	0	0	0	0	0	0	1	0	0	0	0	0	0	0	1	0	1	0	1	0	1	0	0	0	1	1	0	1
TARA_SAMEA4397930_METAG_EBPJPIPN			1	0	0	0	0	0	0	0	1	0	0	0	0	0	0	0	1	0	1	0	1	0	1	0	0	0	1	1	1	1
TARA_SAMEA4397611_METAG_DAEPNFKN			1	0	0	0	0	0	0	0	1	0	0	0	0	0	0	0	1	1	1	0	1	0	1	0	0	0	1	1	1	1
TARA_SAMEA4397983_METAG_MPJDDEPK			1	0	0	0	0	0	0	0	1	0	0	0	0	0	0	0	1	1	1	0	1	0	1	0	0	0	1	1	1	1
TARA_SAMEA4398150_METAG_JBBHFEAI			1	0	0	0	0	0	0	0	1	0	0	0	0	0	0	0	1	1	1	0	1	0	1	0	0	0	1	1	1	1
TARA_SAMEA4398219_METAG_BOCMGCFG			1	0	0	0	0	0	0	0	1	0	0	0	0	0	0	0	1	0	1	0	1	0	1	0	0	0	1	1	1	1
TARA_SAMEA4397072_METAG_LOEBEJDP			1	0	0	0	0	0	0	0	1	0	0	0	0	0	0	0	1	1	1	0	1	0	1	0	0	0	1	1	1	1
TARA_SAMEA4398176_METAG_EKMINEPI			0	0	0	0	0	0	0	0	0	0	0	0	0	0	0	0	1	1	1	0	0	0	0	0	0	0	1	1	1	1
TARA_SAMEA4397355_METAG_HDEMGIME			1	0	0	0	0	0	0	0	1	0	0	0	0	0	0	0	1	1	1	0	1	0	1	0	0	0	1	1	1	1
TARA_SAMEA4397730_METAG_EJMNACNA			1	0	0	0	0	0	0	0	1	0	0	0	0	0	0	0	1	1	1	0	1	0	1	0	0	0	1	1	1	1
TARA_SAMEA4397569_METAG_MBIHDIFA			1	0	0	0	0	0	0	0	1	0	0	0	0	0	0	0	1	1	1	0	1	0	1	0	0	0	1	1	1	1
ANT28_SAMPLE241_METAG_JCAHKLIB	TCR	TCR-A (3)	1	0	0	0	0	0	0	0	1	0	0	0	1	1	1	0	1	1	1	1	1	1	1	1	1	1	1	1	1	1
TARA_SAMEA2621487_METAG_GMPAMBEI			0	0	0	0	0	0	0	0	0	0	0	0	0	0	0	0	0	0	0	0	0	0	0	0	0	0	1	1	1	1
TARA_SAMEA2621509_METAG_MPBCKPHO			0	0	0	0	0	0	0	0	0	0	0	0	0	0	0	0	0	0	0	0	0	0	0	0	0	0	1	1	0	1
TARA_SAMEA4397278_METAG_OEEGOFGB		TCR-B (17)	1	0	0	0	0	1	1	1	1	0	0	0	0	0	0	0	0	0	0	1	1	1	1	0	0	0	1	1	0	1
TARA_SAMEA4397705_METAG_JFCINLJN			1	0	0	0	0	1	1	1	1	0	0	0	0	0	0	0	0	0	1	1	1	1	1	1	1	1	1	1	1	1
TARA_SAMEA4397516_METAG_NBMHCLPA			1	0	0	0	0	1	1	1	1	0	0	0	1	1	1	0	1	1	1	0	1	0	1	1	1	1	1	1	1	1
TARA_SAMEA4397239_METAG_KKOONDLB			1	0	0	0	0	1	1	1	1	0	0	0	0	0	0	0	0	0	1	1	1	1	1	1	1	1	1	1	0	1
TARA_SAMEA4397611_METAG_GLLDCGJJ			1	0	0	0	0	1	1	1	1	0	0	0	0	0	0	0	0	0	1	1	1	1	1	1	1	1	1	1	1	1
TARA_SAMEA4397983_METAG_OLBGKPMH			1	0	0	0	0	1	1	1	1	0	0	0	1	1	1	0	1	1	1	1	1	1	1	1	1	1	1	1	1	1
TARA_SAMEA4398094_METAG_HGDMBOBN			1	0	0	0	0	1	1	1	1	0	0	0	1	1	1	0	0	0	1	1	1	1	1	1	1	1	1	1	1	1
TARA_SAMEA4398150_METAG_MPKBFDJI			1	0	0	0	0	1	1	1	1	0	0	0	1	1	1	0	1	1	1	1	1	1	1	1	1	1	1	1	1	1
TARA_SAMEA4397426_METAG_AIPELCJN			1	0	0	0	0	1	1	1	1	0	0	0	0	0	0	0	0	0	1	1	1	1	1	1	1	1	1	1	1	1
TARA_SAMEA4397390_METAG_OANBIOOI			1	0	0	0	0	1	1	1	1	0	0	0	1	1	1	0	0	0	1	1	1	1	1	1	1	1	1	1	1	1
TARA_SAMEA4397903_METAG_BMKFPANH			1	0	0	0	0	1	1	1	1	0	0	0	1	1	1	0	1	1	1	0	1	0	1	0	0	0	1	1	1	1
TARA_SAMEA4398009_METAG_MODGJEKJ			1	0	0	0	0	1	1	1	1	0	0	0	1	1	1	0	0	0	1	1	1	1	1	1	1	1	1	1	1	1
TARA_SAMEA4397798_METAG_CFPPPCED			1	0	0	0	0	1	1	1	1	0	0	0	1	1	1	0	1	1	1	0	1	0	1	0	0	0	1	1	1	1
TARA_SAMEA4397311_METAG_JMIIIKEJ			1	0	0	0	0	1	1	1	1	0	0	0	0	0	0	0	0	0	1	1	1	1	1	1	1	1	1	1	1	1
TARA_SAMEA4398067_METAG_JAKAJNGF			1	0	0	0	0	1	1	1	1	0	0	0	1	1	1	0	0	0	1	1	1	1	1	1	1	1	1	1	1	1
TARA_SAMEA4397569_METAG_FLCEJGBL			1	0	0	0	0	1	1	1	1	0	0	0	1	1	1	0	0	0	1	1	1	1	1	1	1	1	1	1	1	1
TARA_SAMEA4397649_METAG_EBHOBEIG			1	0	0	0	0	1	1	1	1	0	0	0	1	1	1	0	0	0	1	1	1	1	1	1	1	1	1	1	1	1
TARA_SAMEA2591074_METAG_MMNGHOGL		TCR-C (3)	1	0	1	1	1	0	0	0	1	1	1	1	1	1	1	0	0	0	0	1	1	1	1	0	0	0	1	1	1	1
TARA_SAMEA4396496_METAG_HDILNDHF			1	0	1	1	1	0	0	0	1	1	1	1	1	1	1	0	1	1	1	1	1	1	1	1	1	0	1	1	1	1
NSEA_SAMEA5406367_METAG_20160316B26G1			1	0	1	1	1	1	1	1	1	1	1	1	1	1	1	0	1	1	1	1	1	1	1	0	1	1	1	1	1	1
ANT28_SAMPLE296_METAG_IEHIDOCF		TCR-D (12)	1	0	1	1	0	0	0	0	1	1	1	1	1	1	1	0	1	1	1	1	1	1	1	1	0	0	1	1	1	1
TARA_SAMEA2620979_METAG_JAHMFKHJ			0	0	0	0	0	0	0	0	0	1	1	1	1	1	1	0	1	1	1	1	0	1	0	0	0	1	1	1	1	1
TARA_SAMEA2620970_METAG_BDFNEAFP			0	0	1	1	1	0	0	0	0	1	1	1	1	0	1	0	1	1	1	1	0	1	0	0	1	1	1	1	1	1
TARA_SAMEA4397157_METAG_ICMFHGLI			1	0	1	1	1	0	0	0	1	1	1	1	1	1	1	0	1	1	1	1	1	1	1	0	0	1	1	1	1	1
TARA_SAMEA4396496_METAG_HGBPLAFP			1	0	1	1	1	0	0	0	1	1	1	0	1	1	1	0	1	1	1	1	1	1	1	1	1	1	1	1	1	1
TARA_SAMEA4397196_METAG_IJOKKCJK			1	0	1	1	0	0	0	0	1	1	1	1	1	1	1	0	1	1	1	1	1	1	1	0	1	1	1	1	0	1
TARA_SAMEA4396424_METAG_BCADOMNA			1	0	1	1	1	0	0	0	1	1	1	0	1	1	1	0	1	1	1	1	1	1	1	1	1	1	1	1	1	1
TARA_SAMEA4397101_METAG_IGBOOOBF			1	0	1	1	0	0	0	0	1	0	0	1	1	0	1	0	1	1	1	0	1	0	1	0	0	0	1	1	1	1
TARA_SAMEA4396538_METAG_NENAJCNL			1	0	1	1	1	0	0	0	1	1	1	1	1	1	1	0	1	1	1	1	1	1	1	0	1	1	1	1	1	1
MARD_SAMN02441634_SAGS_MMP02441634			1	0	1	1	1	0	0	0	1	0	0	0	1	1	1	0	1	1	1	1	1	1	1	1	1	1	1	1	1	1
NSEA_SAMEA5404848_METAG_20110506B63G1			0	0	1	1	1	1	1	1	0	1	1	1	1	1	1	0	1	1	1	1	0	1	0	1	1	1	1	1	1	1
Rhodobacterales_bacterium_HTCC2255			1	0	0	0	0	1	1	1	0	0	0	0	1	1	1	0	1	1	1	1	1	1	1	1	1	1	0	0	0	0
TARA_SAMEA2621423_METAG_MDBMBIPE		TCR-E (29)	0	0	1	1	1	0	0	0	0	0	0	0	1	1	1	0	1	0	1	1	0	1	0	1	0	1	1	1	1	1
TARA_SAMEA4397278_METAG_HMPOCABJ			0	0	1	1	0	1	1	1	0	0	0	0	1	1	1	0	1	0	1	1	0	1	0	0	0	0	1	1	0	1
TARA_SAMEA2621401_METAG_MDDNCBON			0	0	1	1	1	0	0	0	0	0	0	0	1	1	1	0	1	0	1	1	0	1	0	1	1	1	1	1	1	1
TARA_SAMEA4397157_METAG_PMAKHLKI			0	0	1	1	1	0	0	0	0	0	0	0	1	1	1	0	1	0	1	1	0	1	0	0	0	0	1	1	1	1
TARA_SAMEA4397705_METAG_DCMKOCPI			0	0	1	1	1	0	0	0	0	1	1	1	1	1	1	0	1	0	1	1	0	1	0	1	1	0	1	1	1	1
TARA_SAMEA4397516_METAG_LNDPMEGG			0	0	1	1	1	1	1	1	0	1	1	1	1	1	1	0	1	0	1	1	0	1	0	1	1	1	1	1	1	1
TARA_SAMEA4397239_METAG_LNCEEDGJ			0	0	1	1	1	1	1	1	0	1	1	1	1	1	1	0	1	0	1	1	0	1	0	1	1	0	1	1	0	1
TARA_SAMEA4397930_METAG_JDAPHHFF			1	0	1	1	1	0	0	0	1	0	0	0	1	1	1	0	1	0	1	1	1	1	1	1	1	0	1	1	1	1
TARA_SAMEA4397611_METAG_BEMFKKJM			0	0	1	1	1	0	0	0	0	0	1	1	1	1	1	0	1	0	1	1	0	1	0	0	0	1	1	1	1	1
TARA_SAMEA4398296_METAG_IEFMEDEK			0	0	1	1	1	0	0	0	0	0	0	0	1	1	1	0	1	0	1	1	0	1	0	1	1	1	1	1	1	1
TARA_SAMEA4397196_METAG_CHNOLNNG			0	0	1	1	1	1	1	1	0	0	0	0	1	1	1	0	1	0	1	1	0	1	0	0	1	0	1	1	0	1
TARA_SAMEA4398150_METAG_JLCPFBNK			0	0	1	1	1	0	0	0	0	1	1	1	1	1	1	0	1	0	1	1	0	1	0	0	1	0	1	1	1	1
TARA_SAMEA4397842_METAG_DGKKFFBP			0	0	1	1	1	1	1	1	0	0	0	0	1	1	1	0	1	0	1	1	0	1	0	0	1	0	1	1	1	1
TARA_SAMEA4397426_METAG_PCBOMFDG			0	0	1	1	1	1	1	1	0	1	1	1	1	1	1	0	1	0	1	1	0	1	0	0	0	1	1	1	1	1
TARA_SAMEA4398219_METAG_GEKBPNCA			0	0	1	1	1	0	0	0	0	0	0	0	1	1	1	0	1	0	1	1	0	1	0	1	0	0	1	1	1	1
TARA_SAMEA4398370_METAG_FOIFAOEO			0	0	1	1	1	1	1	1	0	0	0	0	1	1	1	0	1	0	1	1	0	1	0	1	1	1	1	1	1	1
TARA_SAMEA4398009_METAG_OLOKOLBK			0	0	1	1	1	0	0	0	0	0	0	1	1	1	1	0	1	0	0	1	0	1	0	0	0	0	1	1	1	1
TARA_SAMEA4397798_METAG_DOHOKHCJ			0	0	1	1	1	0	0	0	0	0	0	0	1	1	1	0	1	0	1	1	0	1	0	1	1	0	1	1	1	1
TARA_SAMEA4397101_METAG_FDAENHHH			0	0	1	1	1	0	0	0	0	0	0	0	1	1	1	0	1	0	1	1	0	1	0	0	1	1	1	1	1	1
TARA_SAMEA4398176_METAG_FHCHNHJL			0	0	1	1	1	0	0	0	0	0	0	0	1	1	1	0	1	0	1	1	0	1	0	1	1	1	1	1	1	1
TARA_SAMEA4398067_METAG_FFCGELPJ			0	0	1	1	1	0	0	0	0	0	0	0	1	1	1	0	1	0	1	1	0	1	0	1	1	0	1	1	1	1
TARA_SAMEA4397569_METAG_BHFKLDDG			0	0	1	1	1	1	1	1	0	0	0	0	1	1	1	0	1	0	1	1	0	1	0	1	1	0	1	1	1	1
TARA_SAMEA4396538_METAG_JPBGGFFI			0	0	1	1	1	0	0	0	0	0	0	0	1	1	1	0	1	0	1	1	0	1	0	0	1	1	1	1	1	1
TARA_SAMEA4397649_METAG_NNLKDBAN			0	0	1	1	1	1	1	1	0	1	1	1	1	1	1	0	1	0	1	1	0	1	0	1	1	1	1	1	1	1
TARA_SAMEA4398247_METAG_CEHMAFOJ			0	0	1	1	1	0	0	0	0	0	0	0	1	1	1	0	1	0	1	1	0	1	0	1	1	1	1	1	1	1
BGEO_SAMN07136485_METAG_OFIIIPJP			0	0	1	1	1	1	1	1	0	1	0	0	1	1	1	0	1	1	1	1	0	1	0	1	1	1	1	1	1	1
NSEA_SAMEA5405425_METAG_20110530B77G1			1	0	1	1	1	0	0	0	1	0	0	0	1	1	1	0	1	0	0	1	1	1	1	0	1	1	1	1	0	1
TARA_SAMEA4396971_METAG_BBONIEKG			0	0	1	1	1	0	0	0	0	1	1	1	1	0	1	0	1	0	1	1	0	1	0	0	0	0	1	1	1	1
TARA_SAMEA4398341_METAG_NCMPLFMA			0	0	1	1	1	0	0	0	0	1	1	1	1	1	1	0	1	0	1	1	0	1	0	1	0	0	1	1	1	1
NSEA_SAMEA5403722_METAG_20100408B75G1		TCR-F (1)	0	0	0	0	0	0	0	0	0	1	1	1	0	0	0	0	0	0	0	0	0	0	0	0	0	0	1	1	1	1
TARA_SAMEA4397295_METAG_KBDLACKE		TCT-G (2)	0	0	0	0	0	0	0	0	0	0	0	0	0	0	0	0	1	0	1	1	0	1	0	1	1	1	1	1	1	1
TARA_SAMEA4397445_METAG_ICPPIAOP			0	0	0	0	0	0	0	0	0	0	0	0	0	0	0	0	1	0	1	1	0	1	0	1	1	1	1	1	1	1
ANT28_SAMPLE319_METAG_NALDLHEJ	COR	COR-1-A1 (18)	1	0	1	0	0	0	0	0	1	0	0	0	1	0	1	0	0	1	1	1	1	1	1	0	0	0	1	1	1	1
ANT28_SAMPLE320_METAG_PBABFCPA			1	0	1	0	1	0	0	0	1	0	0	0	1	1	1	0	0	1	1	1	1	1	1	0	0	0	1	1	1	1
TARA_SAMEA2619857_METAG_LJFMPKNA			1	0	0	0	0	0	0	0	1	0	0	0	1	0	0	0	0	1	0	1	1	1	1	0	0	0	1	1	1	1
TARA_SAMEA2622316_METAG_HMMPOBFH			1	0	0	0	0	0	0	0	1	0	0	0	0	0	0	0	0	1	0	0	1	0	1	0	0	0	1	1	1	1
TARA_SAMEA2619927_METAG_MEJAMGAC			1	0	1	0	0	0	0	0	1	0	0	0	0	0	0	0	0	1	0	1	1	1	1	0	0	0	1	1	1	1
TARA_SAMEA2619952_METAG_LBLFBJOD			1	0	1	0	0	0	0	0	1	0	0	0	0	0	0	0	1	1	0	1	1	1	1	0	0	0	1	1	1	1
TARA_SAMEA2591057_METAG_BPADKHOK			1	0	1	0	1	0	0	0	1	0	0	0	0	0	0	0	0	0	0	1	1	1	1	0	0	0	1	1	1	1
TARA_SAMEA2620000_METAG_FMIIHIAE			1	0	1	0	0	0	0	0	1	0	0	0	1	0	1	0	0	1	1	0	1	0	1	0	0	0	1	1	1	1
TARA_SAMEA2620672_METAG_MFHBKKEN			1	0	1	0	0	0	0	0	1	0	0	0	0	0	1	1	0	1	0	1	1	1	1	0	0	0	1	1	1	1
TARA_SAMEA2620756_METAG_NKIADMFC			1	0	0	0	0	0	0	0	1	0	0	0	1	1	1	1	1	1	0	1	1	1	1	0	0	0	1	1	1	1
TARA_SAMEA2623446_METAG_JEDKLFLN			1	0	1	0	1	0	0	0	1	0	0	0	0	0	0	0	0	1	0	1	1	1	1	0	0	0	1	1	1	1
TARA_SAMEA2620081_METAG_LAEPGECB			1	0	1	0	1	0	0	0	1	1	1	1	1	0	0	0	1	1	0	1	1	1	1	0	0	0	1	1	1	1
TARA_SAMEA2620021_METAG_ONOGOLGO			0	0	0	0	0	0	0	0	0	0	0	0	0	0	0	0	0	0	0	0	0	0	0	0	0	0	1	1	1	1
TARA_SAMEA2623059_METAG_DKMMFCNI			1	0	0	0	1	0	0	0	1	0	0	0	0	0	0	0	0	1	0	1	1	1	1	0	0	0	1	1	1	1
GORG_SAMEA6069419_SAGS_AG891A07			1	0	1	0	1	0	0	0	1	0	0	0	1	1	1	0	1	1	0	1	1	1	1	0	0	0	1	1	1	1
TARA_SAMEA2623426_METAG_KAEABNLA			1	0	1	0	0	0	0	0	1	0	0	0	1	1	1	1	0	1	0	1	1	1	1	0	0	0	1	1	1	1
BGEO_SAMN07136523_METAG_NAOEEIJK			1	0	0	0	0	0	0	0	1	0	0	0	0	0	0	0	1	1	0	1	1	1	1	0	0	0	1	1	1	1
TARA_SAMEA2620890_METAG_HBIKNMDE			1	0	0	0	0	0	0	0	1	0	0	0	1	1	1	1	0	1	0	0	1	0	1	0	0	0	1	1	1	1
GORG_SAMEA6078353_SAGS_AG343P20		COR-1-A2 (1)	0	0	1	0	1	0	0	0	0	0	0	0	0	0	0	0	0	1	0	1	0	1	0	0	0	0	1	1	1	1
GORG_SAMEA6075594_SAGS_AG390A18		COR-1-A3 (1)	1	0	1	0	1	0	0	0	1	0	0	0	0	0	0	0	0	1	0	1	1	1	1	0	0	0	1	1	1	1
TARA_SAMEA2623135_METAG_LDGMKPKO		COR-1-A4 (1)	0	0	0	0	0	0	0	0	0	0	0	0	0	0	0	0	0	1	0	1	0	1	0	0	0	0	1	1	1	1
ANT28_SAMPLE329_METAG_AMJOCEKD		COR-1-A5 (15)	1	0	1	0	1	0	0	0	1	0	0	0	0	0	0	0	0	1	0	1	1	1	1	0	0	0	1	0	0	0
ANT28_SAMPLE326_METAG_MJFKGJMM			1	0	1	0	1	0	0	0	1	0	0	0	0	0	0	0	0	0	0	1	1	1	1	0	0	0	1	1	1	1
ANT28_SAMPLE330_METAG_KGKOPMLP			1	0	1	0	1	0	0	0	1	0	0	0	0	0	0	0	1	1	1	1	1	1	1	1	1	1	1	1	1	1
TARA_SAMEA2619548_METAG_ABDAHGFN			1	0	1	0	1	0	0	0	1	0	0	0	0	0	0	0	0	0	0	1	1	1	1	0	0	0	1	1	1	1
TARA_SAMEA2623627_METAG_EHICIALP			0	0	1	0	1	0	0	0	0	0	0	0	0	0	0	0	0	1	0	1	0	1	0	0	0	0	1	1	1	1
TARA_SAMEA2623886_METAG_HPEANAFC			1	0	1	0	1	0	0	0	1	0	0	0	0	0	0	0	0	0	0	1	1	1	1	0	0	0	1	1	1	1
TARA_SAMEA2623850_METAG_PHIJEHCF			1	0	1	0	1	0	0	0	1	0	0	0	0	0	0	0	0	0	0	1	1	1	1	0	0	0	1	1	1	1
TARA_SAMEA2619399_METAG_OKPAFELB			1	0	1	0	1	0	0	0	1	0	0	0	0	0	0	0	0	0	0	1	1	1	1	0	0	0	1	1	1	1
TARA_SAMEA2591074_METAG_APBOFOBA			0	0	1	0	1	0	0	0	0	0	0	0	0	0	0	0	1	1	0	1	0	1	0	0	0	0	1	1	1	1
TARA_SAMEA2623919_METAG_LFEHKBGF			1	0	0	0	1	0	0	0	1	0	0	0	0	0	0	0	0	0	0	1	1	1	1	0	0	0	1	1	1	1
TARA_SAMEA4396496_METAG_OEDDIACM			1	0	1	0	1	0	0	0	1	0	0	0	0	0	0	0	1	1	0	1	1	1	1	0	0	0	1	1	1	1
TARA_SAMEA4396424_METAG_KNILDMLM			1	0	1	0	1	0	0	0	1	0	0	0	0	0	0	0	0	0	0	1	1	1	1	0	0	0	1	1	1	1
BGEO_SAMN07136957_METAG_JHJAOENF			1	0	0	0	1	0	0	0	1	0	0	0	0	0	0	0	0	0	0	1	1	1	1	0	0	0	1	1	1	1
TARA_SAMEA2623868_METAG_GJODOFID			1	0	1	0	1	0	0	0	1	0	0	0	0	0	0	0	0	0	0	1	1	1	1	0	0	0	1	1	1	1
BGEO_SAMN07136958_METAG_ONFKAAMD			0	0	1	0	0	0	0	0	0	0	0	0	0	0	0	0	0	0	0	1	0	1	0	0	0	0	1	1	1	1
GORG_SAMEA6068571_SAGS_AH326L19		COR-1-A6 (1)	1	0	1	0	1	1	1	1	1	0	0	0	1	1	1	0	0	0	0	1	1	1	1	0	0	0	1	1	1	1
GORG_SAMEA6076685_SAGS_AG447P15		COR-2-B1 (1)	1	0	0	0	0	0	0	0	1	0	0	0	0	0	0	0	0	0	0	0	1	0	1	0	0	0	1	1	1	1
ANT28_SAMPLE321_METAG_CNMNGDJA		COR-2-B2 (9)	1	0	1	0	1	0	0	0	1	0	0	0	0	0	0	0	1	1	0	0	1	0	1	0	0	0	1	1	1	1
TARA_SAMEA2621859_METAG_DPFBHLBA			1	0	1	0	1	0	0	0	1	0	0	0	0	0	0	0	0	1	1	0	1	0	1	0	0	0	1	1	1	1
TARA_SAMEA2623808_METAG_INJHMJAM			1	0	1	0	1	0	0	0	1	0	0	0	0	0	0	0	0	1	1	1	1	1	1	1	1	1	1	1	1	1
TARA_SAMEA2623850_METAG_JNOEMOEG			0	0	1	0	1	0	0	0	0	0	0	0	0	0	0	0	0	1	1	0	0	0	0	0	0	0	1	1	1	1
TARA_SAMEA2623868_METAG_HGNFINKC			1	0	0	0	1	0	0	0	1	0	0	0	0	0	0	0	0	1	0	0	1	0	1	0	0	0	1	1	1	1
TARA_SAMEA2619531_METAG_DGCHEAEP			1	0	0	0	1	0	0	0	1	0	0	0	0	0	0	0	0	1	1	1	1	1	1	0	0	0	1	1	1	1
TARA_SAMEA2619376_METAG_CEOLAEFM			1	0	1	0	1	0	0	0	1	0	0	0	0	0	0	0	0	1	1	1	1	1	1	0	0	0	1	1	1	1
TARA_SAMEA2623059_METAG_AAKICAOM			1	0	0	0	1	0	0	0	1	0	0	0	0	0	0	0	0	1	1	1	1	1	1	0	0	0	1	1	1	1
GORG_SAMEA6076589_SAGS_AG447K17			1	0	1	0	1	0	0	0	1	0	0	0	0	0	0	0	0	1	0	0	1	0	1	0	0	0	1	1	1	1
TARA_SAMEA2622316_METAG_FLIPPHIJ		COR-2-B3 (10)	0	0	1	0	1	0	0	0	0	0	0	0	0	0	0	0	0	1	1	1	0	1	0	0	0	0	1	1	1	1
TARA_SAMEA2622336_METAG_JAHKPEKB			1	0	1	0	1	0	0	0	1	0	0	0	0	0	0	0	0	1	1	1	1	1	1	0	0	0	1	1	1	1
TARA_SAMEA2622923_METAG_JJKNJHDI			1	0	1	0	1	0	0	0	1	0	0	0	0	0	0	0	0	1	0	1	1	1	1	0	0	0	1	1	1	1
TARA_SAMEA2622429_METAG_MOMNCIJP			0	0	1	0	1	0	0	0	0	0	0	0	0	0	0	0	0	1	1	0	0	0	0	0	0	0	1	1	1	1
TARA_SAMEA2623275_METAG_MBCFDLOA			0	0	1	0	1	0	0	0	0	0	0	0	0	0	0	0	0	1	1	1	0	1	0	0	0	0	1	1	1	1
TARA_SAMEA2622402_METAG_DHCNFIGG			0	0	1	0	1	0	0	0	0	0	0	0	0	0	0	0	0	1	1	1	0	1	0	0	0	0	1	1	1	1
TARA_SAMEA2622901_METAG_ILEAHMLF			1	0	1	0	1	0	0	0	1	0	0	0	0	0	0	0	0	1	0	0	1	0	1	0	0	0	1	1	1	1
TARA_SAMEA2620542_METAG_NDNHDKHM			0	0	1	0	1	0	0	0	0	0	0	0	0	0	0	0	0	1	0	1	0	1	0	0	0	0	1	1	1	1
GORG_SAMEA6068472_SAGS_AH326E22			1	0	1	0	1	0	0	0	1	0	0	0	0	0	0	0	0	0	0	1	1	1	1	0	0	0	1	1	1	1
TARA_SAMEA2622376_METAG_GLDFILLI			0	0	1	0	1	0	0	0	0	0	0	0	0	0	0	0	0	1	1	1	0	1	0	0	0	0	1	1	1	1
ANT28_SAMPLE329_METAG_MGFLPEMJ		COR-2-B4 (22)	1	0	1	0	1	0	0	0	1	0	0	0	1	1	1	0	0	1	1	1	1	1	1	1	1	1	1	1	1	1
ANT28_SAMPLE326_METAG_OCAAJBBK			1	0	1	0	1	0	0	0	1	0	0	0	1	1	1	0	1	1	0	1	1	1	1	1	1	1	1	0	0	0
ANT28_SAMPLE330_METAG_FLEBBPFG			1	0	1	0	1	0	0	0	1	0	0	0	1	1	1	0	1	1	1	1	1	1	1	1	1	1	1	1	1	1
TARA_SAMEA2620980_METAG_MLFLCLKD			0	0	1	0	1	0	0	0	0	0	0	0	1	1	1	0	1	1	1	1	0	1	0	1	1	1	1	1	1	1
TARA_SAMEA2623135_METAG_JMHBOOIH			1	0	1	0	1	0	0	0	1	0	0	0	0	0	0	0	0	1	1	0	1	0	1	0	0	0	1	1	1	1
TARA_SAMEA2623116_METAG_IKMOKOEB			1	0	0	0	1	0	0	0	1	0	0	0	0	0	0	0	0	1	1	0	1	0	1	0	0	0	1	1	1	1
TARA_SAMEA2619548_METAG_EPBOMHIB			0	0	1	0	1	0	0	0	0	0	0	0	0	0	0	0	0	0	0	1	0	1	0	0	0	0	1	1	1	1
TARA_SAMEA2623627_METAG_FGBPDELD			1	0	1	0	1	0	0	0	1	0	0	0	1	1	1	1	1	1	0	1	1	1	1	0	0	0	1	1	1	1
TARA_SAMEA2623886_METAG_NIAIFGDO			1	0	1	0	1	0	0	0	1	0	0	0	1	1	1	0	1	1	1	1	1	1	1	0	0	0	1	1	1	1
TARA_SAMEA2620970_METAG_MPJHBMFE			1	0	0	0	1	0	0	0	1	0	0	0	0	0	0	0	0	1	1	1	1	1	1	0	0	0	1	1	1	1
TARA_SAMEA2621779_METAG_JPIKFFIH			1	0	1	0	1	0	0	0	1	0	0	0	1	1	1	1	0	1	1	0	1	0	1	0	0	0	1	1	1	1
TARA_SAMEA2622219_METAG_GJKCCBDG			1	0	1	0	1	0	0	0	1	0	0	0	1	1	1	1	1	1	1	1	1	1	1	0	0	0	1	1	1	1
TARA_SAMEA2621812_METAG_HLJLMDHB			1	0	1	0	1	0	0	0	1	0	0	0	1	0	0	0	0	1	0	1	1	1	1	0	0	0	1	1	1	1
TARA_SAMEA2619782_METAG_OOMJCIGP			1	0	1	0	1	0	0	0	1	0	0	0	0	0	0	0	0	1	0	1	1	1	1	0	0	0	1	1	1	1
TARA_SAMEA2623919_METAG_BIOMPLEH			1	0	1	0	1	0	0	0	1	0	0	0	1	1	1	0	1	1	1	1	1	1	1	0	0	0	1	1	1	1
TARA_SAMEA4396496_METAG_LFMCOEMD			1	0	1	0	1	0	0	0	1	0	0	0	1	1	1	0	1	1	1	1	1	1	1	0	0	0	1	1	1	1
TARA_SAMEA4396424_METAG_JFMLOPIA			1	0	1	0	1	0	0	0	1	0	0	0	1	1	1	0	0	1	1	1	1	1	1	0	0	0	1	1	1	1
BGEO_SAMN07136957_METAG_CCAMNCIO			1	0	1	0	0	0	0	0	1	0	0	0	1	1	1	0	1	1	1	1	1	1	1	0	0	0	1	1	1	1
BGEO_SAMN07136960_METAG_CGHGOFCP			1	0	1	0	0	0	0	0	1	0	0	0	0	1	1	0	0	1	1	1	1	1	1	0	0	0	1	1	1	1
BGEO_SAMN07136958_METAG_EIHLJDEC			1	0	1	0	0	0	0	0	1	0	0	0	1	1	1	0	1	1	1	1	1	1	1	0	0	0	1	1	1	1
BGEO_SAMN07136954_METAG_LLFJMFLP			1	0	1	0	0	0	0	0	1	0	0	0	0	0	0	0	1	1	0	1	1	1	1	0	0	0	1	1	1	1
BGEO_SAMN07136959_METAG_IHMPHHMA			0	0	1	0	1	0	0	0	0	0	0	0	0	0	0	0	0	1	1	1	0	1	0	0	0	0	1	1	1	1
ANT28_SAMPLE321_METAG_CKGLMDJF		COR-2-B5 (33)	1	0	1	0	1	0	0	0	1	1	1	1	0	1	1	1	1	0	1	1	1	1	1	0	0	0	1	1	1	1
ANT28_SAMPLE320_METAG_EPCPJJKP			1	0	1	0	1	0	0	0	1	1	1	1	1	1	0	1	1	1	1	1	1	1	1	0	0	0	1	1	1	1
ANT28_SAMPLE311_METAG_KAEOCGAP			1	0	1	0	1	0	0	0	1	0	0	0	0	0	0	0	0	1	1	1	1	1	1	0	0	0	1	1	1	1
ANT28_SAMPLE310_METAG_NCMKOMLI			1	0	1	0	0	0	0	0	1	0	0	0	0	0	0	0	0	1	1	1	1	1	1	0	0	0	1	1	1	1
ANT28_SAMPLE308_METAG_DDMMGKHA			1	0	1	0	1	0	0	0	1	0	0	0	0	0	0	0	0	1	0	1	1	1	1	0	0	0	1	1	1	1
TARA_SAMEA2619857_METAG_BBJPCAIB			0	0	1	0	1	0	0	0	0	0	0	0	0	0	0	0	0	1	1	1	0	1	0	0	0	0	1	1	1	1
TARA_SAMEA2619927_METAG_MNFNIHOG			1	0	0	0	0	0	0	0	1	0	1	1	0	0	0	0	1	1	1	1	1	1	1	0	0	0	1	1	1	1
TARA_SAMEA2619952_METAG_LKLFMCIK			1	0	0	0	0	0	0	0	1	0	0	0	1	1	1	1	1	1	1	1	1	1	1	0	0	0	1	1	1	1
TARA_SAMEA2591057_METAG_FACFLIHF			1	0	1	0	1	0	0	0	1	0	0	0	0	0	0	0	1	1	1	1	1	1	1	1	1	1	1	1	1	1
TARA_SAMEA2620000_METAG_OMHCLCAF			1	0	1	0	1	0	0	0	1	0	0	0	1	0	1	0	0	1	1	1	1	1	1	0	0	0	1	1	1	1
TARA_SAMEA2620672_METAG_KFKLPBLG			1	0	1	0	1	0	0	0	1	1	1	1	0	0	0	0	1	1	1	1	1	1	1	0	0	0	1	1	1	1
TARA_SAMEA2620404_METAG_BNKCJEHO			1	0	1	0	1	0	0	0	1	0	0	0	0	0	0	0	1	1	1	1	1	1	1	0	0	0	1	1	1	1
TARA_SAMEA2620756_METAG_KEAPNKDI			1	0	1	0	1	0	0	0	1	0	0	0	0	0	0	0	0	1	1	0	1	0	1	0	0	0	1	1	1	1
TARA_SAMEA2620081_METAG_IOMPHDFN			1	0	0	0	1	0	0	0	1	1	1	1	0	0	0	0	1	0	0	0	1	0	1	0	0	0	1	1	1	1
TARA_SAMEA2620021_METAG_KGPKBFPH			1	0	1	0	1	0	0	0	1	0	0	0	0	0	0	0	0	0	0	1	1	1	1	0	0	0	1	1	1	1
TARA_SAMEA2620194_METAG_AIDALJKM			1	0	1	0	1	0	0	0	1	0	0	0	0	0	0	0	0	1	1	1	1	1	1	0	0	0	1	1	1	1
TARA_SAMEA2620230_METAG_HCPGBKDA			0	0	1	0	1	0	0	0	0	0	0	0	0	0	0	0	1	1	1	0	0	0	0	0	0	0	1	1	1	1
TARA_SAMEA2623426_METAG_LDACIKGA			1	0	1	0	1	0	0	0	1	0	0	0	0	0	0	0	1	0	1	0	1	0	1	0	0	0	1	1	1	1
TARA_SAMEA2619531_METAG_PJILNKKJ			1	0	0	0	1	0	0	0	1	0	0	0	0	0	0	0	1	1	1	1	1	1	1	1	1	1	1	1	1	1
BGEO_SAMN07136523_METAG_JPILPLHL			1	0	1	0	1	0	0	0	1	1	1	1	0	0	0	0	1	1	1	0	1	0	1	0	0	0	1	1	1	1
BATS_SAMN08390924_METAG_IFALCGFJ			1	0	1	0	1	0	0	0	1	0	0	0	0	0	0	0	0	1	0	1	1	1	1	0	0	0	1	1	1	1
BGEO_SAMN07136495_METAG_IMHMJFIJ			1	0	1	0	1	0	0	0	1	1	1	1	0	0	0	0	1	1	0	1	1	1	1	0	0	0	1	1	1	1
GORG_SAMEA6070728_SAGS_AG897G20			1	0	1	0	1	0	0	0	1	0	0	0	0	0	0	0	1	1	1	1	1	1	1	1	1	1	1	1	1	1
GORG_SAMEA6071997_SAGS_AG904O05			1	0	1	0	1	0	0	0	1	1	1	1	0	0	0	0	1	1	1	1	1	1	1	0	0	0	1	1	1	1
GORG_SAMEA6075700_SAGS_AG390G08			0	0	1	0	1	0	0	0	0	1	1	1	0	0	0	0	1	1	1	1	0	1	0	1	1	1	1	1	1	1
GORG_SAMEA6070927_SAGS_AG898J17			1	0	0	0	0	0	0	0	1	0	0	0	0	0	0	0	1	1	1	1	1	1	1	1	1	1	1	1	1	1
GORG_SAMEA6074350_SAGS_AG917D08			1	0	1	0	1	0	0	0	1	0	0	0	0	0	0	0	0	1	1	1	1	1	1	1	1	1	1	1	1	1
GORG_SAMEA6071039_SAGS_AG899C06			0	0	1	0	1	0	0	0	0	0	0	0	0	0	0	0	1	1	1	1	0	1	0	1	1	1	1	1	1	1
TARA_SAMEA2623446_METAG_ALAALNDP			1	0	1	0	1	0	0	0	1	0	0	0	0	0	0	0	0	0	1	1	1	1	1	1	1	1	1	1	1	1
TARA_SAMEA2620786_METAG_NGNFICDB			1	0	1	0	1	0	0	0	1	1	1	1	0	0	0	0	1	1	1	0	1	0	1	0	0	0	1	1	1	1
TARA_SAMEA2620734_METAG_AAHEAAHD			0	0	1	0	1	0	0	0	0	0	0	0	0	0	0	0	0	1	1	1	0	1	0	0	0	0	1	1	1	1
TARA_SAMEA2620890_METAG_KOELFKAD			0	0	0	0	0	0	0	0	0	0	0	0	0	0	0	0	0	0	0	0	0	0	0	0	0	0	1	1	1	1
GORG_SAMEA6071136_SAGS_AG899K02			1	0	1	0	1	0	0	0	1	0	0	0	0	0	0	0	0	0	1	1	1	1	1	1	1	1	1	1	1	1
Rhodobacteraceae_bacterium_HIMB11		COR-3-C (1)	0	0	1	1	1	1	1	1	0	0	0	0	0	0	0	0	1	0	0	1	0	1	0	1	1	1	0	0	0	0
ANT28_SAMPLE297_METAG_POBFPODN		COR-4-D (1)	1	0	1	0	1	1	1	1	1	0	0	0	1	1	1	0	1	1	1	1	1	1	1	1	0	1	1	1	1	1
TARA_SAMN05326650_METAG_MED00017		COR-5-E (2)	0	0	1	1	1	0	0	0	0	0	0	0	0	0	0	0	0	0	0	0	0	0	0	0	0	0	0	0	1	0
TARA_SAMN05326645_METAG_PSE00025			0	0	1	1	1	0	0	0	0	0	0	0	0	0	0	0	0	0	0	0	0	0	0	0	0	0	0	0	1	0
TARA_SAMEA4396496_METAG_NBDKNACP		COR-6-F1 (2)	1	0	0	0	0	0	0	0	1	1	1	1	1	1	1	0	1	1	1	1	1	1	1	0	0	0	1	1	1	1
TARA_SAMEA4396424_METAG_PPKKHDKG			1	0	0	0	0	0	0	0	1	1	1	1	1	1	1	1	1	1	1	1	1	1	1	0	0	0	1	1	1	1
TARA_SAMEA2591098_METAG_OOHHFBGP		COR-6-F2 (4)	1	0	0	0	0	1	1	1	1	1	1	1	0	0	0	0	0	0	0	1	1	1	1	0	0	0	1	1	1	1
TARA_SAMEA2591084_METAG_KJNFCCLB			1	0	0	0	0	0	0	0	1	1	1	1	0	0	0	0	0	0	0	1	1	1	1	0	0	0	1	1	1	1
TARA_SAMEA2619766_METAG_DIMCKEKF			1	0	0	0	0	1	1	0	1	1	1	1	0	0	0	0	0	0	0	1	1	1	1	0	0	0	1	1	1	1
TARA_SAMEA2619531_METAG_PBEMJOCN			1	0	0	0	0	0	0	0	1	1	1	1	0	0	0	0	0	0	0	1	1	1	1	0	0	0	1	1	1	1
Rhodobacteraceae_bacterium_SB2		COR-6-F3 (5)	1	0	0	0	0	1	1	1	0	0	0	0	1	1	1	0	0	1	1	1	1	1	1	1	1	1	1	1	1	1
TARA_SAMEA2620970_METAG_MMCNDLAO			1	0	0	0	0	1	1	1	1	1	1	1	0	0	0	0	1	1	1	1	1	1	1	0	0	0	1	1	1	1
TARA_SAMEA2620980_METAG_LAEKGEHP			1	0	0	0	0	1	1	1	1	1	1	1	1	1	1	0	1	1	1	1	1	1	1	1	1	1	1	1	1	1
TARA_SAMEA2623116_METAG_MCLEHBBC			1	0	0	0	0	0	0	0	1	1	1	1	1	1	1	0	1	1	1	1	1	1	1	1	1	1	1	1	1	1
NSEA_SAMEA5407101_METAG_20160512B27G4			1	0	0	0	0	1	1	1	1	1	1	1	1	1	1	0	1	1	1	1	1	1	1	1	1	1	1	1	1	1
TARA_SAMEA2623116_METAG_MDIHEBOA		COR-6-F4 (8)	1	0	0	0	0	1	1	1	1	0	0	0	1	0	1	0	1	1	1	1	1	1	1	1	1	1	1	1	1	1
TARA_SAMEA2620970_METAG_OJJJPFLA			1	0	0	0	0	1	1	1	1	0	0	0	1	0	1	0	1	1	1	1	1	1	1	1	1	1	1	1	1	1
TARA_SAMEA4396496_METAG_FLKKHAPJ			1	0	0	0	0	0	0	0	1	0	0	1	1	0	1	0	1	1	1	1	1	1	1	1	1	1	1	1	1	1
TARA_SAMEA4396424_METAG_JJMBMKOJ			1	0	0	0	0	1	1	1	1	0	1	1	1	1	1	0	1	1	1	1	1	1	1	1	1	0	1	1	1	1
NSEA_SAMEA5405382_METAG_20110530B22G1			1	0	0	0	0	1	1	1	1	0	0	1	1	0	1	0	1	1	1	0	1	0	1	1	1	1	1	1	1	1
TARA_SAMEA2620980_METAG_DLEMJNFF			1	0	0	0	0	1	1	1	1	1	1	1	1	1	1	0	1	1	1	1	1	1	1	1	1	1	1	1	1	1
ANT28_SAMPLE329_METAG_KLCJEOJL			1	0	0	0	0	0	0	0	1	1	0	1	1	1	1	0	1	1	1	1	1	1	1	1	1	1	1	1	1	1
ANT28_SAMPLE330_METAG_PAMCCCGL			1	0	0	0	0	1	1	1	1	1	1	1	1	1	1	0	1	1	1	1	1	1	1	1	0	1	1	1	1	1
ANT28_SAMPLE241_METAG_DOMPGLAH		COR-6-F5 (11)	1	0	0	0	0	0	0	0	1	0	0	0	1	0	1	0	1	1	1	1	1	1	1	1	1	1	1	1	1	1
TARA_SAMEA2621423_METAG_MMFGIHGM			1	0	0	0	0	0	0	0	1	0	0	0	1	1	1	0	1	1	1	1	1	1	1	1	1	1	1	1	1	1
TARA_SAMEA2621401_METAG_OBGIGDGA			1	0	0	0	0	0	0	0	1	0	0	0	1	1	1	0	1	1	1	1	1	1	1	1	1	1	1	1	1	1
TARA_SAMEA2621487_METAG_FBBJOAML			1	0	0	0	0	0	0	0	1	0	0	0	1	0	1	0	1	1	1	1	1	1	1	1	1	1	1	1	1	1
TARA_SAMEA4397157_METAG_EBPIGCJE			1	0	0	0	0	1	1	1	1	0	0	0	1	1	1	0	1	1	1	1	1	1	1	1	1	1	1	1	1	1
TARA_SAMEA4397930_METAG_IBOLJEJO			1	0	0	0	0	0	0	0	1	0	0	0	1	1	1	0	1	1	1	1	1	1	1	1	1	1	1	1	1	1
TARA_SAMEA4397196_METAG_IPMANPNA			1	0	0	0	0	1	1	1	1	0	0	0	1	1	1	0	1	1	1	1	1	1	1	1	1	1	1	1	1	1
TARA_SAMEA4398370_METAG_PLLADIOM			1	0	0	0	0	0	1	1	1	0	0	0	1	1	1	0	1	1	1	1	1	1	1	1	1	1	1	1	1	1
TARA_SAMEA4397101_METAG_KJCMEFMA			1	0	0	0	0	0	0	0	1	0	0	0	1	1	1	0	1	1	1	1	1	1	1	1	1	1	1	1	1	1
TARA_SAMEA4398341_METAG_LHBKEGEM			1	0	0	0	0	1	1	1	1	0	0	0	1	1	1	0	1	1	1	1	1	1	1	1	1	1	1	1	1	1
NSEA_SAMEA5407189_METAG_20160512B7G7			1	0	0	0	0	1	1	1	1	0	0	0	1	1	1	0	1	1	1	1	1	1	1	1	1	1	1	1	1	1
TARA_SAMEA4396538_METAG_HNKNJLIB	RCA	RCA-C1 (3)	1	0	0	0	0	0	0	0	1	0	0	0	0	0	0	0	0	0	0	0	1	0	1	0	0	0	1	1	1	1
TARA_SAMEA4397426_METAG_AOFPBGIH			1	0	0	0	0	0	0	0	1	0	0	0	0	0	0	0	0	0	0	0	1	0	1	0	0	0	1	1	1	1
TARA_SAMEA2621423_METAG_HMANLLPI			0	0	0	0	0	0	0	0	0	0	0	0	0	0	0	0	0	0	0	0	0	0	0	0	0	0	1	1	1	1
ANT28_SAMPLE241_METAG_IBNIABBM		RCA-C2 (1)	0	0	0	0	0	0	0	0	0	0	0	0	0	0	0	0	0	0	0	0	0	0	0	0	0	0	1	1	1	1
TARA_SAMEA4397842_METAG_AGACCHCI		RCA-C3 (14)	1	0	1	1	1	0	0	0	1	0	0	0	1	1	1	0	1	0	0	1	1	1	1	0	0	0	1	1	1	1
TARA_SAMEA4398009_METAG_KFDHDLHA			1	0	1	1	1	0	0	0	1	0	0	0	1	1	1	1	1	0	0	1	1	1	1	0	0	0	1	1	1	1
TARA_SAMEA4397903_METAG_CGDPMDGK			1	0	1	1	1	0	0	0	1	0	0	0	1	1	1	0	1	1	1	1	1	1	1	1	1	1	1	1	1	1
TARA_SAMEA4397611_METAG_JFICBANG			1	0	0	0	0	0	0	0	1	0	0	0	0	0	0	0	0	1	1	0	1	0	1	0	0	0	1	1	1	1
TARA_SAMEA4398094_METAG_KAIHMEFI			1	0	1	1	1	0	0	0	1	0	0	0	0	0	0	0	1	0	0	1	1	1	1	0	0	0	1	1	1	1
TARA_SAMEA4398067_METAG_LMAALFFI			0	0	1	1	1	0	0	0	0	0	0	0	0	0	0	0	1	0	0	1	0	1	0	0	0	0	1	1	1	1
TARA_SAMEA4397649_METAG_ALFICBCN			1	0	1	1	1	0	0	0	1	0	0	0	1	1	1	1	1	0	0	1	1	1	1	0	0	0	1	1	1	1
TARA_SAMEA4397516_METAG_FGBONFPL			1	0	1	1	1	0	0	0	1	0	0	0	1	1	1	1	1	0	0	1	1	1	1	0	0	0	1	1	1	1
TARA_SAMEA4397472_METAG_LMGDGBPA			0	0	1	1	1	0	0	0	0	0	0	0	0	0	0	0	1	0	0	1	0	1	0	0	0	0	1	1	1	1
TARA_SAMEA4397798_METAG_MDFHKJJK			1	0	1	1	1	0	0	0	1	0	0	0	1	1	1	1	1	0	0	1	1	1	1	0	0	0	1	1	1	1
NSEA_SAMEA5407188_METAG_20160512B7G10			1	0	0	0	0	0	0	0	1	1	1	1	1	1	1	0	1	1	1	1	1	1	1	1	1	1	1	1	1	1
TARA_SAMEA4397930_METAG_FDOALGEH			1	0	1	1	1	0	0	0	1	0	0	0	1	1	1	1	1	0	0	1	1	1	1	0	0	0	1	1	1	1
TARA_SAMEA2621423_METAG_IGMJFLMF			0	0	0	0	0	0	0	0	0	0	0	0	0	0	0	0	0	0	0	1	0	1	0	0	0	0	1	1	1	1
TARA_SAMEA2621401_METAG_HMOFNEGP			0	0	0	0	0	0	0	0	0	0	0	0	0	0	0	0	0	0	0	1	0	1	0	0	0	0	1	1	1	1
TARA_SAMEA4397569_METAG_DJNJDGHF		RCA-C4 (8)	1	0	0	0	0	0	0	0	1	0	0	0	0	0	0	0	0	1	0	0	1	0	1	0	0	0	1	1	1	1
TARA_SAMEA4397239_METAG_DGEKPGED			1	0	0	0	0	0	0	0	1	0	0	0	0	0	0	0	0	1	0	0	1	0	1	0	0	0	1	1	0	1
TARA_SAMEA4397611_METAG_OIMMFBHC			1	0	0	0	0	0	0	0	1	0	0	0	0	0	0	0	0	1	0	0	1	0	1	0	0	0	1	1	1	1
TARA_SAMEA4397426_METAG_DDEDKPON			1	0	0	0	0	0	0	0	1	0	0	0	0	0	0	0	0	1	0	0	1	0	1	0	0	0	1	1	1	1
TARA_SAMEA4397390_METAG_KONFPMPI			0	0	0	0	0	0	0	0	0	0	0	0	0	0	0	0	0	0	0	0	0	0	0	0	0	0	1	1	1	1
TARA_SAMEA4397311_METAG_ALJCCPPC			1	0	0	0	0	0	0	0	1	0	0	0	0	0	0	0	0	1	0	0	1	0	1	0	0	0	1	1	1	1
TARA_SAMEA4397034_METAG_KHGLEGHM			1	0	0	0	0	0	0	0	1	0	0	0	0	0	0	0	0	1	0	0	1	0	1	0	0	0	1	1	1	1
TARA_SAMEA4397649_METAG_LIHCEAEE			1	0	0	0	0	0	0	0	1	0	0	0	0	0	0	0	0	1	0	0	1	0	1	0	0	0	1	1	1	1
TARA_SAMEA2621536_METAG_MFGPAFPA		RCA-C5 (7)	1	0	0	0	0	1	1	1	1	0	0	0	0	0	0	0	1	0	0	1	1	1	1	0	0	0	1	1	1	1
ANT28_SAMPLE178_METAG_LLLEPJCG			1	0	0	0	0	1	0	1	1	0	0	0	1	1	1	0	0	1	0	1	1	1	1	0	0	0	0	0	0	0
ANT28_SAMPLE241_METAG_CPIDHMEF			1	0	0	0	0	0	0	1	1	0	0	0	0	0	0	0	1	1	0	1	1	1	1	0	0	0	1	1	1	1
TARA_SAMEA2621401_METAG_FPOJAMCL			1	0	0	0	0	1	1	1	1	0	0	0	0	0	0	0	1	0	0	1	1	1	1	0	0	0	1	1	1	1
ANT28_SAMPLE179_METAG_HGGFONEJ			1	0	0	0	0	0	0	1	1	0	0	0	1	1	1	0	1	1	0	1	1	1	1	0	0	0	0	0	0	0
TARA_SAMEA2621509_METAG_EHDBKLHN			1	0	0	0	0	1	1	1	1	0	0	0	0	0	0	0	1	0	0	1	1	1	1	0	0	1	1	1	0	1
ANT28_SAMPLE287_METAG_LNAAOIAO			1	0	0	0	0	1	1	1	1	0	0	0	0	0	0	0	1	1	1	1	1	1	1	1	1	1	1	1	1	1
NSEA_SAMEA5404052_METAG_20100511B77G0		RCA-C6 (6)	0	0	1	1	1	1	1	1	0	0	0	0	0	0	0	0	1	0	1	1	0	1	0	1	1	1	1	1	1	1
Roseobacter bacterium LE17			1	0	1	0	1	1	1	1	0	0	0	0	0	0	0	0	1	0	0	1	1	1	1	1	1	1	0	0	0	0
Planktomarina temperata RCA23			1	0	1	0	1	1	1	1	0	0	0	0	1	1	1	0	1	1	1	1	1	1	1	1	1	1	1	1	1	0
Rhodobacteraceae bacterium IMCC1923			1	0	1	1	1	0	0	0	0	0	0	0	1	1	1	0	1	0	1	1	1	1	1	1	1	1	0	0	0	0
Rhodobacteraceae bacterium IMCC1933			1	0	1	1	1	0	0	0	0	0	0	0	1	1	1	0	1	0	1	1	1	1	1	1	1	1	0	0	0	0
Rhodobacteraceae bacterium IMCC1909			1	0	1	1	1	0	0	0	0	0	0	0	1	1	1	0	1	0	0	1	1	1	1	1	1	1	0	0	0	0
ANT28_SAMPLE297_METAG_LFGHACKE		RCA-C7 (2)	1	0	0	0	0	0	0	0	1	0	0	0	0	0	0	0	1	0	1	1	1	1	1	1	1	1	1	1	1	1
ANT28_SAMPLE296_METAG_ENLIAGMA			1	0	0	0	1	0	0	0	1	0	0	0	0	0	0	0	1	0	1	1	1	1	1	1	1	1	1	1	1	1
NSEA_SAMEA5405941_METAG_20120503B5G4		RCA-C8 (1)	1	0	0	0	0	0	0	0	1	1	1	1	0	0	0	0	1	1	1	1	1	1	1	1	1	1	1	1	0	1
BGEO_SAMN07136681_METAG_CCFDMHKL		RCA-B1 (2)	1	0	0	0	0	0	0	0	1	0	0	0	0	0	0	0	1	0	1	1	1	1	1	1	1	1	1	1	1	1
ANT28_SAMPLE241_METAG_JJDPOKHG			1	0	0	0	0	0	0	0	1	0	0	0	0	0	0	0	1	0	1	0	1	0	1	1	1	1	1	1	1	1
TARA_SAMEA4397516_METAG_FMMDGJLF		RCA-B2 (23)	0	0	0	0	0	0	0	0	0	0	0	0	0	0	0	0	1	0	0	1	0	1	0	0	0	0	1	1	1	1
TARA_SAMEA4397611_METAG_EOJFKCMK			0	0	0	0	0	0	0	0	0	0	0	0	0	0	0	0	1	0	1	1	0	1	0	1	1	1	1	1	1	1
TARA_SAMEA4397157_METAG_NGHKFCOJ			0	0	0	0	0	0	0	0	0	0	0	0	0	0	0	0	1	0	1	1	0	1	0	1	1	1	1	1	1	1
TARA_SAMEA4398176_METAG_MHCPDBIL			0	0	0	0	0	0	0	0	0	0	0	0	0	0	0	0	1	0	1	1	0	1	0	1	1	1	1	1	1	1
TARA_SAMEA4398247_METAG_JHLNHDBE			1	0	0	0	0	0	0	0	1	0	0	0	0	0	0	0	1	0	1	1	1	1	1	1	1	1	1	1	1	1
TARA_SAMEA4397930_METAG_DHCENOEG			0	0	0	0	0	0	0	0	0	0	0	0	0	0	0	0	1	1	1	1	0	1	0	1	1	1	1	1	1	1
TARA_SAMEA4397196_METAG_KCMCGEFP			1	0	0	0	0	0	0	0	1	0	0	0	0	0	0	0	1	1	1	1	1	1	1	1	1	1	1	1	1	1
TARA_SAMEA4398370_METAG_BHIOPPFJ			0	0	0	0	0	0	0	0	0	0	0	0	0	0	0	0	1	0	1	1	0	1	0	1	1	1	1	1	1	1
TARA_SAMEA4397649_METAG_FEHKBCJA			0	0	0	0	0	0	0	0	0	0	0	0	0	0	0	0	1	0	1	1	0	1	0	1	1	1	1	1	1	1
TARA_SAMEA4398219_METAG_JPOKABPI			0	0	0	0	0	0	0	0	0	0	0	0	0	0	0	0	1	1	1	1	0	1	0	1	1	1	1	1	1	1
TARA_SAMEA4397101_METAG_HNJMAKPE			1	0	0	0	0	0	0	0	1	0	0	0	0	0	0	0	1	0	1	1	1	1	1	1	1	1	1	1	1	1
TARA_SAMEA4396538_METAG_GIGKEHFN			0	0	0	0	0	0	0	0	0	0	0	0	0	0	0	0	1	0	1	1	0	1	0	1	1	1	1	1	1	1
TARA_SAMEA4398341_METAG_NFOOLMGP			0	0	0	0	0	0	0	0	0	0	0	0	0	0	0	0	1	0	1	1	0	1	0	1	1	1	1	1	1	1
TARA_SAMEA4398296_METAG_GKEOPECK			0	0	0	0	0	0	0	0	0	0	0	0	0	0	0	0	1	1	1	1	0	1	0	1	1	1	1	1	1	1
TARA_SAMEA4397903_METAG_PBEFKDMC			0	0	0	0	0	0	0	0	0	0	0	0	0	0	0	0	1	0	0	1	0	1	0	0	0	0	1	1	1	1
TARA_SAMEA4397278_METAG_DGACBACO			0	0	0	0	0	0	0	0	0	0	0	0	0	0	0	0	1	0	1	1	0	1	0	1	1	1	1	1	0	1
TARA_SAMEA4397705_METAG_CBHMPCAE			0	0	0	0	0	0	0	0	0	0	0	0	0	0	0	0	1	1	0	1	0	1	0	0	0	0	1	1	1	1
TARA_SAMEA4397426_METAG_JEBIGGCL			0	0	0	0	0	0	0	0	0	0	0	0	0	0	0	0	1	1	0	1	0	1	0	0	0	0	1	1	1	1
TARA_SAMEA4397569_METAG_KIKNJMDN			0	0	0	0	0	0	0	0	0	0	0	0	0	0	0	0	1	1	1	1	0	1	0	1	1	1	1	1	1	1
TARA_SAMEA4397239_METAG_COHLBNIA			0	0	0	0	0	0	0	0	0	0	0	0	0	0	0	0	1	0	1	1	0	1	0	1	1	1	1	1	0	1
TARA_SAMEA4397390_METAG_LIIMPECH			0	0	0	0	0	0	0	0	0	0	0	0	0	0	0	0	1	1	0	1	0	1	0	0	0	0	1	1	1	1
TARA_SAMEA4397311_METAG_NGBFAPNO			0	0	0	0	0	0	0	0	0	0	0	0	0	0	0	0	1	0	1	1	0	1	0	1	1	1	1	1	1	1
NSEA_SAMEA5406059_METAG_20120510B64G1			0	0	1	0	1	0	0	0	0	0	0	0	0	0	0	0	1	1	1	1	0	1	0	1	1	1	1	1	0	1
TARA_SAMEA4397390_METAG_OJJDELFC		RCA-B3 (9)	0	0	0	0	0	0	0	0	0	0	0	0	0	0	0	0	0	0	0	0	0	0	0	0	0	0	1	1	1	1
TARA_SAMEA4397311_METAG_LDJEFKPI			0	0	0	0	0	0	0	0	0	0	0	0	0	0	0	0	0	0	0	0	0	0	0	0	0	0	1	1	1	1
TARA_SAMEA2621487_METAG_OKLEJKDF			0	0	0	0	0	0	0	0	0	0	0	0	0	0	0	0	0	1	0	0	0	0	0	0	0	0	1	1	1	1
TARA_SAMEA2621509_METAG_KCJLCHJJ			0	0	0	0	0	0	0	0	0	0	0	0	0	0	0	0	0	0	0	0	0	0	0	0	0	0	1	1	0	1
ANT28_SAMPLE241_METAG_CPHJOAPH			0	0	0	0	0	0	0	0	0	0	0	0	0	0	0	0	0	0	0	0	0	0	0	0	0	0	0	0	0	0
ANT28_SAMPLE179_METAG_ODOPHOAB			0	0	0	0	0	0	0	0	0	0	0	0	0	0	0	0	0	0	0	0	0	0	0	0	0	0	0	0	0	0
ANT28_SAMPLE178_METAG_JAPDFNHF			0	0	0	0	0	0	0	0	0	0	0	0	0	0	0	0	0	0	0	0	0	0	0	0	0	0	0	0	0	0
ANT28_SAMPLE287_METAG_FMEBJFKG			0	0	0	0	0	0	0	0	0	0	0	0	0	0	0	0	0	0	0	0	0	0	0	0	0	0	1	1	1	1
TARA_SAMEA2621536_METAG_KDNFFGLL			0	0	0	0	0	0	0	0	0	0	0	0	0	0	0	0	1	0	0	0	0	0	0	0	0	0	1	1	0	1
TARA_SAMEA2623135_METAG_LIJAIFAD		RCA-B4 (9)	0	0	0	0	0	0	0	0	0	1	1	1	0	0	0	0	1	1	0	1	0	1	0	0	0	0	1	1	1	1
ANT28_SAMPLE329_METAG_KMGOCCFD			0	0	1	0	1	0	0	0	0	1	1	1	0	0	0	0	1	1	0	1	0	1	0	0	0	0	1	1	1	1
BGEO_SAMN07136937_METAG_ALPGGBFO			1	0	1	0	1	0	0	0	1	1	1	1	0	0	0	0	1	1	1	1	1	1	1	1	1	0	1	1	1	1
TARA_SAMEA4396496_METAG_EGPMMJFM			0	0	1	0	1	0	0	0	0	1	1	1	0	0	0	0	1	0	0	1	0	1	0	0	0	0	1	1	1	1
BGEO_SAMN07136961_METAG_IAEADPKL			0	0	1	0	1	0	0	0	0	0	1	1	0	0	0	0	1	1	0	1	0	1	0	0	1	1	1	1	1	1
ANT28_SAMPLE330_METAG_KPCABOHP			0	0	1	0	1	0	0	0	0	1	1	1	0	0	0	0	1	1	0	1	0	1	0	0	0	0	1	1	1	1
TARA_SAMEA2623627_METAG_AMPNAMHA			0	0	1	0	1	0	0	0	0	1	1	1	0	0	0	0	1	0	0	1	0	1	0	0	0	0	1	1	1	1
TARA_SAMEA4396424_METAG_POGHPGNP			0	0	1	0	0	0	0	0	0	1	1	1	0	0	0	0	1	0	0	1	0	1	0	0	0	0	1	1	1	1
ANT28_SAMPLE326_METAG_MIGBPKKI			0	0	1	0	1	0	0	0	0	1	1	1	0	0	0	0	1	1	1	1	0	1	0	1	1	1	1	1	1	1
TARA_SAMEA4396538_METAG_CAOPAICI		RCA-A1 (2)	0	0	0	0	0	0	0	0	0	0	0	0	0	0	0	0	0	0	1	1	0	1	0	1	1	1	1	1	1	1
TARA_SAMEA4397196_METAG_LEBFBDKM			0	0	0	0	0	0	0	0	0	0	0	0	0	0	0	0	0	0	1	1	0	1	0	1	1	1	1	1	1	1
GORG_SAMEA6072066_SAGS_AG905D04	LUX	LUX-A-1 (6)	1	0	1	1	1	0	0	0	1	0	0	0	1	0	1	0	0	1	0	1	1	1	1	0	0	0	0	0	0	0
TARA_SAMEA2591057_METAG_BGGHCCFF			1	0	0	0	0	0	0	0	1	0	0	0	1	0	1	0	0	0	0	0	1	0	1	0	0	0	0	0	0	0
TARA_SAMEA2619766_METAG_GANBJGDD			0	0	1	0	0	0	0	0	0	0	0	0	0	0	0	0	0	0	0	0	0	0	0	0	0	0	0	0	0	0
TARA_SAMEA2591084_METAG_PCHHHJGD			0	0	0	0	0	0	0	0	0	0	0	0	0	0	0	0	0	0	0	0	0	0	0	0	0	0	0	0	0	0
TARA_SAMEA2619531_METAG_NJABHBAI			0	0	0	1	1	0	0	0	0	0	0	0	0	0	0	0	0	0	0	0	0	0	0	0	0	0	0	0	0	0
TARA_SAMEA2591108_METAG_HOFPGFAI			1	0	1	1	1	0	0	0	1	0	0	0	0	0	0	0	0	0	0	1	1	1	1	0	0	0	0	0	0	0
GORG_SAMEA6070971_SAGS_AG898M15		LUX-A-2 (1)	1	0	0	0	0	0	0	0	1	0	0	0	1	0	1	0	0	0	0	1	1	1	1	0	0	0	0	0	0	0
GORG_SAMEA6077871_SAGS_AG337E14		LUX-A-3 (1)	1	0	0	0	0	0	0	0	1	0	0	0	0	0	0	0	1	0	0	1	1	1	1	0	0	0	0	0	0	0
GORG_SAMEA6079988_SAGS_AG430P14		LUX-A-4 (1)	1	0	0	0	0	0	0	0	1	0	0	0	1	0	1	0	0	0	0	0	1	0	1	0	0	0	0	0	0	0
GORG_SAMEA6075245_SAGS_AG349J18		LUX-A-5 (1)	0	0	0	0	0	0	0	0	0	0	0	0	0	0	0	0	0	0	0	0	0	0	0	0	0	0	0	0	0	0
TARA_SAMEA2623446_METAG_JCAGGBBN		LUX-A-6 (4)	0	0	0	0	0	0	0	0	0	0	0	0	0	0	0	0	0	0	0	0	0	0	0	0	0	0	0	0	0	0
TARA_SAMEA2619857_METAG_HLLMHFAC			0	0	0	0	0	0	0	0	0	1	0	0	0	0	0	0	0	0	0	0	0	0	0	0	0	0	0	0	0	0
TARA_SAMEA2623426_METAG_EAKNEHMN			1	0	1	1	1	0	0	0	1	1	1	1	0	0	0	0	0	0	0	1	1	1	1	0	0	0	0	0	0	0
TARA_SAMEA2619879_METAG_EAGODMKI			0	0	0	0	0	0	0	0	0	1	1	0	0	0	0	0	0	0	0	0	0	0	0	0	0	0	0	0	0	0
GORG_SAMEA6072821_SAGS_AG909P15		LUX-A-7 (2)	0	0	0	0	0	0	0	0	0	0	0	0	0	0	0	0	0	0	0	0	0	0	0	0	0	0	0	0	0	0
GORG_SAMEA6071980_SAGS_AG904M20			1	0	0	0	0	0	0	0	1	0	0	0	0	0	0	0	1	0	0	0	1	0	1	0	0	0	0	0	0	0
GORG_SAMEA6070079_SAGS_AG894B17		LUX-A-8 (1)	1	0	0	0	0	0	0	0	1	0	0	0	1	0	1	0	0	0	0	0	1	0	1	0	0	0	0	0	0	0
GORG_SAMEA6074123_SAGS_AG916C10		LUX-A-9 (1)	1	0	1	1	1	0	0	0	1	0	0	0	0	0	0	0	0	0	0	1	1	1	1	0	0	0	0	0	0	0
GORG_SAMEA6071027_SAGS_AG899B02		LUX-A-10 (1)	1	0	1	1	1	0	0	0	1	0	0	0	0	0	0	0	0	0	0	1	1	1	1	0	0	0	0	0	0	0
GORG_SAMEA6079589_SAGS_AG426E23		LUX-A-11 (2)	1	0	1	1	1	0	0	0	1	0	0	0	1	0	1	0	0	0	0	1	1	1	1	0	0	0	0	0	0	0
GORG_SAMEA6071051_SAGS_AG899D10			1	0	1	1	1	0	0	0	1	0	0	0	1	0	1	0	0	0	0	1	1	1	1	0	0	0	0	0	0	0
GORG_SAMEA6074606_SAGS_AG918I18		LUX-A-12 (1)	1	0	1	1	1	0	0	0	1	0	0	0	0	0	0	0	0	0	0	1	1	1	1	0	0	0	0	0	0	0
GORG_SAMEA6074152_SAGS_AG916E11		LUX-A-13(1)	0	0	1	0	1	0	0	0	0	0	0	0	0	0	0	0	0	0	0	0	0	0	0	0	0	0	0	0	0	0
GORG_SAMEA6076353_SAGS_AG422M03		LUX-A-14(1)	1	0	1	1	1	0	0	0	1	0	0	0	0	0	0	0	0	0	0	1	1	1	1	0	0	0	0	0	0	0
GORG_SAMEA6074924_SAGS_AG920E03		LUX-A-15(1)	0	0	0	0	0	0	0	0	0	0	0	0	0	0	0	0	0	0	0	0	0	0	0	0	0	0	0	0	0	0
GORG_SAMEA6070655_SAGS_AG896O22		LUX-A-16 (1)	1	0	1	1	1	0	0	0	1	0	0	0	1	0	1	0	0	0	0	1	1	1	1	0	0	0	0	0	0	0
GORG_SAMEA6069798_SAGS_AG892M03		LUX-A-17(1)	1	0	1	1	1	0	0	0	1	0	0	0	1	0	1	0	0	0	0	1	1	1	1	0	0	0	0	0	0	0
GORG_SAMEA6080110_SAGS_AG435J13		LUX-B-1(1)	1	0	1	1	1	0	0	0	1	0	0	0	0	0	0	0	0	0	0	1	1	1	1	0	0	0	0	0	0	0
TARA_SAMN05326645_METAG_PSE00093		LUX-C-1(1)	0	0	0	0	0	0	0	0	0	0	0	0	1	0	1	0	0	0	0	0	0	0	0	0	0	0	0	0	0	0
TARA_SAMN05326650_METAG_MED00011		LUX-D-1(1)	0	0	0	0	0	0	0	0	0	0	0	0	0	0	0	0	0	0	1	1	0	1	0	1	1	1	0	0	0	0
TARA_SAMN05326648_METAG_IOS00017		LUX-E-1(1)	1	0	1	0	1	0	0	0	1	0	0	0	0	0	0	0	1	0	0	1	1	1	1	0	0	0	0	0	0	0
TARA_SAMN05326650_METAG_MED00076		LUX-F-1(1)	0	0	1	1	1	0	0	0	0	0	0	0	0	0	0	0	0	0	0	0	0	0	0	0	0	0	0	0	0	0
NSEA_SAMEA5404734_METAG_20110428B29G1		LUX-G-1(1)	1	0	1	1	1	0	0	0	1	0	0	0	0	0	0	0	0	0	1	0	1	0	1	1	1	1	0	0	0	0
TARA_SAMEA2622219_METAG_JHGOMPBC		LUX-H-1 (2)	0	0	0	0	0	0	0	0	0	0	0	0	0	0	0	0	0	0	0	0	0	0	0	0	0	0	0	0	0	0
TARA_SAMEA2619399_METAG_ENMNKKCP			0	0	0	0	0	0	0	0	0	0	0	0	0	0	0	0	1	0	0	0	0	0	0	0	0	0	0	0	0	0
GORG_SAMEA6076038_SAGS_AG414O15		LUX-I-1 (1)	1	1	1	1	1	0	0	0	1	0	0	0	0	0	0	0	1	1	0	1	1	1	1	0	0	0	0	0	0	0
GORG_SAMEA6069426_SAGS_AG891A21		LUX-I-2 (1)	1	1	1	1	1	0	0	0	1	0	0	0	0	0	0	0	1	1	0	1	1	1	1	0	0	0	0	0	0	0
GORG_SAMEA6072856_SAGS_AG910B21		LUX-I-3(1)	1	0	1	1	1	0	0	0	1	0	0	0	0	0	0	0	1	1	0	0	1	0	1	0	0	0	0	0	0	0
GORG_SAMEA6069019_SAGS_AG359L21		LUX-I-4 (3)	1	1	1	1	1	0	0	0	1	0	0	0	0	0	0	0	1	1	0	1	1	1	1	0	0	0	0	0	0	0
GORG_SAMEA6075904_SAGS_AG414C16			1	0	1	1	1	0	0	0	1	0	0	0	0	0	0	0	1	1	0	0	1	0	1	0	0	0	0	0	0	0
GORG_SAMEA6073124_SAGS_AG911F16			1	0	1	1	1	0	0	0	1	0	0	0	0	0	0	0	1	1	0	0	1	0	1	0	0	0	0	0	0	0
GORG_SAMEA6078182_SAGS_AG343F17		LUX-J-1 (1)	0	0	1	0	1	0	0	0	0	0	1	1	0	0	0	0	0	0	0	1	0	1	0	0	0	0	0	0	0	0
GORG_SAMEA6078312_SAGS_AG343N19		LUX-J-2 (4)	0	0	0	0	0	0	0	0	0	0	0	0	0	0	0	0	1	1	0	0	0	0	0	0	0	0	0	0	0	0
TARA_SAMEA2622402_METAG_CADGLAMF			1	0	1	0	1	0	0	0	1	0	0	0	0	0	0	0	0	0	0	1	1	1	1	0	0	0	0	0	0	0
TARA_SAMEA2623370_METAG_KLNICJAN			1	0	1	0	1	0	0	0	1	0	0	0	0	0	0	0	0	0	0	1	1	1	1	0	0	0	0	0	0	0
TARA_SAMEA2622219_METAG_GFNOGGCG			1	0	1	0	1	0	0	0	1	0	0	0	0	0	0	0	0	0	0	1	1	1	1	0	0	0	0	0	0	0

## Sheet: S32 Metallic_cation_iron_sidero
Table S31, metallic cation, iron, siderophore
Genome	Cluster	Species	Iron complex transporter			Manganese/iron transporter
			K02013 (ABC.FEV.A)	K02015 (ABC.FEV.P)	K02016 (ABC.FEV.S)	K11604 (sitA)	K11605 ((sitC)	K11606 (sitD)	K11607 (sitB)
TARA_SAMEA2621021_METAG_HCLFMGNE	AAPR	AAPR-A	1	0	1	1	1	0	1
TARA_SAMEA2621045_METAG_HIJDHLLM			1	1	1	1	1	0	1
TARA_SAMEA2621013_METAG_GHNACFLA			0	1	0	1	1	0	1
TARA_SAMEA2623627_METAG_IGAMABGL			0	0	0	1	1	0	1
TARA_SAMEA2623886_METAG_DCCFAOBI			1	1	1	1	1	0	1
TARA_SAMEA2623919_METAG_CLGBBDCI			1	1	1	1	1	0	1
TARA_SAMEA4396496_METAG_BPKEAHCI			0	0	0	1	1	0	1
TARA_SAMEA4396424_METAG_DGMOOONO			0	0	0	0	1	0	1
BGEO_SAMN07136494_METAG_OJIAIAMA			0	0	0	0	1	1	1
BGEO_SAMN07136635_METAG_POIOBJEL			0	0	0	0	1	0	1
BGEO_SAMN07136492_METAG_MPAAMFAL			0	0	0	0	1	0	1
BGEO_SAMN07136637_METAG_OCMOFIBF			1	1	1	1	1	0	1
BGEO_SAMN07136493_METAG_BGLPFNCA			0	0	0	1	1	1	1
ANT28_SAMPLE326_METAG_CCPPCIGC		AAPR-B (9)	0	0	0	1	1	1	1
ANT28_SAMPLE330_METAG_GDBNGPIK			0	0	0	1	1	1	1
TARA_SAMEA2623135_METAG_OFDKOGHH			0	0	0	1	1	0	1
TARA_SAMEA2621779_METAG_FHAGAFHB			0	0	0	1	0	1	0
TARA_SAMEA2621812_METAG_HPILOGFH			0	0	0	1	1	1	0
TARA_SAMEA4396496_METAG_CGAKDNHB			0	0	0	1	1	1	1
TARA_SAMEA4396424_METAG_GDLLDJOF			0	0	0	1	1	1	1
BGEO_SAMN07136961_METAG_DPLCEFJG			1	1	1	1	1	1	0
GORG_SAMEA6076714_SAGS_AG313B09			0	0	0	1	1	1	1
TARA_SAMEA2621423_METAG_HFECBNAM		AAPR-C (16)	0	0	0	1	1	1	0
TARA_SAMEA4397516_METAG_CJNFLEHD			0	0	0	1	1	1	0
TARA_SAMEA4397930_METAG_CAFNLJIB			0	0	0	1	1	1	1
TARA_SAMEA4397611_METAG_CMELBKCI			0	0	0	1	0	0	0
TARA_SAMEA4398296_METAG_NFCCDKGK			0	0	0	1	1	1	1
TARA_SAMEA4397983_METAG_ONMPNHKG			0	0	0	1	1	1	1
TARA_SAMEA4398150_METAG_GHMKAIHL			0	0	0	1	1	1	0
TARA_SAMEA4398219_METAG_PFNKPPAH			0	0	0	1	1	1	0
TARA_SAMEA4398370_METAG_NBIHMDII			0	0	0	1	1	1	1
TARA_SAMEA4397072_METAG_FBINOIKL			0	0	0	1	1	1	1
TARA_SAMEA4398176_METAG_ANPPPFJE			0	0	0	1	1	1	0
TARA_SAMEA4397355_METAG_PEJENKIE			0	0	0	1	1	1	1
TARA_SAMEA4397730_METAG_BMOGKBND			0	0	0	1	1	1	1
TARA_SAMEA4397004_METAG_GKMOHOJO			0	0	0	1	1	1	1
TARA_SAMEA4396538_METAG_BIOFLJNB			0	0	0	0	1	1	0
TARA_SAMEA4398341_METAG_KIJHNJOD			0	0	0	1	1	1	0
TARA_SAMEA2621021_METAG_DLAKHKMF	AAR	AAR-A (1)	0	0	0	1	0	1	1
BGEO_SAMN07136961_METAG_MADCCAJI		AAR-B (1)	0	1	0	1	1	1	1
TARA_SAMEA2621423_METAG_HINHENBD		AAR-C (2)	0	0	0	1	1	1	1
TARA_SAMEA2621401_METAG_FKLCAOJE			0	0	0	1	1	1	1
TARA_SAMEA2623627_METAG_GIFJOKAA		AAR-D (3)	0	0	0	0	0	0	0
TARA_SAMEA4396424_METAG_FPAEDCIP			0	0	0	0	0	0	0
NSEA_SAMEA5404292_METAG_20110324B75G1			0	0	0	0	1	1	1
TARA_SAMEA4397278_METAG_GPKKHNOL		AAR-E (13)	0	0	0	0	1	1	1
TARA_SAMEA4397516_METAG_OFLOKOLE			0	0	0	0	1	1	1
TARA_SAMEA4397239_METAG_BGNPFJBK			0	0	0	1	1	0	1
TARA_SAMEA4397930_METAG_EBPJPIPN			0	0	0	1	1	0	1
TARA_SAMEA4397611_METAG_DAEPNFKN			0	0	0	0	1	1	1
TARA_SAMEA4397983_METAG_MPJDDEPK			0	0	0	0	1	1	1
TARA_SAMEA4398150_METAG_JBBHFEAI			0	0	0	0	1	1	1
TARA_SAMEA4398219_METAG_BOCMGCFG			0	0	0	0	1	1	1
TARA_SAMEA4397072_METAG_LOEBEJDP			0	0	0	1	1	0	1
TARA_SAMEA4398176_METAG_EKMINEPI			0	0	0	1	1	1	1
TARA_SAMEA4397355_METAG_HDEMGIME			0	0	0	0	1	1	1
TARA_SAMEA4397730_METAG_EJMNACNA			0	0	0	0	1	1	1
TARA_SAMEA4397569_METAG_MBIHDIFA			0	0	0	0	1	1	1
ANT28_SAMPLE241_METAG_JCAHKLIB	TCR	TCR-A (3)	0	0	0	1	1	1	1
TARA_SAMEA2621487_METAG_GMPAMBEI			0	0	0	1	1	1	1
TARA_SAMEA2621509_METAG_MPBCKPHO			0	0	0	1	1	1	1
TARA_SAMEA4397278_METAG_OEEGOFGB		TCR-B (17)	0	0	0	0	0	0	0
TARA_SAMEA4397705_METAG_JFCINLJN			0	0	0	1	1	1	1
TARA_SAMEA4397516_METAG_NBMHCLPA			0	0	0	1	1	1	1
TARA_SAMEA4397239_METAG_KKOONDLB			0	0	0	1	1	1	1
TARA_SAMEA4397611_METAG_GLLDCGJJ			1	1	1	1	1	1	1
TARA_SAMEA4397983_METAG_OLBGKPMH			0	0	0	1	1	1	1
TARA_SAMEA4398094_METAG_HGDMBOBN			0	0	0	1	1	1	1
TARA_SAMEA4398150_METAG_MPKBFDJI			0	0	0	1	1	1	1
TARA_SAMEA4397426_METAG_AIPELCJN			0	0	0	1	1	1	1
TARA_SAMEA4397390_METAG_OANBIOOI			0	0	0	1	1	1	1
TARA_SAMEA4397903_METAG_BMKFPANH			0	0	0	1	1	1	1
TARA_SAMEA4398009_METAG_MODGJEKJ			0	0	0	1	1	1	1
TARA_SAMEA4397798_METAG_CFPPPCED			0	0	0	1	1	1	1
TARA_SAMEA4397311_METAG_JMIIIKEJ			1	1	1	1	1	1	1
TARA_SAMEA4398067_METAG_JAKAJNGF			0	0	0	1	1	1	1
TARA_SAMEA4397569_METAG_FLCEJGBL			1	1	1	1	1	1	1
TARA_SAMEA4397649_METAG_EBHOBEIG			0	0	0	1	1	1	1
TARA_SAMEA2591074_METAG_MMNGHOGL		TCR-C (3)	0	0	0	1	1	1	1
TARA_SAMEA4396496_METAG_HDILNDHF			0	0	0	1	1	1	1
NSEA_SAMEA5406367_METAG_20160316B26G1			0	0	0	0	1	1	0
ANT28_SAMPLE296_METAG_IEHIDOCF		TCR-D (12)	0	0	0	0	0	0	0
TARA_SAMEA2620979_METAG_JAHMFKHJ			0	0	0	0	1	1	1
TARA_SAMEA2620970_METAG_BDFNEAFP			0	0	0	0	0	0	0
TARA_SAMEA4397157_METAG_ICMFHGLI			0	0	0	0	0	0	0
TARA_SAMEA4396496_METAG_HGBPLAFP			0	0	0	0	0	0	0
TARA_SAMEA4397196_METAG_IJOKKCJK			0	0	0	0	0	0	0
TARA_SAMEA4396424_METAG_BCADOMNA			0	0	0	0	0	0	0
TARA_SAMEA4397101_METAG_IGBOOOBF			0	0	0	0	0	0	0
TARA_SAMEA4396538_METAG_NENAJCNL			0	0	0	0	0	0	0
MARD_SAMN02441634_SAGS_MMP02441634			0	0	0	0	0	0	0
NSEA_SAMEA5404848_METAG_20110506B63G1			0	0	0	0	0	0	0
Rhodobacterales_bacterium_HTCC2255			0	0	0	0	0	0	0
TARA_SAMEA2621423_METAG_MDBMBIPE		TCR-E (29)	0	0	0	0	0	0	0
TARA_SAMEA4397278_METAG_HMPOCABJ			0	0	0	0	0	0	0
TARA_SAMEA2621401_METAG_MDDNCBON			0	0	0	0	0	0	0
TARA_SAMEA4397157_METAG_PMAKHLKI			0	0	0	0	0	0	0
TARA_SAMEA4397705_METAG_DCMKOCPI			0	0	0	0	0	0	0
TARA_SAMEA4397516_METAG_LNDPMEGG			0	0	0	0	0	0	0
TARA_SAMEA4397239_METAG_LNCEEDGJ			0	0	0	0	0	0	0
TARA_SAMEA4397930_METAG_JDAPHHFF			0	0	0	0	0	0	0
TARA_SAMEA4397611_METAG_BEMFKKJM			0	0	0	0	0	0	0
TARA_SAMEA4398296_METAG_IEFMEDEK			0	0	0	0	0	0	0
TARA_SAMEA4397196_METAG_CHNOLNNG			0	0	0	0	0	0	0
TARA_SAMEA4398150_METAG_JLCPFBNK			0	0	0	0	0	0	0
TARA_SAMEA4397842_METAG_DGKKFFBP			0	0	0	0	0	0	0
TARA_SAMEA4397426_METAG_PCBOMFDG			0	0	0	0	0	0	0
TARA_SAMEA4398219_METAG_GEKBPNCA			0	0	0	0	0	0	0
TARA_SAMEA4398370_METAG_FOIFAOEO			0	0	0	0	0	0	0
TARA_SAMEA4398009_METAG_OLOKOLBK			0	0	0	0	0	0	0
TARA_SAMEA4397798_METAG_DOHOKHCJ			0	0	0	0	0	0	0
TARA_SAMEA4397101_METAG_FDAENHHH			0	0	0	0	0	0	0
TARA_SAMEA4398176_METAG_FHCHNHJL			0	0	0	0	0	0	0
TARA_SAMEA4398067_METAG_FFCGELPJ			0	0	0	0	0	0	0
TARA_SAMEA4397569_METAG_BHFKLDDG			0	0	0	0	0	0	0
TARA_SAMEA4396538_METAG_JPBGGFFI			0	0	0	0	0	0	0
TARA_SAMEA4397649_METAG_NNLKDBAN			0	0	0	0	0	0	0
TARA_SAMEA4398247_METAG_CEHMAFOJ			0	0	0	0	0	0	0
BGEO_SAMN07136485_METAG_OFIIIPJP			0	0	0	0	0	0	0
NSEA_SAMEA5405425_METAG_20110530B77G1			0	0	0	0	0	0	0
TARA_SAMEA4396971_METAG_BBONIEKG			0	0	0	0	0	0	0
TARA_SAMEA4398341_METAG_NCMPLFMA			0	0	0	0	0	0	0
NSEA_SAMEA5403722_METAG_20100408B75G1		TCR-F (1)	0	0	0	0	0	0	0
TARA_SAMEA4397295_METAG_KBDLACKE		TCT-G (2)	0	0	0	0	0	0	0
TARA_SAMEA4397445_METAG_ICPPIAOP			0	0	0	0	0	0	0
ANT28_SAMPLE319_METAG_NALDLHEJ	COR	COR-1-A1 (18)	0	0	0	1	1	0	1
ANT28_SAMPLE320_METAG_PBABFCPA			1	0	0	0	0	0	0
TARA_SAMEA2619857_METAG_LJFMPKNA			0	0	0	1	1	1	1
TARA_SAMEA2622316_METAG_HMMPOBFH			0	0	0	0	0	0	0
TARA_SAMEA2619927_METAG_MEJAMGAC			0	0	1	1	1	1	1
TARA_SAMEA2619952_METAG_LBLFBJOD			0	0	0	0	1	1	1
TARA_SAMEA2591057_METAG_BPADKHOK			1	0	0	1	1	1	1
TARA_SAMEA2620000_METAG_FMIIHIAE			0	0	1	0	1	1	1
TARA_SAMEA2620672_METAG_MFHBKKEN			0	0	0	0	1	1	1
TARA_SAMEA2620756_METAG_NKIADMFC			0	0	1	0	1	1	1
TARA_SAMEA2623446_METAG_JEDKLFLN			0	0	1	0	1	1	1
TARA_SAMEA2620081_METAG_LAEPGECB			0	0	0	1	1	1	1
TARA_SAMEA2620021_METAG_ONOGOLGO			0	0	0	0	0	0	0
TARA_SAMEA2623059_METAG_DKMMFCNI			1	1	1	1	0	0	0
GORG_SAMEA6069419_SAGS_AG891A07			1	1	1	1	1	1	1
TARA_SAMEA2623426_METAG_KAEABNLA			0	0	1	0	1	1	1
BGEO_SAMN07136523_METAG_NAOEEIJK			0	0	1	0	1	1	1
TARA_SAMEA2620890_METAG_HBIKNMDE			0	0	0	0	0	0	0
GORG_SAMEA6078353_SAGS_AG343P20		COR-1-A2 (1)	1	1	1	0	1	1	1
GORG_SAMEA6075594_SAGS_AG390A18		COR-1-A3 (1)	0	0	0	0	1	1	1
TARA_SAMEA2623135_METAG_LDGMKPKO		COR-1-A4 (1)	1	0	0	1	0	0	1
ANT28_SAMPLE329_METAG_AMJOCEKD		COR-1-A5 (15)	1	1	1	0	1	1	1
ANT28_SAMPLE326_METAG_MJFKGJMM			1	1	1	0	1	1	1
ANT28_SAMPLE330_METAG_KGKOPMLP			1	1	1	0	1	1	1
TARA_SAMEA2619548_METAG_ABDAHGFN			0	0	0	0	1	1	1
TARA_SAMEA2623627_METAG_EHICIALP			0	0	0	0	1	1	1
TARA_SAMEA2623886_METAG_HPEANAFC			0	0	0	0	1	1	1
TARA_SAMEA2623850_METAG_PHIJEHCF			1	1	1	0	1	1	1
TARA_SAMEA2619399_METAG_OKPAFELB			1	1	1	0	1	1	1
TARA_SAMEA2591074_METAG_APBOFOBA			1	1	1	0	1	1	1
TARA_SAMEA2623919_METAG_LFEHKBGF			1	1	1	0	1	1	1
TARA_SAMEA4396496_METAG_OEDDIACM			1	1	1	0	1	1	1
TARA_SAMEA4396424_METAG_KNILDMLM			1	1	1	0	1	1	1
BGEO_SAMN07136957_METAG_JHJAOENF			0	0	0	0	1	1	1
TARA_SAMEA2623868_METAG_GJODOFID			1	1	1	0	1	1	1
BGEO_SAMN07136958_METAG_ONFKAAMD			0	0	0	0	1	1	1
GORG_SAMEA6068571_SAGS_AH326L19		COR-1-A6 (1)	0	0	0	0	1	1	0
GORG_SAMEA6076685_SAGS_AG447P15		COR-2-B1 (1)	0	0	0	0	0	0	0
ANT28_SAMPLE321_METAG_CNMNGDJA		COR-2-B2 (9)	0	1	1	1	1	1	1
TARA_SAMEA2621859_METAG_DPFBHLBA			0	0	0	1	1	1	1
TARA_SAMEA2623808_METAG_INJHMJAM			0	0	0	1	1	1	1
TARA_SAMEA2623850_METAG_JNOEMOEG			0	0	0	1	1	1	1
TARA_SAMEA2623868_METAG_HGNFINKC			0	0	0	1	1	1	1
TARA_SAMEA2619531_METAG_DGCHEAEP			1	1	1	1	1	0	1
TARA_SAMEA2619376_METAG_CEOLAEFM			0	0	0	0	1	1	1
TARA_SAMEA2623059_METAG_AAKICAOM			0	0	0	1	0	0	1
GORG_SAMEA6076589_SAGS_AG447K17			0	0	0	1	1	1	1
TARA_SAMEA2622316_METAG_FLIPPHIJ		COR-2-B3 (10)	1	1	1	1	1	1	1
TARA_SAMEA2622336_METAG_JAHKPEKB			1	1	1	1	1	1	1
TARA_SAMEA2622923_METAG_JJKNJHDI			0	0	0	1	1	1	1
TARA_SAMEA2622429_METAG_MOMNCIJP			1	1	1	1	1	1	1
TARA_SAMEA2623275_METAG_MBCFDLOA			1	1	1	1	1	1	1
TARA_SAMEA2622402_METAG_DHCNFIGG			1	1	1	1	1	1	1
TARA_SAMEA2622901_METAG_ILEAHMLF			0	1	0	1	1	1	1
TARA_SAMEA2620542_METAG_NDNHDKHM			0	0	0	1	1	1	1
GORG_SAMEA6068472_SAGS_AH326E22			1	1	1	1	1	0	1
TARA_SAMEA2622376_METAG_GLDFILLI			0	1	0	1	1	1	1
ANT28_SAMPLE329_METAG_MGFLPEMJ		COR-2-B4 (22)	0	0	0	1	1	1	1
ANT28_SAMPLE326_METAG_OCAAJBBK			1	1	1	1	1	1	1
ANT28_SAMPLE330_METAG_FLEBBPFG			0	1	1	1	1	1	1
TARA_SAMEA2620980_METAG_MLFLCLKD			1	0	0	1	1	0	1
TARA_SAMEA2623135_METAG_JMHBOOIH			0	0	0	1	1	1	1
TARA_SAMEA2623116_METAG_IKMOKOEB			0	0	0	0	0	1	0
TARA_SAMEA2619548_METAG_EPBOMHIB			0	0	0	1	1	1	1
TARA_SAMEA2623627_METAG_FGBPDELD			0	0	0	1	1	1	1
TARA_SAMEA2623886_METAG_NIAIFGDO			0	0	0	1	1	1	1
TARA_SAMEA2620970_METAG_MPJHBMFE			0	0	0	1	1	1	1
TARA_SAMEA2621779_METAG_JPIKFFIH			1	1	1	1	1	1	1
TARA_SAMEA2622219_METAG_GJKCCBDG			0	0	0	1	1	1	1
TARA_SAMEA2621812_METAG_HLJLMDHB			1	0	0	1	1	1	1
TARA_SAMEA2619782_METAG_OOMJCIGP			0	0	0	1	1	1	1
TARA_SAMEA2623919_METAG_BIOMPLEH			0	0	0	1	1	1	1
TARA_SAMEA4396496_METAG_LFMCOEMD			1	1	1	1	1	1	1
TARA_SAMEA4396424_METAG_JFMLOPIA			1	1	1	1	1	1	1
BGEO_SAMN07136957_METAG_CCAMNCIO			1	0	1	1	1	1	1
BGEO_SAMN07136960_METAG_CGHGOFCP			1	0	0	1	1	1	1
BGEO_SAMN07136958_METAG_EIHLJDEC			1	0	1	1	1	1	1
BGEO_SAMN07136954_METAG_LLFJMFLP			0	0	0	1	1	1	1
BGEO_SAMN07136959_METAG_IHMPHHMA			0	1	0	1	1	1	1
ANT28_SAMPLE321_METAG_CKGLMDJF		COR-2-B5 (33)	0	0	0	0	0	0	0
ANT28_SAMPLE320_METAG_EPCPJJKP			1	0	0	1	1	1	1
ANT28_SAMPLE311_METAG_KAEOCGAP			0	0	0	1	1	1	1
ANT28_SAMPLE310_METAG_NCMKOMLI			0	0	0	1	1	1	0
ANT28_SAMPLE308_METAG_DDMMGKHA			0	0	0	0	1	1	0
TARA_SAMEA2619857_METAG_BBJPCAIB			0	0	0	1	0	1	1
TARA_SAMEA2619927_METAG_MNFNIHOG			1	0	0	0	1	1	1
TARA_SAMEA2619952_METAG_LKLFMCIK			1	0	0	0	1	1	1
TARA_SAMEA2591057_METAG_FACFLIHF			0	0	0	1	1	1	1
TARA_SAMEA2620000_METAG_OMHCLCAF			1	0	0	1	1	1	1
TARA_SAMEA2620672_METAG_KFKLPBLG			1	0	0	1	1	1	1
TARA_SAMEA2620404_METAG_BNKCJEHO			1	0	0	0	0	1	0
TARA_SAMEA2620756_METAG_KEAPNKDI			1	0	0	1	1	1	1
TARA_SAMEA2620081_METAG_IOMPHDFN			1	0	0	1	1	1	1
TARA_SAMEA2620021_METAG_KGPKBFPH			1	0	0	1	1	1	1
TARA_SAMEA2620194_METAG_AIDALJKM			1	0	0	1	1	1	1
TARA_SAMEA2620230_METAG_HCPGBKDA			1	0	0	1	1	1	1
TARA_SAMEA2623426_METAG_LDACIKGA			0	0	0	1	0	1	0
TARA_SAMEA2619531_METAG_PJILNKKJ			0	0	0	1	1	1	1
BGEO_SAMN07136523_METAG_JPILPLHL			0	0	0	1	1	1	1
BATS_SAMN08390924_METAG_IFALCGFJ			1	0	0	1	1	1	1
BGEO_SAMN07136495_METAG_IMHMJFIJ			0	0	0	1	1	1	1
GORG_SAMEA6070728_SAGS_AG897G20			1	1	1	1	1	1	1
GORG_SAMEA6071997_SAGS_AG904O05			1	0	0	1	1	1	1
GORG_SAMEA6075700_SAGS_AG390G08			1	0	0	1	1	1	1
GORG_SAMEA6070927_SAGS_AG898J17			0	0	0	1	1	1	1
GORG_SAMEA6074350_SAGS_AG917D08			0	0	0	0	1	1	1
GORG_SAMEA6071039_SAGS_AG899C06			0	0	0	1	1	1	1
TARA_SAMEA2623446_METAG_ALAALNDP			0	0	0	1	1	1	1
TARA_SAMEA2620786_METAG_NGNFICDB			1	0	0	1	1	1	1
TARA_SAMEA2620734_METAG_AAHEAAHD			0	0	0	1	1	1	1
TARA_SAMEA2620890_METAG_KOELFKAD			0	0	0	0	0	0	0
GORG_SAMEA6071136_SAGS_AG899K02			1	0	0	1	1	1	1
Rhodobacteraceae_bacterium_HIMB11		COR-3-C (1)	1	0	0	0	0	0	0
ANT28_SAMPLE297_METAG_POBFPODN		COR-4-D (1)	1	1	0	0	0	0	0
TARA_SAMN05326650_METAG_MED00017		COR-5-E (2)	0	0	0	0	0	0	0
TARA_SAMN05326645_METAG_PSE00025			1	1	1	0	0	0	0
TARA_SAMEA4396496_METAG_NBDKNACP		COR-6-F1 (2)	1	1	1	0	0	0	0
TARA_SAMEA4396424_METAG_PPKKHDKG			1	1	1	0	0	0	0
TARA_SAMEA2591098_METAG_OOHHFBGP		COR-6-F2 (4)	0	0	0	1	1	1	0
TARA_SAMEA2591084_METAG_KJNFCCLB			0	0	0	1	0	0	1
TARA_SAMEA2619766_METAG_DIMCKEKF			0	0	0	0	1	0	1
TARA_SAMEA2619531_METAG_PBEMJOCN			0	0	0	0	0	0	1
Rhodobacteraceae_bacterium_SB2		COR-6-F3 (5)	1	0	0	1	1	1	1
TARA_SAMEA2620970_METAG_MMCNDLAO			0	0	0	1	1	1	1
TARA_SAMEA2620980_METAG_LAEKGEHP			0	0	0	0	0	1	0
TARA_SAMEA2623116_METAG_MCLEHBBC			0	0	0	1	1	1	1
NSEA_SAMEA5407101_METAG_20160512B27G4			0	0	0	1	1	1	1
TARA_SAMEA2623116_METAG_MDIHEBOA		COR-6-F4 (8)	1	1	1	1	1	1	1
TARA_SAMEA2620970_METAG_OJJJPFLA			1	1	1	1	1	1	1
TARA_SAMEA4396496_METAG_FLKKHAPJ			1	1	1	1	1	1	1
TARA_SAMEA4396424_METAG_JJMBMKOJ			1	1	1	1	1	1	1
NSEA_SAMEA5405382_METAG_20110530B22G1			1	1	1	1	1	1	1
TARA_SAMEA2620980_METAG_DLEMJNFF			1	1	1	1	1	1	1
ANT28_SAMPLE329_METAG_KLCJEOJL			1	1	1	1	1	1	1
ANT28_SAMPLE330_METAG_PAMCCCGL			1	1	1	1	1	1	1
ANT28_SAMPLE241_METAG_DOMPGLAH		COR-6-F5 (11)	1	1	1	1	1	1	1
TARA_SAMEA2621423_METAG_MMFGIHGM			1	1	1	1	1	1	1
TARA_SAMEA2621401_METAG_OBGIGDGA			1	1	1	1	1	1	1
TARA_SAMEA2621487_METAG_FBBJOAML			1	1	1	1	1	1	1
TARA_SAMEA4397157_METAG_EBPIGCJE			1	1	1	1	1	1	1
TARA_SAMEA4397930_METAG_IBOLJEJO			1	0	1	1	1	1	1
TARA_SAMEA4397196_METAG_IPMANPNA			1	1	1	1	1	0	1
TARA_SAMEA4398370_METAG_PLLADIOM			1	1	1	1	1	1	1
TARA_SAMEA4397101_METAG_KJCMEFMA			1	1	1	1	1	1	1
TARA_SAMEA4398341_METAG_LHBKEGEM			1	1	1	1	1	1	1
NSEA_SAMEA5407189_METAG_20160512B7G7			1	1	1	1	1	1	1
TARA_SAMEA4396538_METAG_HNKNJLIB	RCA	RCA-C1 (3)	0	0	0	0	0	0	0
TARA_SAMEA4397426_METAG_AOFPBGIH			0	0	0	0	0	0	0
TARA_SAMEA2621423_METAG_HMANLLPI			0	0	0	0	0	0	0
ANT28_SAMPLE241_METAG_IBNIABBM		RCA-C2 (1)	0	0	0	1	1	1	1
TARA_SAMEA4397842_METAG_AGACCHCI		RCA-C3 (14)	0	0	0	0	0	0	0
TARA_SAMEA4398009_METAG_KFDHDLHA			0	0	0	0	0	0	0
TARA_SAMEA4397903_METAG_CGDPMDGK			0	0	0	0	0	0	0
TARA_SAMEA4397611_METAG_JFICBANG			0	0	0	0	0	0	0
TARA_SAMEA4398094_METAG_KAIHMEFI			0	0	0	0	0	0	0
TARA_SAMEA4398067_METAG_LMAALFFI			0	0	0	0	0	0	0
TARA_SAMEA4397649_METAG_ALFICBCN			0	0	0	0	0	0	0
TARA_SAMEA4397516_METAG_FGBONFPL			0	0	0	0	0	0	0
TARA_SAMEA4397472_METAG_LMGDGBPA			0	0	0	0	0	0	0
TARA_SAMEA4397798_METAG_MDFHKJJK			0	0	0	0	0	0	0
NSEA_SAMEA5407188_METAG_20160512B7G10			0	0	0	0	0	0	0
TARA_SAMEA4397930_METAG_FDOALGEH			0	0	0	0	0	0	0
TARA_SAMEA2621423_METAG_IGMJFLMF			0	0	0	0	0	0	0
TARA_SAMEA2621401_METAG_HMOFNEGP			0	0	0	0	0	0	0
TARA_SAMEA4397569_METAG_DJNJDGHF		RCA-C4 (8)	0	0	0	1	1	1	1
TARA_SAMEA4397239_METAG_DGEKPGED			0	0	0	1	1	1	1
TARA_SAMEA4397611_METAG_OIMMFBHC			0	0	0	1	1	1	1
TARA_SAMEA4397426_METAG_DDEDKPON			0	0	0	1	1	1	1
TARA_SAMEA4397390_METAG_KONFPMPI			0	0	0	0	0	0	0
TARA_SAMEA4397311_METAG_ALJCCPPC			0	0	0	1	1	1	1
TARA_SAMEA4397034_METAG_KHGLEGHM			0	0	0	1	1	1	1
TARA_SAMEA4397649_METAG_LIHCEAEE			0	0	0	1	1	0	1
TARA_SAMEA2621536_METAG_MFGPAFPA		RCA-C5 (7)	0	0	0	1	1	1	1
ANT28_SAMPLE178_METAG_LLLEPJCG			0	0	0	1	0	0	0
ANT28_SAMPLE241_METAG_CPIDHMEF			0	0	0	1	1	1	1
TARA_SAMEA2621401_METAG_FPOJAMCL			0	0	0	1	1	1	1
ANT28_SAMPLE179_METAG_HGGFONEJ			0	0	0	1	1	1	1
TARA_SAMEA2621509_METAG_EHDBKLHN			0	0	0	0	1	1	0
ANT28_SAMPLE287_METAG_LNAAOIAO			0	0	0	1	1	1	1
NSEA_SAMEA5404052_METAG_20100511B77G0		RCA-C6 (6)	0	0	0	0	0	0	0
Roseobacter bacterium LE17			0	0	0	0	0	0	0
Planktomarina temperata RCA23			0	0	0	0	0	0	0
Rhodobacteraceae bacterium IMCC1923			0	0	0	0	0	0	0
Rhodobacteraceae bacterium IMCC1933			0	0	0	0	0	0	0
Rhodobacteraceae bacterium IMCC1909			0	0	0	0	0	0	0
ANT28_SAMPLE297_METAG_LFGHACKE		RCA-C7 (2)	0	0	0	0	0	0	0
ANT28_SAMPLE296_METAG_ENLIAGMA			0	0	0	0	0	0	0
NSEA_SAMEA5405941_METAG_20120503B5G4		RCA-C8 (1)	0	0	0	0	0	0	0
BGEO_SAMN07136681_METAG_CCFDMHKL		RCA-B1 (2)	0	0	0	0	1	0	1
ANT28_SAMPLE241_METAG_JJDPOKHG			0	0	0	0	0	0	0
TARA_SAMEA4397516_METAG_FMMDGJLF		RCA-B2 (23)	0	0	0	0	0	0	0
TARA_SAMEA4397611_METAG_EOJFKCMK			0	0	0	0	0	0	0
TARA_SAMEA4397157_METAG_NGHKFCOJ			0	0	0	0	0	0	0
TARA_SAMEA4398176_METAG_MHCPDBIL			0	0	0	0	0	0	0
TARA_SAMEA4398247_METAG_JHLNHDBE			0	0	0	0	0	0	0
TARA_SAMEA4397930_METAG_DHCENOEG			0	0	0	0	0	0	0
TARA_SAMEA4397196_METAG_KCMCGEFP			0	0	0	0	0	0	0
TARA_SAMEA4398370_METAG_BHIOPPFJ			0	0	0	0	0	0	0
TARA_SAMEA4397649_METAG_FEHKBCJA			0	0	0	0	0	0	0
TARA_SAMEA4398219_METAG_JPOKABPI			0	0	0	0	0	0	0
TARA_SAMEA4397101_METAG_HNJMAKPE			0	0	0	0	0	0	0
TARA_SAMEA4396538_METAG_GIGKEHFN			0	0	0	0	0	0	0
TARA_SAMEA4398341_METAG_NFOOLMGP			0	0	0	0	0	0	0
TARA_SAMEA4398296_METAG_GKEOPECK			0	0	0	0	0	0	0
TARA_SAMEA4397903_METAG_PBEFKDMC			0	0	0	0	0	0	0
TARA_SAMEA4397278_METAG_DGACBACO			0	0	0	0	0	0	0
TARA_SAMEA4397705_METAG_CBHMPCAE			0	0	0	0	0	0	0
TARA_SAMEA4397426_METAG_JEBIGGCL			0	0	0	0	0	0	0
TARA_SAMEA4397569_METAG_KIKNJMDN			0	0	0	0	0	0	0
TARA_SAMEA4397239_METAG_COHLBNIA			0	0	0	0	0	0	0
TARA_SAMEA4397390_METAG_LIIMPECH			0	0	0	0	0	0	0
TARA_SAMEA4397311_METAG_NGBFAPNO			0	0	0	0	0	0	0
NSEA_SAMEA5406059_METAG_20120510B64G1			0	0	0	0	0	0	0
TARA_SAMEA4397390_METAG_OJJDELFC		RCA-B3 (9)	0	0	0	0	0	0	0
TARA_SAMEA4397311_METAG_LDJEFKPI			0	0	0	0	0	0	0
TARA_SAMEA2621487_METAG_OKLEJKDF			0	0	0	0	1	1	0
TARA_SAMEA2621509_METAG_KCJLCHJJ			0	0	0	1	1	1	1
ANT28_SAMPLE241_METAG_CPHJOAPH			0	0	0	0	0	0	0
ANT28_SAMPLE179_METAG_ODOPHOAB			0	0	0	1	1	1	1
ANT28_SAMPLE178_METAG_JAPDFNHF			0	0	0	1	1	1	1
ANT28_SAMPLE287_METAG_FMEBJFKG			0	0	0	0	1	1	0
TARA_SAMEA2621536_METAG_KDNFFGLL			0	0	0	1	1	1	1
TARA_SAMEA2623135_METAG_LIJAIFAD		RCA-B4 (9)	0	0	0	0	0	0	0
ANT28_SAMPLE329_METAG_KMGOCCFD			0	0	0	0	0	0	0
BGEO_SAMN07136937_METAG_ALPGGBFO			0	1	0	0	0	0	0
TARA_SAMEA4396496_METAG_EGPMMJFM			0	0	0	0	0	0	0
BGEO_SAMN07136961_METAG_IAEADPKL			0	0	0	0	0	0	0
ANT28_SAMPLE330_METAG_KPCABOHP			1	1	1	0	0	0	0
TARA_SAMEA2623627_METAG_AMPNAMHA			0	0	0	0	0	0	0
TARA_SAMEA4396424_METAG_POGHPGNP			0	0	0	0	0	0	0
ANT28_SAMPLE326_METAG_MIGBPKKI			1	1	1	0	0	0	0
TARA_SAMEA4396538_METAG_CAOPAICI		RCA-A1 (2)	0	0	0	0	0	0	0
TARA_SAMEA4397196_METAG_LEBFBDKM			0	0	0	0	0	0	0
GORG_SAMEA6072066_SAGS_AG905D04	LUX	LUX-A-1 (6)	0	0	0	0	0	0	0
TARA_SAMEA2591057_METAG_BGGHCCFF			0	0	0	0	0	0	0
TARA_SAMEA2619766_METAG_GANBJGDD			0	0	0	0	0	0	0
TARA_SAMEA2591084_METAG_PCHHHJGD			0	0	0	0	0	0	0
TARA_SAMEA2619531_METAG_NJABHBAI			0	0	0	0	0	0	0
TARA_SAMEA2591108_METAG_HOFPGFAI			0	0	0	0	0	0	0
GORG_SAMEA6070971_SAGS_AG898M15		LUX-A-2 (1)	0	1	0	0	0	0	0
GORG_SAMEA6077871_SAGS_AG337E14		LUX-A-3 (1)	0	1	1	0	0	0	0
GORG_SAMEA6079988_SAGS_AG430P14		LUX-A-4 (1)	0	0	0	0	0	0	0
GORG_SAMEA6075245_SAGS_AG349J18		LUX-A-5 (1)	0	0	0	0	0	0	0
TARA_SAMEA2623446_METAG_JCAGGBBN		LUX-A-6 (4)	0	0	0	0	0	0	0
TARA_SAMEA2619857_METAG_HLLMHFAC			0	0	0	0	0	0	0
TARA_SAMEA2623426_METAG_EAKNEHMN			0	0	0	0	0	0	0
TARA_SAMEA2619879_METAG_EAGODMKI			0	0	0	0	0	0	0
GORG_SAMEA6072821_SAGS_AG909P15		LUX-A-7 (2)	0	0	0	0	0	0	0
GORG_SAMEA6071980_SAGS_AG904M20			0	0	0	0	0	0	0
GORG_SAMEA6070079_SAGS_AG894B17		LUX-A-8 (1)	0	0	0	0	0	0	0
GORG_SAMEA6074123_SAGS_AG916C10		LUX-A-9 (1)	0	0	0	0	0	0	0
GORG_SAMEA6071027_SAGS_AG899B02		LUX-A-10 (1)	0	0	0	0	0	0	0
GORG_SAMEA6079589_SAGS_AG426E23		LUX-A-11 (2)	0	0	0	0	0	0	0
GORG_SAMEA6071051_SAGS_AG899D10			0	0	0	0	0	0	0
GORG_SAMEA6074606_SAGS_AG918I18		LUX-A-12 (1)	0	0	0	0	0	0	0
GORG_SAMEA6074152_SAGS_AG916E11		LUX-A-13(1)	0	0	0	0	0	0	0
GORG_SAMEA6076353_SAGS_AG422M03		LUX-A-14(1)	0	0	0	0	0	0	0
GORG_SAMEA6074924_SAGS_AG920E03		LUX-A-15(1)	0	0	0	0	0	0	0
GORG_SAMEA6070655_SAGS_AG896O22		LUX-A-16 (1)	0	0	0	0	0	0	0
GORG_SAMEA6069798_SAGS_AG892M03		LUX-A-17(1)	0	0	0	0	0	0	0
GORG_SAMEA6080110_SAGS_AG435J13		LUX-B-1(1)	0	0	0	0	0	0	0
TARA_SAMN05326645_METAG_PSE00093		LUX-C-1(1)	0	1	0	0	1	0	1
TARA_SAMN05326650_METAG_MED00011		LUX-D-1(1)	0	0	0	1	1	0	1
TARA_SAMN05326648_METAG_IOS00017		LUX-E-1(1)	0	0	0	1	1	0	1
TARA_SAMN05326650_METAG_MED00076		LUX-F-1(1)	0	0	0	1	1	1	1
NSEA_SAMEA5404734_METAG_20110428B29G1		LUX-G-1(1)	0	0	0	1	1	1	1
TARA_SAMEA2622219_METAG_JHGOMPBC		LUX-H-1 (2)	0	0	0	0	0	0	0
TARA_SAMEA2619399_METAG_ENMNKKCP			0	0	0	0	0	0	0
GORG_SAMEA6076038_SAGS_AG414O15		LUX-I-1 (1)	1	1	1	0	1	1	1
GORG_SAMEA6069426_SAGS_AG891A21		LUX-I-2 (1)	0	0	0	0	0	0	0
GORG_SAMEA6072856_SAGS_AG910B21		LUX-I-3(1)	1	0	1	0	0	0	0
GORG_SAMEA6069019_SAGS_AG359L21		LUX-I-4 (3)	0	0	0	0	0	0	0
GORG_SAMEA6075904_SAGS_AG414C16			0	0	0	0	1	1	0
GORG_SAMEA6073124_SAGS_AG911F16			0	0	0	0	0	0	0
GORG_SAMEA6078182_SAGS_AG343F17		LUX-J-1 (1)	0	0	0	0	0	0	0
GORG_SAMEA6078312_SAGS_AG343N19		LUX-J-2 (4)	0	0	0	0	0	0	0
TARA_SAMEA2622402_METAG_CADGLAMF			0	0	0	0	0	0	0
TARA_SAMEA2623370_METAG_KLNICJAN			0	0	0	0	0	0	0
TARA_SAMEA2622219_METAG_GFNOGGCG			0	0	0	0	0	0	0

## Sheet: S33 Phosphate_and_amino_acid
Table S32, phosphate, amino acids
Genome	Cluster	Species	Branched-chain amino acid transporter					General L-amino acid transporter				Phosphate transporter				Phosphonate transporter			Putative polar amino acid transporter			Urea transporter
			K01995 (livG)	K01996 (livF)	K01997 (livH)	K01998 (livM)	K01999 (livK)	K09969 (aapJ)	K09970 (aapQ)	K09971 (aapM)	K09972 (aapP)	K02036 (pstB)	K02037 (pstC)	K02038 (pstA)	K02040 (pstS)	K02041 (phnC)	K02042 (phnE)	K02044 (phnD)	K02028 (ABC.PA.A)	K02029 (ABC.PA.P)	K02030 (ABC.PA.S)	K11959 (urtA)	K11960 (urtB)	K11961 (urtC)	K11962 (urtD)	K11963 (urtE)
TARA_SAMEA2621021_METAG_HCLFMGNE	AAPR	AAPR-A	1	1	1	1	1	1	1	1	0	0	0	0	0	0	0	0	1	1	1	1	1	0	0	0
TARA_SAMEA2621045_METAG_HIJDHLLM			1	1	1	1	1	1	1	1	1	0	0	0	0	0	0	0	1	1	1	1	1	0	0	0
TARA_SAMEA2621013_METAG_GHNACFLA			1	1	1	1	1	1	1	1	1	0	0	0	0	0	0	0	1	1	1	1	1	0	0	0
TARA_SAMEA2623627_METAG_IGAMABGL			1	1	1	1	1	1	1	0	1	1	1	1	1	0	0	0	1	1	1	1	1	0	0	0
TARA_SAMEA2623886_METAG_DCCFAOBI			1	1	1	1	1	1	1	1	1	1	0	0	0	0	0	0	1	1	1	1	1	0	0	0
TARA_SAMEA2623919_METAG_CLGBBDCI			1	1	1	1	1	0	0	1	1	0	0	0	0	0	0	0	1	1	1	1	1	0	0	0
TARA_SAMEA4396496_METAG_BPKEAHCI			1	1	1	1	1	1	1	1	1	1	0	0	0	0	0	0	1	1	1	1	1	0	0	0
TARA_SAMEA4396424_METAG_DGMOOONO			1	1	1	1	1	1	1	1	1	1	1	1	1	0	0	0	1	1	1	1	1	0	0	0
BGEO_SAMN07136494_METAG_OJIAIAMA			1	1	1	1	0	1	1	1	1	1	1	1	1	0	0	0	1	1	1	1	1	0	0	0
BGEO_SAMN07136635_METAG_POIOBJEL			1	1	1	1	0	1	1	1	1	1	0	1	0	0	0	0	1	1	1	1	1	0	0	0
BGEO_SAMN07136492_METAG_MPAAMFAL			1	1	1	1	1	1	1	1	1	0	0	0	1	0	0	0	1	1	1	1	1	0	0	0
BGEO_SAMN07136637_METAG_OCMOFIBF			1	1	1	1	1	1	0	1	1	1	1	1	1	0	0	0	1	1	1	1	1	0	0	0
BGEO_SAMN07136493_METAG_BGLPFNCA			1	1	1	1	1	0	1	1	1	1	1	1	1	0	0	0	1	1	1	1	1	0	0	0
ANT28_SAMPLE326_METAG_CCPPCIGC		AAPR-B (9)	1	1	1	1	1	1	1	0	1	0	0	0	0	0	0	0	1	1	1	1	1	0	1	0
ANT28_SAMPLE330_METAG_GDBNGPIK			1	1	1	1	1	1	1	1	1	0	0	0	0	0	0	0	1	1	1	1	1	0	1	0
TARA_SAMEA2623135_METAG_OFDKOGHH			1	1	1	1	1	1	1	1	1	0	0	0	0	0	0	0	1	1	1	1	1	0	1	0
TARA_SAMEA2621779_METAG_FHAGAFHB			1	1	1	1	1	1	1	1	1	0	0	0	0	0	0	0	1	1	1	1	1	0	1	0
TARA_SAMEA2621812_METAG_HPILOGFH			1	1	1	1	1	1	1	1	1	0	0	0	0	0	0	0	1	1	1	1	1	0	1	0
TARA_SAMEA4396496_METAG_CGAKDNHB			1	1	1	1	1	1	0	1	1	0	0	0	0	0	0	0	1	1	1	1	1	0	1	0
TARA_SAMEA4396424_METAG_GDLLDJOF			1	1	1	1	0	1	1	1	1	0	0	0	0	0	0	0	1	1	1	1	1	0	1	0
BGEO_SAMN07136961_METAG_DPLCEFJG			1	1	1	1	1	1	0	0	0	0	0	0	0	0	0	0	1	1	1	1	1	0	1	0
GORG_SAMEA6076714_SAGS_AG313B09			1	1	1	1	1	1	1	1	1	0	0	0	0	0	0	0	1	1	1	1	1	0	1	0
TARA_SAMEA2621423_METAG_HFECBNAM		AAPR-C (16)	1	1	1	1	1	1	1	1	1	0	0	0	0	0	0	0	1	1	1	1	0	0	0	0
TARA_SAMEA4397516_METAG_CJNFLEHD			1	1	1	1	1	1	1	1	1	0	0	0	0	0	0	0	1	1	1	0	0	0	0	0
TARA_SAMEA4397930_METAG_CAFNLJIB			1	1	1	1	1	1	1	1	1	0	0	0	0	0	0	0	1	1	1	0	0	0	0	0
TARA_SAMEA4397611_METAG_CMELBKCI			1	1	1	1	1	0	1	1	1	0	0	0	0	0	0	0	1	1	1	0	0	0	0	0
TARA_SAMEA4398296_METAG_NFCCDKGK			1	1	1	1	1	0	1	1	1	0	0	0	0	0	0	0	1	1	1	0	0	0	0	0
TARA_SAMEA4397983_METAG_ONMPNHKG			1	1	1	1	1	1	1	1	1	0	0	0	0	0	0	0	1	1	1	0	0	0	0	0
TARA_SAMEA4398150_METAG_GHMKAIHL			1	1	1	1	1	1	1	1	1	0	0	0	0	0	0	0	1	1	1	0	0	0	0	0
TARA_SAMEA4398219_METAG_PFNKPPAH			1	1	1	1	1	1	1	1	1	0	0	0	0	0	0	0	1	1	1	0	0	0	0	0
TARA_SAMEA4398370_METAG_NBIHMDII			1	1	1	1	1	1	0	1	1	0	0	0	0	0	0	0	1	1	1	0	0	0	0	0
TARA_SAMEA4397072_METAG_FBINOIKL			1	1	1	1	1	1	1	1	1	0	0	0	0	0	0	0	1	1	1	0	0	0	0	0
TARA_SAMEA4398176_METAG_ANPPPFJE			1	1	1	1	1	0	1	1	1	0	0	0	0	0	0	0	1	1	1	0	0	0	0	0
TARA_SAMEA4397355_METAG_PEJENKIE			1	1	1	1	1	1	0	1	1	0	0	0	0	0	0	0	1	1	1	0	0	0	0	0
TARA_SAMEA4397730_METAG_BMOGKBND			1	1	1	1	1	1	1	1	1	0	0	0	0	0	0	0	1	1	1	0	0	0	0	0
TARA_SAMEA4397004_METAG_GKMOHOJO			1	1	1	1	1	1	1	1	0	0	0	0	0	0	0	0	1	1	1	0	0	0	0	0
TARA_SAMEA4396538_METAG_BIOFLJNB			1	1	1	1	1	1	0	1	0	0	0	0	0	0	0	0	1	1	1	0	0	0	0	0
TARA_SAMEA4398341_METAG_KIJHNJOD			1	1	1	1	1	1	1	1	1	0	0	0	0	0	0	0	1	1	1	0	0	0	0	0
TARA_SAMEA2621021_METAG_DLAKHKMF	AAR	AAR-A (1)	1	1	1	1	1	1	1	1	1	0	0	0	0	0	0	0	1	1	1	0	0	0	0	0
BGEO_SAMN07136961_METAG_MADCCAJI		AAR-B (1)	1	1	1	1	1	1	1	1	1	0	0	0	0	0	0	0	1	1	1	0	0	0	0	0
TARA_SAMEA2621423_METAG_HINHENBD		AAR-C (2)	1	1	1	1	1	1	1	1	1	0	0	0	0	0	0	0	1	1	1	0	0	0	0	0
TARA_SAMEA2621401_METAG_FKLCAOJE			1	1	1	1	1	1	1	1	1	0	0	0	0	0	0	0	1	1	1	0	0	0	0	0
TARA_SAMEA2623627_METAG_GIFJOKAA		AAR-D (3)	1	1	1	1	1	1	1	1	1	0	0	0	0	0	0	0	1	1	1	0	0	0	0	0
TARA_SAMEA4396424_METAG_FPAEDCIP			1	1	1	1	1	1	0	1	1	0	0	0	0	0	0	0	1	1	1	0	0	0	0	0
NSEA_SAMEA5404292_METAG_20110324B75G1			1	1	1	1	1	1	1	1	1	1	1	1	1	0	0	0	1	1	1	0	0	0	0	0
TARA_SAMEA4397278_METAG_GPKKHNOL		AAR-E (13)	1	1	1	1	1	0	0	0	0	0	0	0	0	0	0	0	1	1	1	0	0	0	0	0
TARA_SAMEA4397516_METAG_OFLOKOLE			1	1	1	1	1	1	1	1	0	0	0	0	0	0	0	0	1	1	1	0	0	0	0	0
TARA_SAMEA4397239_METAG_BGNPFJBK			1	1	1	1	0	1	1	1	1	0	0	0	0	0	0	0	1	1	1	0	0	0	0	0
TARA_SAMEA4397930_METAG_EBPJPIPN			1	1	1	1	1	0	0	0	0	0	0	0	0	0	0	0	1	1	1	0	0	0	0	0
TARA_SAMEA4397611_METAG_DAEPNFKN			1	1	1	1	1	0	0	0	0	0	0	0	0	0	0	0	1	1	1	0	0	0	0	0
TARA_SAMEA4397983_METAG_MPJDDEPK			1	1	1	1	1	1	1	1	1	0	0	0	0	0	0	0	1	1	1	0	0	0	0	0
TARA_SAMEA4398150_METAG_JBBHFEAI			1	1	1	1	1	1	1	1	1	0	0	0	0	0	0	0	1	1	1	0	0	0	0	0
TARA_SAMEA4398219_METAG_BOCMGCFG			1	1	1	1	1	1	1	0	0	0	0	0	0	0	0	0	1	1	1	0	0	0	0	0
TARA_SAMEA4397072_METAG_LOEBEJDP			1	1	1	1	1	1	1	1	1	0	0	0	0	0	0	0	1	1	1	0	0	0	0	0
TARA_SAMEA4398176_METAG_EKMINEPI			1	1	1	1	1	1	1	1	1	0	0	0	0	0	0	0	1	1	1	0	0	0	0	0
TARA_SAMEA4397355_METAG_HDEMGIME			1	1	1	1	1	1	1	1	1	0	0	0	0	0	0	0	1	1	1	0	0	0	0	0
TARA_SAMEA4397730_METAG_EJMNACNA			1	1	1	1	1	1	1	1	0	0	0	0	0	0	0	0	1	1	1	0	0	0	0	0
TARA_SAMEA4397569_METAG_MBIHDIFA			1	1	1	1	1	0	0	0	0	0	0	0	0	0	0	0	1	1	1	0	0	0	0	0
ANT28_SAMPLE241_METAG_JCAHKLIB	TCR	TCR-A (3)	1	1	1	1	1	1	1	1	1	0	0	0	0	1	1	1	1	1	1	0	0	0	0	0
TARA_SAMEA2621487_METAG_GMPAMBEI			1	1	1	1	1	0	1	1	1	0	0	0	0	1	1	1	1	1	1	0	0	0	0	0
TARA_SAMEA2621509_METAG_MPBCKPHO			1	1	1	1	1	1	1	1	1	0	0	0	0	1	1	1	1	1	1	0	0	0	0	0
TARA_SAMEA4397278_METAG_OEEGOFGB		TCR-B (17)	1	1	1	1	1	1	1	1	1	1	1	1	1	1	1	0	1	1	1	1	1	1	1	1
TARA_SAMEA4397705_METAG_JFCINLJN			1	1	1	1	1	1	1	1	1	1	1	1	1	1	1	1	1	1	1	1	1	1	1	1
TARA_SAMEA4397516_METAG_NBMHCLPA			1	1	1	1	1	1	1	1	1	1	1	1	1	1	1	1	1	1	1	1	1	1	1	1
TARA_SAMEA4397239_METAG_KKOONDLB			1	1	1	1	1	1	1	1	1	1	1	1	1	1	1	1	1	1	1	1	1	1	1	1
TARA_SAMEA4397611_METAG_GLLDCGJJ			1	1	1	1	1	1	1	1	1	1	1	1	1	1	1	1	1	1	1	1	1	1	1	1
TARA_SAMEA4397983_METAG_OLBGKPMH			1	1	1	1	1	1	1	1	1	1	1	1	1	1	1	1	1	1	1	1	1	1	1	1
TARA_SAMEA4398094_METAG_HGDMBOBN			1	1	1	1	1	1	1	1	1	1	1	1	1	1	1	1	1	1	1	1	1	1	1	1
TARA_SAMEA4398150_METAG_MPKBFDJI			1	1	1	1	1	1	1	1	1	1	1	1	1	1	1	1	1	1	1	1	1	1	1	1
TARA_SAMEA4397426_METAG_AIPELCJN			1	1	1	1	1	1	1	1	1	1	1	1	1	1	1	1	1	1	1	1	1	1	1	1
TARA_SAMEA4397390_METAG_OANBIOOI			1	1	1	1	1	1	1	1	0	1	1	1	1	1	1	1	1	1	1	1	1	1	1	1
TARA_SAMEA4397903_METAG_BMKFPANH			1	1	1	1	1	1	1	1	1	1	1	1	1	1	1	1	1	1	1	1	1	1	1	1
TARA_SAMEA4398009_METAG_MODGJEKJ			1	1	1	1	1	1	1	1	1	1	1	1	1	1	1	1	1	1	1	1	1	1	1	1
TARA_SAMEA4397798_METAG_CFPPPCED			1	1	1	1	1	1	1	1	1	1	1	1	1	1	1	1	1	1	1	1	1	0	1	1
TARA_SAMEA4397311_METAG_JMIIIKEJ			1	1	1	1	1	1	1	1	1	1	1	1	1	1	1	1	1	1	1	1	1	1	1	1
TARA_SAMEA4398067_METAG_JAKAJNGF			1	1	1	1	1	1	1	1	1	1	1	1	1	1	1	1	1	1	1	1	1	1	1	1
TARA_SAMEA4397569_METAG_FLCEJGBL			1	1	1	1	1	1	1	1	1	1	1	1	1	1	1	1	1	1	1	1	1	1	1	1
TARA_SAMEA4397649_METAG_EBHOBEIG			1	1	1	1	1	1	1	1	1	1	1	1	1	1	1	1	1	1	1	1	1	1	1	1
TARA_SAMEA2591074_METAG_MMNGHOGL		TCR-C (3)	1	1	1	1	1	1	1	1	1	0	0	0	0	1	1	1	1	1	1	0	0	0	0	0
TARA_SAMEA4396496_METAG_HDILNDHF			1	1	1	1	1	1	1	1	1	0	0	0	0	1	1	1	1	1	1	0	0	0	0	0
NSEA_SAMEA5406367_METAG_20160316B26G1			1	1	1	1	1	1	1	1	0	0	0	0	0	1	1	1	1	1	1	1	1	1	1	1
ANT28_SAMPLE296_METAG_IEHIDOCF		TCR-D (12)	1	1	1	1	1	0	1	0	0	0	0	0	0	1	1	1	0	0	1	0	0	0	0	0
TARA_SAMEA2620979_METAG_JAHMFKHJ			1	1	1	1	1	1	1	1	1	0	0	0	0	0	0	1	1	0	1	0	0	0	0	0
TARA_SAMEA2620970_METAG_BDFNEAFP			1	1	1	0	1	1	1	0	0	0	0	0	0	0	0	0	1	1	0	0	0	0	0	0
TARA_SAMEA4397157_METAG_ICMFHGLI			1	1	1	1	1	1	1	1	1	0	0	0	0	1	1	1	1	1	0	0	0	0	0	0
TARA_SAMEA4396496_METAG_HGBPLAFP			1	1	1	1	1	1	1	1	1	0	0	0	0	1	1	1	1	1	1	0	0	0	0	0
TARA_SAMEA4397196_METAG_IJOKKCJK			1	1	1	1	1	1	1	1	1	0	0	0	0	1	0	1	1	1	0	0	0	0	0	0
TARA_SAMEA4396424_METAG_BCADOMNA			1	1	1	1	1	1	1	1	1	0	0	0	0	1	1	1	1	1	1	0	0	0	0	0
TARA_SAMEA4397101_METAG_IGBOOOBF			1	1	1	1	1	1	1	1	1	0	0	0	0	1	1	0	1	1	1	0	0	0	0	0
TARA_SAMEA4396538_METAG_NENAJCNL			1	1	1	1	1	1	1	1	1	0	0	0	0	1	1	1	1	1	0	0	0	0	0	0
MARD_SAMN02441634_SAGS_MMP02441634			1	1	1	1	1	0	0	0	0	0	0	0	0	1	1	1	1	0	1	0	0	0	0	0
NSEA_SAMEA5404848_METAG_20110506B63G1			1	1	1	1	1	1	1	1	1	0	0	0	0	1	1	1	1	1	1	1	1	1	1	1
Rhodobacterales_bacterium_HTCC2255			1	1	1	1	1	1	1	1	1	0	0	0	0	1	1	1	1	1	1	0	0	0	0	0
TARA_SAMEA2621423_METAG_MDBMBIPE		TCR-E (29)	1	1	1	1	1	0	1	0	1	0	0	0	0	0	1	0	1	0	1	0	0	0	0	0
TARA_SAMEA4397278_METAG_HMPOCABJ			1	1	1	1	1	1	1	1	0	1	0	1	0	1	1	1	1	1	1	0	0	0	0	0
TARA_SAMEA2621401_METAG_MDDNCBON			1	1	1	1	1	0	1	0	1	0	0	0	0	1	1	1	1	1	1	0	0	0	0	0
TARA_SAMEA4397157_METAG_PMAKHLKI			1	1	1	1	1	1	1	0	1	0	1	0	1	1	1	1	1	1	1	0	0	0	0	0
TARA_SAMEA4397705_METAG_DCMKOCPI			1	1	1	1	1	1	1	1	1	0	0	0	0	1	1	1	1	1	1	1	1	1	1	1
TARA_SAMEA4397516_METAG_LNDPMEGG			1	1	1	1	1	1	1	1	1	1	1	1	1	1	1	1	1	1	1	1	1	1	1	1
TARA_SAMEA4397239_METAG_LNCEEDGJ			1	1	1	1	1	1	1	1	1	0	0	0	0	1	1	1	1	1	1	0	0	0	0	0
TARA_SAMEA4397930_METAG_JDAPHHFF			1	1	1	1	1	1	1	1	1	1	1	1	1	1	1	1	1	1	1	1	1	1	1	1
TARA_SAMEA4397611_METAG_BEMFKKJM			1	1	1	1	1	1	1	1	1	0	0	0	0	0	1	1	1	1	1	0	0	0	0	0
TARA_SAMEA4398296_METAG_IEFMEDEK			1	1	1	1	1	1	1	1	1	0	0	0	0	1	1	1	1	1	1	0	0	0	0	0
TARA_SAMEA4397196_METAG_CHNOLNNG			1	1	1	1	1	1	1	0	1	0	0	0	0	1	1	0	1	1	1	1	1	1	1	1
TARA_SAMEA4398150_METAG_JLCPFBNK			1	1	1	1	1	1	1	1	1	0	0	0	0	1	1	1	1	1	1	1	1	1	1	1
TARA_SAMEA4397842_METAG_DGKKFFBP			1	1	1	1	1	1	1	1	1	0	0	0	0	1	1	1	1	1	1	1	1	1	1	1
TARA_SAMEA4397426_METAG_PCBOMFDG			1	1	1	1	1	1	1	1	1	0	0	0	0	1	1	1	1	1	1	1	1	1	1	1
TARA_SAMEA4398219_METAG_GEKBPNCA			1	1	1	1	1	1	1	1	1	0	0	0	0	1	1	1	1	1	1	0	0	0	0	0
TARA_SAMEA4398370_METAG_FOIFAOEO			1	1	1	1	1	1	1	1	1	0	0	0	0	1	1	1	1	1	1	0	0	0	0	0
TARA_SAMEA4398009_METAG_OLOKOLBK			1	1	1	1	1	1	1	1	1	0	0	0	0	1	1	1	1	1	1	1	1	1	1	1
TARA_SAMEA4397798_METAG_DOHOKHCJ			1	1	1	1	1	1	1	0	1	0	0	0	0	0	1	1	1	1	1	1	1	1	1	1
TARA_SAMEA4397101_METAG_FDAENHHH			1	1	1	1	1	1	1	1	1	0	0	0	0	1	1	1	1	1	1	1	1	1	1	1
TARA_SAMEA4398176_METAG_FHCHNHJL			1	1	1	1	1	1	1	1	1	0	0	0	0	1	1	1	1	1	1	0	0	0	0	0
TARA_SAMEA4398067_METAG_FFCGELPJ			1	1	1	1	1	1	1	0	1	0	0	0	0	1	1	1	1	1	1	0	0	0	0	0
TARA_SAMEA4397569_METAG_BHFKLDDG			1	1	1	1	1	1	1	1	1	1	0	1	0	1	1	1	1	1	1	1	1	1	1	1
TARA_SAMEA4396538_METAG_JPBGGFFI			1	1	1	1	1	1	1	0	1	0	0	0	0	0	0	0	1	1	1	0	0	0	0	0
TARA_SAMEA4397649_METAG_NNLKDBAN			1	1	1	1	1	1	1	1	1	0	0	0	0	1	1	1	1	1	1	1	1	1	1	1
TARA_SAMEA4398247_METAG_CEHMAFOJ			1	1	1	1	1	1	1	0	1	1	1	1	1	1	1	1	1	1	1	1	1	1	1	1
BGEO_SAMN07136485_METAG_OFIIIPJP			1	1	1	1	1	1	1	1	1	0	0	0	0	1	1	1	1	1	1	1	1	1	1	1
NSEA_SAMEA5405425_METAG_20110530B77G1			1	1	1	1	1	1	1	1	1	0	0	0	0	1	1	1	1	1	1	1	1	1	1	1
TARA_SAMEA4396971_METAG_BBONIEKG			1	1	1	1	1	1	1	1	1	1	0	1	0	0	0	0	1	1	1	0	0	0	0	0
TARA_SAMEA4398341_METAG_NCMPLFMA			1	1	1	1	1	1	1	1	1	0	0	0	0	1	1	1	1	1	1	0	0	0	0	0
NSEA_SAMEA5403722_METAG_20100408B75G1		TCR-F (1)	1	1	1	1	1	1	1	1	1	1	1	1	1	0	0	0	1	1	1	0	0	0	0	0
TARA_SAMEA4397295_METAG_KBDLACKE		TCT-G (2)	1	1	1	1	1	1	1	1	1	0	0	0	0	1	1	1	1	1	1	0	0	0	0	0
TARA_SAMEA4397445_METAG_ICPPIAOP			1	1	1	1	1	1	1	1	1	1	1	1	1	1	1	1	1	1	1	0	0	0	0	0
ANT28_SAMPLE319_METAG_NALDLHEJ	COR	COR-1-A1 (18)	0	1	1	1	1	0	0	1	1	0	0	0	0	1	1	1	1	0	1	0	0	0	0	0
ANT28_SAMPLE320_METAG_PBABFCPA			1	1	1	1	1	0	1	1	1	0	0	0	0	1	1	1	1	1	1	0	0	0	0	0
TARA_SAMEA2619857_METAG_LJFMPKNA			1	1	1	1	0	1	1	1	1	0	0	0	0	0	0	0	1	0	1	0	0	0	0	0
TARA_SAMEA2622316_METAG_HMMPOBFH			1	1	1	1	1	1	1	1	1	0	0	0	0	1	1	1	1	0	0	0	0	0	0	0
TARA_SAMEA2619927_METAG_MEJAMGAC			1	1	1	1	0	1	1	1	1	0	0	0	0	0	0	0	1	0	1	0	0	0	0	0
TARA_SAMEA2619952_METAG_LBLFBJOD			1	1	1	1	1	1	0	1	1	0	0	0	0	0	0	0	1	0	1	0	0	0	0	0
TARA_SAMEA2591057_METAG_BPADKHOK			1	1	1	1	1	1	1	1	1	0	0	0	0	0	0	0	1	0	1	0	0	0	0	0
TARA_SAMEA2620000_METAG_FMIIHIAE			1	1	1	1	0	1	1	1	1	0	0	0	0	1	1	1	1	0	1	0	0	0	0	0
TARA_SAMEA2620672_METAG_MFHBKKEN			0	0	0	1	0	1	1	1	1	0	0	0	0	1	1	1	1	0	1	0	0	0	0	0
TARA_SAMEA2620756_METAG_NKIADMFC			0	0	0	0	0	1	1	1	1	0	0	0	0	0	0	0	1	0	0	0	0	0	0	0
TARA_SAMEA2623446_METAG_JEDKLFLN			0	0	0	1	0	1	1	1	1	0	0	0	0	0	0	0	1	0	1	0	0	0	0	0
TARA_SAMEA2620081_METAG_LAEPGECB			0	1	1	1	1	1	1	1	1	0	0	0	0	1	1	1	1	0	1	0	0	0	0	0
TARA_SAMEA2620021_METAG_ONOGOLGO			0	0	0	0	0	0	0	0	0	0	0	0	0	0	0	0	0	0	0	0	0	0	0	0
TARA_SAMEA2623059_METAG_DKMMFCNI			1	1	1	1	1	0	0	0	0	0	0	0	0	0	0	0	1	0	1	0	0	0	0	0
GORG_SAMEA6069419_SAGS_AG891A07			1	1	1	1	1	1	1	1	1	0	0	0	1	1	1	1	1	0	1	0	0	0	0	0
TARA_SAMEA2623426_METAG_KAEABNLA			1	1	1	1	1	1	1	1	1	0	0	0	0	1	1	1	1	0	0	0	0	0	0	0
BGEO_SAMN07136523_METAG_NAOEEIJK			1	0	1	1	0	0	0	0	0	0	1	1	0	0	0	0	1	0	1	0	0	0	0	0
TARA_SAMEA2620890_METAG_HBIKNMDE			1	1	1	1	0	1	1	1	1	0	0	0	0	0	0	0	1	0	1	0	0	0	0	0
GORG_SAMEA6078353_SAGS_AG343P20		COR-1-A2 (1)	1	1	1	1	1	1	1	1	1	0	0	0	0	1	1	1	1	1	1	0	0	0	0	0
GORG_SAMEA6075594_SAGS_AG390A18		COR-1-A3 (1)	1	1	1	1	1	1	1	1	1	1	1	1	1	1	1	1	1	1	1	0	0	0	0	0
TARA_SAMEA2623135_METAG_LDGMKPKO		COR-1-A4 (1)	1	1	0	0	0	0	0	0	0	0	0	0	0	0	0	0	1	0	1	0	0	0	0	0
ANT28_SAMPLE329_METAG_AMJOCEKD		COR-1-A5 (15)	1	1	1	1	1	1	1	1	1	1	1	1	1	1	1	1	1	0	1	0	0	0	0	0
ANT28_SAMPLE326_METAG_MJFKGJMM			1	1	1	1	1	1	1	1	0	1	1	1	1	1	0	1	1	0	1	0	0	0	0	0
ANT28_SAMPLE330_METAG_KGKOPMLP			1	1	1	1	1	1	1	0	1	0	0	0	0	1	1	1	1	0	1	0	0	0	0	0
TARA_SAMEA2619548_METAG_ABDAHGFN			1	1	1	1	1	1	1	1	0	0	0	0	0	1	1	1	1	1	1	0	0	0	0	0
TARA_SAMEA2623627_METAG_EHICIALP			1	1	1	1	1	1	1	0	0	0	0	0	0	1	1	1	1	0	1	0	0	0	0	0
TARA_SAMEA2623886_METAG_HPEANAFC			1	1	1	1	1	1	1	1	1	0	0	0	0	0	0	0	1	0	1	0	0	0	0	0
TARA_SAMEA2623850_METAG_PHIJEHCF			1	1	1	1	1	1	1	0	0	0	0	0	0	0	0	0	1	0	1	0	0	0	0	0
TARA_SAMEA2619399_METAG_OKPAFELB			1	1	1	1	1	1	0	0	0	0	0	0	0	0	0	0	1	0	1	0	0	0	0	0
TARA_SAMEA2591074_METAG_APBOFOBA			1	1	1	1	1	1	1	1	1	0	0	0	0	1	1	1	1	1	1	0	0	0	0	0
TARA_SAMEA2623919_METAG_LFEHKBGF			1	1	1	1	1	1	1	1	1	0	0	0	0	0	0	1	1	0	1	0	0	0	0	0
TARA_SAMEA4396496_METAG_OEDDIACM			1	1	1	1	1	1	1	0	1	0	0	0	0	1	1	1	1	1	1	0	0	0	0	0
TARA_SAMEA4396424_METAG_KNILDMLM			1	1	1	1	1	1	0	0	1	0	0	0	0	1	1	1	1	0	1	0	0	0	0	1
BGEO_SAMN07136957_METAG_JHJAOENF			1	0	1	1	1	0	0	1	1	0	0	0	0	1	1	0	1	0	1	0	0	0	0	0
TARA_SAMEA2623868_METAG_GJODOFID			1	1	1	1	1	1	1	1	0	0	0	0	0	0	0	0	1	0	1	0	0	0	0	0
BGEO_SAMN07136958_METAG_ONFKAAMD			1	1	1	1	1	0	0	1	1	0	0	0	0	1	1	1	1	0	1	0	0	0	0	0
GORG_SAMEA6068571_SAGS_AH326L19		COR-1-A6 (1)	1	1	1	1	1	0	0	1	1	0	0	0	0	1	1	1	1	0	0	0	0	0	0	0
GORG_SAMEA6076685_SAGS_AG447P15		COR-2-B1 (1)	1	1	1	1	0	1	1	1	1	0	0	0	0	0	0	0	1	0	1	1	1	0	1	1
ANT28_SAMPLE321_METAG_CNMNGDJA		COR-2-B2 (9)	1	1	1	0	1	1	1	1	1	0	0	0	0	0	0	0	1	0	0	0	0	0	0	0
TARA_SAMEA2621859_METAG_DPFBHLBA			1	1	1	1	1	1	1	1	1	0	0	0	1	0	0	0	1	0	1	0	0	0	0	0
TARA_SAMEA2623808_METAG_INJHMJAM			1	1	1	1	1	1	1	1	1	0	0	0	0	0	0	0	1	0	1	0	0	0	0	0
TARA_SAMEA2623850_METAG_JNOEMOEG			1	0	1	1	1	0	1	1	1	0	0	0	0	0	0	0	1	0	1	0	0	0	0	0
TARA_SAMEA2623868_METAG_HGNFINKC			1	1	1	1	1	1	0	0	1	0	0	0	1	0	0	0	1	0	1	0	0	0	0	0
TARA_SAMEA2619531_METAG_DGCHEAEP			1	1	1	1	1	1	0	0	0	0	0	0	0	0	0	0	0	0	1	0	0	0	0	0
TARA_SAMEA2619376_METAG_CEOLAEFM			1	1	1	1	1	0	1	1	1	0	0	0	1	0	0	0	1	0	0	0	0	0	0	0
TARA_SAMEA2623059_METAG_AAKICAOM			1	1	1	1	1	1	0	1	1	0	0	0	0	0	0	1	1	1	1	0	0	0	0	0
GORG_SAMEA6076589_SAGS_AG447K17			1	1	1	1	1	1	1	1	1	0	0	0	0	0	0	0	1	1	1	0	0	0	0	0
TARA_SAMEA2622316_METAG_FLIPPHIJ		COR-2-B3 (10)	1	1	1	1	1	1	1	1	1	0	0	0	0	0	0	0	1	0	1	0	0	0	0	0
TARA_SAMEA2622336_METAG_JAHKPEKB			1	1	1	1	1	0	0	0	1	0	0	0	0	0	0	0	1	0	0	0	0	0	0	0
TARA_SAMEA2622923_METAG_JJKNJHDI			1	1	1	1	1	1	1	1	0	0	0	0	0	0	0	0	0	0	0	0	0	0	0	0
TARA_SAMEA2622429_METAG_MOMNCIJP			1	1	1	1	1	1	1	1	1	0	0	0	0	0	0	0	1	0	0	0	0	0	0	0
TARA_SAMEA2623275_METAG_MBCFDLOA			1	1	1	1	1	1	1	1	1	0	0	0	0	0	0	0	1	0	0	0	0	0	0	0
TARA_SAMEA2622402_METAG_DHCNFIGG			1	1	1	1	1	0	1	1	1	0	0	0	0	0	0	0	1	1	1	0	0	0	0	0
TARA_SAMEA2622901_METAG_ILEAHMLF			1	1	1	1	1	1	1	1	0	0	0	0	0	0	0	0	0	0	0	0	0	0	0	0
TARA_SAMEA2620542_METAG_NDNHDKHM			1	1	1	1	1	1	1	1	1	0	0	0	0	0	0	0	1	0	1	0	0	0	0	0
GORG_SAMEA6068472_SAGS_AH326E22			0	0	1	0	0	1	1	1	1	0	0	0	0	0	0	0	1	0	1	0	0	0	0	0
TARA_SAMEA2622376_METAG_GLDFILLI			1	1	1	1	1	1	1	1	1	0	0	0	0	0	0	0	1	0	0	0	0	0	0	0
ANT28_SAMPLE329_METAG_MGFLPEMJ		COR-2-B4 (22)	1	1	1	1	1	1	1	1	1	0	1	1	1	1	1	1	1	1	1	0	0	0	0	1
ANT28_SAMPLE326_METAG_OCAAJBBK			1	1	1	1	1	1	1	1	1	0	1	1	0	1	1	1	1	1	1	0	0	0	0	0
ANT28_SAMPLE330_METAG_FLEBBPFG			1	1	1	1	1	1	1	1	1	1	1	1	1	1	1	1	1	1	1	1	1	1	1	1
TARA_SAMEA2620980_METAG_MLFLCLKD			1	1	1	1	1	0	1	0	0	0	0	0	0	1	1	1	0	0	0	0	0	0	0	0
TARA_SAMEA2623135_METAG_JMHBOOIH			1	1	1	1	1	1	1	0	0	0	0	0	0	0	0	0	0	0	1	0	0	0	0	0
TARA_SAMEA2623116_METAG_IKMOKOEB			0	0	1	1	1	1	1	1	1	0	0	0	0	1	0	0	1	0	1	0	0	0	0	0
TARA_SAMEA2619548_METAG_EPBOMHIB			1	0	1	1	1	1	1	0	1	0	0	0	0	0	0	0	1	0	1	0	0	0	0	0
TARA_SAMEA2623627_METAG_FGBPDELD			1	1	1	1	1	1	1	1	1	0	0	0	0	0	0	0	1	0	1	1	0	0	0	0
TARA_SAMEA2623886_METAG_NIAIFGDO			1	0	1	1	1	1	1	1	0	0	0	0	0	0	0	0	1	1	1	0	0	0	0	0
TARA_SAMEA2620970_METAG_MPJHBMFE			0	0	1	1	1	1	1	0	0	0	0	0	0	0	0	0	0	0	1	0	0	0	0	0
TARA_SAMEA2621779_METAG_JPIKFFIH			1	1	1	1	1	1	1	0	1	0	0	0	0	1	1	1	1	0	1	0	0	0	0	0
TARA_SAMEA2622219_METAG_GJKCCBDG			1	1	1	1	1	1	1	1	1	0	0	0	0	1	1	1	1	0	1	0	0	0	0	0
TARA_SAMEA2621812_METAG_HLJLMDHB			1	0	1	1	1	0	0	0	1	0	0	0	0	1	0	1	1	0	1	0	0	0	0	0
TARA_SAMEA2619782_METAG_OOMJCIGP			1	1	1	1	1	1	1	1	1	0	0	0	0	0	0	0	1	0	0	0	0	0	0	0
TARA_SAMEA2623919_METAG_BIOMPLEH			1	0	1	1	1	1	1	1	0	0	0	0	0	1	1	1	1	1	1	0	0	0	0	0
TARA_SAMEA4396496_METAG_LFMCOEMD			1	1	1	1	1	1	1	0	1	0	0	0	1	1	1	1	1	0	1	1	1	1	1	1
TARA_SAMEA4396424_METAG_JFMLOPIA			1	1	1	1	1	1	1	1	1	0	0	0	1	0	0	0	1	0	1	0	0	0	0	0
BGEO_SAMN07136957_METAG_CCAMNCIO			1	1	1	1	1	1	1	1	1	0	0	0	0	1	1	1	1	0	1	0	0	0	0	0
BGEO_SAMN07136960_METAG_CGHGOFCP			1	1	1	0	1	0	1	0	1	0	0	0	0	1	1	1	1	0	1	0	0	0	0	0
BGEO_SAMN07136958_METAG_EIHLJDEC			1	1	1	1	1	1	1	0	1	0	0	0	0	1	1	1	1	0	1	0	0	0	0	0
BGEO_SAMN07136954_METAG_LLFJMFLP			1	1	1	0	1	1	1	1	1	0	0	0	0	1	1	1	1	0	0	0	0	0	0	0
BGEO_SAMN07136959_METAG_IHMPHHMA			1	1	1	1	1	1	1	1	1	0	0	0	0	1	1	1	1	0	1	0	0	0	0	0
ANT28_SAMPLE321_METAG_CKGLMDJF		COR-2-B5 (33)	1	1	1	1	1	1	1	1	1	1	1	1	0	0	0	0	1	0	0	0	0	0	0	0
ANT28_SAMPLE320_METAG_EPCPJJKP			1	1	1	1	1	1	1	1	1	0	0	0	1	0	0	0	1	0	0	0	0	0	0	0
ANT28_SAMPLE311_METAG_KAEOCGAP			1	1	1	1	1	1	1	1	1	0	0	0	0	0	0	0	1	0	1	1	1	1	1	0
ANT28_SAMPLE310_METAG_NCMKOMLI			1	1	1	1	1	0	1	1	1	1	1	1	1	0	0	0	1	0	0	1	1	1	1	1
ANT28_SAMPLE308_METAG_DDMMGKHA			1	1	1	1	1	1	1	1	1	1	1	1	1	0	0	0	1	0	1	1	0	1	1	0
TARA_SAMEA2619857_METAG_BBJPCAIB			1	1	1	1	1	1	1	1	1	1	1	1	0	0	0	0	1	0	1	0	0	0	0	0
TARA_SAMEA2619927_METAG_MNFNIHOG			1	1	1	1	1	1	1	1	0	0	0	0	0	0	0	0	0	0	1	0	0	0	0	0
TARA_SAMEA2619952_METAG_LKLFMCIK			1	1	1	1	1	1	1	1	1	0	0	0	0	0	0	0	1	0	1	0	0	0	0	0
TARA_SAMEA2591057_METAG_FACFLIHF			1	1	1	1	1	1	1	1	1	0	0	0	1	1	1	0	1	0	1	0	0	0	0	0
TARA_SAMEA2620000_METAG_OMHCLCAF			1	1	1	1	1	1	1	1	1	0	0	0	0	0	0	0	1	0	1	0	0	0	0	0
TARA_SAMEA2620672_METAG_KFKLPBLG			1	1	1	1	1	0	0	1	1	0	0	0	0	0	0	0	1	0	0	0	0	0	0	0
TARA_SAMEA2620404_METAG_BNKCJEHO			1	1	1	1	1	0	1	1	1	0	0	0	0	0	0	0	1	0	1	0	0	0	0	0
TARA_SAMEA2620756_METAG_KEAPNKDI			1	1	1	1	1	1	1	1	0	0	0	0	0	0	0	0	0	0	0	0	0	0	0	0
TARA_SAMEA2620081_METAG_IOMPHDFN			1	1	1	1	1	1	0	0	0	0	0	0	0	0	0	0	0	0	1	0	0	0	0	0
TARA_SAMEA2620021_METAG_KGPKBFPH			1	1	1	1	1	0	1	0	0	0	0	0	0	0	0	0	0	0	1	0	0	0	0	0
TARA_SAMEA2620194_METAG_AIDALJKM			1	1	1	1	1	1	1	1	0	0	0	0	0	0	0	0	0	0	0	0	0	0	0	0
TARA_SAMEA2620230_METAG_HCPGBKDA			1	1	1	1	1	1	1	1	0	0	0	0	0	0	0	0	0	0	0	0	0	0	0	0
TARA_SAMEA2623426_METAG_LDACIKGA			1	1	1	1	1	0	0	0	0	0	0	0	0	0	0	0	0	0	0	0	0	0	0	0
TARA_SAMEA2619531_METAG_PJILNKKJ			1	1	1	1	1	1	1	1	1	0	0	0	0	0	0	0	1	0	1	0	0	0	0	0
BGEO_SAMN07136523_METAG_JPILPLHL			1	1	1	1	1	1	1	1	0	0	0	0	1	1	0	1	0	0	0	0	0	0	0	0
BATS_SAMN08390924_METAG_IFALCGFJ			1	1	1	1	1	1	1	1	0	0	0	0	1	1	1	1	1	0	1	1	1	1	1	1
BGEO_SAMN07136495_METAG_IMHMJFIJ			1	1	1	1	1	1	0	1	1	0	0	1	0	0	0	0	1	0	1	0	0	0	0	0
GORG_SAMEA6070728_SAGS_AG897G20			1	1	1	1	1	1	1	1	1	1	1	1	1	1	1	1	1	1	1	0	0	0	0	0
GORG_SAMEA6071997_SAGS_AG904O05			1	1	1	1	1	1	1	1	1	0	0	0	1	1	1	1	1	0	1	0	0	0	0	0
GORG_SAMEA6075700_SAGS_AG390G08			1	1	1	1	1	0	0	1	1	1	1	1	1	1	1	1	1	1	1	0	0	0	0	0
GORG_SAMEA6070927_SAGS_AG898J17			1	1	1	1	1	1	1	1	1	1	1	1	1	1	1	1	1	1	1	1	1	1	1	1
GORG_SAMEA6074350_SAGS_AG917D08			1	1	1	1	1	0	0	0	0	1	1	1	0	1	1	1	1	1	1	0	0	0	0	0
GORG_SAMEA6071039_SAGS_AG899C06			1	1	1	1	1	0	0	1	1	1	1	1	1	1	1	1	1	0	1	1	1	1	1	1
TARA_SAMEA2623446_METAG_ALAALNDP			1	1	1	1	1	1	1	1	1	1	1	1	1	0	0	0	1	0	1	0	0	0	0	0
TARA_SAMEA2620786_METAG_NGNFICDB			1	1	1	1	1	1	0	0	0	0	0	0	0	0	0	0	0	0	1	0	0	0	0	0
TARA_SAMEA2620734_METAG_AAHEAAHD			1	1	1	1	1	0	0	0	1	1	1	1	0	0	0	0	1	0	0	0	0	0	0	0
TARA_SAMEA2620890_METAG_KOELFKAD			0	0	0	0	0	0	0	0	0	0	0	0	0	0	0	0	0	0	0	0	0	0	0	0
GORG_SAMEA6071136_SAGS_AG899K02			1	1	1	1	1	1	1	1	1	1	0	1	1	1	1	1	1	0	1	1	1	1	1	1
Rhodobacteraceae_bacterium_HIMB11		COR-3-C (1)	1	1	1	1	1	1	1	1	1	1	1	1	1	0	0	0	1	1	1	0	0	0	0	0
ANT28_SAMPLE297_METAG_POBFPODN		COR-4-D (1)	1	1	1	1	1	1	1	1	1	0	0	0	0	1	1	1	1	1	1	1	1	0	0	1
TARA_SAMN05326650_METAG_MED00017		COR-5-E (2)	1	1	1	1	1	1	1	1	1	1	1	1	1	0	0	0	1	1	1	1	0	0	0	0
TARA_SAMN05326645_METAG_PSE00025			1	1	1	1	1	1	1	1	1	0	0	0	0	0	0	0	1	1	1	0	0	0	0	0
TARA_SAMEA4396496_METAG_NBDKNACP		COR-6-F1 (2)	1	1	1	1	1	1	1	1	1	1	1	1	1	0	0	0	1	0	1	1	1	1	1	1
TARA_SAMEA4396424_METAG_PPKKHDKG			1	1	1	1	1	1	1	1	1	1	1	1	1	0	0	0	1	0	1	1	1	1	1	1
TARA_SAMEA2591098_METAG_OOHHFBGP		COR-6-F2 (4)	1	1	1	1	1	1	1	1	1	1	1	1	0	1	1	1	1	0	1	1	1	1	1	0
TARA_SAMEA2591084_METAG_KJNFCCLB			1	1	1	1	1	0	0	0	0	1	1	1	0	1	1	1	1	0	1	1	1	1	1	0
TARA_SAMEA2619766_METAG_DIMCKEKF			1	1	1	1	1	1	1	1	0	1	1	1	0	1	1	1	1	1	1	1	1	1	1	0
TARA_SAMEA2619531_METAG_PBEMJOCN			1	1	1	1	1	1	1	1	1	1	1	1	0	0	0	0	1	1	1	1	1	1	1	1
Rhodobacteraceae_bacterium_SB2		COR-6-F3 (5)	1	1	1	1	1	1	1	1	1	1	1	1	1	1	1	1	1	1	1	1	1	1	1	1
TARA_SAMEA2620970_METAG_MMCNDLAO			1	1	1	1	1	1	1	1	1	1	1	1	1	0	0	0	1	1	1	1	1	1	1	1
TARA_SAMEA2620980_METAG_LAEKGEHP			1	1	1	1	1	0	0	1	1	1	1	1	1	1	1	1	1	1	1	1	1	1	1	1
TARA_SAMEA2623116_METAG_MCLEHBBC			1	1	1	1	1	1	0	0	0	1	1	1	1	1	1	1	1	1	1	1	1	1	1	1
NSEA_SAMEA5407101_METAG_20160512B27G4			1	1	1	1	1	1	0	1	1	1	1	1	1	1	1	1	1	1	1	1	1	1	1	1
TARA_SAMEA2623116_METAG_MDIHEBOA		COR-6-F4 (8)	1	1	1	1	1	1	1	1	1	0	1	0	1	1	1	1	1	1	1	0	0	0	0	0
TARA_SAMEA2620970_METAG_OJJJPFLA			1	1	1	1	1	1	1	1	1	1	1	1	1	1	1	1	1	1	1	0	0	0	0	0
TARA_SAMEA4396496_METAG_FLKKHAPJ			1	1	1	1	1	1	1	1	0	1	1	1	1	1	1	1	1	1	1	0	0	0	0	0
TARA_SAMEA4396424_METAG_JJMBMKOJ			1	1	1	1	1	1	1	1	0	1	1	1	1	1	1	1	1	1	1	1	1	0	0	0
NSEA_SAMEA5405382_METAG_20110530B22G1			1	1	1	1	1	1	1	1	0	1	0	1	1	1	1	1	1	1	1	1	1	1	1	1
TARA_SAMEA2620980_METAG_DLEMJNFF			1	1	1	1	1	1	1	1	1	1	1	1	1	1	1	1	1	1	1	0	0	0	0	0
ANT28_SAMPLE329_METAG_KLCJEOJL			1	1	1	1	1	1	1	1	1	1	1	1	1	1	1	1	1	1	1	0	0	0	0	1
ANT28_SAMPLE330_METAG_PAMCCCGL			1	1	1	1	1	1	1	1	1	1	1	1	1	0	0	0	1	1	1	0	0	0	0	1
ANT28_SAMPLE241_METAG_DOMPGLAH		COR-6-F5 (11)	1	1	1	1	1	1	1	1	1	1	1	1	1	1	1	1	1	1	1	0	0	0	0	1
TARA_SAMEA2621423_METAG_MMFGIHGM			1	1	1	1	1	1	1	1	1	1	1	1	1	1	1	1	1	1	1	0	0	0	0	1
TARA_SAMEA2621401_METAG_OBGIGDGA			1	1	1	1	1	1	1	1	1	1	1	1	1	1	1	1	1	1	1	0	0	0	0	1
TARA_SAMEA2621487_METAG_FBBJOAML			1	1	1	1	1	1	1	1	1	1	1	1	1	1	1	1	1	1	1	0	0	0	0	1
TARA_SAMEA4397157_METAG_EBPIGCJE			1	1	1	1	1	1	1	1	1	0	0	0	1	1	1	1	1	1	1	0	0	0	0	1
TARA_SAMEA4397930_METAG_IBOLJEJO			1	1	1	1	1	1	1	1	1	0	1	0	1	1	1	1	1	1	1	0	0	0	0	0
TARA_SAMEA4397196_METAG_IPMANPNA			1	1	1	1	1	1	1	1	1	0	1	1	1	1	1	1	1	1	1	0	0	0	0	0
TARA_SAMEA4398370_METAG_PLLADIOM			1	1	1	1	1	1	1	1	1	1	1	1	1	1	1	1	1	1	1	0	0	0	0	0
TARA_SAMEA4397101_METAG_KJCMEFMA			1	1	1	1	1	1	1	1	1	1	1	1	1	1	1	1	1	1	1	0	0	0	0	1
TARA_SAMEA4398341_METAG_LHBKEGEM			1	1	1	1	1	1	1	1	1	1	1	1	1	0	1	0	1	1	1	0	0	0	0	1
NSEA_SAMEA5407189_METAG_20160512B7G7			1	1	1	1	1	1	1	1	1	1	1	1	1	1	1	1	1	1	1	1	1	1	1	1
TARA_SAMEA4396538_METAG_HNKNJLIB	RCA	RCA-C1 (3)	1	1	1	1	1	1	1	1	1	0	0	0	1	0	0	0	1	0	1	1	1	0	1	1
TARA_SAMEA4397426_METAG_AOFPBGIH			1	1	1	1	1	1	1	1	1	0	0	0	0	0	0	0	1	0	1	0	0	0	0	0
TARA_SAMEA2621423_METAG_HMANLLPI			1	1	1	1	1	1	1	1	1	1	1	1	1	0	0	0	1	0	1	0	0	0	0	0
ANT28_SAMPLE241_METAG_IBNIABBM		RCA-C2 (1)	0	1	1	0	1	1	1	1	1	0	0	0	0	0	0	0	1	0	1	1	1	1	0	0
TARA_SAMEA4397842_METAG_AGACCHCI		RCA-C3 (14)	1	1	1	1	1	0	0	0	0	1	1	1	1	0	0	0	1	0	1	1	1	1	1	1
TARA_SAMEA4398009_METAG_KFDHDLHA			1	1	1	1	1	1	1	1	1	1	1	1	1	0	0	0	1	0	1	1	1	1	1	1
TARA_SAMEA4397903_METAG_CGDPMDGK			1	1	1	1	1	1	1	1	1	1	1	1	1	1	1	1	1	0	1	1	1	1	1	1
TARA_SAMEA4397611_METAG_JFICBANG			1	1	1	1	1	0	0	0	0	1	0	0	0	0	0	0	0	0	0	1	1	1	1	1
TARA_SAMEA4398094_METAG_KAIHMEFI			1	1	1	1	1	1	1	1	1	1	1	1	1	0	0	0	1	0	1	1	1	1	1	1
TARA_SAMEA4398067_METAG_LMAALFFI			1	1	1	1	1	0	0	0	0	1	1	1	1	0	0	0	1	0	1	1	1	1	1	1
TARA_SAMEA4397649_METAG_ALFICBCN			1	1	1	1	1	0	0	0	0	1	0	0	0	1	1	1	1	0	1	1	1	1	1	1
TARA_SAMEA4397516_METAG_FGBONFPL			1	1	1	1	1	0	0	0	0	1	1	1	1	0	0	0	1	0	1	1	1	1	1	1
TARA_SAMEA4397472_METAG_LMGDGBPA			1	1	1	1	1	0	0	0	0	1	1	1	1	0	0	0	1	0	1	1	1	1	1	1
TARA_SAMEA4397798_METAG_MDFHKJJK			1	1	1	1	1	1	1	1	1	1	1	1	1	0	0	0	1	0	1	1	1	1	1	1
NSEA_SAMEA5407188_METAG_20160512B7G10			1	1	1	1	1	1	1	1	1	1	1	1	1	0	0	0	1	0	1	1	1	1	1	1
TARA_SAMEA4397930_METAG_FDOALGEH			1	1	1	1	1	0	0	0	0	1	0	1	1	0	0	0	1	0	1	1	1	1	1	1
TARA_SAMEA2621423_METAG_IGMJFLMF			1	1	1	1	1	1	1	1	1	0	0	0	0	0	0	0	1	0	1	0	0	0	0	0
TARA_SAMEA2621401_METAG_HMOFNEGP			1	1	1	1	1	1	0	1	1	0	0	0	0	0	0	0	1	0	1	1	1	0	0	1
TARA_SAMEA4397569_METAG_DJNJDGHF		RCA-C4 (8)	1	1	1	0	1	0	0	0	0	0	0	0	0	0	0	0	1	1	1	0	0	0	0	0
TARA_SAMEA4397239_METAG_DGEKPGED			1	1	1	0	0	1	1	1	1	0	0	0	0	0	0	0	1	1	1	0	0	0	0	0
TARA_SAMEA4397611_METAG_OIMMFBHC			1	1	1	1	1	1	1	1	1	1	0	1	0	1	1	1	1	1	1	0	0	0	0	0
TARA_SAMEA4397426_METAG_DDEDKPON			1	1	1	0	1	1	1	1	1	0	0	0	0	1	1	1	1	1	1	0	0	0	0	0
TARA_SAMEA4397390_METAG_KONFPMPI			0	0	0	0	0	0	0	0	0	0	0	0	0	0	0	0	0	0	0	0	0	0	0	0
TARA_SAMEA4397311_METAG_ALJCCPPC			1	1	1	1	0	1	1	1	1	0	0	0	0	1	1	1	1	1	1	1	1	1	1	1
TARA_SAMEA4397034_METAG_KHGLEGHM			1	1	1	0	0	1	0	1	1	0	0	0	0	0	1	0	1	1	1	0	0	0	0	0
TARA_SAMEA4397649_METAG_LIHCEAEE			1	1	1	0	1	1	1	1	1	0	0	0	0	1	1	1	1	1	1	0	0	0	0	0
TARA_SAMEA2621536_METAG_MFGPAFPA		RCA-C5 (7)	1	1	1	1	1	0	0	0	0	0	0	0	0	1	1	1	1	1	1	0	0	0	0	1
ANT28_SAMPLE178_METAG_LLLEPJCG			1	1	1	1	1	1	1	1	1	0	0	0	0	1	1	1	1	1	1	0	0	0	0	0
ANT28_SAMPLE241_METAG_CPIDHMEF			1	1	1	1	1	1	1	1	1	0	0	0	0	1	1	1	1	1	1	0	0	0	0	1
TARA_SAMEA2621401_METAG_FPOJAMCL			1	1	1	1	1	1	1	1	1	0	0	0	0	0	0	0	1	1	1	0	0	0	0	0
ANT28_SAMPLE179_METAG_HGGFONEJ			1	1	1	1	1	1	1	1	1	0	0	0	0	1	1	1	1	1	1	0	0	0	0	1
TARA_SAMEA2621509_METAG_EHDBKLHN			1	1	1	1	1	0	1	1	1	0	0	0	0	1	1	1	1	1	1	0	0	0	0	0
ANT28_SAMPLE287_METAG_LNAAOIAO			1	1	1	1	1	1	0	0	0	0	0	0	0	1	1	1	1	1	1	0	0	0	0	0
NSEA_SAMEA5404052_METAG_20100511B77G0		RCA-C6 (6)	1	1	1	1	1	0	0	1	1	1	1	1	1	0	0	0	1	0	1	0	0	0	0	0
Roseobacter bacterium LE17			1	1	1	1	1	1	1	1	1	1	1	1	1	0	0	0	1	0	1	0	0	0	0	0
Planktomarina temperata RCA23			1	1	1	1	1	1	1	1	1	1	1	1	1	0	0	0	1	1	1	0	0	0	0	0
Rhodobacteraceae bacterium IMCC1923			1	1	1	1	1	1	1	1	1	1	1	1	1	0	0	0	1	0	1	1	1	1	1	1
Rhodobacteraceae bacterium IMCC1933			1	1	1	1	1	1	1	1	1	1	1	1	1	0	0	0	1	0	1	1	1	1	1	1
Rhodobacteraceae bacterium IMCC1909			1	1	1	1	1	1	1	1	1	1	1	1	1	0	0	0	1	0	1	1	1	1	1	1
ANT28_SAMPLE297_METAG_LFGHACKE		RCA-C7 (2)	1	1	1	1	1	1	1	1	1	1	0	1	0	0	0	0	1	0	1	0	0	0	0	0
ANT28_SAMPLE296_METAG_ENLIAGMA			1	1	1	1	1	1	1	1	1	0	0	0	0	0	0	0	1	0	0	1	1	1	1	1
NSEA_SAMEA5405941_METAG_20120503B5G4		RCA-C8 (1)	1	1	1	0	1	0	1	1	1	0	0	0	0	0	0	0	1	1	1	0	0	0	0	0
BGEO_SAMN07136681_METAG_CCFDMHKL		RCA-B1 (2)	1	1	1	1	1	1	1	1	1	0	0	0	0	0	0	0	1	0	1	0	0	0	0	0
ANT28_SAMPLE241_METAG_JJDPOKHG			0	0	1	0	1	1	0	1	1	0	0	0	0	0	0	0	1	0	1	0	0	0	0	0
TARA_SAMEA4397516_METAG_FMMDGJLF		RCA-B2 (23)	1	1	1	1	1	1	1	1	0	1	1	1	1	0	0	0	1	0	1	0	0	0	0	0
TARA_SAMEA4397611_METAG_EOJFKCMK			1	1	1	1	1	1	0	0	0	1	1	1	1	0	0	0	1	0	1	0	0	0	0	0
TARA_SAMEA4397157_METAG_NGHKFCOJ			1	1	1	1	1	0	1	0	0	1	1	1	1	0	0	0	1	0	1	0	0	0	0	0
TARA_SAMEA4398176_METAG_MHCPDBIL			1	1	1	1	1	0	0	0	0	1	1	1	1	0	0	0	1	0	1	0	0	0	0	0
TARA_SAMEA4398247_METAG_JHLNHDBE			1	1	1	1	1	0	0	0	0	1	1	1	1	0	0	0	1	1	1	0	0	0	0	0
TARA_SAMEA4397930_METAG_DHCENOEG			1	1	1	1	1	0	0	0	1	1	1	1	1	0	0	0	1	0	1	0	0	0	0	0
TARA_SAMEA4397196_METAG_KCMCGEFP			1	1	1	1	1	1	1	1	1	1	1	1	1	0	0	0	1	0	1	0	0	0	0	0
TARA_SAMEA4398370_METAG_BHIOPPFJ			1	1	1	1	1	1	1	1	0	1	1	1	1	0	0	0	1	0	1	0	0	0	0	0
TARA_SAMEA4397649_METAG_FEHKBCJA			1	1	1	1	1	0	0	0	0	1	1	1	1	0	0	0	1	0	1	0	0	0	0	0
TARA_SAMEA4398219_METAG_JPOKABPI			1	1	1	1	1	0	0	0	0	1	1	1	1	0	0	0	1	0	1	0	0	0	0	0
TARA_SAMEA4397101_METAG_HNJMAKPE			1	1	1	1	1	1	1	1	1	1	1	1	1	0	0	0	1	0	1	0	0	0	0	0
TARA_SAMEA4396538_METAG_GIGKEHFN			1	1	1	1	1	1	1	1	0	1	1	1	1	0	0	0	1	1	1	0	0	0	0	0
TARA_SAMEA4398341_METAG_NFOOLMGP			1	0	1	1	1	1	1	1	1	1	1	1	1	0	0	0	1	0	1	0	0	0	0	0
TARA_SAMEA4398296_METAG_GKEOPECK			1	0	1	1	1	1	1	1	1	1	1	1	1	0	0	0	1	0	1	0	0	0	0	0
TARA_SAMEA4397903_METAG_PBEFKDMC			1	1	1	1	1	1	1	0	0	0	1	1	1	0	0	0	1	0	1	0	0	0	0	0
TARA_SAMEA4397278_METAG_DGACBACO			1	1	1	1	1	1	1	1	1	1	1	1	1	0	0	0	1	0	1	0	0	0	0	0
TARA_SAMEA4397705_METAG_CBHMPCAE			1	1	1	1	1	0	0	0	0	1	1	1	1	0	0	0	0	0	1	0	0	0	0	0
TARA_SAMEA4397426_METAG_JEBIGGCL			1	0	1	0	1	1	0	0	0	0	0	1	1	0	0	0	1	0	1	0	0	0	0	0
TARA_SAMEA4397569_METAG_KIKNJMDN			1	1	1	1	1	1	1	1	1	1	1	1	1	0	0	0	1	0	1	0	0	0	0	0
TARA_SAMEA4397239_METAG_COHLBNIA			1	1	1	1	1	0	0	0	1	1	1	1	1	0	0	0	1	0	1	0	0	0	0	0
TARA_SAMEA4397390_METAG_LIIMPECH			1	1	1	1	1	0	0	0	0	1	1	1	1	0	0	0	1	0	1	0	0	0	0	0
TARA_SAMEA4397311_METAG_NGBFAPNO			1	1	1	1	1	1	1	1	1	1	1	1	1	0	0	0	1	0	1	0	0	0	0	0
NSEA_SAMEA5406059_METAG_20120510B64G1			1	1	1	1	1	1	1	1	1	1	1	1	1	0	0	0	1	0	1	0	0	0	0	0
TARA_SAMEA4397390_METAG_OJJDELFC		RCA-B3 (9)	1	1	1	0	1	0	0	0	0	0	0	0	0	0	0	0	1	0	1	0	0	0	0	0
TARA_SAMEA4397311_METAG_LDJEFKPI			1	1	1	1	1	0	0	0	0	0	0	0	0	0	0	0	1	0	1	0	0	0	0	0
TARA_SAMEA2621487_METAG_OKLEJKDF			1	1	1	1	1	0	1	1	0	0	0	0	0	0	0	0	1	0	1	0	0	0	0	0
TARA_SAMEA2621509_METAG_KCJLCHJJ			1	1	1	1	1	0	1	0	1	0	0	0	0	0	0	0	1	0	1	0	0	0	0	0
ANT28_SAMPLE241_METAG_CPHJOAPH			1	1	1	1	1	1	1	1	1	0	0	0	0	0	0	0	1	0	1	0	0	0	0	0
ANT28_SAMPLE179_METAG_ODOPHOAB			1	1	1	1	1	0	0	0	0	0	0	0	0	0	0	0	1	0	1	0	0	0	0	0
ANT28_SAMPLE178_METAG_JAPDFNHF			1	1	1	1	1	0	0	0	0	0	0	0	0	0	0	0	1	0	1	0	0	0	0	0
ANT28_SAMPLE287_METAG_FMEBJFKG			1	1	1	1	1	0	0	0	0	0	0	0	0	0	0	0	1	0	1	0	0	0	0	0
TARA_SAMEA2621536_METAG_KDNFFGLL			1	1	1	1	0	0	0	0	0	0	0	0	0	0	0	0	1	0	1	0	0	0	0	0
TARA_SAMEA2623135_METAG_LIJAIFAD		RCA-B4 (9)	1	1	1	1	1	1	1	1	1	0	0	0	0	0	0	0	1	1	1	0	0	0	0	0
ANT28_SAMPLE329_METAG_KMGOCCFD			1	0	1	1	1	1	1	1	1	1	1	1	1	0	0	0	1	1	1	1	1	1	1	1
BGEO_SAMN07136937_METAG_ALPGGBFO			1	1	1	1	1	1	1	1	1	0	0	0	0	0	0	0	1	0	1	0	0	0	0	0
TARA_SAMEA4396496_METAG_EGPMMJFM			1	1	1	1	1	1	0	1	1	1	1	1	1	0	0	0	1	1	1	0	0	0	0	0
BGEO_SAMN07136961_METAG_IAEADPKL			1	1	1	1	1	1	0	1	1	0	0	0	0	0	0	0	1	1	1	0	0	0	0	0
ANT28_SAMPLE330_METAG_KPCABOHP			1	1	1	1	1	1	1	1	1	1	1	1	1	0	1	1	1	1	1	1	1	1	1	1
TARA_SAMEA2623627_METAG_AMPNAMHA			1	1	1	1	1	1	0	1	1	1	1	1	1	0	0	0	1	0	1	0	0	0	0	0
TARA_SAMEA4396424_METAG_POGHPGNP			1	1	1	1	1	1	1	1	1	1	1	1	1	0	0	0	1	1	1	0	0	0	0	0
ANT28_SAMPLE326_METAG_MIGBPKKI			1	0	1	1	1	1	0	1	1	1	1	1	1	0	0	0	1	1	1	1	1	1	1	1
TARA_SAMEA4396538_METAG_CAOPAICI		RCA-A1 (2)	1	1	1	1	1	0	0	1	1	0	0	0	0	0	0	0	1	0	1	0	0	0	0	0
TARA_SAMEA4397196_METAG_LEBFBDKM			1	1	1	1	0	1	1	1	1	1	1	0	1	0	0	0	1	0	1	0	0	0	0	0
GORG_SAMEA6072066_SAGS_AG905D04	LUX	LUX-A-1 (6)	1	1	1	1	0	1	1	1	1	1	1	1	1	1	1	1	1	1	1	0	0	0	0	0
TARA_SAMEA2591057_METAG_BGGHCCFF			1	1	1	0	1	1	1	1	1	1	1	1	1	1	1	0	1	0	0	0	0	0	0	0
TARA_SAMEA2619766_METAG_GANBJGDD			1	1	1	1	1	1	1	1	1	0	0	0	0	0	0	0	1	1	1	0	0	0	0	0
TARA_SAMEA2591084_METAG_PCHHHJGD			1	1	1	0	1	1	1	1	1	1	1	1	0	0	0	0	1	0	0	0	0	0	0	0
TARA_SAMEA2619531_METAG_NJABHBAI			1	1	1	0	1	1	1	1	1	1	1	1	1	1	1	0	1	1	1	0	0	0	0	0
TARA_SAMEA2591108_METAG_HOFPGFAI			1	1	1	1	1	1	1	1	1	1	0	1	0	0	0	0	1	0	0	1	1	1	1	1
GORG_SAMEA6070971_SAGS_AG898M15		LUX-A-2 (1)	1	1	1	0	1	1	1	1	1	1	1	1	1	1	1	1	1	1	1	0	0	0	0	0
GORG_SAMEA6077871_SAGS_AG337E14		LUX-A-3 (1)	0	1	1	0	1	1	1	0	0	1	1	1	1	1	1	1	1	1	1	1	1	0	0	0
GORG_SAMEA6079988_SAGS_AG430P14		LUX-A-4 (1)	1	1	1	1	0	1	1	1	1	1	1	1	1	1	1	1	1	1	0	1	1	1	0	0
GORG_SAMEA6075245_SAGS_AG349J18		LUX-A-5 (1)	1	1	1	1	1	1	1	1	1	1	1	1	1	1	1	1	1	1	1	1	1	1	1	1
TARA_SAMEA2623446_METAG_JCAGGBBN		LUX-A-6 (4)	1	0	1	1	0	0	0	0	0	0	0	0	0	0	0	0	0	0	0	0	0	0	0	0
TARA_SAMEA2619857_METAG_HLLMHFAC			1	1	1	1	1	0	0	0	0	0	0	0	0	0	0	0	0	0	0	0	0	0	0	0
TARA_SAMEA2623426_METAG_EAKNEHMN			1	1	1	1	1	0	0	0	0	0	0	0	0	0	0	0	0	1	0	0	0	0	0	0
TARA_SAMEA2619879_METAG_EAGODMKI			1	1	1	1	1	0	0	0	0	0	0	0	0	0	0	0	0	0	1	0	0	0	0	0
GORG_SAMEA6072821_SAGS_AG909P15		LUX-A-7 (2)	1	1	1	1	1	1	1	1	1	1	1	1	1	1	1	1	1	1	1	0	0	0	0	0
GORG_SAMEA6071980_SAGS_AG904M20			1	1	1	1	1	1	1	1	1	1	1	1	1	0	1	1	1	1	1	1	1	0	0	1
GORG_SAMEA6070079_SAGS_AG894B17		LUX-A-8 (1)	1	1	1	1	1	1	1	1	1	1	1	1	1	1	1	1	1	1	1	0	0	0	0	0
GORG_SAMEA6074123_SAGS_AG916C10		LUX-A-9 (1)	1	1	1	1	1	1	1	1	1	0	0	0	0	0	0	0	1	0	0	1	0	0	0	0
GORG_SAMEA6071027_SAGS_AG899B02		LUX-A-10 (1)	1	1	1	1	1	1	1	1	1	1	1	1	1	1	1	1	1	0	0	1	1	1	1	1
GORG_SAMEA6079589_SAGS_AG426E23		LUX-A-11 (2)	1	1	1	1	1	1	1	1	1	1	1	1	1	1	1	1	1	0	0	1	1	1	1	1
GORG_SAMEA6071051_SAGS_AG899D10			1	1	1	0	0	1	1	1	1	0	0	0	0	0	1	0	1	0	0	0	0	0	0	0
GORG_SAMEA6074606_SAGS_AG918I18		LUX-A-12 (1)	1	1	1	1	1	1	1	1	1	1	1	1	1	1	1	1	1	0	0	0	0	0	0	0
GORG_SAMEA6074152_SAGS_AG916E11		LUX-A-13(1)	1	1	1	0	1	1	1	1	1	1	1	1	1	1	1	1	1	0	0	1	1	0	0	1
GORG_SAMEA6076353_SAGS_AG422M03		LUX-A-14(1)	1	1	1	1	1	0	1	1	1	0	1	0	1	1	1	1	1	0	1	0	1	0	0	1
GORG_SAMEA6074924_SAGS_AG920E03		LUX-A-15(1)	1	1	1	1	1	0	0	0	0	0	0	0	0	0	1	1	0	0	0	1	1	0	0	0
GORG_SAMEA6070655_SAGS_AG896O22		LUX-A-16 (1)	1	1	1	1	1	1	1	1	1	1	1	1	1	0	0	0	1	0	0	0	0	0	0	0
GORG_SAMEA6069798_SAGS_AG892M03		LUX-A-17(1)	1	1	1	1	1	1	1	1	1	1	1	1	1	1	1	1	1	1	1	0	0	0	0	0
GORG_SAMEA6080110_SAGS_AG435J13		LUX-B-1(1)	1	1	1	1	1	1	1	1	1	1	1	1	1	1	1	1	1	1	1	1	0	0	0	0
TARA_SAMN05326645_METAG_PSE00093		LUX-C-1(1)	1	1	1	0	1	1	1	1	1	0	0	0	0	0	0	0	1	0	0	1	1	0	1	1
TARA_SAMN05326650_METAG_MED00011		LUX-D-1(1)	1	1	1	0	1	1	1	1	1	1	1	1	1	0	0	0	1	0	1	1	1	0	1	1
TARA_SAMN05326648_METAG_IOS00017		LUX-E-1(1)	1	1	1	1	1	1	1	1	1	0	0	0	1	0	0	0	1	0	1	0	0	0	0	0
TARA_SAMN05326650_METAG_MED00076		LUX-F-1(1)	1	1	1	0	1	1	1	1	1	0	0	0	0	0	0	0	1	1	0	0	0	0	0	0
NSEA_SAMEA5404734_METAG_20110428B29G1		LUX-G-1(1)	1	1	1	1	1	1	0	0	0	1	1	1	1	0	0	0	1	1	1	1	1	1	1	1
TARA_SAMEA2622219_METAG_JHGOMPBC		LUX-H-1 (2)	1	1	1	1	1	1	1	1	1	0	0	0	0	0	1	0	1	1	1	0	0	0	0	0
TARA_SAMEA2619399_METAG_ENMNKKCP			1	1	1	1	1	1	1	1	1	0	0	0	0	1	1	1	1	1	0	0	0	0	0	0
GORG_SAMEA6076038_SAGS_AG414O15		LUX-I-1 (1)	1	1	1	1	1	1	1	1	1	1	1	1	1	1	1	1	1	1	1	0	0	0	0	0
GORG_SAMEA6069426_SAGS_AG891A21		LUX-I-2 (1)	1	1	1	1	1	1	1	1	1	1	1	1	1	1	1	1	1	1	1	0	0	0	0	0
GORG_SAMEA6072856_SAGS_AG910B21		LUX-I-3(1)	1	1	1	1	1	1	1	0	1	1	1	1	1	1	1	1	1	1	1	0	0	0	0	0
GORG_SAMEA6069019_SAGS_AG359L21		LUX-I-4 (3)	1	1	1	1	1	1	1	1	1	0	0	0	0	1	1	1	1	0	0	0	0	0	0	0
GORG_SAMEA6075904_SAGS_AG414C16			1	0	1	1	1	1	1	1	1	1	1	1	1	1	1	0	1	1	1	1	1	1	1	1
GORG_SAMEA6073124_SAGS_AG911F16			1	1	1	1	1	1	1	1	1	1	1	1	1	1	1	1	1	0	0	0	0	0	0	0
GORG_SAMEA6078182_SAGS_AG343F17		LUX-J-1 (1)	1	1	1	1	0	1	1	1	1	1	1	1	1	0	0	0	1	0	1	0	0	0	0	0
GORG_SAMEA6078312_SAGS_AG343N19		LUX-J-2 (4)	1	1	1	1	1	1	1	1	1	0	0	0	0	0	0	0	1	0	1	1	1	0	0	0
TARA_SAMEA2622402_METAG_CADGLAMF			1	1	1	1	1	1	1	1	1	0	0	0	0	0	0	0	1	1	1	1	1	0	0	0
TARA_SAMEA2623370_METAG_KLNICJAN			1	1	1	1	1	1	1	1	1	0	0	0	0	0	0	0	1	1	1	1	1	0	0	0
TARA_SAMEA2622219_METAG_GFNOGGCG			1	1	1	1	1	1	1	0	0	0	0	0	0	0	0	0	1	1	1	1	1	0	0	0

## Sheet: S34 Mineral and organic ion
Table S34, mineral, organic ion
Genome	Cluster	Species	Glycine betaine/proline			Iron(III) transporter			NitT/TauT family transporter			Putative spermidine/putrescine transporter				Putative thiamine transporter			Putrescine transporter				Tungstate transporter
			K02000 (proV)	K02001 (proW)	K02002 (proX)	K02010 (afuC)	K02011 (afuB)	K02012 (afuA)	K02049 (ABC.SN.A)	K02050 (ABC.SN.P)	K02051 (ABC.SN.S)	K02052 (ABC.SP.A)	K02053 (ABC.SP.P)	K02054 (ABC.SP.P1)	K02055 (ABC.SP.S)	K05777 (ynjB)	K05778 (ynjC)	K05779 (ynjD)	K11073 (potF	K11074 (potI)	K11075 (potH)	K11076 (potG)	K05772 (tupA)	K05773 (tupB)	K06857 (tupC)
TARA_SAMEA2621021_METAG_HCLFMGNE	AAPR	AAPR-A	1	1	1	0	1	1	1	1	0	0	0	1	0	0	0	0	1	1	1	1	1	1	0
TARA_SAMEA2621045_METAG_HIJDHLLM			1	1	1	0	1	1	0	1	1	0	1	0	1	0	0	0	1	1	1	1	0	1	0
TARA_SAMEA2621013_METAG_GHNACFLA			1	1	1	1	1	1	0	1	0	0	1	0	0	0	0	0	1	1	1	1	1	1	0
TARA_SAMEA2623627_METAG_IGAMABGL			1	1	1	0	1	1	0	1	0	0	0	0	1	0	0	0	0	0	0	0	0	1	0
TARA_SAMEA2623886_METAG_DCCFAOBI			1	1	1	0	1	1	1	1	1	0	0	0	1	0	0	0	0	0	0	0	0	1	0
TARA_SAMEA2623919_METAG_CLGBBDCI			1	1	1	0	1	1	1	1	1	0	0	0	1	0	0	0	0	0	0	0	1	1	0
TARA_SAMEA4396496_METAG_BPKEAHCI			1	1	1	0	1	1	1	1	1	0	0	0	0	0	0	0	0	0	0	0	0	1	0
TARA_SAMEA4396424_METAG_DGMOOONO			1	1	1	0	1	1	1	1	1	0	0	0	1	0	0	0	0	0	0	0	0	1	0
BGEO_SAMN07136494_METAG_OJIAIAMA			1	1	1	0	1	1	1	1	1	0	0	0	1	0	0	0	0	0	0	0	0	1	0
BGEO_SAMN07136635_METAG_POIOBJEL			1	1	1	0	1	1	1	1	1	0	0	0	1	0	0	0	0	0	0	0	1	1	0
BGEO_SAMN07136492_METAG_MPAAMFAL			1	1	1	0	1	0	1	1	1	0	0	0	1	0	0	0	0	0	0	0	0	1	0
BGEO_SAMN07136637_METAG_OCMOFIBF			1	1	1	0	1	1	1	1	0	0	0	0	1	0	0	0	0	0	0	0	0	1	0
BGEO_SAMN07136493_METAG_BGLPFNCA			1	1	1	0	1	1	1	1	1	0	0	0	1	0	0	0	0	0	0	0	0	1	0
ANT28_SAMPLE326_METAG_CCPPCIGC		AAPR-B (9)	1	1	1	0	0	0	1	1	0	0	1	0	1	0	0	0	0	0	0	0	1	1	0
ANT28_SAMPLE330_METAG_GDBNGPIK			0	1	1	1	0	0	1	1	0	0	1	0	1	0	0	0	0	0	0	0	1	1	0
TARA_SAMEA2623135_METAG_OFDKOGHH			1	1	1	1	1	1	1	1	0	0	1	0	0	0	0	0	0	0	0	0	1	1	0
TARA_SAMEA2621779_METAG_FHAGAFHB			1	1	1	1	1	0	1	1	0	0	0	0	0	0	0	0	0	0	0	0	0	1	0
TARA_SAMEA2621812_METAG_HPILOGFH			1	1	1	1	1	1	1	1	0	0	1	0	0	0	0	0	0	0	0	0	1	1	0
TARA_SAMEA4396496_METAG_CGAKDNHB			1	1	1	1	0	0	1	1	0	0	1	0	0	0	0	0	0	0	0	0	1	1	0
TARA_SAMEA4396424_METAG_GDLLDJOF			1	1	1	0	0	0	1	1	0	0	1	0	0	0	0	0	0	0	0	0	1	1	0
BGEO_SAMN07136961_METAG_DPLCEFJG			1	1	1	0	1	0	1	1	0	0	1	0	1	0	0	0	0	0	0	0	1	1	0
GORG_SAMEA6076714_SAGS_AG313B09			1	1	1	1	1	1	1	1	0	0	1	0	1	0	0	0	0	0	0	0	0	0	0
TARA_SAMEA2621423_METAG_HFECBNAM		AAPR-C (16)	1	1	1	1	1	1	1	1	0	1	0	0	1	0	0	0	1	1	1	1	1	1	0
TARA_SAMEA4397516_METAG_CJNFLEHD			1	1	1	1	1	1	1	1	0	1	1	0	1	0	0	0	0	0	0	0	1	1	0
TARA_SAMEA4397930_METAG_CAFNLJIB			1	1	0	1	1	0	1	1	0	1	0	1	1	0	0	0	0	0	0	0	1	1	0
TARA_SAMEA4397611_METAG_CMELBKCI			1	1	1	0	0	0	1	1	0	0	0	0	1	0	0	0	0	0	0	0	0	0	0
TARA_SAMEA4398296_METAG_NFCCDKGK			1	1	0	0	1	1	1	1	0	0	1	0	1	0	0	0	0	0	0	0	1	1	0
TARA_SAMEA4397983_METAG_ONMPNHKG			1	1	1	0	0	1	1	1	0	0	0	0	1	0	0	0	0	0	0	0	1	0	0
TARA_SAMEA4398150_METAG_GHMKAIHL			0	0	0	0	0	1	1	1	0	0	0	0	1	0	0	0	0	0	0	0	1	0	0
TARA_SAMEA4398219_METAG_PFNKPPAH			0	1	1	0	0	1	1	1	0	0	0	0	1	0	0	0	0	0	0	0	1	0	0
TARA_SAMEA4398370_METAG_NBIHMDII			1	1	1	0	1	1	1	1	0	0	1	1	1	0	0	0	0	0	0	0	1	1	0
TARA_SAMEA4397072_METAG_FBINOIKL			1	1	1	1	0	1	1	1	0	1	1	1	1	0	0	0	0	0	0	0	1	1	0
TARA_SAMEA4398176_METAG_ANPPPFJE			1	1	1	0	1	1	1	1	0	1	0	0	1	0	0	0	0	0	0	0	1	1	0
TARA_SAMEA4397355_METAG_PEJENKIE			1	1	1	0	1	1	1	1	0	0	1	1	1	0	0	0	0	0	0	0	1	1	0
TARA_SAMEA4397730_METAG_BMOGKBND			1	1	0	1	1	1	1	1	0	1	0	1	1	0	0	0	0	0	0	0	1	1	0
TARA_SAMEA4397004_METAG_GKMOHOJO			1	1	1	0	1	1	1	1	0	0	0	0	1	0	0	0	0	0	0	0	1	1	0
TARA_SAMEA4396538_METAG_BIOFLJNB			1	1	1	0	1	1	1	1	0	0	1	1	1	0	0	0	0	0	0	0	1	1	0
TARA_SAMEA4398341_METAG_KIJHNJOD			1	1	0	0	1	1	1	1	0	0	1	0	1	0	0	0	0	0	0	0	1	0	0
TARA_SAMEA2621021_METAG_DLAKHKMF	AAR	AAR-A (1)	0	0	0	1	1	1	1	1	1	1	1	1	0	0	0	0	0	0	0	0	1	1	0
BGEO_SAMN07136961_METAG_MADCCAJI		AAR-B (1)	0	0	0	1	1	1	0	1	1	1	1	1	1	0	0	0	0	0	0	0	1	1	0
TARA_SAMEA2621423_METAG_HINHENBD		AAR-C (2)	0	0	0	1	1	1	1	1	0	1	1	0	1	0	0	0	1	1	1	1	0	0	0
TARA_SAMEA2621401_METAG_FKLCAOJE			0	0	0	1	1	0	1	1	1	1	1	0	0	0	0	0	1	1	1	1	1	1	0
TARA_SAMEA2623627_METAG_GIFJOKAA		AAR-D (3)	0	0	0	0	0	0	1	1	1	0	1	1	1	0	0	0	1	1	1	1	1	1	0
TARA_SAMEA4396424_METAG_FPAEDCIP			0	0	0	1	1	1	1	1	1	1	1	1	1	0	0	0	1	1	1	1	1	1	0
NSEA_SAMEA5404292_METAG_20110324B75G1			0	0	0	1	1	1	1	1	1	1	1	1	1	0	0	0	1	1	1	0	1	1	0
TARA_SAMEA4397278_METAG_GPKKHNOL		AAR-E (13)	1	1	0	0	1	1	1	1	1	0	1	1	1	0	0	0	1	1	1	1	1	1	0
TARA_SAMEA4397516_METAG_OFLOKOLE			1	1	0	1	1	1	1	1	1	1	1	1	1	0	0	0	1	1	1	1	1	1	0
TARA_SAMEA4397239_METAG_BGNPFJBK			1	1	0	0	1	0	1	1	1	0	1	1	1	0	0	0	1	1	1	1	1	1	0
TARA_SAMEA4397930_METAG_EBPJPIPN			0	0	0	1	1	1	1	1	1	1	1	1	1	0	0	0	1	0	0	1	1	1	0
TARA_SAMEA4397611_METAG_DAEPNFKN			1	1	0	0	1	1	1	1	1	0	1	1	1	0	0	0	1	1	1	1	0	1	0
TARA_SAMEA4397983_METAG_MPJDDEPK			1	0	0	1	1	1	1	1	1	1	1	1	1	0	0	0	1	1	1	1	1	1	0
TARA_SAMEA4398150_METAG_JBBHFEAI			1	1	0	0	1	1	1	1	1	0	1	1	1	0	0	0	1	1	1	1	1	1	0
TARA_SAMEA4398219_METAG_BOCMGCFG			1	1	0	0	1	1	1	1	1	0	1	1	1	0	0	0	1	1	1	1	0	1	0
TARA_SAMEA4397072_METAG_LOEBEJDP			1	1	0	0	1	0	1	1	1	0	1	1	1	0	0	0	1	1	1	1	1	1	0
TARA_SAMEA4398176_METAG_EKMINEPI			1	1	0	1	1	1	1	1	1	1	1	1	1	0	0	0	0	1	1	0	1	1	0
TARA_SAMEA4397355_METAG_HDEMGIME			1	1	0	0	1	0	1	1	1	0	1	1	1	0	0	0	1	1	1	1	1	1	0
TARA_SAMEA4397730_METAG_EJMNACNA			1	1	0	0	1	0	1	1	1	0	1	1	1	0	0	0	1	1	1	1	1	1	0
TARA_SAMEA4397569_METAG_MBIHDIFA			1	1	0	1	1	1	1	1	1	1	1	1	1	0	0	0	1	1	1	1	0	1	0
ANT28_SAMPLE241_METAG_JCAHKLIB	TCR	TCR-A (3)	1	1	1	0	1	1	1	1	0	1	1	1	0	0	0	0	1	1	1	1	1	1	0
TARA_SAMEA2621487_METAG_GMPAMBEI			1	1	1	0	1	1	1	1	1	0	1	1	1	0	0	0	1	1	1	1	1	1	0
TARA_SAMEA2621509_METAG_MPBCKPHO			1	1	1	0	1	1	1	1	0	1	1	1	1	0	0	0	1	1	1	1	1	1	0
TARA_SAMEA4397278_METAG_OEEGOFGB		TCR-B (17)	1	1	1	0	1	1	1	1	0	1	1	1	1	0	0	0	1	1	1	1	1	1	0
TARA_SAMEA4397705_METAG_JFCINLJN			1	1	1	0	1	1	1	1	0	1	1	1	1	0	0	0	1	1	1	1	1	1	0
TARA_SAMEA4397516_METAG_NBMHCLPA			1	1	1	0	1	1	1	1	1	1	1	1	1	0	0	0	1	1	1	1	1	1	0
TARA_SAMEA4397239_METAG_KKOONDLB			1	1	1	0	1	1	1	1	0	1	1	1	1	0	0	0	1	1	1	1	1	1	0
TARA_SAMEA4397611_METAG_GLLDCGJJ			1	1	1	0	1	1	1	1	1	1	1	1	1	0	0	0	1	1	1	0	1	1	0
TARA_SAMEA4397983_METAG_OLBGKPMH			1	1	1	0	1	1	1	1	0	1	1	1	1	0	0	0	1	1	0	1	1	1	0
TARA_SAMEA4398094_METAG_HGDMBOBN			1	1	1	0	1	1	1	1	0	1	1	1	1	0	0	0	1	1	0	1	1	1	0
TARA_SAMEA4398150_METAG_MPKBFDJI			1	1	1	0	1	1	1	1	0	1	1	1	1	0	0	0	1	1	0	0	1	1	0
TARA_SAMEA4397426_METAG_AIPELCJN			1	1	1	0	1	1	1	1	0	1	1	1	1	0	0	0	1	1	0	1	1	1	0
TARA_SAMEA4397390_METAG_OANBIOOI			1	1	1	0	1	1	1	1	0	1	1	1	1	0	0	0	1	1	1	1	1	1	0
TARA_SAMEA4397903_METAG_BMKFPANH			1	1	1	0	1	1	1	1	1	1	1	1	1	0	0	0	1	1	1	1	1	1	0
TARA_SAMEA4398009_METAG_MODGJEKJ			1	1	1	0	1	1	1	1	0	1	1	1	1	0	0	0	1	1	0	1	1	1	0
TARA_SAMEA4397798_METAG_CFPPPCED			1	1	1	0	1	1	1	1	0	1	1	1	1	0	0	0	1	1	1	1	1	1	0
TARA_SAMEA4397311_METAG_JMIIIKEJ			1	1	1	0	1	1	1	1	1	1	1	1	1	0	0	0	1	1	1	1	1	1	0
TARA_SAMEA4398067_METAG_JAKAJNGF			1	1	1	0	1	1	1	1	0	1	1	1	1	0	0	0	1	1	0	1	1	1	0
TARA_SAMEA4397569_METAG_FLCEJGBL			1	1	1	0	1	1	1	1	1	1	1	1	1	0	0	0	1	1	1	1	1	1	0
TARA_SAMEA4397649_METAG_EBHOBEIG			1	1	1	0	1	1	1	1	0	1	1	1	1	0	0	0	1	1	1	1	1	1	0
TARA_SAMEA2591074_METAG_MMNGHOGL		TCR-C (3)	1	1	1	0	1	1	1	1	0	1	0	0	1	0	0	0	1	1	1	1	1	1	0
TARA_SAMEA4396496_METAG_HDILNDHF			1	1	1	0	1	1	1	1	0	1	1	1	0	0	0	0	1	1	1	1	1	1	0
NSEA_SAMEA5406367_METAG_20160316B26G1			1	1	1	0	1	1	1	1	0	0	1	1	0	0	0	0	1	1	1	1	1	1	0
ANT28_SAMPLE296_METAG_IEHIDOCF		TCR-D (12)	1	1	1	0	1	1	1	1	0	1	1	1	1	0	0	0	0	1	0	1	1	1	0
TARA_SAMEA2620979_METAG_JAHMFKHJ			1	1	1	0	1	1	1	1	0	0	0	0	0	0	0	0	1	1	0	1	1	1	0
TARA_SAMEA2620970_METAG_BDFNEAFP			1	1	1	0	0	1	1	1	0	1	0	0	0	0	0	0	0	0	1	1	1	1	0
TARA_SAMEA4397157_METAG_ICMFHGLI			1	1	1	0	1	0	1	1	0	1	1	1	1	0	0	0	1	1	1	1	1	1	0
TARA_SAMEA4396496_METAG_HGBPLAFP			1	1	1	0	1	0	0	1	0	1	1	1	0	0	0	0	1	1	1	1	1	1	0
TARA_SAMEA4397196_METAG_IJOKKCJK			1	1	1	0	1	0	1	1	0	1	1	1	1	0	0	0	1	1	1	1	1	1	0
TARA_SAMEA4396424_METAG_BCADOMNA			1	1	1	0	1	0	1	1	0	1	1	1	1	0	0	0	1	1	1	1	1	1	0
TARA_SAMEA4397101_METAG_IGBOOOBF			1	1	1	0	1	0	1	1	0	1	1	1	1	0	0	0	0	1	1	1	1	1	0
TARA_SAMEA4396538_METAG_NENAJCNL			1	1	1	0	1	1	1	1	0	1	1	1	1	0	0	0	1	1	1	1	1	1	0
MARD_SAMN02441634_SAGS_MMP02441634			1	1	1	0	1	1	1	1	0	1	1	1	0	0	0	0	1	1	1	1	1	1	0
NSEA_SAMEA5404848_METAG_20110506B63G1			1	1	1	0	1	1	0	1	0	1	1	1	0	0	0	0	1	1	1	1	1	1	0
Rhodobacterales_bacterium_HTCC2255			1	1	1	0	1	1	1	1	0	1	1	1	1	0	0	0	1	1	1	1	1	1	0
TARA_SAMEA2621423_METAG_MDBMBIPE		TCR-E (29)	1	1	1	0	1	1	1	1	0	0	1	1	0	0	0	0	0	1	0	0	0	1	0
TARA_SAMEA4397278_METAG_HMPOCABJ			1	1	1	0	1	1	0	1	0	1	0	1	1	0	0	0	0	1	1	0	1	1	0
TARA_SAMEA2621401_METAG_MDDNCBON			1	1	1	0	1	1	1	1	0	0	1	1	1	0	0	0	0	1	0	0	1	1	0
TARA_SAMEA4397157_METAG_PMAKHLKI			1	1	1	0	1	1	0	1	0	1	1	1	1	0	0	0	1	1	1	1	1	1	0
TARA_SAMEA4397705_METAG_DCMKOCPI			1	1	1	0	1	1	1	1	0	0	1	1	1	0	0	0	1	1	1	1	1	1	0
TARA_SAMEA4397516_METAG_LNDPMEGG			1	1	1	0	1	1	1	1	0	1	1	1	1	0	0	0	1	1	1	1	1	1	0
TARA_SAMEA4397239_METAG_LNCEEDGJ			1	1	1	0	1	1	1	1	0	1	1	1	1	0	0	0	1	1	1	1	1	1	0
TARA_SAMEA4397930_METAG_JDAPHHFF			1	1	1	0	1	1	1	1	0	1	1	1	1	0	0	0	1	1	1	1	1	1	0
TARA_SAMEA4397611_METAG_BEMFKKJM			1	1	1	0	1	1	0	1	0	1	1	1	1	0	0	0	1	1	1	1	1	1	0
TARA_SAMEA4398296_METAG_IEFMEDEK			1	1	1	0	1	1	0	1	0	1	1	1	1	0	0	0	1	1	1	1	1	1	0
TARA_SAMEA4397196_METAG_CHNOLNNG			1	1	1	0	1	1	0	1	0	1	1	1	1	0	0	0	1	1	1	1	1	1	0
TARA_SAMEA4398150_METAG_JLCPFBNK			1	1	1	0	1	1	1	1	0	1	1	1	1	0	0	0	1	1	1	1	1	1	0
TARA_SAMEA4397842_METAG_DGKKFFBP			1	1	1	0	1	1	1	1	0	1	1	1	1	0	0	0	1	1	1	1	1	1	0
TARA_SAMEA4397426_METAG_PCBOMFDG			1	1	1	0	1	1	1	1	0	1	1	1	1	0	0	0	1	1	1	1	1	1	0
TARA_SAMEA4398219_METAG_GEKBPNCA			1	1	1	0	1	1	1	1	0	1	1	1	1	0	0	0	1	1	1	1	1	1	0
TARA_SAMEA4398370_METAG_FOIFAOEO			1	1	1	0	1	1	0	1	0	1	1	1	1	0	0	0	1	1	1	1	1	1	0
TARA_SAMEA4398009_METAG_OLOKOLBK			1	1	1	0	1	1	1	1	0	1	1	1	1	0	0	0	1	1	1	1	1	1	0
TARA_SAMEA4397798_METAG_DOHOKHCJ			1	1	1	0	1	1	0	1	0	0	1	1	1	0	0	0	1	1	1	1	1	1	0
TARA_SAMEA4397101_METAG_FDAENHHH			1	1	1	0	1	1	1	1	0	1	1	1	1	0	0	0	1	1	1	1	1	1	0
TARA_SAMEA4398176_METAG_FHCHNHJL			1	1	1	0	1	1	0	1	0	1	1	1	1	0	0	0	1	1	1	1	1	1	0
TARA_SAMEA4398067_METAG_FFCGELPJ			1	1	1	0	1	1	1	1	0	1	1	1	1	0	0	0	1	1	1	1	1	1	0
TARA_SAMEA4397569_METAG_BHFKLDDG			1	1	1	0	1	1	0	1	0	1	1	1	1	0	0	0	1	1	1	1	1	1	0
TARA_SAMEA4396538_METAG_JPBGGFFI			1	0	1	0	1	1	0	1	0	1	1	1	1	0	0	0	0	0	0	0	1	1	0
TARA_SAMEA4397649_METAG_NNLKDBAN			1	1	1	0	1	1	1	1	0	1	1	1	1	0	0	0	1	1	1	1	1	1	0
TARA_SAMEA4398247_METAG_CEHMAFOJ			1	1	1	0	1	1	0	1	0	1	1	1	1	0	0	0	1	1	1	1	1	1	0
BGEO_SAMN07136485_METAG_OFIIIPJP			1	1	1	0	1	1	0	1	0	1	1	1	1	0	0	0	1	1	1	1	1	1	0
NSEA_SAMEA5405425_METAG_20110530B77G1			1	1	1	0	1	1	1	1	0	1	1	1	0	0	0	0	1	1	1	1	1	1	0
TARA_SAMEA4396971_METAG_BBONIEKG			1	1	1	0	1	1	1	1	0	1	1	1	1	0	0	0	1	1	1	1	1	1	0
TARA_SAMEA4398341_METAG_NCMPLFMA			1	1	1	0	1	1	0	1	0	1	1	1	1	0	0	0	1	1	1	1	1	1	0
NSEA_SAMEA5403722_METAG_20100408B75G1		TCR-F (1)	1	1	0	0	1	1	0	1	0	1	1	1	0	0	0	0	1	1	1	1	1	1	0
TARA_SAMEA4397295_METAG_KBDLACKE		TCT-G (2)	1	1	1	0	1	1	1	1	0	1	1	1	1	0	0	0	1	1	1	1	1	1	0
TARA_SAMEA4397445_METAG_ICPPIAOP			1	1	1	0	1	1	1	1	0	1	1	1	1	0	0	0	1	1	1	1	1	1	0
ANT28_SAMPLE319_METAG_NALDLHEJ	COR	COR-1-A1 (18)	0	0	0	0	0	1	1	1	1	0	1	1	0	0	0	0	0	0	0	0	1	1	0
ANT28_SAMPLE320_METAG_PBABFCPA			0	0	0	0	0	1	0	0	0	1	1	1	1	0	0	0	0	0	0	0	0	0	0
TARA_SAMEA2619857_METAG_LJFMPKNA			0	0	0	0	0	0	1	1	1	1	1	1	0	0	0	0	0	0	0	0	1	1	0
TARA_SAMEA2622316_METAG_HMMPOBFH			0	0	0	0	0	1	0	1	1	1	1	1	0	0	0	0	0	0	0	0	1	0	0
TARA_SAMEA2619927_METAG_MEJAMGAC			0	0	0	0	1	1	1	1	1	1	1	1	0	0	0	0	0	0	0	0	1	1	0
TARA_SAMEA2619952_METAG_LBLFBJOD			0	0	0	0	1	1	1	1	1	0	1	1	0	0	0	0	0	0	0	0	1	1	0
TARA_SAMEA2591057_METAG_BPADKHOK			0	0	0	0	1	1	0	0	1	1	1	1	1	0	0	0	0	0	0	0	1	1	0
TARA_SAMEA2620000_METAG_FMIIHIAE			0	0	0	0	1	1	1	1	0	1	1	0	0	0	0	0	0	0	0	0	1	1	0
TARA_SAMEA2620672_METAG_MFHBKKEN			0	0	0	0	0	1	1	1	1	1	1	1	1	0	0	0	0	0	0	0	1	1	0
TARA_SAMEA2620756_METAG_NKIADMFC			0	0	0	0	1	1	0	1	0	1	1	1	1	0	0	0	0	0	0	0	0	1	0
TARA_SAMEA2623446_METAG_JEDKLFLN			1	1	1	0	0	1	1	1	1	1	1	1	0	0	0	0	0	0	0	0	1	1	0
TARA_SAMEA2620081_METAG_LAEPGECB			0	0	0	0	1	1	1	1	1	1	1	1	0	0	0	0	0	0	0	0	1	1	0
TARA_SAMEA2620021_METAG_ONOGOLGO			0	0	0	0	0	0	0	0	0	0	0	0	0	0	0	0	0	0	0	0	0	0	0
TARA_SAMEA2623059_METAG_DKMMFCNI			0	0	0	0	1	1	0	1	1	1	0	1	0	0	0	0	0	0	0	0	1	1	0
GORG_SAMEA6069419_SAGS_AG891A07			0	0	0	0	1	1	1	1	1	1	1	1	1	0	0	0	0	0	0	0	1	1	0
TARA_SAMEA2623426_METAG_KAEABNLA			0	0	0	0	0	1	1	1	0	1	1	1	0	0	0	0	0	0	0	0	1	1	0
BGEO_SAMN07136523_METAG_NAOEEIJK			1	1	1	0	0	0	0	0	0	1	1	1	1	0	0	0	0	0	0	0	1	1	0
TARA_SAMEA2620890_METAG_HBIKNMDE			0	0	0	0	0	1	0	0	0	1	1	1	0	0	0	0	0	0	0	0	1	0	0
GORG_SAMEA6078353_SAGS_AG343P20		COR-1-A2 (1)	1	1	1	0	1	0	1	1	1	0	1	1	1	0	0	0	0	0	0	0	1	1	0
GORG_SAMEA6075594_SAGS_AG390A18		COR-1-A3 (1)	1	1	1	0	1	1	0	1	1	1	1	1	1	0	0	0	0	0	0	0	1	1	0
TARA_SAMEA2623135_METAG_LDGMKPKO		COR-1-A4 (1)	0	0	0	0	1	0	0	1	0	0	0	0	0	0	0	0	0	0	0	0	1	1	0
ANT28_SAMPLE329_METAG_AMJOCEKD		COR-1-A5 (15)	0	0	0	0	1	1	1	1	0	1	1	1	0	0	0	0	0	0	0	0	1	1	0
ANT28_SAMPLE326_METAG_MJFKGJMM			0	0	0	0	1	1	1	1	0	1	1	1	1	0	0	0	0	0	0	0	1	1	0
ANT28_SAMPLE330_METAG_KGKOPMLP			1	1	0	0	1	1	1	1	1	1	1	1	1	0	0	0	0	0	0	0	1	1	0
TARA_SAMEA2619548_METAG_ABDAHGFN			0	0	0	0	1	1	0	1	0	0	0	0	1	0	0	0	0	0	0	0	1	1	0
TARA_SAMEA2623627_METAG_EHICIALP			0	0	0	0	1	1	1	1	1	1	1	0	0	0	0	0	0	0	0	0	1	1	0
TARA_SAMEA2623886_METAG_HPEANAFC			0	0	0	0	1	1	0	1	0	1	0	1	1	0	0	0	0	0	0	0	1	1	0
TARA_SAMEA2623850_METAG_PHIJEHCF			0	0	0	0	1	1	0	1	0	1	0	1	1	0	0	0	0	0	0	0	1	1	0
TARA_SAMEA2619399_METAG_OKPAFELB			0	0	0	0	0	1	0	1	0	0	0	0	1	0	0	0	0	0	0	0	1	1	0
TARA_SAMEA2591074_METAG_APBOFOBA			0	1	1	0	1	1	0	1	0	0	1	1	1	0	0	0	0	0	0	0	1	1	0
TARA_SAMEA2623919_METAG_LFEHKBGF			0	0	0	0	0	1	0	1	0	1	1	1	1	0	0	0	0	0	0	0	1	1	0
TARA_SAMEA4396496_METAG_OEDDIACM			1	1	0	0	1	1	1	1	1	1	1	1	0	0	0	0	0	0	0	0	1	1	0
TARA_SAMEA4396424_METAG_KNILDMLM			1	1	0	0	0	1	1	1	1	1	1	0	0	0	0	0	0	0	0	0	1	1	0
BGEO_SAMN07136957_METAG_JHJAOENF			0	0	0	0	1	1	0	1	0	1	1	1	0	0	0	0	0	0	0	0	1	1	0
TARA_SAMEA2623868_METAG_GJODOFID			0	0	0	0	1	1	0	1	0	0	0	0	1	0	0	0	0	0	0	0	1	1	0
BGEO_SAMN07136958_METAG_ONFKAAMD			0	0	0	0	0	1	1	1	1	1	1	1	0	0	0	0	0	0	0	0	1	1	0
GORG_SAMEA6068571_SAGS_AH326L19		COR-1-A6 (1)	0	0	0	0	1	1	0	0	0	0	1	1	1	0	0	0	0	0	0	0	0	0	0
GORG_SAMEA6076685_SAGS_AG447P15		COR-2-B1 (1)	1	1	1	0	1	1	0	0	0	1	1	1	1	0	0	0	1	1	1	1	0	0	0
ANT28_SAMPLE321_METAG_CNMNGDJA		COR-2-B2 (9)	1	1	1	0	1	1	1	1	1	1	1	1	1	0	0	0	1	1	0	0	0	1	0
TARA_SAMEA2621859_METAG_DPFBHLBA			0	0	0	0	1	1	1	1	1	1	1	1	0	0	0	0	0	0	0	0	1	1	0
TARA_SAMEA2623808_METAG_INJHMJAM			1	1	1	0	1	1	1	1	1	1	1	1	1	0	0	0	0	0	0	0	0	0	0
TARA_SAMEA2623850_METAG_JNOEMOEG			1	1	1	0	0	1	1	1	0	1	1	1	1	0	0	0	0	0	0	0	1	0	0
TARA_SAMEA2623868_METAG_HGNFINKC			1	1	1	0	1	1	1	1	1	1	1	1	1	0	0	0	0	0	0	0	0	0	0
TARA_SAMEA2619531_METAG_DGCHEAEP			1	1	1	0	1	1	1	1	1	1	1	1	1	0	0	0	0	0	0	0	1	1	0
TARA_SAMEA2619376_METAG_CEOLAEFM			1	1	1	0	0	1	0	0	0	0	0	0	1	0	0	0	0	0	0	0	0	0	0
TARA_SAMEA2623059_METAG_AAKICAOM			1	1	1	0	1	1	1	1	1	1	1	1	0	0	0	0	0	0	0	0	1	1	0
GORG_SAMEA6076589_SAGS_AG447K17			1	1	1	0	1	1	1	1	1	0	0	0	1	0	0	0	1	1	1	1	1	1	0
TARA_SAMEA2622316_METAG_FLIPPHIJ		COR-2-B3 (10)	1	1	1	0	1	1	1	1	0	1	1	1	0	0	0	0	0	0	0	0	1	1	0
TARA_SAMEA2622336_METAG_JAHKPEKB			1	1	1	0	0	1	1	1	1	1	0	1	0	0	0	0	0	0	0	0	1	1	0
TARA_SAMEA2622923_METAG_JJKNJHDI			1	1	1	0	1	1	1	1	1	1	1	1	0	0	0	0	0	0	0	0	1	1	0
TARA_SAMEA2622429_METAG_MOMNCIJP			1	1	1	0	1	1	1	1	1	1	1	1	0	0	0	0	0	0	0	0	1	1	0
TARA_SAMEA2623275_METAG_MBCFDLOA			1	1	1	0	0	1	1	1	1	1	1	1	0	0	0	0	0	0	0	0	1	1	0
TARA_SAMEA2622402_METAG_DHCNFIGG			1	1	1	0	1	1	1	1	1	1	1	1	0	0	0	0	0	0	0	0	1	1	0
TARA_SAMEA2622901_METAG_ILEAHMLF			1	1	1	0	1	1	1	1	1	1	1	1	0	0	0	0	0	0	0	0	1	1	0
TARA_SAMEA2620542_METAG_NDNHDKHM			1	1	0	0	0	1	1	1	1	1	1	1	0	0	0	0	0	0	0	0	0	0	0
GORG_SAMEA6068472_SAGS_AH326E22			1	1	1	0	1	1	0	1	1	0	1	1	1	0	0	0	0	0	0	0	1	1	0
TARA_SAMEA2622376_METAG_GLDFILLI			1	1	1	0	1	1	1	1	1	1	0	1	0	0	0	0	0	0	0	0	1	1	0
ANT28_SAMPLE329_METAG_MGFLPEMJ		COR-2-B4 (22)	1	1	1	0	1	1	0	1	1	1	1	1	1	0	0	0	1	1	1	1	1	1	0
ANT28_SAMPLE326_METAG_OCAAJBBK			1	1	1	0	1	1	0	1	1	1	1	1	1	0	0	0	1	0	1	1	1	1	0
ANT28_SAMPLE330_METAG_FLEBBPFG			1	1	1	0	1	1	0	1	1	1	1	1	1	0	0	0	1	1	1	1	1	1	0
TARA_SAMEA2620980_METAG_MLFLCLKD			1	1	1	0	1	1	1	1	1	1	1	1	0	0	0	0	1	1	1	1	1	1	0
TARA_SAMEA2623135_METAG_JMHBOOIH			1	1	1	0	0	1	1	1	1	1	1	1	0	0	0	0	0	0	0	0	1	1	0
TARA_SAMEA2623116_METAG_IKMOKOEB			0	0	0	0	0	1	0	1	1	1	1	1	0	0	0	0	0	0	0	0	0	0	0
TARA_SAMEA2619548_METAG_EPBOMHIB			0	0	0	0	1	0	1	1	1	1	1	1	1	0	0	0	0	0	0	0	1	1	0
TARA_SAMEA2623627_METAG_FGBPDELD			1	0	1	0	1	1	0	1	1	1	1	1	0	0	0	0	1	1	1	1	0	0	0
TARA_SAMEA2623886_METAG_NIAIFGDO			1	1	1	0	1	1	0	1	1	1	1	1	1	0	0	0	1	1	1	1	0	0	0
TARA_SAMEA2620970_METAG_MPJHBMFE			1	1	1	0	0	1	1	1	1	1	1	1	0	0	0	0	0	0	0	1	0	0	0
TARA_SAMEA2621779_METAG_JPIKFFIH			1	1	1	0	1	1	1	1	1	1	1	1	0	0	0	0	1	1	0	0	1	1	0
TARA_SAMEA2622219_METAG_GJKCCBDG			1	1	0	0	1	1	1	1	1	1	1	1	0	0	0	0	1	0	1	1	1	1	0
TARA_SAMEA2621812_METAG_HLJLMDHB			1	1	1	0	1	1	1	1	1	1	1	1	0	0	0	0	1	0	0	0	1	1	0
TARA_SAMEA2619782_METAG_OOMJCIGP			1	1	1	0	1	1	0	1	1	1	1	1	1	0	0	0	1	1	1	1	0	0	0
TARA_SAMEA2623919_METAG_BIOMPLEH			1	1	1	0	1	1	0	1	0	1	1	1	1	0	0	0	1	1	1	1	1	1	0
TARA_SAMEA4396496_METAG_LFMCOEMD			1	1	1	0	1	1	0	1	1	1	1	1	0	0	0	0	1	1	1	1	1	1	0
TARA_SAMEA4396424_METAG_JFMLOPIA			1	1	1	0	1	1	0	1	1	1	1	1	0	0	0	0	1	1	1	1	0	0	0
BGEO_SAMN07136957_METAG_CCAMNCIO			1	1	1	0	1	1	1	1	1	1	0	1	1	0	0	0	1	1	1	1	1	1	0
BGEO_SAMN07136960_METAG_CGHGOFCP			1	1	1	0	1	1	0	1	1	1	1	1	1	0	0	0	1	1	1	1	1	1	0
BGEO_SAMN07136958_METAG_EIHLJDEC			1	1	1	0	1	1	0	1	1	1	1	1	1	0	0	0	1	1	1	1	0	1	0
BGEO_SAMN07136954_METAG_LLFJMFLP			1	1	1	0	1	1	0	1	1	0	1	1	1	0	0	0	1	1	1	1	0	0	0
BGEO_SAMN07136959_METAG_IHMPHHMA			1	1	1	0	1	1	0	1	0	0	1	1	0	0	0	0	1	1	1	1	1	1	0
ANT28_SAMPLE321_METAG_CKGLMDJF		COR-2-B5 (33)	1	1	1	0	1	1	1	1	1	1	1	1	1	0	0	0	1	1	1	1	1	1	0
ANT28_SAMPLE320_METAG_EPCPJJKP			1	1	1	0	1	1	1	1	1	1	1	1	1	0	0	0	1	1	1	1	1	1	0
ANT28_SAMPLE311_METAG_KAEOCGAP			1	1	1	0	1	1	1	1	1	1	0	0	0	0	0	0	0	0	0	0	1	1	0
ANT28_SAMPLE310_METAG_NCMKOMLI			1	1	1	0	1	1	1	1	1	1	1	1	0	0	0	0	0	0	0	0	0	0	0
ANT28_SAMPLE308_METAG_DDMMGKHA			1	1	1	0	1	1	1	1	0	1	1	1	1	0	0	0	0	0	0	0	0	1	0
TARA_SAMEA2619857_METAG_BBJPCAIB			1	1	0	0	1	1	1	1	1	0	1	1	0	0	0	0	1	1	1	1	0	0	0
TARA_SAMEA2619927_METAG_MNFNIHOG			1	1	1	0	0	1	1	1	1	1	1	1	0	0	0	0	1	1	1	1	1	1	0
TARA_SAMEA2619952_METAG_LKLFMCIK			1	1	1	0	1	1	1	1	1	1	1	1	0	0	0	0	1	1	1	1	1	1	0
TARA_SAMEA2591057_METAG_FACFLIHF			1	1	1	1	1	1	1	1	1	1	1	1	1	0	0	0	1	1	1	1	1	1	0
TARA_SAMEA2620000_METAG_OMHCLCAF			1	1	1	0	1	1	1	1	1	1	1	1	0	0	0	0	1	1	1	1	1	1	0
TARA_SAMEA2620672_METAG_KFKLPBLG			1	1	1	0	1	1	1	1	1	0	1	1	1	0	0	0	0	1	0	0	1	0	0
TARA_SAMEA2620404_METAG_BNKCJEHO			1	1	1	0	1	1	0	1	1	1	1	1	0	0	0	0	0	0	0	0	1	1	0
TARA_SAMEA2620756_METAG_KEAPNKDI			1	1	0	0	1	1	0	1	1	1	1	1	1	0	0	0	1	1	1	0	0	0	0
TARA_SAMEA2620081_METAG_IOMPHDFN			1	1	0	0	1	1	1	1	1	0	1	1	0	0	0	0	1	1	1	1	0	0	0
TARA_SAMEA2620021_METAG_KGPKBFPH			1	1	0	0	1	1	1	1	0	1	1	1	0	0	0	0	1	1	1	1	1	1	0
TARA_SAMEA2620194_METAG_AIDALJKM			1	1	1	0	1	1	1	1	1	0	0	0	0	0	0	0	1	1	1	1	0	0	0
TARA_SAMEA2620230_METAG_HCPGBKDA			1	1	0	0	1	1	1	1	1	0	0	0	0	0	0	0	0	0	1	1	0	0	0
TARA_SAMEA2623426_METAG_LDACIKGA			1	1	0	0	1	1	1	1	1	0	1	1	0	0	0	0	1	1	1	1	0	0	0
TARA_SAMEA2619531_METAG_PJILNKKJ			1	1	1	1	1	1	1	1	1	1	1	1	1	0	0	0	1	1	1	1	1	1	0
BGEO_SAMN07136523_METAG_JPILPLHL			1	1	1	0	0	1	1	1	0	0	1	1	1	0	0	0	1	0	1	1	0	0	0
BATS_SAMN08390924_METAG_IFALCGFJ			1	1	1	0	1	1	0	1	1	0	1	1	1	0	0	0	0	0	0	0	1	1	0
BGEO_SAMN07136495_METAG_IMHMJFIJ			1	1	1	0	1	1	0	0	0	1	1	1	1	0	0	0	1	1	1	1	1	1	0
GORG_SAMEA6070728_SAGS_AG897G20			1	1	1	0	1	1	1	1	1	1	1	1	0	0	0	0	0	0	0	0	1	1	0
GORG_SAMEA6071997_SAGS_AG904O05			1	1	1	0	1	1	1	1	1	0	1	1	0	0	0	0	0	0	0	0	1	1	0
GORG_SAMEA6075700_SAGS_AG390G08			1	1	1	0	1	1	1	1	1	1	1	1	1	0	0	0	0	0	0	0	0	0	0
GORG_SAMEA6070927_SAGS_AG898J17			1	1	1	0	1	1	1	1	1	1	1	1	1	0	0	0	0	0	0	0	1	1	0
GORG_SAMEA6074350_SAGS_AG917D08			1	1	1	0	0	1	0	0	0	1	1	1	0	0	0	0	0	0	0	0	1	1	0
GORG_SAMEA6071039_SAGS_AG899C06			1	1	1	0	1	1	1	1	1	1	1	1	1	0	0	0	0	0	0	0	1	1	0
TARA_SAMEA2623446_METAG_ALAALNDP			1	1	0	0	0	1	0	0	0	1	1	1	0	0	0	0	0	0	0	0	0	0	0
TARA_SAMEA2620786_METAG_NGNFICDB			1	1	1	0	1	1	1	1	1	0	1	1	0	0	0	0	1	1	0	0	0	0	0
TARA_SAMEA2620734_METAG_AAHEAAHD			1	1	1	0	1	1	1	1	1	0	1	1	1	0	0	0	0	0	0	0	1	1	0
TARA_SAMEA2620890_METAG_KOELFKAD			0	0	0	0	0	0	0	0	0	0	0	0	0	0	0	0	0	0	0	0	0	0	0
GORG_SAMEA6071136_SAGS_AG899K02			1	1	1	0	1	1	0	0	1	1	1	1	0	0	0	0	0	0	0	0	0	0	0
Rhodobacteraceae_bacterium_HIMB11		COR-3-C (1)	1	1	1	0	1	1	1	1	1	1	1	1	1	0	0	0	0	1	1	1	1	1	0
ANT28_SAMPLE297_METAG_POBFPODN		COR-4-D (1)	1	1	1	1	1	1	1	1	1	1	1	1	1	0	0	0	1	1	1	1	1	1	1
TARA_SAMN05326650_METAG_MED00017		COR-5-E (2)	0	0	0	0	1	1	1	1	1	1	1	1	1	0	0	0	1	1	1	1	0	1	0
TARA_SAMN05326645_METAG_PSE00025			1	1	1	0	1	1	0	1	0	1	1	1	1	0	0	0	1	1	1	1	1	1	0
TARA_SAMEA4396496_METAG_NBDKNACP		COR-6-F1 (2)	1	1	1	0	1	1	1	1	1	1	1	1	0	0	0	0	1	1	1	1	1	1	0
TARA_SAMEA4396424_METAG_PPKKHDKG			1	1	1	0	1	1	1	1	1	1	1	1	0	0	0	0	1	1	1	1	1	1	0
TARA_SAMEA2591098_METAG_OOHHFBGP		COR-6-F2 (4)	1	1	1	0	0	0	1	1	1	1	1	1	1	0	0	0	1	1	1	1	1	1	0
TARA_SAMEA2591084_METAG_KJNFCCLB			1	1	1	0	1	0	1	1	1	1	1	1	1	0	0	0	1	1	1	1	0	1	0
TARA_SAMEA2619766_METAG_DIMCKEKF			1	1	1	0	0	0	1	1	1	1	1	1	1	0	0	0	1	1	1	1	0	1	0
TARA_SAMEA2619531_METAG_PBEMJOCN			1	1	1	0	0	0	1	1	1	1	1	1	1	0	0	0	1	1	0	1	1	1	0
Rhodobacteraceae_bacterium_SB2		COR-6-F3 (5)	1	1	1	1	1	1	1	1	1	1	1	1	0	0	0	0	0	1	1	1	1	1	0
TARA_SAMEA2620970_METAG_MMCNDLAO			1	1	1	0	1	1	1	1	1	1	1	1	0	0	0	0	1	1	1	1	1	1	0
TARA_SAMEA2620980_METAG_LAEKGEHP			1	1	1	0	1	1	1	1	1	1	1	1	0	0	0	0	1	1	1	1	1	1	0
TARA_SAMEA2623116_METAG_MCLEHBBC			0	0	0	0	0	1	1	1	1	0	1	0	0	0	0	0	1	1	1	1	1	1	0
NSEA_SAMEA5407101_METAG_20160512B27G4			0	0	0	0	1	1	1	1	1	0	1	1	1	0	0	0	1	1	1	1	1	1	0
TARA_SAMEA2623116_METAG_MDIHEBOA		COR-6-F4 (8)	1	1	1	0	1	1	1	1	1	1	1	1	0	0	0	0	1	0	1	1	1	1	0
TARA_SAMEA2620970_METAG_OJJJPFLA			1	1	1	1	1	1	1	1	1	1	1	1	0	0	0	0	1	1	1	1	1	1	0
TARA_SAMEA4396496_METAG_FLKKHAPJ			1	1	1	0	1	1	1	1	1	1	1	1	0	0	0	0	1	0	1	1	1	1	0
TARA_SAMEA4396424_METAG_JJMBMKOJ			1	1	1	1	1	1	1	1	1	1	1	1	0	0	0	0	1	0	1	0	1	1	0
NSEA_SAMEA5405382_METAG_20110530B22G1			1	1	1	1	1	1	1	1	1	1	1	1	1	0	0	0	0	1	1	0	1	1	0
TARA_SAMEA2620980_METAG_DLEMJNFF			1	1	1	1	1	1	1	1	1	1	1	1	0	0	0	0	1	0	1	1	1	1	0
ANT28_SAMPLE329_METAG_KLCJEOJL			1	1	1	1	1	1	1	1	1	1	1	1	1	0	0	0	1	1	1	1	1	1	0
ANT28_SAMPLE330_METAG_PAMCCCGL			1	1	1	1	1	1	1	1	1	1	1	1	1	0	0	0	1	1	1	1	1	1	0
ANT28_SAMPLE241_METAG_DOMPGLAH		COR-6-F5 (11)	1	1	1	0	1	1	1	1	1	1	1	1	1	1	1	1	1	1	1	1	1	1	1
TARA_SAMEA2621423_METAG_MMFGIHGM			1	1	1	0	1	1	1	1	1	1	1	1	0	1	1	1	1	1	1	1	1	1	1
TARA_SAMEA2621401_METAG_OBGIGDGA			1	1	1	0	1	1	1	1	1	1	1	1	1	1	1	1	1	1	1	1	1	1	1
TARA_SAMEA2621487_METAG_FBBJOAML			1	1	1	0	1	1	1	1	1	1	1	1	0	1	1	1	1	1	1	1	1	1	1
TARA_SAMEA4397157_METAG_EBPIGCJE			1	1	1	0	1	1	1	1	1	1	1	1	1	1	1	1	1	1	1	1	1	1	1
TARA_SAMEA4397930_METAG_IBOLJEJO			1	1	1	0	1	1	1	1	1	1	1	1	1	1	1	1	1	1	1	1	1	1	1
TARA_SAMEA4397196_METAG_IPMANPNA			1	1	1	0	1	1	1	1	1	1	1	1	1	1	1	1	1	1	1	1	1	1	1
TARA_SAMEA4398370_METAG_PLLADIOM			1	1	1	0	1	1	1	1	1	1	1	1	1	1	1	1	1	1	1	1	1	1	1
TARA_SAMEA4397101_METAG_KJCMEFMA			1	1	1	0	1	1	1	1	1	1	1	1	1	1	1	1	1	1	1	1	1	1	1
TARA_SAMEA4398341_METAG_LHBKEGEM			1	1	1	0	1	1	1	1	1	1	1	1	1	1	1	1	1	1	1	1	1	1	1
NSEA_SAMEA5407189_METAG_20160512B7G7			1	1	1	0	1	1	1	1	1	1	1	1	1	1	1	1	0	1	1	0	1	1	1
TARA_SAMEA4396538_METAG_HNKNJLIB	RCA	RCA-C1 (3)	1	1	1	0	1	1	1	1	0	0	0	0	1	0	0	0	0	0	0	0	1	1	0
TARA_SAMEA4397426_METAG_AOFPBGIH			1	1	1	0	0	1	1	1	0	0	0	0	1	0	0	0	0	0	0	0	1	1	0
TARA_SAMEA2621423_METAG_HMANLLPI			1	1	1	0	0	1	0	0	0	1	1	1	1	0	0	0	0	0	0	0	1	0	0
ANT28_SAMPLE241_METAG_IBNIABBM		RCA-C2 (1)	0	1	1	0	1	0	1	1	0	1	1	1	0	0	0	0	0	0	0	0	1	1	0
TARA_SAMEA4397842_METAG_AGACCHCI		RCA-C3 (14)	1	1	1	0	1	1	0	0	0	0	0	0	1	0	0	0	0	0	0	0	1	1	0
TARA_SAMEA4398009_METAG_KFDHDLHA			1	1	1	0	1	1	0	0	0	1	1	1	1	0	0	0	0	0	0	0	1	1	0
TARA_SAMEA4397903_METAG_CGDPMDGK			1	1	1	0	1	1	1	1	0	0	1	1	1	0	0	0	0	0	0	0	1	1	0
TARA_SAMEA4397611_METAG_JFICBANG			1	1	1	0	1	0	0	0	0	0	0	0	1	0	0	0	0	0	0	0	1	1	0
TARA_SAMEA4398094_METAG_KAIHMEFI			1	1	1	0	1	0	0	0	0	1	1	1	1	0	0	0	0	0	0	0	1	1	0
TARA_SAMEA4398067_METAG_LMAALFFI			1	1	1	0	0	0	0	0	0	1	0	0	1	0	0	0	0	0	0	0	1	1	0
TARA_SAMEA4397649_METAG_ALFICBCN			1	1	1	0	1	0	0	0	0	0	0	0	1	0	0	0	0	0	0	0	1	1	0
TARA_SAMEA4397516_METAG_FGBONFPL			1	1	1	0	1	1	1	1	0	0	0	0	1	0	0	0	0	0	0	0	1	1	0
TARA_SAMEA4397472_METAG_LMGDGBPA			1	1	1	0	1	1	1	1	0	1	0	0	1	0	0	0	0	0	0	0	1	1	0
TARA_SAMEA4397798_METAG_MDFHKJJK			1	1	1	0	1	1	1	1	0	1	1	1	1	0	0	0	0	0	0	0	1	1	0
NSEA_SAMEA5407188_METAG_20160512B7G10			1	1	1	0	1	1	1	1	1	1	1	1	0	0	0	0	0	0	0	0	1	1	0
TARA_SAMEA4397930_METAG_FDOALGEH			1	1	1	0	1	0	1	1	0	0	0	0	1	0	0	0	0	0	0	0	1	1	0
TARA_SAMEA2621423_METAG_IGMJFLMF			1	1	1	0	1	0	1	0	0	1	1	1	1	0	0	0	0	0	0	0	1	1	0
TARA_SAMEA2621401_METAG_HMOFNEGP			1	1	1	0	1	0	1	1	0	1	1	1	0	0	0	0	0	0	0	0	1	1	0
TARA_SAMEA4397569_METAG_DJNJDGHF		RCA-C4 (8)	1	1	1	0	0	1	1	1	0	1	1	1	1	0	0	0	0	0	0	0	1	1	0
TARA_SAMEA4397239_METAG_DGEKPGED			1	1	1	0	0	1	0	0	0	1	1	1	1	0	0	0	0	0	0	0	1	1	0
TARA_SAMEA4397611_METAG_OIMMFBHC			1	1	1	0	1	1	0	0	0	1	1	1	1	0	0	0	0	0	0	0	1	1	0
TARA_SAMEA4397426_METAG_DDEDKPON			1	1	1	0	0	1	0	0	0	1	0	1	1	0	0	0	0	0	0	0	1	1	0
TARA_SAMEA4397390_METAG_KONFPMPI			0	0	0	0	0	0	0	0	0	0	0	0	1	0	0	0	0	0	0	0	0	0	0
TARA_SAMEA4397311_METAG_ALJCCPPC			1	1	1	0	0	1	0	0	0	1	1	1	1	0	0	0	0	0	0	0	1	1	0
TARA_SAMEA4397034_METAG_KHGLEGHM			1	1	1	0	1	1	0	1	0	1	1	1	1	0	0	0	0	0	0	0	1	1	0
TARA_SAMEA4397649_METAG_LIHCEAEE			1	1	1	0	1	1	0	0	0	1	1	1	1	0	0	0	0	0	0	0	1	1	0
TARA_SAMEA2621536_METAG_MFGPAFPA		RCA-C5 (7)	1	1	1	0	0	1	0	1	0	1	1	1	1	0	0	0	0	0	0	0	1	1	0
ANT28_SAMPLE178_METAG_LLLEPJCG			1	1	1	0	1	1	0	1	0	0	1	1	0	0	0	0	0	0	0	0	1	1	0
ANT28_SAMPLE241_METAG_CPIDHMEF			1	1	1	0	0	1	1	1	0	1	1	1	0	0	0	0	0	0	0	0	1	0	0
TARA_SAMEA2621401_METAG_FPOJAMCL			1	1	1	0	0	1	0	0	0	1	1	1	0	0	0	0	0	0	0	0	1	1	0
ANT28_SAMPLE179_METAG_HGGFONEJ			1	1	1	0	1	1	1	1	0	1	1	1	0	0	0	0	0	0	0	0	1	1	0
TARA_SAMEA2621509_METAG_EHDBKLHN			1	1	1	0	0	1	0	1	0	1	1	1	1	0	0	0	0	0	0	0	1	1	0
ANT28_SAMPLE287_METAG_LNAAOIAO			1	1	1	0	0	1	0	1	0	1	1	1	0	0	0	0	0	0	0	0	1	1	0
NSEA_SAMEA5404052_METAG_20100511B77G0		RCA-C6 (6)	0	1	1	0	1	1	1	1	0	1	1	1	1	0	0	0	0	0	0	0	1	1	1
Roseobacter bacterium LE17			1	1	1	0	1	1	1	1	0	1	1	1	1	0	0	0	0	0	0	0	1	1	0
Planktomarina temperata RCA23			1	1	1	0	1	1	1	1	1	1	1	1	1	0	0	0	0	0	0	0	1	1	0
Rhodobacteraceae bacterium IMCC1923			1	1	1	0	1	1	1	1	0	1	1	1	1	0	0	0	0	0	0	0	1	1	0
Rhodobacteraceae bacterium IMCC1933			1	1	1	0	1	1	1	1	0	1	1	1	1	0	0	0	0	0	0	0	1	1	0
Rhodobacteraceae bacterium IMCC1909			1	1	1	0	1	1	1	1	0	1	1	1	1	0	0	0	0	0	0	0	1	1	0
ANT28_SAMPLE297_METAG_LFGHACKE		RCA-C7 (2)	1	1	1	0	1	0	0	1	0	0	0	1	1	0	0	0	1	1	1	1	1	1	0
ANT28_SAMPLE296_METAG_ENLIAGMA			0	1	1	0	1	0	0	1	0	1	1	1	1	0	0	0	1	1	1	1	1	1	0
NSEA_SAMEA5405941_METAG_20120503B5G4		RCA-C8 (1)	1	1	1	0	1	1	0	0	0	0	1	0	0	0	0	0	0	0	0	0	0	0	0
BGEO_SAMN07136681_METAG_CCFDMHKL		RCA-B1 (2)	1	1	1	1	1	1	0	1	0	1	1	1	0	0	0	0	0	0	0	0	1	0	0
ANT28_SAMPLE241_METAG_JJDPOKHG			1	1	1	0	0	0	0	0	0	1	1	1	0	0	0	0	0	0	0	0	1	0	0
TARA_SAMEA4397516_METAG_FMMDGJLF		RCA-B2 (23)	1	1	1	0	1	0	1	1	0	1	1	1	1	0	0	0	0	0	0	0	0	1	0
TARA_SAMEA4397611_METAG_EOJFKCMK			1	1	1	0	1	1	1	1	0	1	1	1	1	0	0	0	0	0	0	0	1	1	0
TARA_SAMEA4397157_METAG_NGHKFCOJ			1	1	1	0	1	1	1	1	0	1	1	1	1	0	0	0	0	0	0	0	1	1	0
TARA_SAMEA4398176_METAG_MHCPDBIL			1	1	1	0	1	1	1	1	0	1	1	1	1	0	0	0	0	0	0	0	1	1	0
TARA_SAMEA4398247_METAG_JHLNHDBE			1	1	1	0	1	1	1	1	0	1	1	1	1	0	0	0	0	0	0	0	1	1	0
TARA_SAMEA4397930_METAG_DHCENOEG			1	1	1	0	1	1	1	1	0	1	1	1	1	0	0	0	0	0	0	0	1	1	0
TARA_SAMEA4397196_METAG_KCMCGEFP			1	1	1	0	1	1	1	1	0	1	1	1	1	0	0	0	0	0	0	0	1	1	0
TARA_SAMEA4398370_METAG_BHIOPPFJ			1	1	1	0	1	1	1	1	0	0	1	1	1	0	0	0	0	0	0	0	1	1	0
TARA_SAMEA4397649_METAG_FEHKBCJA			1	1	1	0	1	1	1	1	0	1	1	1	1	0	0	0	0	0	0	0	0	0	0
TARA_SAMEA4398219_METAG_JPOKABPI			1	1	1	0	1	1	1	1	0	1	1	1	1	0	0	0	0	0	0	0	1	1	0
TARA_SAMEA4397101_METAG_HNJMAKPE			1	1	1	0	1	1	1	1	0	1	1	1	1	0	0	0	0	0	0	0	1	1	0
TARA_SAMEA4396538_METAG_GIGKEHFN			0	0	0	0	1	1	1	1	0	1	1	1	1	0	0	0	0	0	0	0	1	1	0
TARA_SAMEA4398341_METAG_NFOOLMGP			1	1	1	0	1	1	1	1	0	0	1	1	1	0	0	0	0	0	0	0	1	1	0
TARA_SAMEA4398296_METAG_GKEOPECK			1	1	1	0	1	1	1	1	0	0	1	1	1	0	0	0	0	0	0	0	1	1	0
TARA_SAMEA4397903_METAG_PBEFKDMC			1	1	1	0	1	1	1	1	0	1	1	1	1	0	0	0	0	0	0	0	0	0	0
TARA_SAMEA4397278_METAG_DGACBACO			1	1	1	0	1	1	1	1	0	1	1	1	1	0	0	0	0	0	0	0	1	1	0
TARA_SAMEA4397705_METAG_CBHMPCAE			1	1	1	0	1	1	1	1	0	1	1	1	1	0	0	0	0	0	0	0	0	1	0
TARA_SAMEA4397426_METAG_JEBIGGCL			1	1	0	0	1	1	1	1	0	1	1	1	1	0	0	0	0	0	0	0	0	0	0
TARA_SAMEA4397569_METAG_KIKNJMDN			1	1	1	0	1	1	1	1	0	1	1	1	1	0	0	0	0	0	0	0	1	1	0
TARA_SAMEA4397239_METAG_COHLBNIA			1	1	1	0	1	1	1	1	0	1	1	1	1	0	0	0	0	0	0	0	1	1	0
TARA_SAMEA4397390_METAG_LIIMPECH			1	1	1	0	1	1	1	1	0	1	1	1	1	0	0	0	0	0	0	0	1	1	0
TARA_SAMEA4397311_METAG_NGBFAPNO			1	1	1	0	1	1	1	1	0	1	1	1	1	0	0	0	0	0	0	0	1	0	0
NSEA_SAMEA5406059_METAG_20120510B64G1			1	1	1	0	1	1	1	1	0	1	1	1	0	0	0	0	0	0	0	0	1	0	0
TARA_SAMEA4397390_METAG_OJJDELFC		RCA-B3 (9)	0	0	0	1	0	1	0	0	0	1	1	1	1	0	0	0	0	0	0	0	1	1	0
TARA_SAMEA4397311_METAG_LDJEFKPI			0	0	0	0	1	1	0	0	0	1	1	1	1	0	0	0	0	0	0	0	0	1	0
TARA_SAMEA2621487_METAG_OKLEJKDF			1	1	0	1	0	1	1	1	0	1	1	1	1	0	0	0	0	0	0	0	1	1	0
TARA_SAMEA2621509_METAG_KCJLCHJJ			1	1	1	1	1	1	1	1	0	1	1	1	1	0	0	0	0	0	0	0	1	1	0
ANT28_SAMPLE241_METAG_CPHJOAPH			1	1	1	0	1	1	1	1	0	0	0	0	0	0	0	0	0	0	0	0	1	1	0
ANT28_SAMPLE179_METAG_ODOPHOAB			1	1	1	0	1	1	1	1	0	1	1	1	0	0	0	0	0	0	0	0	1	1	0
ANT28_SAMPLE178_METAG_JAPDFNHF			1	0	0	0	1	1	1	1	0	1	0	1	0	0	0	0	0	0	0	0	1	1	0
ANT28_SAMPLE287_METAG_FMEBJFKG			1	1	1	0	0	1	1	1	0	1	1	1	0	0	0	0	0	0	0	0	1	1	0
TARA_SAMEA2621536_METAG_KDNFFGLL			0	1	1	0	0	1	0	1	0	1	0	1	1	0	0	0	0	0	0	0	1	1	0
TARA_SAMEA2623135_METAG_LIJAIFAD		RCA-B4 (9)	1	1	1	0	0	1	1	1	0	0	1	1	1	0	0	0	0	0	0	0	1	1	0
ANT28_SAMPLE329_METAG_KMGOCCFD			1	1	1	0	0	1	0	1	0	1	1	1	0	0	0	0	0	0	0	0	0	1	0
BGEO_SAMN07136937_METAG_ALPGGBFO			1	0	1	0	1	0	1	1	0	1	1	1	1	0	0	0	0	0	0	0	1	1	0
TARA_SAMEA4396496_METAG_EGPMMJFM			1	1	1	0	1	0	1	1	0	1	1	1	0	0	0	0	0	0	0	0	0	0	0
BGEO_SAMN07136961_METAG_IAEADPKL			1	1	1	0	1	1	1	1	1	0	1	1	1	0	0	0	0	0	0	0	0	0	0
ANT28_SAMPLE330_METAG_KPCABOHP			1	1	1	0	1	1	1	1	0	1	1	1	1	0	0	0	0	0	0	0	0	0	0
TARA_SAMEA2623627_METAG_AMPNAMHA			1	1	1	0	0	1	1	1	1	1	1	1	0	0	0	0	0	0	0	0	0	0	0
TARA_SAMEA4396424_METAG_POGHPGNP			1	1	1	0	0	1	1	1	1	1	1	1	0	0	0	0	0	0	0	0	1	0	0
ANT28_SAMPLE326_METAG_MIGBPKKI			1	1	1	0	1	1	1	1	0	1	1	1	1	0	0	0	0	0	0	0	1	1	0
TARA_SAMEA4396538_METAG_CAOPAICI		RCA-A1 (2)	1	1	0	0	1	0	1	1	0	1	1	1	1	0	0	0	0	0	0	0	1	1	0
TARA_SAMEA4397196_METAG_LEBFBDKM			1	1	1	0	0	0	0	0	0	1	0	0	1	0	0	0	0	0	0	0	1	1	0
GORG_SAMEA6072066_SAGS_AG905D04	LUX	LUX-A-1 (6)	1	1	1	0	1	0	0	1	1	0	0	0	0	0	0	0	0	0	0	0	1	1	0
TARA_SAMEA2591057_METAG_BGGHCCFF			0	0	1	0	0	1	1	1	1	0	0	0	0	0	0	0	0	0	0	0	0	0	0
TARA_SAMEA2619766_METAG_GANBJGDD			0	0	0	0	0	0	1	1	1	0	0	0	0	0	0	0	0	0	0	0	0	0	0
TARA_SAMEA2591084_METAG_PCHHHJGD			0	0	0	0	0	0	1	1	1	0	0	0	0	0	0	0	0	0	0	0	1	1	0
TARA_SAMEA2619531_METAG_NJABHBAI			1	1	1	0	0	0	1	1	1	0	0	0	0	0	0	0	0	0	0	0	0	0	0
TARA_SAMEA2591108_METAG_HOFPGFAI			1	1	1	0	1	0	1	1	1	0	0	0	0	0	0	0	0	0	0	0	0	0	0
GORG_SAMEA6070971_SAGS_AG898M15		LUX-A-2 (1)	1	1	1	0	0	0	1	1	1	0	0	0	0	0	0	0	0	0	0	0	1	1	0
GORG_SAMEA6077871_SAGS_AG337E14		LUX-A-3 (1)	1	1	1	0	0	0	1	1	1	0	0	0	0	0	0	0	0	0	0	0	0	0	0
GORG_SAMEA6079988_SAGS_AG430P14		LUX-A-4 (1)	0	0	0	0	0	1	0	1	1	0	0	0	0	0	0	0	0	0	0	0	0	0	0
GORG_SAMEA6075245_SAGS_AG349J18		LUX-A-5 (1)	1	1	1	0	1	1	1	1	1	0	0	0	0	0	0	0	0	0	0	0	1	1	0
TARA_SAMEA2623446_METAG_JCAGGBBN		LUX-A-6 (4)	0	0	0	0	0	0	1	1	0	0	0	0	0	0	0	0	0	0	0	0	0	0	0
TARA_SAMEA2619857_METAG_HLLMHFAC			0	1	1	0	0	0	1	1	0	0	0	0	0	0	0	0	0	0	0	0	0	0	0
TARA_SAMEA2623426_METAG_EAKNEHMN			0	0	0	0	0	0	1	1	1	0	0	0	0	0	0	0	0	0	0	0	0	0	0
TARA_SAMEA2619879_METAG_EAGODMKI			1	1	0	0	0	0	1	0	0	0	0	0	0	0	0	0	0	0	0	0	0	0	0
GORG_SAMEA6072821_SAGS_AG909P15		LUX-A-7 (2)	1	1	1	0	1	1	1	1	1	0	0	0	0	0	0	0	0	0	0	0	1	1	0
GORG_SAMEA6071980_SAGS_AG904M20			1	1	1	0	1	1	1	1	1	0	0	0	0	0	0	0	0	0	0	0	1	1	0
GORG_SAMEA6070079_SAGS_AG894B17		LUX-A-8 (1)	1	1	1	0	0	0	0	0	0	0	0	0	0	0	0	0	0	0	0	0	1	1	0
GORG_SAMEA6074123_SAGS_AG916C10		LUX-A-9 (1)	1	1	1	0	0	1	1	1	1	0	0	0	0	0	0	0	0	0	0	0	0	0	0
GORG_SAMEA6071027_SAGS_AG899B02		LUX-A-10 (1)	1	1	1	0	0	1	1	1	1	0	0	0	0	0	0	0	0	0	0	0	1	1	0
GORG_SAMEA6079589_SAGS_AG426E23		LUX-A-11 (2)	0	0	0	0	0	1	1	1	1	0	0	0	0	0	0	0	0	0	0	0	1	1	0
GORG_SAMEA6071051_SAGS_AG899D10			1	1	1	0	0	1	0	1	1	0	0	0	0	0	0	0	0	0	0	0	0	0	0
GORG_SAMEA6074606_SAGS_AG918I18		LUX-A-12 (1)	1	0	0	0	0	1	1	1	1	0	0	0	0	0	0	0	0	0	0	0	1	1	0
GORG_SAMEA6074152_SAGS_AG916E11		LUX-A-13(1)	0	0	0	0	0	1	0	0	1	0	0	0	0	0	0	0	0	0	0	0	1	1	0
GORG_SAMEA6076353_SAGS_AG422M03		LUX-A-14(1)	1	1	1	0	0	1	1	1	1	0	0	0	0	0	0	0	0	0	0	0	0	0	0
GORG_SAMEA6074924_SAGS_AG920E03		LUX-A-15(1)	1	1	1	0	1	1	1	1	1	0	0	0	0	0	0	0	0	0	0	0	1	1	0
GORG_SAMEA6070655_SAGS_AG896O22		LUX-A-16 (1)	1	1	1	0	0	0	1	1	1	0	0	0	0	0	0	0	0	0	0	0	0	1	0
GORG_SAMEA6069798_SAGS_AG892M03		LUX-A-17(1)	1	1	1	0	0	1	1	1	1	0	0	0	0	0	0	0	0	0	0	0	1	1	0
GORG_SAMEA6080110_SAGS_AG435J13		LUX-B-1(1)	1	1	0	0	1	1	1	1	0	0	1	1	0	0	0	0	0	0	0	0	1	1	0
TARA_SAMN05326645_METAG_PSE00093		LUX-C-1(1)	1	1	0	0	1	1	0	1	0	0	0	0	0	0	0	0	0	0	0	0	1	1	0
TARA_SAMN05326650_METAG_MED00011		LUX-D-1(1)	1	1	1	0	1	1	0	1	1	0	0	0	0	0	0	0	0	0	0	0	1	1	0
TARA_SAMN05326648_METAG_IOS00017		LUX-E-1(1)	1	1	1	0	1	1	1	1	1	1	1	1	1	0	0	0	0	0	0	0	1	1	0
TARA_SAMN05326650_METAG_MED00076		LUX-F-1(1)	0	0	0	0	0	0	0	1	0	0	0	0	0	0	0	0	0	0	0	0	0	0	0
NSEA_SAMEA5404734_METAG_20110428B29G1		LUX-G-1(1)	1	1	1	0	0	0	1	1	1	1	1	1	1	0	0	0	0	0	0	0	1	1	0
TARA_SAMEA2622219_METAG_JHGOMPBC		LUX-H-1 (2)	0	0	0	0	1	1	0	1	0	1	1	1	1	0	0	0	0	0	0	0	0	0	0
TARA_SAMEA2619399_METAG_ENMNKKCP			0	0	0	0	1	0	1	1	0	0	1	1	0	0	0	0	0	0	0	0	1	1	0
GORG_SAMEA6076038_SAGS_AG414O15		LUX-I-1 (1)	1	1	1	0	0	1	1	1	1	0	1	1	1	0	0	0	0	0	0	0	1	1	0
GORG_SAMEA6069426_SAGS_AG891A21		LUX-I-2 (1)	1	1	1	0	0	0	0	1	1	0	1	1	1	0	0	0	0	0	0	0	0	0	0
GORG_SAMEA6072856_SAGS_AG910B21		LUX-I-3(1)	0	0	0	1	1	1	0	1	0	1	1	1	1	0	0	0	0	0	0	0	1	0	0
GORG_SAMEA6069019_SAGS_AG359L21		LUX-I-4 (3)	0	0	0	0	0	0	1	1	1	0	1	1	1	0	0	0	0	0	0	0	0	0	0
GORG_SAMEA6075904_SAGS_AG414C16			0	0	0	0	1	1	0	1	1	0	1	1	1	0	0	0	0	0	0	0	1	1	0
GORG_SAMEA6073124_SAGS_AG911F16			1	1	1	0	0	0	1	1	1	0	1	1	1	0	0	0	0	0	0	0	1	1	0
GORG_SAMEA6078182_SAGS_AG343F17		LUX-J-1 (1)	0	0	0	0	1	1	0	1	1	0	0	0	0	0	0	0	0	0	0	0	1	1	0
GORG_SAMEA6078312_SAGS_AG343N19		LUX-J-2 (4)	1	1	1	1	0	0	0	1	0	0	0	0	0	0	0	0	0	0	0	0	1	1	0
TARA_SAMEA2622402_METAG_CADGLAMF			0	0	0	0	1	1	1	1	1	0	0	0	0	0	0	0	0	0	0	0	1	1	0
TARA_SAMEA2623370_METAG_KLNICJAN			1	1	1	1	1	1	0	1	1	1	0	0	0	0	0	0	0	0	0	0	1	1	0
TARA_SAMEA2622219_METAG_GFNOGGCG			0	0	0	1	1	1	1	1	1	1	0	0	0	0	0	0	0	0	0	0	1	1	0

## Sheet: S35 Peptide_and_nickel
Table S34, peptide, nickel
Genome	Cluster	Species	Microcin C transporter				Peptides/nickel transporter
			K13893 (yejA)	K13894 (yejB)	K13895 (yejE)	K13896 (yejF)	K02031 (ddpD)	K02032 (ddpF)	K02033 (ABC.PE.P)	K02034 (ABC.PE.P1)	K02035 (ABC.PE.S)
TARA_SAMEA2621021_METAG_HCLFMGNE	AAPR	AAPR-A	1	1	1	0	1	1	1	1	1
TARA_SAMEA2621045_METAG_HIJDHLLM			1	1	1	0	1	1	1	1	1
TARA_SAMEA2621013_METAG_GHNACFLA			1	1	1	0	1	1	1	1	1
TARA_SAMEA2623627_METAG_IGAMABGL			0	1	1	0	1	1	1	1	1
TARA_SAMEA2623886_METAG_DCCFAOBI			1	1	1	0	1	1	1	1	1
TARA_SAMEA2623919_METAG_CLGBBDCI			1	1	1	0	1	1	1	1	1
TARA_SAMEA4396496_METAG_BPKEAHCI			1	1	1	0	1	1	1	1	1
TARA_SAMEA4396424_METAG_DGMOOONO			1	1	1	0	1	1	1	1	1
BGEO_SAMN07136494_METAG_OJIAIAMA			1	1	1	0	1	1	1	1	1
BGEO_SAMN07136635_METAG_POIOBJEL			1	1	1	0	1	1	1	1	1
BGEO_SAMN07136492_METAG_MPAAMFAL			1	1	1	0	1	1	1	1	1
BGEO_SAMN07136637_METAG_OCMOFIBF			1	1	1	0	1	1	1	1	1
BGEO_SAMN07136493_METAG_BGLPFNCA			1	1	1	0	1	1	1	1	1
ANT28_SAMPLE326_METAG_CCPPCIGC		AAPR-B (9)	1	1	1	0	1	1	1	1	1
ANT28_SAMPLE330_METAG_GDBNGPIK			1	1	1	0	1	1	1	1	1
TARA_SAMEA2623135_METAG_OFDKOGHH			1	1	1	0	1	1	1	1	1
TARA_SAMEA2621779_METAG_FHAGAFHB			1	1	1	0	1	1	1	1	1
TARA_SAMEA2621812_METAG_HPILOGFH			1	1	1	0	1	1	1	1	1
TARA_SAMEA4396496_METAG_CGAKDNHB			1	1	1	0	1	1	1	1	1
TARA_SAMEA4396424_METAG_GDLLDJOF			1	1	1	0	1	1	1	1	1
BGEO_SAMN07136961_METAG_DPLCEFJG			1	1	1	0	1	1	1	1	1
GORG_SAMEA6076714_SAGS_AG313B09			1	1	1	0	1	1	1	1	1
TARA_SAMEA2621423_METAG_HFECBNAM		AAPR-C (16)	1	1	1	0	1	1	1	1	1
TARA_SAMEA4397516_METAG_CJNFLEHD			1	1	1	0	1	1	1	1	1
TARA_SAMEA4397930_METAG_CAFNLJIB			1	1	1	0	1	1	1	1	1
TARA_SAMEA4397611_METAG_CMELBKCI			1	1	1	0	1	1	1	1	1
TARA_SAMEA4398296_METAG_NFCCDKGK			0	1	1	0	1	1	1	1	1
TARA_SAMEA4397983_METAG_ONMPNHKG			1	1	1	0	1	1	1	1	1
TARA_SAMEA4398150_METAG_GHMKAIHL			1	1	1	0	1	1	1	1	1
TARA_SAMEA4398219_METAG_PFNKPPAH			1	1	1	0	1	1	1	1	1
TARA_SAMEA4398370_METAG_NBIHMDII			0	1	1	0	1	1	1	1	1
TARA_SAMEA4397072_METAG_FBINOIKL			0	1	1	0	1	1	1	1	1
TARA_SAMEA4398176_METAG_ANPPPFJE			1	1	1	0	1	1	1	1	1
TARA_SAMEA4397355_METAG_PEJENKIE			1	1	1	0	1	1	1	1	1
TARA_SAMEA4397730_METAG_BMOGKBND			1	1	1	0	1	1	1	1	1
TARA_SAMEA4397004_METAG_GKMOHOJO			1	1	1	0	1	1	1	1	1
TARA_SAMEA4396538_METAG_BIOFLJNB			1	1	1	0	1	1	1	1	1
TARA_SAMEA4398341_METAG_KIJHNJOD			1	1	1	0	1	1	1	1	1
TARA_SAMEA2621021_METAG_DLAKHKMF	AAR	AAR-A (1)	0	1	1	0	1	1	1	1	1
BGEO_SAMN07136961_METAG_MADCCAJI		AAR-B (1)	0	0	0	0	1	1	1	1	1
TARA_SAMEA2621423_METAG_HINHENBD		AAR-C (2)	1	0	0	0	1	1	1	1	1
TARA_SAMEA2621401_METAG_FKLCAOJE			0	1	0	0	1	1	1	1	1
TARA_SAMEA2623627_METAG_GIFJOKAA		AAR-D (3)	1	1	1	0	1	1	1	1	1
TARA_SAMEA4396424_METAG_FPAEDCIP			0	0	0	0	1	1	1	1	1
NSEA_SAMEA5404292_METAG_20110324B75G1			0	0	0	0	1	1	1	1	1
TARA_SAMEA4397278_METAG_GPKKHNOL		AAR-E (13)	1	1	1	0	1	1	1	1	1
TARA_SAMEA4397516_METAG_OFLOKOLE			1	1	1	0	1	1	1	1	1
TARA_SAMEA4397239_METAG_BGNPFJBK			1	0	1	1	1	1	1	1	1
TARA_SAMEA4397930_METAG_EBPJPIPN			0	0	0	0	1	1	1	1	1
TARA_SAMEA4397611_METAG_DAEPNFKN			1	1	1	0	1	1	1	1	1
TARA_SAMEA4397983_METAG_MPJDDEPK			1	1	1	0	1	1	1	1	1
TARA_SAMEA4398150_METAG_JBBHFEAI			1	0	1	1	1	1	1	1	1
TARA_SAMEA4398219_METAG_BOCMGCFG			1	0	1	0	1	1	1	1	1
TARA_SAMEA4397072_METAG_LOEBEJDP			0	1	1	1	1	1	1	1	1
TARA_SAMEA4398176_METAG_EKMINEPI			0	0	1	0	1	1	1	1	1
TARA_SAMEA4397355_METAG_HDEMGIME			1	1	1	0	1	1	1	1	1
TARA_SAMEA4397730_METAG_EJMNACNA			1	1	1	0	1	1	1	1	1
TARA_SAMEA4397569_METAG_MBIHDIFA			1	0	1	0	1	1	1	1	1
ANT28_SAMPLE241_METAG_JCAHKLIB	TCR	TCR-A (3)	1	1	1	1	1	1	1	1	1
TARA_SAMEA2621487_METAG_GMPAMBEI			1	1	1	1	1	1	1	1	1
TARA_SAMEA2621509_METAG_MPBCKPHO			1	1	1	1	1	0	1	1	1
TARA_SAMEA4397278_METAG_OEEGOFGB		TCR-B (17)	0	1	1	1	1	0	1	1	1
TARA_SAMEA4397705_METAG_JFCINLJN			1	1	1	1	1	1	1	1	1
TARA_SAMEA4397516_METAG_NBMHCLPA			1	1	1	1	1	1	1	1	1
TARA_SAMEA4397239_METAG_KKOONDLB			1	1	1	1	1	1	1	1	1
TARA_SAMEA4397611_METAG_GLLDCGJJ			0	1	1	1	1	0	1	1	1
TARA_SAMEA4397983_METAG_OLBGKPMH			1	1	1	1	1	1	1	1	1
TARA_SAMEA4398094_METAG_HGDMBOBN			1	1	1	1	1	1	1	1	1
TARA_SAMEA4398150_METAG_MPKBFDJI			1	1	1	1	1	1	1	1	1
TARA_SAMEA4397426_METAG_AIPELCJN			1	1	1	1	1	1	1	1	1
TARA_SAMEA4397390_METAG_OANBIOOI			1	1	1	1	1	1	1	1	1
TARA_SAMEA4397903_METAG_BMKFPANH			1	1	1	1	1	1	1	1	1
TARA_SAMEA4398009_METAG_MODGJEKJ			1	1	1	1	1	1	1	1	1
TARA_SAMEA4397798_METAG_CFPPPCED			1	1	1	1	1	1	1	1	1
TARA_SAMEA4397311_METAG_JMIIIKEJ			1	1	1	1	1	1	1	1	1
TARA_SAMEA4398067_METAG_JAKAJNGF			1	1	1	1	1	1	1	1	1
TARA_SAMEA4397569_METAG_FLCEJGBL			1	1	1	1	1	1	1	1	1
TARA_SAMEA4397649_METAG_EBHOBEIG			1	1	1	1	1	1	1	1	1
TARA_SAMEA2591074_METAG_MMNGHOGL		TCR-C (3)	1	1	1	1	1	0	1	1	1
TARA_SAMEA4396496_METAG_HDILNDHF			1	1	1	1	1	0	1	1	1
NSEA_SAMEA5406367_METAG_20160316B26G1			1	0	0	1	1	0	1	1	1
ANT28_SAMPLE296_METAG_IEHIDOCF		TCR-D (12)	0	0	1	0	0	0	1	1	1
TARA_SAMEA2620979_METAG_JAHMFKHJ			0	1	1	0	1	0	1	1	1
TARA_SAMEA2620970_METAG_BDFNEAFP			0	1	1	0	0	0	1	0	1
TARA_SAMEA4397157_METAG_ICMFHGLI			0	1	1	1	1	0	1	1	1
TARA_SAMEA4396496_METAG_HGBPLAFP			0	1	1	1	1	0	1	1	1
TARA_SAMEA4397196_METAG_IJOKKCJK			0	1	1	1	1	0	1	1	1
TARA_SAMEA4396424_METAG_BCADOMNA			0	1	1	1	1	0	1	1	1
TARA_SAMEA4397101_METAG_IGBOOOBF			0	1	1	1	1	0	1	1	1
TARA_SAMEA4396538_METAG_NENAJCNL			0	1	1	1	1	0	1	1	1
MARD_SAMN02441634_SAGS_MMP02441634			0	1	1	1	1	0	1	1	1
NSEA_SAMEA5404848_METAG_20110506B63G1			0	1	1	1	1	0	1	1	1
Rhodobacterales_bacterium_HTCC2255			0	1	1	1	1	1	1	1	1
TARA_SAMEA2621423_METAG_MDBMBIPE		TCR-E (29)	1	1	1	1	1	0	1	1	1
TARA_SAMEA4397278_METAG_HMPOCABJ			1	1	1	1	1	0	1	1	0
TARA_SAMEA2621401_METAG_MDDNCBON			1	1	1	1	1	0	1	1	1
TARA_SAMEA4397157_METAG_PMAKHLKI			1	1	1	1	1	0	1	1	1
TARA_SAMEA4397705_METAG_DCMKOCPI			1	1	1	1	1	0	1	1	1
TARA_SAMEA4397516_METAG_LNDPMEGG			1	1	1	1	1	0	1	1	1
TARA_SAMEA4397239_METAG_LNCEEDGJ			1	1	1	1	1	0	1	1	0
TARA_SAMEA4397930_METAG_JDAPHHFF			1	1	1	1	1	0	1	1	1
TARA_SAMEA4397611_METAG_BEMFKKJM			1	1	1	1	1	0	1	1	0
TARA_SAMEA4398296_METAG_IEFMEDEK			1	1	1	1	1	0	1	1	1
TARA_SAMEA4397196_METAG_CHNOLNNG			1	1	1	1	1	0	1	1	1
TARA_SAMEA4398150_METAG_JLCPFBNK			1	1	1	1	1	0	1	1	1
TARA_SAMEA4397842_METAG_DGKKFFBP			1	1	1	1	1	0	1	1	1
TARA_SAMEA4397426_METAG_PCBOMFDG			1	1	1	1	1	0	1	1	1
TARA_SAMEA4398219_METAG_GEKBPNCA			1	1	1	1	1	0	1	1	1
TARA_SAMEA4398370_METAG_FOIFAOEO			1	1	1	1	1	0	1	1	1
TARA_SAMEA4398009_METAG_OLOKOLBK			1	1	1	1	1	0	1	1	1
TARA_SAMEA4397798_METAG_DOHOKHCJ			1	1	1	1	1	0	1	1	0
TARA_SAMEA4397101_METAG_FDAENHHH			1	1	1	1	1	0	1	1	1
TARA_SAMEA4398176_METAG_FHCHNHJL			1	1	1	1	1	0	1	1	1
TARA_SAMEA4398067_METAG_FFCGELPJ			1	1	1	1	1	0	1	1	1
TARA_SAMEA4397569_METAG_BHFKLDDG			1	1	1	1	1	0	1	1	1
TARA_SAMEA4396538_METAG_JPBGGFFI			1	1	1	1	1	0	1	1	0
TARA_SAMEA4397649_METAG_NNLKDBAN			1	1	1	1	1	0	1	1	1
TARA_SAMEA4398247_METAG_CEHMAFOJ			1	1	1	1	1	0	1	1	1
BGEO_SAMN07136485_METAG_OFIIIPJP			1	1	1	1	1	0	1	1	1
NSEA_SAMEA5405425_METAG_20110530B77G1			1	1	1	1	1	0	1	1	1
TARA_SAMEA4396971_METAG_BBONIEKG			1	1	1	1	1	0	1	1	1
TARA_SAMEA4398341_METAG_NCMPLFMA			1	1	1	1	1	0	1	1	0
NSEA_SAMEA5403722_METAG_20100408B75G1		TCR-F (1)	1	1	1	1	1	1	1	1	1
TARA_SAMEA4397295_METAG_KBDLACKE		TCT-G (2)	1	1	1	1	1	1	1	1	1
TARA_SAMEA4397445_METAG_ICPPIAOP			1	1	1	1	1	1	1	1	1
ANT28_SAMPLE319_METAG_NALDLHEJ	COR	COR-1-A1 (18)	1	1	1	0	1	1	1	1	1
ANT28_SAMPLE320_METAG_PBABFCPA			0	1	1	0	1	1	1	1	1
TARA_SAMEA2619857_METAG_LJFMPKNA			1	1	1	0	1	1	1	1	1
TARA_SAMEA2622316_METAG_HMMPOBFH			1	1	1	0	1	1	1	1	1
TARA_SAMEA2619927_METAG_MEJAMGAC			1	1	1	0	1	1	1	1	1
TARA_SAMEA2619952_METAG_LBLFBJOD			1	1	1	0	1	1	1	1	1
TARA_SAMEA2591057_METAG_BPADKHOK			1	1	1	0	1	1	1	1	1
TARA_SAMEA2620000_METAG_FMIIHIAE			1	1	1	0	1	1	1	1	1
TARA_SAMEA2620672_METAG_MFHBKKEN			1	1	1	0	1	1	1	1	1
TARA_SAMEA2620756_METAG_NKIADMFC			0	1	1	0	1	1	1	1	1
TARA_SAMEA2623446_METAG_JEDKLFLN			1	1	1	0	1	1	1	1	1
TARA_SAMEA2620081_METAG_LAEPGECB			1	1	1	0	1	1	1	1	1
TARA_SAMEA2620021_METAG_ONOGOLGO			0	0	0	0	0	0	0	0	0
TARA_SAMEA2623059_METAG_DKMMFCNI			1	1	1	0	1	1	1	1	1
GORG_SAMEA6069419_SAGS_AG891A07			1	1	1	0	1	1	1	1	1
TARA_SAMEA2623426_METAG_KAEABNLA			1	1	1	0	1	1	1	1	1
BGEO_SAMN07136523_METAG_NAOEEIJK			1	1	1	0	1	1	1	1	1
TARA_SAMEA2620890_METAG_HBIKNMDE			1	1	1	0	1	1	1	1	1
GORG_SAMEA6078353_SAGS_AG343P20		COR-1-A2 (1)	1	1	1	0	1	0	1	1	1
GORG_SAMEA6075594_SAGS_AG390A18		COR-1-A3 (1)	0	0	0	0	1	1	1	1	1
TARA_SAMEA2623135_METAG_LDGMKPKO		COR-1-A4 (1)	1	1	1	0	1	1	1	1	1
ANT28_SAMPLE329_METAG_AMJOCEKD		COR-1-A5 (15)	1	1	1	0	1	0	1	1	1
ANT28_SAMPLE326_METAG_MJFKGJMM			1	1	1	0	1	1	1	1	1
ANT28_SAMPLE330_METAG_KGKOPMLP			1	1	1	0	1	1	1	1	1
TARA_SAMEA2619548_METAG_ABDAHGFN			1	1	1	0	1	1	1	1	1
TARA_SAMEA2623627_METAG_EHICIALP			1	1	1	0	1	0	1	1	1
TARA_SAMEA2623886_METAG_HPEANAFC			1	1	1	0	1	0	1	1	1
TARA_SAMEA2623850_METAG_PHIJEHCF			1	1	1	0	1	0	1	1	1
TARA_SAMEA2619399_METAG_OKPAFELB			1	1	1	0	1	0	1	1	1
TARA_SAMEA2591074_METAG_APBOFOBA			1	1	1	0	1	0	1	1	1
TARA_SAMEA2623919_METAG_LFEHKBGF			1	1	1	0	1	0	1	1	1
TARA_SAMEA4396496_METAG_OEDDIACM			1	1	1	0	1	0	1	1	1
TARA_SAMEA4396424_METAG_KNILDMLM			1	1	1	0	1	0	1	1	1
BGEO_SAMN07136957_METAG_JHJAOENF			1	0	1	0	1	0	1	1	1
TARA_SAMEA2623868_METAG_GJODOFID			1	1	1	0	1	0	1	1	1
BGEO_SAMN07136958_METAG_ONFKAAMD			1	1	1	0	1	0	1	1	1
GORG_SAMEA6068571_SAGS_AH326L19		COR-1-A6 (1)	1	1	1	0	1	0	1	1	1
GORG_SAMEA6076685_SAGS_AG447P15		COR-2-B1 (1)	0	1	1	0	1	1	1	1	1
ANT28_SAMPLE321_METAG_CNMNGDJA		COR-2-B2 (9)	1	1	1	0	1	1	1	1	1
TARA_SAMEA2621859_METAG_DPFBHLBA			1	1	1	0	1	1	1	1	1
TARA_SAMEA2623808_METAG_INJHMJAM			0	0	0	0	1	1	1	1	1
TARA_SAMEA2623850_METAG_JNOEMOEG			0	0	0	0	1	1	1	1	1
TARA_SAMEA2623868_METAG_HGNFINKC			0	1	0	0	1	1	1	1	1
TARA_SAMEA2619531_METAG_DGCHEAEP			1	1	1	0	1	1	1	1	1
TARA_SAMEA2619376_METAG_CEOLAEFM			1	1	1	0	1	1	1	1	1
TARA_SAMEA2623059_METAG_AAKICAOM			1	0	1	0	1	1	1	1	1
GORG_SAMEA6076589_SAGS_AG447K17			1	0	0	0	1	1	1	1	1
TARA_SAMEA2622316_METAG_FLIPPHIJ		COR-2-B3 (10)	1	1	1	0	1	1	1	1	1
TARA_SAMEA2622336_METAG_JAHKPEKB			1	1	1	0	1	1	1	1	1
TARA_SAMEA2622923_METAG_JJKNJHDI			1	1	1	0	1	1	1	1	1
TARA_SAMEA2622429_METAG_MOMNCIJP			1	1	1	0	1	1	1	1	1
TARA_SAMEA2623275_METAG_MBCFDLOA			1	1	1	0	1	1	1	1	1
TARA_SAMEA2622402_METAG_DHCNFIGG			1	1	1	0	1	1	1	1	1
TARA_SAMEA2622901_METAG_ILEAHMLF			1	1	1	0	1	1	1	1	1
TARA_SAMEA2620542_METAG_NDNHDKHM			1	1	1	0	1	1	1	1	1
GORG_SAMEA6068472_SAGS_AH326E22			1	1	1	0	1	1	1	1	1
TARA_SAMEA2622376_METAG_GLDFILLI			1	1	1	0	1	1	1	1	1
ANT28_SAMPLE329_METAG_MGFLPEMJ		COR-2-B4 (22)	1	1	1	0	1	1	1	1	1
ANT28_SAMPLE326_METAG_OCAAJBBK			1	1	1	0	1	1	1	1	1
ANT28_SAMPLE330_METAG_FLEBBPFG			1	1	1	0	1	1	1	1	1
TARA_SAMEA2620980_METAG_MLFLCLKD			1	1	1	0	1	1	1	1	1
TARA_SAMEA2623135_METAG_JMHBOOIH			1	1	1	0	1	1	1	1	1
TARA_SAMEA2623116_METAG_IKMOKOEB			1	1	1	0	1	1	1	1	1
TARA_SAMEA2619548_METAG_EPBOMHIB			1	1	1	0	1	1	1	1	1
TARA_SAMEA2623627_METAG_FGBPDELD			1	1	1	0	1	1	1	1	1
TARA_SAMEA2623886_METAG_NIAIFGDO			1	1	1	0	1	1	1	1	1
TARA_SAMEA2620970_METAG_MPJHBMFE			1	1	1	0	1	1	1	1	1
TARA_SAMEA2621779_METAG_JPIKFFIH			1	1	1	0	1	1	1	1	1
TARA_SAMEA2622219_METAG_GJKCCBDG			1	1	1	0	1	1	1	1	1
TARA_SAMEA2621812_METAG_HLJLMDHB			1	1	1	0	1	1	1	1	1
TARA_SAMEA2619782_METAG_OOMJCIGP			0	1	0	0	1	1	1	1	1
TARA_SAMEA2623919_METAG_BIOMPLEH			1	1	1	0	1	1	1	1	1
TARA_SAMEA4396496_METAG_LFMCOEMD			1	1	1	0	1	1	1	1	1
TARA_SAMEA4396424_METAG_JFMLOPIA			1	1	1	0	1	1	1	1	1
BGEO_SAMN07136957_METAG_CCAMNCIO			1	1	1	0	1	1	1	1	1
BGEO_SAMN07136960_METAG_CGHGOFCP			0	1	1	0	1	1	1	1	1
BGEO_SAMN07136958_METAG_EIHLJDEC			1	1	1	0	1	1	1	1	1
BGEO_SAMN07136954_METAG_LLFJMFLP			1	1	1	0	1	1	1	1	1
BGEO_SAMN07136959_METAG_IHMPHHMA			1	1	1	0	1	1	1	1	1
ANT28_SAMPLE321_METAG_CKGLMDJF		COR-2-B5 (33)	1	0	1	0	1	1	1	1	0
ANT28_SAMPLE320_METAG_EPCPJJKP			1	1	1	0	1	1	1	1	1
ANT28_SAMPLE311_METAG_KAEOCGAP			1	1	1	0	1	1	1	1	1
ANT28_SAMPLE310_METAG_NCMKOMLI			1	1	1	0	1	0	1	1	1
ANT28_SAMPLE308_METAG_DDMMGKHA			1	1	1	0	1	1	1	1	1
TARA_SAMEA2619857_METAG_BBJPCAIB			1	1	1	0	1	1	1	1	1
TARA_SAMEA2619927_METAG_MNFNIHOG			1	1	1	0	1	1	1	1	1
TARA_SAMEA2619952_METAG_LKLFMCIK			1	1	1	0	1	1	1	1	1
TARA_SAMEA2591057_METAG_FACFLIHF			1	1	1	0	1	1	1	1	1
TARA_SAMEA2620000_METAG_OMHCLCAF			1	1	1	0	1	1	1	1	1
TARA_SAMEA2620672_METAG_KFKLPBLG			1	1	1	0	1	1	1	1	1
TARA_SAMEA2620404_METAG_BNKCJEHO			1	1	1	0	1	1	1	1	1
TARA_SAMEA2620756_METAG_KEAPNKDI			1	1	1	0	1	1	1	1	1
TARA_SAMEA2620081_METAG_IOMPHDFN			1	1	1	0	1	1	1	1	1
TARA_SAMEA2620021_METAG_KGPKBFPH			1	1	0	0	1	1	1	1	1
TARA_SAMEA2620194_METAG_AIDALJKM			1	1	1	0	1	1	1	1	1
TARA_SAMEA2620230_METAG_HCPGBKDA			1	1	1	0	1	1	1	1	1
TARA_SAMEA2623426_METAG_LDACIKGA			1	1	1	0	1	1	1	1	1
TARA_SAMEA2619531_METAG_PJILNKKJ			1	1	1	0	1	1	1	1	1
BGEO_SAMN07136523_METAG_JPILPLHL			1	0	1	0	1	1	1	1	1
BATS_SAMN08390924_METAG_IFALCGFJ			1	1	1	0	1	1	1	1	1
BGEO_SAMN07136495_METAG_IMHMJFIJ			1	1	1	0	1	1	1	1	1
GORG_SAMEA6070728_SAGS_AG897G20			1	1	1	0	1	1	1	1	1
GORG_SAMEA6071997_SAGS_AG904O05			1	1	0	0	1	1	1	1	1
GORG_SAMEA6075700_SAGS_AG390G08			1	1	1	0	1	1	1	1	1
GORG_SAMEA6070927_SAGS_AG898J17			1	1	1	0	1	1	1	1	1
GORG_SAMEA6074350_SAGS_AG917D08			1	1	1	0	1	0	1	1	1
GORG_SAMEA6071039_SAGS_AG899C06			1	1	1	0	1	1	1	0	1
TARA_SAMEA2623446_METAG_ALAALNDP			1	1	1	0	1	1	1	1	1
TARA_SAMEA2620786_METAG_NGNFICDB			1	1	1	0	1	1	1	1	1
TARA_SAMEA2620734_METAG_AAHEAAHD			1	1	1	0	1	1	1	1	1
TARA_SAMEA2620890_METAG_KOELFKAD			0	0	0	0	0	0	0	0	0
GORG_SAMEA6071136_SAGS_AG899K02			1	1	1	0	1	1	1	1	1
Rhodobacteraceae_bacterium_HIMB11		COR-3-C (1)	1	1	1	1	1	1	1	1	1
ANT28_SAMPLE297_METAG_POBFPODN		COR-4-D (1)	1	1	1	1	1	1	1	1	1
TARA_SAMN05326650_METAG_MED00017		COR-5-E (2)	1	1	1	1	1	1	1	1	1
TARA_SAMN05326645_METAG_PSE00025			1	1	1	1	1	1	1	1	1
TARA_SAMEA4396496_METAG_NBDKNACP		COR-6-F1 (2)	1	1	1	1	1	1	1	1	1
TARA_SAMEA4396424_METAG_PPKKHDKG			1	1	1	1	1	1	1	1	1
TARA_SAMEA2591098_METAG_OOHHFBGP		COR-6-F2 (4)	1	1	1	1	1	0	1	1	1
TARA_SAMEA2591084_METAG_KJNFCCLB			1	1	1	1	1	1	1	1	1
TARA_SAMEA2619766_METAG_DIMCKEKF			1	1	1	1	1	1	1	1	1
TARA_SAMEA2619531_METAG_PBEMJOCN			1	1	1	1	1	1	1	1	1
Rhodobacteraceae_bacterium_SB2		COR-6-F3 (5)	1	1	1	1	1	1	1	1	1
TARA_SAMEA2620970_METAG_MMCNDLAO			1	1	1	1	1	1	1	1	1
TARA_SAMEA2620980_METAG_LAEKGEHP			1	1	1	1	1	1	1	1	1
TARA_SAMEA2623116_METAG_MCLEHBBC			1	1	1	1	1	1	1	1	1
NSEA_SAMEA5407101_METAG_20160512B27G4			1	1	1	1	1	1	1	1	1
TARA_SAMEA2623116_METAG_MDIHEBOA		COR-6-F4 (8)	1	1	1	1	1	1	1	1	1
TARA_SAMEA2620970_METAG_OJJJPFLA			1	1	1	1	1	1	1	1	1
TARA_SAMEA4396496_METAG_FLKKHAPJ			1	1	1	1	1	1	1	1	1
TARA_SAMEA4396424_METAG_JJMBMKOJ			1	1	1	1	1	1	1	1	1
NSEA_SAMEA5405382_METAG_20110530B22G1			1	1	1	1	1	1	1	1	1
TARA_SAMEA2620980_METAG_DLEMJNFF			1	1	1	1	1	1	1	1	1
ANT28_SAMPLE329_METAG_KLCJEOJL			1	1	1	1	1	1	1	1	1
ANT28_SAMPLE330_METAG_PAMCCCGL			1	1	1	1	1	1	1	1	1
ANT28_SAMPLE241_METAG_DOMPGLAH		COR-6-F5 (11)	1	1	1	1	1	1	1	1	1
TARA_SAMEA2621423_METAG_MMFGIHGM			1	1	1	1	1	1	1	1	1
TARA_SAMEA2621401_METAG_OBGIGDGA			1	1	1	1	1	1	1	1	1
TARA_SAMEA2621487_METAG_FBBJOAML			1	1	1	1	1	1	1	1	1
TARA_SAMEA4397157_METAG_EBPIGCJE			1	1	1	1	1	1	1	1	1
TARA_SAMEA4397930_METAG_IBOLJEJO			1	1	1	1	1	1	1	1	1
TARA_SAMEA4397196_METAG_IPMANPNA			1	1	1	1	1	1	1	1	1
TARA_SAMEA4398370_METAG_PLLADIOM			1	1	1	1	1	1	1	1	1
TARA_SAMEA4397101_METAG_KJCMEFMA			1	1	1	1	1	1	1	1	1
TARA_SAMEA4398341_METAG_LHBKEGEM			1	1	1	1	1	1	1	1	1
NSEA_SAMEA5407189_METAG_20160512B7G7			1	1	1	1	1	1	1	1	1
TARA_SAMEA4396538_METAG_HNKNJLIB	RCA	RCA-C1 (3)	0	1	1	1	1	1	1	1	1
TARA_SAMEA4397426_METAG_AOFPBGIH			0	1	1	1	1	1	1	1	1
TARA_SAMEA2621423_METAG_HMANLLPI			0	1	1	1	1	0	1	1	1
ANT28_SAMPLE241_METAG_IBNIABBM		RCA-C2 (1)	0	1	0	0	1	1	1	1	1
TARA_SAMEA4397842_METAG_AGACCHCI		RCA-C3 (14)	0	1	1	1	1	1	1	1	1
TARA_SAMEA4398009_METAG_KFDHDLHA			0	1	1	1	1	1	1	1	1
TARA_SAMEA4397903_METAG_CGDPMDGK			0	1	1	1	1	1	1	1	1
TARA_SAMEA4397611_METAG_JFICBANG			0	1	0	1	1	1	1	1	1
TARA_SAMEA4398094_METAG_KAIHMEFI			0	1	1	0	1	1	1	1	1
TARA_SAMEA4398067_METAG_LMAALFFI			0	1	1	1	1	1	1	1	1
TARA_SAMEA4397649_METAG_ALFICBCN			0	1	1	1	1	1	1	1	1
TARA_SAMEA4397516_METAG_FGBONFPL			0	1	1	1	1	1	1	1	1
TARA_SAMEA4397472_METAG_LMGDGBPA			0	1	1	1	1	1	1	1	1
TARA_SAMEA4397798_METAG_MDFHKJJK			0	1	1	1	1	1	1	1	1
NSEA_SAMEA5407188_METAG_20160512B7G10			0	1	1	1	1	1	1	1	1
TARA_SAMEA4397930_METAG_FDOALGEH			0	1	1	1	1	1	1	1	1
TARA_SAMEA2621423_METAG_IGMJFLMF			0	1	1	1	1	1	1	1	1
TARA_SAMEA2621401_METAG_HMOFNEGP			0	1	1	1	1	1	1	1	1
TARA_SAMEA4397569_METAG_DJNJDGHF		RCA-C4 (8)	0	1	1	0	1	1	1	1	1
TARA_SAMEA4397239_METAG_DGEKPGED			0	1	1	0	1	1	1	1	1
TARA_SAMEA4397611_METAG_OIMMFBHC			0	1	1	0	1	1	1	1	1
TARA_SAMEA4397426_METAG_DDEDKPON			0	1	1	0	1	1	1	1	1
TARA_SAMEA4397390_METAG_KONFPMPI			0	0	0	0	0	0	0	0	0
TARA_SAMEA4397311_METAG_ALJCCPPC			0	1	1	0	1	1	1	1	1
TARA_SAMEA4397034_METAG_KHGLEGHM			0	1	1	0	1	1	1	1	1
TARA_SAMEA4397649_METAG_LIHCEAEE			0	1	1	0	1	1	1	1	1
TARA_SAMEA2621536_METAG_MFGPAFPA		RCA-C5 (7)	0	0	1	0	1	1	1	1	1
ANT28_SAMPLE178_METAG_LLLEPJCG			0	1	1	0	1	1	1	1	1
ANT28_SAMPLE241_METAG_CPIDHMEF			0	1	1	0	1	1	1	1	1
TARA_SAMEA2621401_METAG_FPOJAMCL			0	1	1	0	1	1	1	1	1
ANT28_SAMPLE179_METAG_HGGFONEJ			0	1	1	0	1	1	1	1	1
TARA_SAMEA2621509_METAG_EHDBKLHN			0	1	1	0	1	1	1	1	1
ANT28_SAMPLE287_METAG_LNAAOIAO			0	1	1	0	1	1	1	1	1
NSEA_SAMEA5404052_METAG_20100511B77G0		RCA-C6 (6)	1	1	1	1	1	1	1	1	1
Roseobacter bacterium LE17			1	1	1	1	1	1	1	1	1
Planktomarina temperata RCA23			1	1	1	1	1	1	1	1	1
Rhodobacteraceae bacterium IMCC1923			1	1	1	1	1	1	1	1	1
Rhodobacteraceae bacterium IMCC1933			1	1	1	1	1	1	1	1	1
Rhodobacteraceae bacterium IMCC1909			1	1	1	1	1	1	1	1	1
ANT28_SAMPLE297_METAG_LFGHACKE		RCA-C7 (2)	0	1	1	1	1	1	1	1	1
ANT28_SAMPLE296_METAG_ENLIAGMA			0	1	1	1	1	1	1	1	1
NSEA_SAMEA5405941_METAG_20120503B5G4		RCA-C8 (1)	1	1	1	1	1	1	1	1	1
BGEO_SAMN07136681_METAG_CCFDMHKL		RCA-B1 (2)	0	1	1	1	1	1	1	1	1
ANT28_SAMPLE241_METAG_JJDPOKHG			0	0	0	0	1	1	1	1	1
TARA_SAMEA4397516_METAG_FMMDGJLF		RCA-B2 (23)	0	1	0	0	1	1	1	1	1
TARA_SAMEA4397611_METAG_EOJFKCMK			0	0	0	0	1	1	1	1	1
TARA_SAMEA4397157_METAG_NGHKFCOJ			0	1	1	1	1	1	1	1	1
TARA_SAMEA4398176_METAG_MHCPDBIL			0	1	1	1	1	1	1	1	1
TARA_SAMEA4398247_METAG_JHLNHDBE			0	1	1	1	1	1	1	1	1
TARA_SAMEA4397930_METAG_DHCENOEG			0	1	1	1	1	1	1	1	1
TARA_SAMEA4397196_METAG_KCMCGEFP			0	1	1	1	1	1	1	1	1
TARA_SAMEA4398370_METAG_BHIOPPFJ			0	1	1	1	1	1	1	1	1
TARA_SAMEA4397649_METAG_FEHKBCJA			0	1	1	1	1	1	1	1	1
TARA_SAMEA4398219_METAG_JPOKABPI			0	0	0	0	1	1	1	1	1
TARA_SAMEA4397101_METAG_HNJMAKPE			0	1	1	1	1	1	1	1	1
TARA_SAMEA4396538_METAG_GIGKEHFN			0	1	1	1	1	1	1	1	1
TARA_SAMEA4398341_METAG_NFOOLMGP			0	1	1	1	1	1	1	1	1
TARA_SAMEA4398296_METAG_GKEOPECK			0	0	0	0	1	1	1	1	1
TARA_SAMEA4397903_METAG_PBEFKDMC			0	0	0	1	1	1	1	1	1
TARA_SAMEA4397278_METAG_DGACBACO			0	1	1	1	1	1	1	1	1
TARA_SAMEA4397705_METAG_CBHMPCAE			0	1	1	1	1	1	1	1	1
TARA_SAMEA4397426_METAG_JEBIGGCL			0	0	0	0	1	1	0	1	0
TARA_SAMEA4397569_METAG_KIKNJMDN			0	0	0	0	1	1	1	1	1
TARA_SAMEA4397239_METAG_COHLBNIA			0	1	1	1	1	1	1	1	1
TARA_SAMEA4397390_METAG_LIIMPECH			0	0	0	0	1	1	1	1	1
TARA_SAMEA4397311_METAG_NGBFAPNO			0	1	1	1	1	1	1	1	1
NSEA_SAMEA5406059_METAG_20120510B64G1			0	1	1	0	1	1	1	1	1
TARA_SAMEA4397390_METAG_OJJDELFC		RCA-B3 (9)	0	1	1	1	1	1	1	1	1
TARA_SAMEA4397311_METAG_LDJEFKPI			0	1	1	1	1	1	1	1	1
TARA_SAMEA2621487_METAG_OKLEJKDF			0	1	1	1	1	1	1	1	1
TARA_SAMEA2621509_METAG_KCJLCHJJ			0	1	0	0	1	1	1	1	1
ANT28_SAMPLE241_METAG_CPHJOAPH			0	1	1	1	1	1	1	1	1
ANT28_SAMPLE179_METAG_ODOPHOAB			0	1	1	1	1	1	1	1	1
ANT28_SAMPLE178_METAG_JAPDFNHF			0	1	0	1	1	1	1	1	1
ANT28_SAMPLE287_METAG_FMEBJFKG			0	1	0	1	1	1	1	1	1
TARA_SAMEA2621536_METAG_KDNFFGLL			0	0	0	0	1	1	1	1	1
TARA_SAMEA2623135_METAG_LIJAIFAD		RCA-B4 (9)	0	1	1	0	1	0	1	1	1
ANT28_SAMPLE329_METAG_KMGOCCFD			0	0	0	0	1	1	1	1	1
BGEO_SAMN07136937_METAG_ALPGGBFO			0	1	1	0	1	1	1	1	1
TARA_SAMEA4396496_METAG_EGPMMJFM			0	1	1	0	1	1	1	1	1
BGEO_SAMN07136961_METAG_IAEADPKL			0	1	1	0	1	1	1	1	1
ANT28_SAMPLE330_METAG_KPCABOHP			0	1	0	0	1	1	1	1	1
TARA_SAMEA2623627_METAG_AMPNAMHA			0	0	0	0	1	0	1	1	1
TARA_SAMEA4396424_METAG_POGHPGNP			0	1	1	0	1	1	1	1	1
ANT28_SAMPLE326_METAG_MIGBPKKI			0	0	0	0	1	1	1	1	1
TARA_SAMEA4396538_METAG_CAOPAICI		RCA-A1 (2)	0	1	1	1	1	1	1	1	1
TARA_SAMEA4397196_METAG_LEBFBDKM			0	1	1	1	1	1	1	1	1
GORG_SAMEA6072066_SAGS_AG905D04	LUX	LUX-A-1 (6)	1	1	1	0	1	0	1	1	1
TARA_SAMEA2591057_METAG_BGGHCCFF			1	1	1	0	1	0	1	1	1
TARA_SAMEA2619766_METAG_GANBJGDD			1	1	1	0	1	0	1	1	1
TARA_SAMEA2591084_METAG_PCHHHJGD			1	1	1	0	1	0	1	1	1
TARA_SAMEA2619531_METAG_NJABHBAI			1	1	1	0	1	0	1	0	1
TARA_SAMEA2591108_METAG_HOFPGFAI			1	1	1	0	1	0	1	1	0
GORG_SAMEA6070971_SAGS_AG898M15		LUX-A-2 (1)	1	1	1	0	1	1	1	1	1
GORG_SAMEA6077871_SAGS_AG337E14		LUX-A-3 (1)	1	1	1	0	1	0	1	1	1
GORG_SAMEA6079988_SAGS_AG430P14		LUX-A-4 (1)	1	1	1	0	1	0	1	1	1
GORG_SAMEA6075245_SAGS_AG349J18		LUX-A-5 (1)	0	0	0	0	1	1	1	1	1
TARA_SAMEA2623446_METAG_JCAGGBBN		LUX-A-6 (4)	0	0	0	0	0	0	0	0	0
TARA_SAMEA2619857_METAG_HLLMHFAC			0	0	0	0	1	0	1	1	1
TARA_SAMEA2623426_METAG_EAKNEHMN			0	0	0	0	1	0	1	1	1
TARA_SAMEA2619879_METAG_EAGODMKI			0	0	0	0	0	0	1	0	1
GORG_SAMEA6072821_SAGS_AG909P15		LUX-A-7 (2)	1	1	1	0	1	1	1	1	1
GORG_SAMEA6071980_SAGS_AG904M20			1	1	1	0	1	1	1	1	1
GORG_SAMEA6070079_SAGS_AG894B17		LUX-A-8 (1)	1	1	1	0	1	1	1	1	1
GORG_SAMEA6074123_SAGS_AG916C10		LUX-A-9 (1)	0	0	1	0	1	1	1	1	1
GORG_SAMEA6071027_SAGS_AG899B02		LUX-A-10 (1)	1	1	1	0	1	1	1	1	1
GORG_SAMEA6079589_SAGS_AG426E23		LUX-A-11 (2)	1	1	1	0	1	0	1	1	1
GORG_SAMEA6071051_SAGS_AG899D10			1	1	1	0	1	1	1	1	1
GORG_SAMEA6074606_SAGS_AG918I18		LUX-A-12 (1)	0	1	1	0	1	1	1	1	1
GORG_SAMEA6074152_SAGS_AG916E11		LUX-A-13(1)	0	0	0	0	1	0	1	1	1
GORG_SAMEA6076353_SAGS_AG422M03		LUX-A-14(1)	0	0	0	0	1	1	1	1	1
GORG_SAMEA6074924_SAGS_AG920E03		LUX-A-15(1)	0	0	0	0	1	1	1	1	1
GORG_SAMEA6070655_SAGS_AG896O22		LUX-A-16 (1)	0	0	0	0	1	1	1	1	1
GORG_SAMEA6069798_SAGS_AG892M03		LUX-A-17(1)	1	1	1	0	1	1	1	1	1
GORG_SAMEA6080110_SAGS_AG435J13		LUX-B-1(1)	0	0	0	0	1	1	1	1	1
TARA_SAMN05326645_METAG_PSE00093		LUX-C-1(1)	0	0	0	0	1	0	1	1	1
TARA_SAMN05326650_METAG_MED00011		LUX-D-1(1)	1	1	1	0	1	0	1	1	1
TARA_SAMN05326648_METAG_IOS00017		LUX-E-1(1)	1	1	1	0	1	0	1	1	1
TARA_SAMN05326650_METAG_MED00076		LUX-F-1(1)	0	0	0	0	0	0	0	0	0
NSEA_SAMEA5404734_METAG_20110428B29G1		LUX-G-1(1)	0	0	0	0	1	1	1	1	1
TARA_SAMEA2622219_METAG_JHGOMPBC		LUX-H-1 (2)	0	1	1	0	1	1	1	0	0
TARA_SAMEA2619399_METAG_ENMNKKCP			1	1	1	0	1	1	1	1	1
GORG_SAMEA6076038_SAGS_AG414O15		LUX-I-1 (1)	1	1	1	0	1	0	1	1	1
GORG_SAMEA6069426_SAGS_AG891A21		LUX-I-2 (1)	1	1	1	0	1	0	1	1	1
GORG_SAMEA6072856_SAGS_AG910B21		LUX-I-3(1)	1	1	1	0	1	1	1	1	1
GORG_SAMEA6069019_SAGS_AG359L21		LUX-I-4 (3)	1	1	1	0	1	0	1	1	1
GORG_SAMEA6075904_SAGS_AG414C16			1	1	1	0	1	1	1	1	1
GORG_SAMEA6073124_SAGS_AG911F16			1	1	1	0	1	0	1	1	1
GORG_SAMEA6078182_SAGS_AG343F17		LUX-J-1 (1)	0	0	0	0	1	1	1	1	1
GORG_SAMEA6078312_SAGS_AG343N19		LUX-J-2 (4)	0	0	0	0	1	1	1	1	1
TARA_SAMEA2622402_METAG_CADGLAMF			0	0	0	0	1	1	1	1	1
TARA_SAMEA2623370_METAG_KLNICJAN			0	0	0	0	1	1	1	1	1
TARA_SAMEA2622219_METAG_GFNOGGCG			0	0	0	0	1	1	1	1	1
