# Supplementary material for: Ecogenomics and functional biogeography of the Roseobacter group in the global oceans based on 653 MAGs and SAGs
Source: Microbiome. 2025 Nov 27;13:247. doi: 10.1186/s40168-025-02259-8 (PMC12661815; doi:10.1186/s40168-025-02259-8)
Supplement: Supplementary file 2 — Supplementary Material 1. [file 40168_2025_2259_MOESM1_ESM.zip › Supplementary Tables S39-S44_Roseobacter genera abundance in regions_2025-05-09.xlsx]

## Sheet: Table S39 epi Temp zone
Table S39. Relative abundance of genera/clusters of the Roseobacter group in epipelagic waters of different temperature zones, determined by the percentage of reads recruited from metagenomic samples.
Genus/Cluster	Arctic Polar	Southern Polar	North Temperate Zone	South Temperate Zone	North Subtropical Zone	South Subtropical Zone	North Tropical Zone	South Tropical Zone
LUX cluster	0.223279	0.273613	13.9048	3.76056	41.4839	25.9069	35.4859	36.0817
TCR cluster	14.4339	10.9424	7.45611	20.5147	5.19998	3.5855	0.0988125	0.139508
AAPR cluster	1.72433	2.02152	4.12757	1.92875	0.720317	5.96158	0.0489924	0.101512
AAR cluster	1.95254	0.794279	1.67411	1.67636	0.177594	0.346118	0.318151	0.129125
COR cluster	4.26465	2.03218	43.8469	18.7578	36.8138	50.9482	57.1748	55.5867
RCA cluster	44.6059	37.5681	17.1557	38.9673	3.21879	3.13082	0.0858776	0.234158
Acidimangrovimonas	0.0152659	0.0530131	0.00690771	0.0115134	0.00416394	0.00530201	0.00271202	0.00487377
Actibacterium	0.0264359	0.0829932	0.0160192	0.030497	0.0135888	0.00857159	0.00766057	0.00870851
Actibacterium_A	0.0314858	0.159754	0.0224328	0.0398699	0.0247822	0.0173935	0.0245138	0.0312609
Aestuariicoccus	0.00959388	0.0380774	0.00337974	0.00807559	0.00264164	0.00279828	0.000475484	0.00155482
Aestuariivita	0.0274374	0.112554	0.0100503	0.0241727	0.0076115	0.00553766	0.00530957	0.00517278
Albibacillus	0.00728502	0.0207638	0.00236186	0.00479995	0.00235061	0.00192934	0.000942162	0.0017716
Albidovulum	0.145041	0.208711	0.0710239	0.0483022	0.0204615	0.0187338	0.0129085	0.0178954
Albimonas	0.0159564	0.0285969	0.0799476	0.0231133	0.0246255	0.135098	0.17563	0.382845
Aliiroseovarius	0.0638045	0.180114	0.0411695	0.0693507	0.0419752	0.0255822	0.0187992	0.0216853
Aliishimia	0.00678951	0.0274313	0.00399244	0.00778371	0.00239538	0.00162006	0.000475484	0.000904489
Allosediminivita	0.0107957	0.0480241	0.0139637	0.0256322	0.130649	0.0279976	0.0358726	0.068629
Alterinioella	0.0195936	0.0378443	0.00437785	0.00863775	0.00613398	0.0132845	0.00147048	0.00864123
Amaricoccus	0.0366676	0.118087	0.0235495	0.0384212	0.0217376	0.026731	0.0143349	0.0250342
Antarcticimicrobium	0.0227459	0.0896917	0.0111176	0.0220538	0.00586534	0.00574385	0.00265919	0.00487377
Antarctobacter	0.0259456	0.0901269	0.0112658	0.0233619	0.00810401	0.00628878	0.00591713	0.00577826
Aquicoccus	0.0313172	0.139457	0.0108903	0.0317186	0.00620114	0.00608259	0.00307303	0.00615202
Aquimixticola	0.00469678	0.0185414	0.00192704	0.00581616	0.00076115	0.000706935	0.000140884	0.00036628
Arenibacterium	0.00894023	0.0303065	0.0048522	0.00867018	0.00425349	0.029868	0.00760774	0.0269553
Ascidiaceihabitans	12.1531	1.06031	1.2861	0.415607	0.102509	0.0886909	0.0317077	0.0344677
ASV31	0.00818642	0.0307728	0.00194681	0.005654	0.000537283	0.00119295	0.000211326	0.000874588
AWRV01	0.0115759	0.0395694	0.00453596	0.010735	0.004746	0.00416797	0.00383909	0.00481397
Bieblia_A	0.00631509	0.0247115	0.00173928	0.00459455	0.000246255	0.000824758	0.00051951	0.000844688
Bin36	0.00288343	0.00298402	0.00101787	0.00155674	0.000201481	0.00104567	0.000766057	0.000822262
Boseongicola	0.0795396	0.0891944	0.0316826	0.0358591	0.0266179	0.0179679	0.0106544	0.0119079
Brevirhabdus	0.0112544	0.0506662	0.00399244	0.00910261	0.00230584	0.00119295	0.000431457	0.00189868
CACBWF01	0	0	0.00625548	0	0.36289	0.132801	0.0394475	0
CAIYZT01	0.00889806	0.0185258	0.00176893	0.00512427	0.000783537	0.00094258	0.000281768	0.000343855
CAU.1492	0.0321395	0.152139	0.0239942	0.0381077	0.025006	0.0218119	0.0161664	0.0363814
CAU.1522	0.00568253	0.0235303	0.00180846	0.00541616	0.00109695	0.000736391	0.000633978	0.000545683
CCMM004	0.00586702	0.0194583	0.00260892	0.00490806	0.00134321	0.00245954	0.000950967	0.00229486
Celeribacter	0.148463	1.07773	0.0429582	0.491087	0.0449079	0.0364072	0.0228937	0.030349
Celeribacter_A	0.0159933	0.0201888	0.00492137	0.00694047	0.00165662	0.000868941	0.000669199	0.000799837
Cereibacter	0.00627819	0.0171115	0.00162069	0.00538373	0.00107457	0.0018557	0.000308184	0.0018314
Cereibacter_A	0.0214808	0.0648404	0.0124813	0.0212322	0.00890994	0.0106629	0.00723792	0.0108015
Chachezhania	0.0321817	0.123511	0.0134399	0.0313186	0.0100964	0.00817394	0.00609323	0.00820767
Citreimonas	0.00761184	0.0210747	0.00294492	0.00500536	0.00163423	0.00226808	0.000405042	0.00148007
CLL3.39	0.00436469	0.00756885	0.00180846	0.00288646	0.0015223	0.00179679	0.000660394	0.00178655
Cognatishimia	0.0313646	0.0832418	0.0237372	0.0387888	0.0472137	0.017909	0.0144934	0.0147783
Cognatiyoonia	0.0158035	0.0407817	0.0113448	0.0156863	0.0077906	0.00676007	0.00809203	0.0104278
Cribrihabitans	0.00963605	0.043517	0.00255951	0.0088864	0.00302221	0.00107513	0.000748446	0.00218273
CYK.10	0.0198941	0.0577533	0.0101293	0.0191998	0.00725332	0.00701044	0.00484289	0.00698175
Cypionkella	0.0347646	0.124132	0.0176497	0.0406266	0.0117754	0.011959	0.00763415	0.0106296
Dinoroseobacter	0.0290452	0.0766987	0.0192605	0.0241295	0.184042	0.0516946	0.00773982	0.00805817
Donghicola	0.0270105	0.081066	0.019221	0.0259997	0.00942483	0.00771737	0.00585549	0.0119602
DP3N28.2	0.00649959	0.0214166	0.00231245	0.00530805	0.00172378	0.000839485	0.00198118	0.0015324
EhC02	1.66554	6.77437	0.474517	1.34032	0.00432065	0.00400597	0.00195477	0.0032143
Epibacterium	0.130682	0.431021	0.150112	0.157328	0.100405	0.309358	0.117964	0.10217
ETT8	0.0482435	0.782374	0.0189048	0.334883	0.0143275	0.0123566	0.00688571	0.0104427
Falsirhodobacter	0.013637	0.0434238	0.00608748	0.0130701	0.00517135	0.00409433	0.00343405	0.00556148
Fertoeibacter	0.00696347	0.0268096	0.00147246	0.00609724	0.000917858	0.000559657	0.000193716	0.000680235
Flavimaricola	0.0289503	0.0676223	0.0121848	0.0224322	0.00615636	0.00575858	0.00377745	0.00587544
Fluviibacterium	0.0433148	0.133504	0.0230751	0.0403996	0.016902	0.0165541	0.0103286	0.0135374
FREY01	0.00851325	0.0234059	0.0033995	0.0074702	0.00445497	0.00117823	0.000616368	0.000493357
Frigidibacter	0.0284706	0.125795	0.0115524	0.105102	0.00673842	0.00886614	0.00585549	0.0103605
Fuscovulum	0.00391135	0.0171426	0.00131434	0.00417293	0	0.000294556	0	0.000313955
GCA.002690875	0	0	0.0194384	0	0.571199	0.0319446	1.07426	0
GCA.002724395	0	0	0	0	0	0	0.317341	0.0173572
GCA.004216475	0.00701091	0.0293118	0.00311292	0.00611886	0.00194765	0.00101622	0.000713225	0.00100914
GCA.2691145	0	0	0.121453	0	0.12259	0.0328136	0.0179715	0
GCA.2691245	0	0	0.107153	0	3.46283	0.670322	0.5072	0
GCA.2710765	0	0	0.0264944	0	0.0158051	0.00779101	0.00728194	0
GCA.2711515	0	0	0.0060776	0	0.0145738	0.00960253	0.0262485	0
GCA.2711625	0	0	0.76388	0	0.0607353	0.744815	0.00221012	0
GCA.2714055	0	0	0	0	0	0	0	0
GCA.2715305	0	0	0.0052969	0	0.0377441	0.00951417	0.0768875	0
GCA.2728255	0	0	0	0	0.0263268	0	0	0.116238
GCA.2747035	0.0054295	0.0193962	0.00134399	0.00437833	0.00129843	0.00108986	0.0001673	0.000201828
GCA.2747325	0.00384809	0.0280996	0.00195669	0.0103567	0.000559669	0.000795302	0.000660394	0
GCA.2748265	0.0040853	0.0229397	0.00218398	0.00387023	0.000402962	0.000324012	0	0.000388706
Gemmobacter	0.056256	0.376034	0.0253381	0.129296	0.0229912	0.0184981	0.0132959	0.0174095
Gemmobacter_B	0.0804726	0.328678	0.0349832	0.0887018	0.0278268	0.0226072	0.0141765	0.0224702
Gemmobacter_C	0.00320499	0.0154796	0.000751053	0.00437833	0.000447735	0.000368195	0.000369821	0.000201828
Gemmobacter_D	0.00555074	0.025271	0.00126493	0.00578373	0.000246255	0	0.000176105	0.000209303
GH1.50	0.00601989	0.0151532	0.00215434	0.00389185	0.00114173	0.000427107	0.000246547	0.000500833
Haematobacter	0.0143486	0.0407972	0.00515855	0.0178809	0.00568624	0.00586167	0.00298498	0.00580816
Halocynthiibacter	0.0494243	0.0775069	0.0325522	0.0421401	0.0249165	0.0231963	0.00946565	0.0130964
Halocynthiibacter_B	0.056277	0.063768	0.0304572	0.0649831	0.0060892	0.00636242	0.00171702	0.00134552
Halocyntiibacter_A	0.0116497	0.0218518	0.00483243	0.0105621	0.00302221	0.00288665	0.00176105	0.00226496
Halovulum	0.0320868	0.0801024	0.0174817	0.0200863	0.0120889	0.0128427	0.0112619	0.012902
Hasllibacter	0.00251971	0.00505108	0.000691759	0.00139458	0.00111934	0.00163479	0.000449068	0.00145017
HKCCE3408	0.00961496	0.022116	0.00467431	0.00862694	0.00452213	0.00595004	0.00298498	0.00547926
HLUCCA09	0.0163359	0.0336635	0.00815287	0.011362	0.0084622	0.00985291	0.00488691	0.0101138
HTCC2150	0.0663717	0.0514433	0.0249923	0.0353294	0.015626	0.0138883	0.00634859	0.00752744
HXMU1420.2	0.00948318	0.0231884	0.0133707	0.0115675	0.170542	0.00864523	0.0223653	0.00479155
IMCC34051	0.0174113	0.0508838	0.00750064	0.0125404	0.00631307	0.00488963	0.00380387	0.00556148
J013	0.0107957	0.0241986	0.00478302	0.00692966	0.00297744	0.00406488	0.00265038	0.00518773
JAACUH01	0.0179595	0.0777245	0.00653218	0.0193403	0.00346995	0.00456562	0.00213968	0.00346845
JAAFHS01	0.00515539	0.019909	0.000948698	0.00431347	0	0.000250373	0	0
JAAKGP01	0.0161409	0.0534482	0.0075797	0.0163458	0.00476838	0.00543456	0.00312586	0.00555401
JAATGA01	0.00406422	0.0134126	0.000909169	0.00396753	0.000492509	0.000515473	7.0442e-05	0.000515783
JAAURK01	0.00402205	0.0199712	0.00116611	0.00599994	0.000246255	0.000883669	0.00145287	0.000852163
JABDJO01	0.0171214	0.0338034	0.0110385	0.0128431	0.00886516	0.00790884	0.0072115	0.00873841
JABDJX01	0.00753805	0.0202043	0.00414067	0.00729722	0.00244016	0.00184098	0.00125035	0.000859638
JABILA01	0	0	0.0118587	0	0	0	0	0
JABSSA01	0.00849216	0.0203908	0.00545501	0.0087891	0.00801447	0.00366723	0.00514227	0.00387211
JABSSB01	0.00721649	0.0248202	0.00628513	0.0108323	0.0406544	0.00593531	0.0128645	0.00503823
JABSSC01	0.00648904	0.0149512	0.00290539	0.00792424	0.00866368	0.00219444	0.00346927	0.0032143
JABURR01	0.00753805	0.0278509	0.00236186	0.00552427	0.00156707	0.000751119	0.000272963	0.000441032
JACIYW01	0.00734828	0.0294672	0.00157128	0.00736209	0.000179094	0.000559657	0.000193716	0.000231728
JACMNW01	0.0030363	0.0118739	0.000573172	0.00412969	0.000313415	0.000898397	0.000994993	0.000403656
JACOMT01	0.00245118	0.0103353	0.00168987	0.00415131	0.00125366	0.00160533	0.000387431	0.000747511
JACXUX01	0.00495508	0.0154641	0.00129458	0.00337294	0.000559669	0.000854213	7.0442e-05	0.000882063
JADQCB01	0.0124141	0.0675135	0.00458537	0.0145512	0.00266403	0.00291611	0.00146167	0.00334885
JAFMHK01	0.00610951	0.0217896	0.00248045	0.00638912	0.0015223	0.000648024	0.000316989	0.000261629
JAGSOU01	0.00750642	0.0234059	0.00154163	0.00503779	0.000873084	0.00113404	0.000915746	0.00162957
Jannaschia	0.0745265	0.6169	0.0405568	0.0956747	0.0464078	0.0469965	0.0219867	0.0312086
Jhaorihella	0.00744843	0.029576	0.00220375	0.0064648	0.00264164	0.000721663	0.000361015	0.000919439
JL08	0.0137688	0.052065	0.0123232	0.0181079	0.00868607	0.00658333	0.00106544	0.00143522
Ketogulonicigenium	0.00623075	0.0251622	0.00223339	0.00894045	0.00116411	0.00150224	0.0010038	0.00140532
KMM.3653	0.0131837	0.0568208	0.00847899	0.013708	0.00496986	0.00655388	0.00412966	0.00438789
KMS.5	0.00933558	0.0294672	0.00389362	0.0089945	0.00156707	0.00201771	0.00175225	0.00171928
Leisingera	0.0852906	0.35541	0.0857584	0.0881937	0.0588996	0.0377032	0.0291718	0.0326588
Lentibacter	0.0557815	0.115771	0.0996825	0.0468752	0.0282297	0.0193229	0.0124418	0.014128
Limibaculum	0.00395879	0.00761548	0.00242116	0.00347024	0.00134321	0.00266573	0.00124154	0.00151745
Limimaricola	1.33574	0.158153	0.803439	0.0328429	0.049833	0.0321655	0.0334247	0.0377568
Litoreibacter	0.0732666	0.215565	0.0381851	0.0796533	0.0382814	0.0295587	0.0169677	0.0201679
Litorimicrobium	0.0236315	0.101674	0.00703618	0.0261619	0.00214913	0.00167897	0.000810083	0.000822262
Litorivita	0.0109592	0.032902	0.00421973	0.00913504	0.00226106	0.00273937	0.000836499	0.000814787
LNNU.3342	0.00378484	0.0152931	0.00153175	0.00344861	0.000246255	0.000589113	7.0442e-05	0.000276579
Loktanella	0.109808	0.264008	0.0229763	0.0514589	0.0141708	0.116173	0.0108305	0.0122667
LPB0142	0.00360034	0.0127132	0.000879522	0.00285403	0.00116411	0.000618568	0.000228937	0.000926914
Lutimaribacter	0.0482962	0.193014	0.0260991	0.0456428	0.0405648	0.0103389	0.0661186	0.0115715
M30B80	0.0130888	0.0430041	0.0136672	0.018616	0.0153126	0.00891033	0.0065335	0.0064884
Maliponia	0.0141378	0.0550335	0.00488184	0.0119134	0.00230584	0.00238591	0.00243905	0.0033638
Mameliella	0.00739045	0.0257061	0.00336985	0.00564319	0.00380575	0.00135496	0.0239943	0.00980735
Mangrovicoccus	0.0254976	0.0524691	0.0156436	0.0216106	0.0138574	0.0176734	0.0117814	0.0177833
Marimonas	0.00923542	0.0315343	0.00276704	0.00698371	0.00264164	0.000677479	0.000572341	0.00112874
MarineAlpha9.Bin2	0	0	0	0	0	0	0	0
MarineAlpha9.Bin7	0	0	0	0	0.00109695	0	0	0.000284054
Marinibacterium	0.0398673	0.171954	0.0337084	0.0501941	0.0851145	0.0528581	0.0298586	0.118817
Marinovum	0.0547062	0.298822	0.0223932	0.0658156	0.0091338	0.0352584	0.00854109	0.0302892
Maritimibacter	0.0456658	0.153833	0.0231542	0.0400104	0.0293491	0.0194554	0.0232547	0.0315898
Marivita	0.0577056	0.199308	0.0312774	0.0552211	0.0301326	0.0180268	0.0137626	0.0153165
Marivivens	0.0553387	0.190092	0.0403888	0.0527887	0.0377665	0.0228134	0.0160432	0.0178431
MCCB.386	0.00350545	0.00637214	0.0012847	0.00183782	0.000828311	0.00175261	0.000431457	0.00148007
MED.G10	0	0	0.394777	0	1.24515	0.0218855	0.420319	0
Meinhardsimonia	0.0042698	0.0109259	0.00126493	0.00243241	0.000940245	0.00101622	0.000510705	0.00108389
Monaibacterium	0.0244433	0.14258	0.0107914	0.0380861	0.00436542	0.00584694	0.00316109	0.00475417
MPNP01	0.0103688	0.010957	0.0208615	0.0100215	0.0130067	0.0155673	0.0117374	0.0141728
MT2928	0.00367414	0.00812836	0.0015614	0.0023243	0.00147753	0.00184098	0.000431457	0.00112874
Muriiphilus	0.0262988	0.0774914	0.0133608	0.0215457	0.0147305	0.0100591	0.00767818	0.0110632
Neomegalonema	0.00205583	0.00413412	0.000671995	0.00203241	0.000291028	0.00111931	0.000237742	0.00121844
Nereida	0.0565353	0.0575046	0.064719	0.0506481	0.0746823	0.0254055	0.0635739	0.0674031
Nioella	0.0526925	0.326859	0.0222746	0.0435455	0.0954796	0.00994127	0.00874361	0.0113472
NORP110	0.0237475	0.0411391	0.0118686	0.0186052	0.00758912	0.007305	0.00530076	0.00611464
NORP181	0.0165363	0.054303	0.00878534	0.0235781	0.0050818	0.00382923	0.00416488	0.0034236
NORP247	0.00804937	0.0184637	0.00366632	0.007881	0.000873084	0.00135496	0.000898136	0.00116612
Oceanicella	0.00331041	0.00708706	0.00126493	0.00319997	0.000537283	0.00266573	0.000827694	0.00157725
Oceanicola	0.0286129	0.0712591	0.0195867	0.0244322	0.0149991	0.0178796	0.0115437	0.0218124
Oceaniglobus	0.0491449	0.166965	0.0243203	0.0501617	0.0169244	0.0156704	0.00925432	0.0121172
Oceanomicrobium	0.00441213	0.0133349	0.00141316	0.00310267	0.000335802	0.00129605	0.000581147	0.000732561
Octadecabacter	2.17196	1.48681	0.559445	0.545995	0.070787	0.0548022	0.0193275	0.0222011
OMPR01	0.0134103	0.0299801	0.0235297	0.0139458	0.00369382	0.00472763	0.00231578	0.0034834
Pacificibacter	0.0603202	0.0840811	0.0226304	0.041405	0.0137007	0.0152286	0.00818008	0.01051
Pacificitalea	0.0115074	0.0275556	0.0653712	0.0121296	0.00830549	0.0439036	0.0137362	0.095375
Paenirhodobacter	0.0135948	0.0328398	0.00760935	0.0112972	0.00579817	0.00668643	0.00461395	0.00727328
Palleronia	0.0623813	0.172747	0.101115	0.0531022	0.0495867	0.0340065	0.0229377	0.0358805
Paracoccus	0.462709	1.63943	0.284857	0.561821	0.480174	0.283923	0.158468	0.323837
Pararhodobacter	0.152833	0.653237	0.0455079	0.0922045	0.0421543	0.0347135	0.0231578	0.0322476
Parasedimentitalea	0.0990278	0.161635	0.0533445	0.0876964	0.0388858	0.0303246	0.019169	0.0202426
Paroceanicella	0.0164203	0.0431129	0.00854817	0.0141836	0.00725332	0.0107955	0.00493975	0.0105324
Pelagimonas	0.05546	0.113517	0.0251701	0.0441509	0.0212003	0.0151696	0.0113324	0.00938874
Phaeobacter	0.0363829	0.108047	0.049194	0.042605	0.02026	0.0148604	0.00985308	0.0112799
Phaeobacter_A	0.0125827	0.0333682	0.0056329	0.0109404	0.00385053	0.00200298	0.00129437	0.000814787
Phaeovulum	0.0260089	0.0963436	0.0137759	0.0267241	0.00725332	0.00789411	0.0048605	0.00646597
PHEG01	0.00337894	0.0103664	0.00107717	0.00371888	0.00076115	0.0010604	0.000440263	0.000829737
Pikeienuella	0.00538206	0.0122314	0.00304374	0.00339456	0.00250732	0.00245954	0.00175225	0.00223506
Planktotalea	0.432373	0.298962	0.18804	0.232527	0.182855	0.140135	0.0184558	0.0271795
Pontibaca	0.00991543	0.0307417	0.00436796	0.00964315	0.00192526	0.00251846	0.00215729	0.00230981
Ponticoccus	0.00586702	0.0193962	0.00198634	0.00528643	0.00167901	0.00170843	0.000994993	0.00175665
Pontivivens	0.0035898	0.00999337	0.00131434	0.00218376	0.000805924	0.000559657	0.000158495	0.000403656
Poseidonocella	0.00866612	0.0313789	0.0054056	0.0102269	0.00364904	0.00438889	0.00153211	0.00298257
Primorskyibacter	0.0316071	0.121785	0.0148432	0.035405	0.00859652	0.00927852	0.0061989	0.00689205
Profundibacter	0.0597561	0.137218	0.0320976	0.0681182	0.0210883	0.018778	0.0128204	0.0133879
Profundibacterium	0.0166048	0.0716166	0.00744135	0.0154269	0.00107457	0.00505164	0.000228937	0.0017716
Pseudaestuariivita	0.0134525	0.047045	0.00584042	0.00902694	0.00223868	0.00181152	0.00145287	0.00201828
Pseudodonghicola	0.00818115	0.0311924	0.00243104	0.00819451	0.00199242	0.00216499	0.000880525	0.00164452
Pseudogemmobacter	0.0336945	0.108979	0.0159203	0.0344861	0.0138126	0.0132698	0.00919268	0.0125956
Pseudohalocynthiibacter	0.0102739	0.0240898	0.00688794	0.0115458	0.0050818	0.00743755	0.0036894	0.00521763
Pseudooceanicola	0.211851	0.732018	0.150873	0.23496	0.157939	0.119133	0.107688	0.194727
Pseudooceanicola_C	0.0133365	0.0434238	0.00628513	0.011308	0.00631307	0.00668643	0.018086	0.0224403
Pseudooctadecabacter	0.00965713	0.0231573	0.00282633	0.00627021	0.000738764	0.000854213	0.000211326	0.000291529
Pseudophaeobacter	0.0920643	0.493887	0.0684545	0.244376	0.0573549	0.0511792	0.0333983	0.0338996
Pseudophaeobacter_A	0.0216231	0.0699381	0.0402307	0.0205079	0.00985018	0.00966145	0.0293831	0.037555
Pseudoprimorskyibacter	0.00623602	0.0227687	0.00276704	0.00712425	0.00275357	0.00154642	0.000572341	0.000201828
Pseudorhodobacter	0.0934138	0.331102	0.0433338	0.114377	0.0262149	0.0238001	0.0142645	0.0177459
Pseudorhodobacter_B	0.0047495	0.0183704	0.00108705	0.00446482	0.000201481	0.000441834	8.80525e-05	0.000156977
Pseudoroseicyclus	0.00306266	0.00792631	0.00108705	0.00239998	0.00109695	0.00148751	0.000325794	0.00132309
Pseudoruegeria	0.00943046	0.0331506	0.00326115	0.00770803	0.00244016	0.00200298	0.00126796	0.00184635
PTKB01	0	0	0	0	0	0	0	0
PTKQ01	0	0	0	0	0	0	0	0.12455
Pukyongiella	0.0112333	0.0487391	0.00396279	0.0100648	0.0021939	0.0022239	0.00088933	0.00169685
Puniceibacterium	0.0802934	0.393549	0.0399837	0.11041	0.0390873	0.0308253	0.0659073	0.031388
PUOA01	0.0209695	0.0725802	0.0167307	0.0201295	0.00669365	0.0081003	0.00471081	0.00738541
QEYE01	0.00829712	0.0212301	0.00335997	0.0102161	0.00176856	0.00103095	0.0010126	0.00145017
Qingshengfaniella	0.00357925	0.0151532	0.00125505	0.00408645	0.000940245	0.00107513	0.00035221	0.00064286
QY30	0.00714796	0.0301355	0.00223339	0.00736209	0.00158946	0.000824758	0.000836499	0.00103904
R2A62	0.0429352	0.0431906	0.0172841	0.0224646	0.0186706	0.012445	0.00222773	0.00187625
RFGD01	0.00270948	0.00634105	0.00112658	0.00237835	0.000179094	0.000648024	0.000713225	0.000769937
Rhodobacter	0.0274849	0.0888369	0.0128272	0.0305294	0.00985018	0.00983818	0.00641903	0.00968027
Rhodobacter_B	0.0198045	0.0647782	0.0205057	0.0150809	0.015626	0.0100149	0.0163866	0.0257443
Rhodobacter_F	0.00955698	0.0478376	0.00281645	0.0124756	0.00183572	0.00251846	0.00148809	0.00256396
Rhodobaculum	0.0497616	0.127256	0.0249923	0.0385726	0.0240882	0.0251109	0.0162721	0.0232102
Rhodophyticola	0.0341953	0.107269	0.0162563	0.0337618	0.0155812	0.0109722	0.00759013	0.00969522
Rhodosalinus	0.0114441	0.0312079	0.00938816	0.00916748	0.0049027	0.00628878	0.00336361	0.00654072
Rhodovulum	0.0894603	0.295807	0.0411498	0.0750155	0.0452437	0.0353615	0.0246635	0.0350882
Roseicitreum	0.0116497	0.0415121	0.00313268	0.0114485	0.000604443	0.00217972	0.000484289	0.000725086
Roseicyclus	0.0891703	0.25344	0.0650352	0.072529	0.0526313	0.0355235	0.0240383	0.0285923
Roseinatronobacter	0.161562	0.640011	0.080165	0.169479	0.0818684	0.0627994	0.0429432	0.050173
Roseivivax	0.0863291	0.179073	0.0353884	0.0499563	0.0549148	0.0315912	0.0198999	0.0314403
Roseobacter	0.0554442	0.139503	0.0286586	0.0481725	0.0224092	0.0184392	0.0116758	0.0129768
Roseovarius	0.890644	3.78573	0.480476	1.08916	0.526895	0.659497	0.381954	0.73224
Rubellimicrobium	0.0300731	0.0695495	0.0194977	0.0267889	0.0184019	0.0218413	0.01334	0.0200183
Rubricella	0.0046757	0.0133659	0.00162069	0.00387023	0.000291028	0.00100149	0.000281768	0.000396181
Rubrimonas	0.00968349	0.0183238	0.00718441	0.00843235	0.00528328	0.00876305	0.00400639	0.00823757
Ruegeria	0.306103	0.871739	0.221501	0.340613	0.239091	0.162242	0.112117	0.115961
Ruegeria_B	0.0271106	0.151797	0.0119081	0.0286267	0.0116635	0.00714299	0.00575863	0.00791614
Ruegeria_E	0.0317705	0.0879821	0.0194483	0.0328321	0.01632	0.012121	0.00897255	0.0103231
S012.89	0.00399042	0.0118895	0.00113646	0.00191349	0.000470122	0.000368195	0	0.000261629
Sagittula	0.0266625	0.0789212	0.0182526	0.0267565	0.031431	0.0382481	0.0151803	0.0375101
Salibaculum	0.0237211	0.0828999	0.00993168	0.0216322	0.00873084	0.00687789	0.00449068	0.00792362
Salinihabitans	0.00773836	0.0286591	0.00283621	0.00739452	0.00230584	0.00148751	0.000695615	0.00125582
Salipiger	0.125158	0.479262	0.101926	0.462558	0.205824	0.50185	0.150182	0.60064
SAT37	0.0132627	0.0255352	0.00831099	0.0076756	0.00447735	0.0091607	0.0325882	0.0199361
Sedimentitalea	0.0337472	0.119516	0.0162069	0.0325078	0.0117754	0.0105304	0.00707062	0.0102334
Sediminimonas	0.0201524	0.10155	0.00633454	0.0239889	0.00324608	0.00366723	0.00195477	0.00254154
Seohaeicola	0.0175905	0.0578776	0.00501031	0.011362	0.00344756	0.00217972	0.00181388	0.00323672
Shimia	0.160987	0.380712	0.103092	0.161274	0.143298	0.0757893	0.0489308	0.0560334
Shimia_A	0.00554547	0.0237323	0.00235198	0.00568643	0.00239538	0.00141387	0.000475484	0.000523258
SHWC01	0	0	0	0	0	0	0	0
Silicimonas	0.00600408	0.0152154	0.00211481	0.00388104	0.00156707	0.00147278	0.0010038	0.0015324
SKOX01	0.00336313	0.00488012	0.00143293	0.00152431	0.00105218	0.00223863	0.000669199	0.0018314
Solirhodobacter	0.0142116	0.0380152	0.00517831	0.00924315	0.00259687	0.00377032	0.00271202	0.00420101
SP4073	0	0	0.00941781	0	0.287983	2.31831	0.00561775	0
SSD5	0.00498144	0.0151999	0.00119575	0.00403239	0.000604443	0.000780574	0.0001673	0.000874588
Sulfitobacter	1.49465	5.7905	1.33346	1.47668	0.597794	2.35289	0.248607	0.706391
Sulfitobacter_E	0.011908	0.0465788	0.00359715	0.0104539	0.00147753	0.0019588	0.000449068	0.000702661
Sulfitobacter_F	0.0142748	0.049827	0.0113943	0.0186485	0.00790253	0.00838013	0.00484289	0.00630899
SW4	0.170634	0.356078	0.00887428	0.0650156	0.00138798	0.00262155	0.000246547	0.00132309
SZUA.547	0.00190823	0.00632551	0.00021741	0.000821613	0	0.00013255	0.000325794	0.000478407
SZUA.611	0.00454391	0.0200489	0.00120564	0.00481076	0.000671603	0.00081003	0.000290573	0.000897013
Tabrizicola	0.0862764	0.287088	0.0468321	0.0869829	0.037856	0.0334321	0.0209125	0.0278149
Tateyamaria	0.427028	0.277064	0.368797	0.186333	0.335712	0.26675	0.0279743	0.039207
Thalassobacter	0.0118395	0.0196759	0.0295974	0.00855127	0.00770105	0.00306339	0.00161136	0.00158472
Thalassobius	0.0883216	0.384644	0.0463973	0.0968315	0.0751076	0.0246396	0.0844248	0.0679861
Thalassococcus	0.00882426	0.0267474	0.00344891	0.00831343	0.00275357	0.00134023	0.00123274	0.0170582
Thalassorhabdomicrobium	0.0079703	0.0352177	0.00279668	0.00703777	0.00145514	0.00134023	0.000228937	0.00130067
Thioclava	0.0690021	0.228309	0.041466	0.0669074	0.432311	0.0327988	0.0525057	0.0305284
TMED13	0	0	0.350218	0	0.708116	0.0104126	0.057287	0
TMED211	0	0	0.0374637	0	0.030446	0.00687789	0.0156205	0
TMP.24	0.00422763	0.0102265	0.00106729	0.00228106	0.000201481	0.000176734	0	0.000478407
Tranquillimonas	0.154198	0.128795	0.120583	0.124377	0.191922	0.227103	0.081114	0.162008
Tropicibacter	0.0186606	0.0854488	0.00705594	0.0205403	0.00602204	0.00634769	0.00354852	0.00529985
Tropicimonas	0.0501096	0.128049	0.0283127	0.0414699	0.0314086	0.0258031	0.0188697	0.0230831
UBA10365	0.437786	0.0114543	0.0503897	0.00742695	0.00208197	0.00334321	0.000915746	0.00246679
UBA10424	0.00493926	0.013941	0.00277692	0.00402158	0.000402962	0.00182625	0.000484289	0.00111379
UBA1943	0.0264411	0.112833	0.0109001	0.032551	0.00561908	0.00721663	0.00540642	0.00735551
UBA3069	0.0272213	0.0925514	0.00554395	0.0204106	0.00132082	0.00178207	0.000554731	0.00121097
UBA3077	0.0981844	0.156708	0.0561214	0.0835559	0.047348	0.0417681	0.0297441	0.0334138
UBA5972	0.0428878	0.0741499	0.149657	0.0450806	0.0126485	0.0108839	0.00951848	0.00811797
UBA6544	0	0	0	0	0	0	0.701523	0.364374
UBA6796	0.00276219	0.0121381	0.00052376	0.00268105	0.000425349	0	0	0.000299004
UBA7951	0.00731665	0.0246804	0.00226304	0.00503779	0.00991734	0.000530201	0.00198999	0.00121097
UBA9554	0.00748006	0.0275867	0.0110089	0.00908099	0.0341846	0.0204569	0.000642783	0.000560633
UBA996	0.00518702	0.012449	0.00104752	0.00231349	0.000738764	0.00138441	0.000220131	0.000740036
Vannielia	0.0264095	0.0806308	0.0243302	0.0239565	0.037565	0.0164952	0.0447747	0.0470334
Wagnerdoeblera	0.0330462	0.125189	0.0136573	0.0345942	0.00942483	0.00873359	0.00666558	0.00929904
Wenxinia	0.0105638	0.0226444	0.00530678	0.00834586	0.00396246	0.00633296	0.00257994	0.00592029
WFVA01	0.00422763	0.00901424	0.000731288	0.00199998	0	0.000382923	0.000493094	0.00032143
WKFI01	0.0054295	0.022116	0.00357738	0.00657291	0.00201481	0.00144333	0.000880525	0.000508308
WLWX01	0.00950953	0.0224579	0.00436796	0.00659453	0.00226106	0.00139914	0.000616368	0.000493357
WTGU01	0	0	0	0	0	0	0	0
WX04	0.00700564	0.0200023	0.00350821	0.00710263	0.00172378	0.00170843	0.000678004	0.0014726
X3107	0.00310483	0.0105218	0.00114634	0.00273511	0.00062683	0.000162006	0.00018491	0
Yoonia	4.09385	1.41564	0.325611	0.410482	0.145022	0.134789	0.0552794	0.0672685

## Sheet: Table S40 meso Temp zone
Table S40. Relative abundance of genera/clusters of the Roseobacter group in mesopelagic waters of different temperature zones, determined by the percentage of reads recruited from metagenomic samples.
Genus/Cluster	Arctic Polar	Southern Polar	North Temperate Zone	South Temperate Zone	North Subtropical Zone	South Subtropical Zone	North Tropical Zone	South Tropical Zone
LUX cluster	0.386415	0.603273	0.501553	4.10808	3.36313	5.28926	3.07127	18.3193
TCR cluster	3.64571	10.4013	4.25582	0.635204	0.376357	0.394245	0.51984	0.294091
AAPR cluster	7.2676	5.14572	5.30277	1.27786	0.332803	0.329198	0.230482	0.166259
AAR cluster	4.41734	2.29289	2.85706	0.259615	0.110422	0.0962763	0.117751	0.0975886
COR cluster	2.35756	1.62183	3.29223	6.27065	1.48032	2.92409	2.32718	19.3395
RCA cluster	12.2636	50.6836	21.6939	2.09288	0.252356	0.239015	0.310808	0.18559
Acidimangrovimonas	0.0674978	0.0203182	0.0336867	0.0436238	0.0374051	0.0437204	0.0623747	0.0380377
Actibacterium	0.115618	0.043966	0.0466234	0.0569237	0.0609755	0.0499662	0.101321	0.0460662
Actibacterium_A	0.161498	0.0784131	0.141439	0.0750116	0.354836	0.116842	1.4372	0.235865
Aestuariicoccus	0.0521463	0.0142996	0.0219668	0.0260679	0.0158844	0.0124915	0.0284489	0.0180835
Aestuariivita	0.168587	0.0496431	0.0503379	0.0383038	0.0422729	0.0350373	0.0652652	0.0367126
Albibacillus	0.0369348	0.00870782	0.0191809	0.0180879	0.0297191	0.0156906	0.0372727	0.0223705
Albidovulum	1.02418	0.0998411	0.389286	0.168111	0.142447	0.126896	0.251781	0.121362
Albimonas	0.0582904	0.0375631	0.102501	1.07836	0.327423	0.780569	21.7794	1.8937
Aliiroseovarius	0.201846	0.128995	0.0946877	0.143639	0.11324	0.119127	0.196556	0.11045
Aliishimia	0.0353243	0.0129764	0.0120081	0.00425598	0.00871078	0.00731212	0.0126271	0.0081064
Allosediminivita	0.062614	0.0152814	0.0555574	2.07053	0.733499	0.637069	0.930296	2.73116
Alterinioella	0.0513761	0.0343617	0.0277307	0.0383038	0.0317687	0.654283	0.0763709	0.510313
Amaricoccus	0.135066	0.0640281	0.0769478	0.147363	0.113753	0.0950576	0.31522	0.0971209
Antarcticimicrobium	0.165611	0.0353008	0.05053	0.0430918	0.0540581	0.0405214	0.0733283	0.0461441
Antarctobacter	0.100214	0.0457587	0.0382657	0.0670316	0.0407357	0.0499662	0.114252	0.0407658
Aquicoccus	0.198993	0.0519908	0.057959	0.0367078	0.0450911	0.0505755	0.0702856	0.041935
Aquimixticola	0.0174871	0.0102872	0.00762113	0	0.00742978	0.00396073	0.00334693	0.00732694
Arenibacterium	0.0496256	0.015196	0.0714721	0.0489437	0.400952	0.0839371	0.429777	0.293545
Ascidiaceihabitans	1.40982	0.52947	0.845433	0.28515	0.252869	0.327979	0.249499	0.164934
ASV31	0.0458796	0.011397	0.0153383	0.0170239	0.0184464	0.00868315	0.0141484	0.0111463
AWRV01	0.0540193	0.0184828	0.0323097	0.0617116	0.084802	0.0361036	0.0739368	0.0603303
Bieblia_A	0.0367422	0.00751263	0.0123603	0.0281958	0.0256199	0.00944483	0.0363599	0.014498
Bin36	0.00763202	0.00311603	0.00563579	0.0180879	0.0146034	0.00914016	0.0184081	0.00646953
Boseongicola	0.098306	0.0661197	0.0390983	0.0930995	0.0640498	0.0505755	0.0906715	0.0494179
Brevirhabdus	0.0685656	0.0271479	0.0264818	0.0638396	0.0243389	0.0237644	0.0386419	0.0240854
CACBWF01	0	0	0	0	0	0	0	0
CAIYZT01	0.0216532	0.0152387	0.00864582	0.0106399	0.00230579	0.00502709	0.00745453	0.00646953
CAU.1492	0.218668	0.0809315	0.293862	0.149491	1.88255	0.411764	1.07421	0.88804
CAU.1522	0.0326461	0.00917736	0.013321	0.00585197	0.00973558	0.00868315	0.00988867	0.00974327
CCMM004	0.0290227	0.0139581	0.0149861	0.0340478	0.0181902	0.0225457	0.0349907	0.0180835
Celeribacter	0.408243	0.392578	0.180441	0.388358	0.243389	0.24846	0.36938	0.22355
Celeribacter_A	0.013251	0.0150253	0.00602005	0.00478797	0.00768598	0.00396073	0.0013692	0.00218249
Cereibacter	0.0290402	0.0126776	0.0141855	0.0117039	0.0105042	0.00441774	0.0290575	0.0127052
Cereibacter_A	0.10305	0.0427708	0.0451183	0.0883115	0.0530333	0.0461578	0.0905194	0.0479369
Chachezhania	0.210038	0.0522469	0.0797336	0.0899075	0.0973558	0.115166	0.187733	0.0862084
Citreimonas	0.0393504	0.00845171	0.0403792	0.0335158	0.0330497	0.018585	0.0324044	0.0254104
CLL3.39	0.0165069	0.00328677	0.0114317	0.0170239	0.0381737	0.00350373	0.0249499	0.0123155
Cognatishimia	0.0802062	0.0670161	0.0374332	0.131935	0.06943	0.0813474	0.0996474	0.059395
Cognatiyoonia	0.0328387	0.0322275	0.0189888	0.0675636	0.0284381	0.0377793	0.152894	0.0793492
Cribrihabitans	0.0575027	0.0169461	0.0229915	0.0234079	0.0169092	0.019499	0.0311873	0.0247869
CYK.10	0.079506	0.0454599	0.0324378	0.0558597	0.0397109	0.0347326	0.0608533	0.0339066
Cypionkella	0.142803	0.114013	0.0524513	0.0712876	0.0612317	0.0545363	0.0859554	0.044897
Dinoroseobacter	0.125683	0.0513932	0.0512024	0.0840555	0.192406	0.0671801	0.133725	0.0469236
Donghicola	0.118069	0.0501126	0.128246	0.0686276	0.0586697	0.0556026	0.0876288	0.047781
DP3N28.2	0.0277273	0.0113543	0.0129047	0.0186199	0.0171654	0.0135579	0.0561372	0.0134067
EhC02	13.946	1.89993	2.77383	0.0393678	0.0343307	0.0353419	0.0442708	0.0311005
Epibacterium	0.572926	0.197206	0.32409	0.645312	0.454498	2.28062	3.19191	1.02881
ETT8	0.237993	1.62435	0.0759551	0.111719	0.0625126	0.057583	0.113491	0.0608759
Falsirhodobacter	0.062404	0.0242453	0.0283711	0.0372398	0.0430415	0.0287915	0.0608533	0.0392069
Fertoeibacter	0.0381951	0.0206597	0.0113676	0.0202159	0.00819838	0.0111205	0.0126271	0.00849613
Flavimaricola	0.101142	0.0335507	0.0659964	0.0505397	0.0509837	0.0563643	0.0736325	0.0363229
Fluviibacterium	0.182293	0.0743579	0.0812386	0.153747	0.102736	0.115775	0.145287	0.0876894
FREY01	0.0271847	0.0145984	0.016299	0.0111719	0.0107604	0.0162999	0.0170389	0.00685926
Frigidibacter	0.161288	0.0510517	0.0677256	0.0861835	0.073273	0.0613914	0.108015	0.0608759
Fuscovulum	0.0231061	0.0109701	0.00794134	0.00957595	0.0020496	0.00411307	0.00152133	0.00241633
GCA.002690875	0	0	0	0	0	0	0	0
GCA.002724395	0	0	0	0	0	0	0	0
GCA.004216475	0.0439716	0.0177144	0.013449	0	0.011529	0.0127962	0.0375769	0.0117699
GCA.2691145	0	0	0	0	0	0	0	0
GCA.2691245	0	0	0	0	0	0	0	0
GCA.2710765	0	0	0	0	0	0	0	0
GCA.2711515	0	0	0	0	0	0	0	0
GCA.2711625	0	0	0	0	0	0	0	0
GCA.2714055	0	0	0	0	0	0.077539	0	0.337273
GCA.2715305	0	0	0	0	0	0	0	0
GCA.2728255	0	0	0.0608409	0	0.123744	0.00365606	0	0
GCA.2747035	0.0222834	0.00977495	0.00752506	0.00425598	0.00512399	0.00517942	0.0041076	0.0020266
GCA.2747325	0.0195352	0.0108848	0.00678857	0	0	0.00487475	0.0167347	0.00210455
GCA.2748265	0.0249266	0.00917736	0.00861379	0	0.00691738	0.00670278	0.0063896	0.0120037
Gemmobacter	0.284643	0.233788	0.108905	0.163323	0.117339	0.105721	0.188645	0.0958738
Gemmobacter_B	0.459374	0.227684	0.148612	0.194179	0.133736	0.120193	0.209183	0.104136
Gemmobacter_C	0.018905	0.011397	0.00672452	0.00531997	0.0020496	0.00426541	0.0135399	0.00194865
Gemmobacter_D	0.0343266	0.0116104	0.011912	0.00425598	0.00230579	0.00639811	0.006846	0.00553418
GH1.50	0.0299329	0.00721383	0.0120721	0.00904395	0.00435539	0.00609344	0.0027384	0.00615775
Haematobacter	0.0607585	0.0239892	0.0300362	0.0760756	0.0302315	0.0344279	0.0549201	0.0342184
Halocynthiibacter	0.0617038	0.0738884	0.0291076	0.0601157	0.0353555	0.0368653	0.0573543	0.0334389
Halocynthiibacter_B	0.0498006	0.0497285	0.020782	0.0138319	0.00819838	0.00792147	0.0188645	0.00397525
Halocyntiibacter_A	0.0279899	0.0163485	0.00963848	0.0180879	0.0174216	0.0149289	0.0439665	0.0160569
Halovulum	0.140685	0.0418744	0.069839	0.170239	0.111191	0.0825661	0.163391	0.0813758
Hasllibacter	0.0122707	0.00396974	0.00541164	0	0.00896698	0.00533176	0.0106493	0.00530034
HKCCE3408	0.0430264	0.0145557	0.0236959	0.0393678	0.0345869	0.0272681	0.0596363	0.0297754
HLUCCA09	0.0651697	0.0172876	0.034167	0.0739476	0.0620003	0.0504232	0.10482	0.0570566
HTCC2150	0.0275873	0.0431976	0.0168433	0.0276638	0.0217769	0.0175186	0.0293617	0.0174599
HXMU1420.2	0.0272022	0.0146838	0.0172596	0.135127	0.0271571	0.0409784	0.0696771	0.0154333
IMCC34051	0.079401	0.0265503	0.0337507	0.0457517	0.0292067	0.0307719	0.0655695	0.0305549
J013	0.0458971	0.0177571	0.0188287	0.0446877	0.0248513	0.0327522	0.0896066	0.0290739
JAACUH01	0.0964855	0.0340629	0.0303244	0.0489437	0.0276695	0.0306195	0.0588756	0.024631
JAAFHS01	0.0287076	0.0169034	0.00957444	0	0	0.00152336	0.00289053	0.000935354
JAAKGP01	0.0780181	0.0350447	0.0309648	0.0468157	0.0333059	0.0310765	0.0856511	0.0286062
JAATGA01	0.0218283	0.00917736	0.00794134	0.00904395	0.00230579	0.00335139	0.00943227	0.00615775
JAAURK01	0.0239638	0.0137447	0.0099587	0.00531997	0.00717358	0.00715979	0.0304267	0.00592391
JABDJO01	0.0539667	0.0266784	0.026834	0.0654356	0.0397109	0.0516419	0.0827606	0.0439616
JABDJX01	0.0200078	0.00951884	0.00746102	0.00425598	0.00512399	0.00533176	0.00486827	0.00296195
JABILA01	0	0	0	0	0	0	0	0
JABSSA01	0.0206029	0.0151106	0.00829358	0.0106399	0.0133224	0.00639811	0.0211465	0.00763872
JABSSB01	0.0287076	0.0199341	0.010471	0.0500077	0.0312563	0.0178233	0.10056	0.0222147
JABSSC01	0.0182573	0.0119519	0.00768517	0.0239399	0.00999178	0.0129486	0.0276883	0.0223705
JABURR01	0.03802	0.00977495	0.0117839	0.0170239	0.0105042	0.00822614	0.0244935	0.0127052
JACIYW01	0.0481727	0.0174156	0.0144097	0	0.00358679	0.00441774	0.009128	0.00413115
JACMNW01	0.0103627	0.00879319	0.00349035	0	0	0	0.00897587	0.00498855
JACOMT01	0.00897987	0.00712846	0.00384258	0.00425598	0.00871078	0.00655044	0.00152133	0.00311785
JACXUX01	0.0293377	0.00618938	0.0112075	0	0.00486779	0.00335139	0.0127792	0.00623569
JADQCB01	0.0667101	0.0224098	0.0286273	0.0468157	0.0335621	0.0281821	0.0561372	0.0261899
JAFMHK01	0.0270621	0.0109275	0.00797336	0	0	0.0021327	0.0031948	0.00553418
JAGSOU01	0.0458971	0.0093481	0.0149541	0.00478797	0.0120414	0.0100542	0.0317959	0.0127052
Jannaschia	0.318199	0.282321	0.151622	0.270254	0.21034	0.21388	0.343061	0.164622
Jhaorihella	0.0410133	0.0142996	0.0155945	0.0250039	0.0138348	0.0144719	0.0238849	0.0134847
JL08	0.0497131	0.0262942	0.0160748	0.0143639	0.0158844	0.017214	0.0212987	0.00779462
Ketogulonicigenium	0.0229486	0.0172022	0.0100868	0.0228759	0.00896698	0.0106635	0.0211465	0.00927559
KMM.3653	0.0451794	0.0741018	0.0285632	0.0367078	0.0333059	0.0467671	0.0425973	0.0286062
KMS.5	0.0456871	0.0240746	0.016331	0.0244719	0.0107604	0.0132532	0.0345343	0.0124714
Leisingera	0.334601	0.157637	0.583881	0.243655	0.253125	0.245261	0.411825	0.206557
Lentibacter	0.11336	0.0723944	0.0470076	0.0691596	0.0612317	0.0595633	0.0833691	0.0470795
Limibaculum	0.0177672	0.00648818	0.00806943	0.0228759	0.0130662	0.0108159	0.0380333	0.0114581
Limimaricola	4.92682	0.204933	19.1864	1.36351	1.97555	0.275271	0.446968	0.34195
Litoreibacter	0.20041	0.143594	0.0984022	0.133531	0.161918	0.201236	0.195948	0.096965
Litorimicrobium	0.1048	0.0342337	0.0324058	0.0106399	0.0225455	0.0202607	0.0153655	0.0137965
Litorivita	0.0329262	0.0204036	0.01489	0.0223439	0.0181902	0.0173663	0.0121707	0.00982121
LNNU.3342	0.0215132	0.00687235	0.00790932	0	0.00538019	0.00655044	0.0168868	0.00826229
Loktanella	0.351003	0.235666	0.104646	0.283022	0.117852	0.0830231	0.132508	0.076699
LPB0142	0.0190275	0.0112263	0.00797336	0.0255359	0.0130662	0.00548409	0.0111057	0.00943148
Lutimaribacter	0.279969	0.076791	0.0790292	0.0606477	0.0953062	0.0461578	0.184994	0.0598626
M30B80	0.034169	0.0370509	0.014858	0.0319198	0.0171654	0.0138626	0.0257105	0.017304
Maliponia	0.0843548	0.0243307	0.0333024	0.0414958	0.0415043	0.0231551	0.0792615	0.0293078
Mameliella	0.0408033	0.0141715	0.0158186	0.0180879	0.0407357	0.0108159	0.423083	0.0714766
Mangrovicoccus	0.102542	0.030392	0.0618016	0.115443	0.0973558	0.0726642	0.184081	0.0929898
Marimonas	0.0496956	0.018184	0.0165551	0.0148959	0.00922318	0.0161476	0.0275361	0.0148098
MarineAlpha9.Bin2	0	0	0	0	0	0.0901829	0	0.0836362
MarineAlpha9.Bin7	0	0	0.0659003	0	0.527258	0.104045	0	0
Marinibacterium	0.241669	0.0689796	0.356688	0.519229	2.7421	0.71476	2.14112	2.75703
Marinovum	0.420759	0.0752117	0.11262	0.0883115	0.0991492	12.963	0.669843	0.079583
Maritimibacter	0.220033	0.0668453	0.104262	0.153747	0.247745	0.128419	0.364816	0.142174
Marivita	0.268626	0.0985179	0.0989145	0.102675	0.11324	0.100389	0.167955	0.0869879
Marivivens	0.188052	0.105518	0.109578	0.114911	0.137835	0.113947	0.179974	0.0957958
MCCB.386	0.0189925	0.00371363	0.00912614	0.0292598	0.015372	0.0100542	0.0258627	0.0141083
MED.G10	0	0	0	0	0	0	0	0
Meinhardsimonia	0.0189575	0.00687235	0.0083256	0.0148959	0.0143472	0.0100542	0.0234285	0.00818435
Monaibacterium	0.104082	0.0454599	0.040155	0.0372398	0.0494465	0.0642858	0.0626789	0.0337507
MPNP01	0.0231061	0.0203609	0.0145378	0.0686276	0.0640498	0.0488998	0.0896066	0.0421689
MT2928	0.0192376	0.00657355	0.00810145	0.0101079	0.00717358	0.00578876	0.0269276	0.00989916
Muriiphilus	0.129639	0.0404231	0.0560377	0.0819275	0.0650746	0.0647428	0.132052	0.059317
Neomegalonema	0.00987261	0.00473808	0.00422684	0.0132999	0.00461159	0.00685512	0.01141	0.00763872
Nereida	0.0350968	0.0480637	0.0725608	0.37293	0.654333	0.432177	0.298942	0.160725
Nioella	0.218143	0.295298	0.0968011	0.103739	0.0781408	0.112272	0.125814	0.079583
NORP110	0.0381601	0.031886	0.0158827	0.0308558	0.0266447	0.0248308	0.0768273	0.0233838
NORP181	0.0513761	0.0342764	0.0175478	0.0271318	0.00666118	0.0191943	0.0377291	0.014498
NORP247	0.0146514	0.0125068	0.00643633	0	0	0.00715979	0.0104972	0.00584596
Oceanicella	0.0164543	0.00746994	0.00963848	0.0122359	0.010248	0.0106635	0.0398589	0.0127832
Oceanicola	0.118559	0.0378193	0.0648116	0.157471	0.110678	0.080281	0.159588	0.08691
Oceaniglobus	0.187299	0.0768764	0.0807583	0.119167	0.116827	0.0909445	0.136464	0.0687485
Oceanomicrobium	0.0197802	0.0090493	0.00851773	0.00478797	0.00742978	0.00670278	0.0150612	0.00771667
Octadecabacter	4.86054	1.01143	0.223606	0.203755	0.10581	0.100085	0.175714	0.0714766
OMPR01	0.0315783	0.0195499	0.0333024	0.00585197	0.00486779	0.00853081	0.0112579	0.00974327
Pacificibacter	0.0581504	0.0806327	0.0230875	0.0425598	0.0374051	0.036713	0.0686121	0.0359332
Pacificitalea	0.0828319	0.0174156	0.909316	1.40288	9.25725	0.444669	0.236872	3.23812
Paenirhodobacter	0.0611962	0.0195499	0.0316693	0.121295	0.0427853	0.0321429	0.0807828	0.0364788
Palleronia	0.284065	0.09267	0.25931	0.513377	0.755532	0.212813	0.488196	0.329946
Paracoccus	2.02574	0.787417	2.45845	42.2517	18.0664	6.82008	4.3819	9.13435
Pararhodobacter	0.527012	0.948896	0.213744	0.246315	0.258249	0.217231	0.42643	0.253481
Parasedimentitalea	0.154793	0.123702	0.0820392	0.123955	0.101711	0.095667	0.217246	0.0770887
Paroceanicella	0.0734144	0.0230074	0.0351917	0.0649036	0.0543143	0.0460054	0.122011	0.0644615
Pelagimonas	0.117246	0.0736323	0.0461751	0.0883115	0.063025	0.0781483	0.0879331	0.059317
Phaeobacter	0.115478	0.0683393	2.46393	0.0622436	0.0901822	0.0909445	0.0988867	0.0587714
Phaeobacter_A	0.0395079	0.0210439	0.0144737	0.0143639	0.0176778	0.0134056	0.0299703	0.01442
Phaeovulum	0.113447	0.0801205	0.0455666	0.0659676	0.0435539	0.036713	0.0931056	0.0328153
PHEG01	0.0195877	0.00490882	0.00915816	0	0.0122976	0.00822614	0.0225157	0.0105227
Pikeienuella	0.022756	0.00695772	0.0103109	0.0191519	0.0238265	0.0158429	0.0460964	0.0136406
Planktotalea	0.23717	0.221793	0.140511	0.113315	0.0635374	0.0967333	0.117599	0.0628246
Pontibaca	0.0369873	0.0195072	0.0184444	0.0303238	0.0248513	0.0298578	0.0384897	0.0180835
Ponticoccus	0.0308081	0.00857976	0.0150181	0.0398998	0.0335621	0.0230027	0.0369684	0.0209675
Pontivivens	0.0104328	0.00772606	0.00509142	0	0.00538019	0.00472241	0.00669387	0.00194865
Poseidonocella	0.0405582	0.0163485	0.0233437	0.0356438	0.0353555	0.0339709	0.0401632	0.026034
Primorskyibacter	0.138882	0.0644976	0.062474	0.0904395	0.0740416	0.0906399	0.0864118	0.0599406
Profundibacter	0.120694	0.108677	0.0470396	0.0638396	0.0540581	0.0583447	0.15472	0.0507429
Profundibacterium	0.115601	0.016007	0.0626021	0.0239399	0.0212645	0.0332092	0.0214508	0.0399864
Pseudaestuariivita	0.0628066	0.0145557	0.0241763	0.0265998	0.0235703	0.0513372	0.0381855	0.0409997
Pseudodonghicola	0.051131	0.0166046	0.0190208	0.0260679	0.0312563	0.0240691	0.0406196	0.0236177
Pseudogemmobacter	0.157349	0.0714127	0.060905	0.111187	0.0735292	0.0720549	0.137529	0.0722561
Pseudohalocynthiibacter	0.0176972	0.0267637	0.00829358	0.0372398	0.0263885	0.0205653	0.0158219	0.0193306
Pseudooceanicola	1.5277	0.324964	0.621314	1.62365	2.12543	1.11312	3.19952	1.54084
Pseudooceanicola_C	0.0671827	0.0216842	0.0291396	0.0558597	0.0994054	0.059868	0.127792	0.243582
Pseudooctadecabacter	0.0194651	0.017501	0.00694867	0.00957595	0.00307439	0.00411307	0.0013692	0.00444293
Pseudophaeobacter	0.271234	0.598919	0.235326	0.205883	0.168579	0.398358	0.416085	0.361436
Pseudophaeobacter_A	0.0960128	0.040167	1.18038	0.0606477	0.0274133	0.0953623	0.205228	0.405788
Pseudoprimorskyibacter	0.0287251	0.0149399	0.0123603	0.0223439	0.0361241	0.017214	0.0193209	0.014498
Pseudorhodobacter	0.296756	0.189182	0.110795	0.132467	0.120158	0.0917062	0.199295	0.082545
Pseudorhodobacter_B	0.0216532	0.0167754	0.00800538	0	0.00230579	0.00411307	0.004564	0.00397525
Pseudoroseicyclus	0.0152465	0.00358557	0.00691665	0.0154279	0.0130662	0.00457008	0.0214508	0.0109904
Pseudoruegeria	0.0494506	0.0139581	0.0156585	0.0170239	0.0243389	0.0290962	0.0267755	0.0254884
PTKB01	0	0	0	0	0	0.240538	0	0.516081
PTKQ01	0	0	0	0	0	0.0542316	0	0.752492
Pukyongiella	0.0655723	0.0208732	0.0259374	0.0430918	0.0473969	0.0265064	0.0559851	0.0388172
Puniceibacterium	0.418606	0.184913	0.196164	0.38357	0.642036	0.337424	0.981564	0.253793
PUOA01	0.104783	0.0439233	0.0571905	0.110655	0.0415043	0.0476811	0.0851947	0.0443514
QEYE01	0.0390528	0.0128056	0.0145698	0.0175559	0.0143472	0.0162999	0.0360556	0.0102109
Qingshengfaniella	0.0148964	0.00930541	0.00768517	0	0.01281	0.00274205	0.009128	0.00662542
QY30	0.0412059	0.013702	0.0122963	0.0218119	0.0125538	0.00929249	0.0293617	0.00865202
R2A62	0.0338014	0.0292395	0.0165872	0.0154279	0.00563639	0.0137102	0.0252541	0.00483266
RFGD01	0.0136711	0.00221964	0.0055077	0.0170239	0.00563639	0.00776913	0.018256	0.00569007
Rhodobacter	0.137236	0.0542958	0.0492491	0.0755436	0.0479093	0.0432634	0.0924971	0.0442734
Rhodobacter_B	0.0802937	0.0334227	0.158379	0.0627756	1.13138	0.207025	0.203402	0.116841
Rhodobacter_F	0.0479977	0.0252698	0.0189568	0.0297918	0.0197274	0.0198037	0.0397068	0.017382
Rhodobaculum	0.212629	0.0748702	0.0938872	0.155875	0.132711	0.0990183	0.278708	0.100862
Rhodophyticola	0.137359	0.088188	0.0501457	0.0824595	0.0660994	0.0623054	0.0870203	0.059317
Rhodosalinus	0.0594982	0.0141289	0.0383938	0.0558597	0.0338183	0.0226981	0.0701335	0.0305549
Rhodovulum	0.460704	0.163613	0.175638	0.30909	0.24672	0.187221	0.414411	0.215989
Roseicitreum	0.045582	0.0213854	0.0155625	0.0159599	0.011529	0.00639811	0.0150612	0.00896381
Roseicyclus	0.374231	0.153667	0.147331	0.226099	0.186001	0.179909	0.311113	0.164388
Roseinatronobacter	0.814805	0.466039	0.262769	0.36495	0.303084	0.283497	0.491695	0.224797
Roseivivax	0.432802	0.115891	0.223382	0.279298	1.41294	0.163609	0.350059	0.222926
Roseobacter	0.163371	0.078285	0.0718884	0.0803315	0.0832648	0.10176	0.138441	0.0671896
Roseovarius	5.13456	1.71813	1.92046	1.84337	3.16995	2.26188	4.0898	3.57999
Rubellimicrobium	0.13265	0.0496858	0.072849	0.144171	0.101967	0.0831754	0.269124	0.083948
Rubricella	0.0186774	0.00836634	0.00720485	0.00531997	0.00742978	0.00822614	0.0246456	0.00623569
Rubrimonas	0.0385802	0.0134032	0.0212623	0.0409638	0.0322811	0.0246784	0.082152	0.0307887
Ruegeria	0.985335	0.564557	0.450671	0.77246	0.704292	0.729689	1.19851	0.523175
Ruegeria_B	0.136676	0.0408499	0.0795415	0.0611797	0.0612317	0.0595633	0.133725	0.0523798
Ruegeria_E	0.0965205	0.0501553	0.0510744	0.0569237	0.0558515	0.0586493	0.0953876	0.0559653
S012.89	0.0240864	0.00849439	0.00912614	0.00531997	0.00461159	0.0106635	0.0187124	0.0125493
Sagittula	0.124878	0.0472954	0.090621	0.137787	0.506506	0.118822	0.220289	0.218795
Salibaculum	0.111084	0.0411914	0.0425246	0.0579877	0.0573887	0.0406737	0.101777	0.0466118
Salinihabitans	0.045407	0.0153241	0.0151142	0.0101079	0.0169092	0.00776913	0.0313395	0.0131729
Salipiger	0.655583	0.197078	0.950431	5.22421	9.29876	3.01899	6.51511	7.78963
SAT37	0.0593232	0.0266357	0.0158186	0.0361758	0.0279257	0.300102	0.142245	2.72679
Sedimentitalea	0.147494	0.0547227	0.0688143	0.0829915	0.0561077	0.0725119	0.104668	0.0719443
Sediminimonas	0.140002	0.0359838	0.0374012	0.0313878	0.0230579	0.0434157	0.0421409	0.0168364
Seohaeicola	0.0885909	0.0276601	0.0447981	0.0287278	0.0322811	0.0219364	0.0607012	0.027515
Shimia	0.409748	0.266528	0.254123	0.29845	0.366878	0.435071	0.502953	0.465183
Shimia_A	0.0302305	0.00943347	0.0126165	0	0.00896698	0.0318382	0.0202337	0.0131729
SHWC01	0	0	0	0	0	0.00319905	0	0.00530034
Silicimonas	0.0319984	0.00687235	0.0151142	0.0175559	0.0107604	0.0076168	0.0260148	0.00966532
SKOX01	0.015019	0.00473808	0.0071408	0.00478797	0.00973558	0.00396073	0.0298181	0.00888586
Solirhodobacter	0.0679529	0.0197206	0.0269301	0.0430918	0.0225455	0.0193467	0.0629832	0.0250207
SP4073	0	0	0	0	0	0	0	0
SSD5	0.0269746	0.00828097	0.00883794	0.00691596	0.00435539	0.00426541	0.0216029	0.00678132
Sulfitobacter	5.60239	5.89724	14.3836	7.95601	21.9524	41.7894	6.79717	9.33429
Sulfitobacter_E	0.0601809	0.0167754	0.0194691	0.00851195	0.0151158	0.00548409	0.0124749	0.00896381
Sulfitobacter_F	0.045547	0.0411487	0.0142496	0.0367078	0.0256199	0.0228504	0.0439665	0.0203439
SW4	0.129272	0.273144	0.0363444	0.0138319	0.0105042	0.0239167	0.00532467	0.0389731
SZUA.547	0.0117981	0.00473808	0.00339428	0.00425598	0	0.00121869	0.0275361	0.00116919
SZUA.611	0.0256093	0.00734189	0.0099587	0.0228759	0.00742978	0.0080738	0.0082152	0.00841818
Tabrizicola	0.455278	0.279291	0.186205	0.230355	0.194199	0.155383	0.31309	0.151527
Tateyamaria	0.404427	0.210311	0.373147	0.153747	0.173959	0.152031	0.26745	0.107877
Thalassobacter	0.0182923	0.0200194	0.00970253	0.00851195	0.00973558	0.0100542	0.00791094	0.00872997
Thalassobius	0.507249	0.161393	0.16379	0.158003	0.25415	0.143805	0.270797	0.130872
Thalassococcus	0.0339765	0.0119946	0.0150821	0.152683	0.0202398	0.0111205	0.0578107	0.0230721
Thalassorhabdomicrobium	0.0431489	0.0189096	0.0222229	0.0244719	0.0310001	0.0249831	0.0267755	0.0203439
Thioclava	0.49209	0.115293	0.142208	0.243655	0.451167	0.168484	1.20748	0.177951
TMED13	0	0	0	0	0	0	0	0
TMED211	0	0	0	0	0	0	0	0
TMP.24	0.024594	0.00507956	0.00925422	0.0138319	0.0122976	0.00715979	0.0146048	0.00623569
Tranquillimonas	0.309972	0.0558752	0.141759	1.22998	0.466795	0.639506	0.249042	0.490203
Tropicibacter	0.0915142	0.028215	0.0357681	0.0526677	0.0671242	0.0388457	0.0827606	0.0457544
Tropicimonas	0.21634	0.0762361	0.0982421	0.210671	0.174728	0.156754	0.284489	0.132976
UBA10365	0.00656423	0.0133605	0.00288194	0.0106399	0.0020496	0.00655044	0.0082152	0.00194865
UBA10424	0.0251541	0.00832365	0.00999072	0.0228759	0.0151158	0.0127962	0.0331651	0.00989916
UBA1943	0.154093	0.0773886	0.0463352	0.0542637	0.0397109	0.0426541	0.0897587	0.042013
UBA3069	0.214327	0.044094	0.0478722	0	0.01281	0.0225457	0.0129313	0.00880791
UBA3077	0.163738	0.156186	0.080342	0.230887	0.168067	0.210985	0.31948	0.120115
UBA5972	0.0743596	0.0624914	0.0309648	0.0622436	0.0435539	0.0670278	0.115165	0.0409997
UBA6544	0	0	0	0	0	0	0	0
UBA6796	0.0168394	0.00478076	0.0053476	0	0.00589259	0.00152336	0.0027384	0.00296195
UBA7951	0.0359195	0.0103299	0.0116238	0.0175559	0.0105042	0.00914016	0.0191688	0.015979
UBA9554	0.0327862	0.0169888	0.0112716	0.00425598	0	0.00274205	0.00425973	0.00218249
UBA996	0.0241739	0.00721383	0.00778123	0.00691596	0.00666118	0.00822614	0.0162783	0.00693721
Vannielia	0.116913	0.0340203	0.0946557	0.0973554	0.585928	0.0738829	0.322218	0.122843
Wagnerdoeblera	0.173698	0.0703455	0.0665728	0.0968234	0.0614879	0.059411	0.103146	0.0537049
Wenxinia	0.045267	0.0112689	0.0251369	0.0452197	0.0443225	0.0286392	0.0549201	0.026034
WFVA01	0.0154041	0.00461002	0.00569983	0	0	0.00685512	0.0196252	0.00366347
WKFI01	0.0287776	0.0122507	0.0121682	0.0101079	0.0117852	0.00853081	0.0143005	0.00849613
WLWX01	0.0233687	0.0147691	0.00947838	0.0148959	0.0120414	0.0137102	0.0197773	0.0134847
WTGU01	0	0	0	0	0	0	0	0.00444293
WX04	0.0145813	0.0144703	0.00746102	0	0.00333059	0.00990183	0.00380333	0.00537828
X3107	0.0119382	0.00567716	0.00483525	0.00478797	0.00435539	0.00365606	0.0054768	0.00350758
Yoonia	1.31579	1.13377	0.459541	0.402722	0.353555	0.796565	0.475265	0.255352

## Sheet: Table S41 bythy Temp zone
Table S41. Relative abundance of genera/clusters of the Roseobacter group in bathypelagic waters of different temperature zones, determined by the percentage of reads recruited from metagenomic samples.
Genus/Cluster	Arctic Polar	Southern Polar	North Temperate Zone	South Temperate Zone	North Subtropical Zone	South Subtropical Zone	North Tropical Zone	South Tropical Zone
LUX cluster	0.238972	0.991035	0.102863	0.325599	0.459905	2.31542	0.671432	0.56215
TCR cluster	1.24475	3.0359	0.348177	0.0611328	0.0978934	0.185443	0.139405	0.122138
AAPR cluster	4.5886	3.88004	0.027906	0.0784095	0.0184156	0.0258319	0.0216785	0.0224442
AAR cluster	3.06585	0.656844	0.0233632	0	0.00533083	0.00756055	0.00301091	0
RCA cluster	13.1155	12.1902	0.5552	0.0637908	0.0445851	0.0581742	0.0608203	0.0396689
COR cluster	0.873511	0.977721	0.605496	0.405337	0.213233	0.870933	0.307112	0.270375
Acidimangrovimonas	0.0923098	0.0563643	0.148291	0.0172767	0.0465236	0.0405329	0.0427549	0.0203564
Actibacterium	0.140031	0.0894284	0.179118	0.0265795	0.0436159	0.0203715	0.0641323	0.0297517
Actibacterium_A	0.211546	0.179744	0.249207	0.0757515	0.457482	0.0722452	0.0966501	0.063679
Aestuariicoccus	0.0739478	0.0490414	0.108055	0	0	0	0.0773803	0.0167027
Aestuariivita	0.204781	0.132922	0.220652	0.0172767	0.017931	0.00840061	0.0379374	0.0135709
Albibacillus	0.0449552	0.0257412	0.0655467	0.0159477	0.00387696	0.00231017	0.0120436	0.012527
Albidovulum	1.60566	0.344177	6.02057	0.0584749	0.158471	0.0642647	0.121339	0.0934306
Albimonas	0.0835121	0.15711	0.266081	1.43795	0.0969241	1.98464	0.36432	0.542837
Aliiroseovarius	0.241705	0.274055	0.271922	0.0385403	0.0431312	0.0638446	0.119232	0.063679
Aliishimia	0.0403231	0.0377241	0.0473754	0	0	0	0.00873163	0.00417567
Allosediminivita	0.0908102	0.0377241	0.163218	0.049172	0.00775393	0.0054604	0.11863	0.0422787
Alterinioella	0.067916	0.100968	0.116167	0.101002	0.0940164	0.0644747	0.251411	0.120572
Amaricoccus	0.232141	0.25142	0.635674	0.049172	0.0373158	0.0632146	0.0852086	0.0730742
Antarcticimicrobium	0.153128	0.0947541	0.241744	0.0239215	0.0189002	0.00987071	0.0623257	0.0219223
Antarctobacter	0.127501	0.108512	0.205726	0.0478431	0.0852932	0.0228917	0.837935	0.187383
Aquicoccus	0.242238	0.157998	0.249856	0.0385403	0.187548	0.0321323	0.0550996	0.038625
Aquimixticola	0.0229941	0.0186402	0.0412101	0	0	0	0.00812944	0
Arenibacterium	0.0583518	0.0525919	0.0639243	1.39675	0.13424	3.04186	1.23929	2.27992
Ascidiaceihabitans	0.840753	0.608024	0.465317	0.353507	1.18344	0.431371	0.215882	0.242711
ASV31	0.0587517	0.0359489	0.0889099	0.0172767	0	0.00168012	0.0162589	0.00835134
AWRV01	0.0761473	0.0568081	0.118438	0.0332244	0.0271388	0.00987071	0.217086	0.0741182
Bieblia_A	0.0490542	0.0250754	0.087612	0	0	0	0.00873163	0
Bin36	0.0107639	0.0144239	0.0249856	0	0	0	0	0
Boseongicola	0.118636	0.117832	0.106108	0.0106318	0.00823855	0.014491	0.0346254	0.00991722
Brevirhabdus	0.0899771	0.0863217	0.163218	0.0146187	0.00678469	0.0111308	0.0454647	0.00782938
CACBWF01	0	0	0	0	0	0	0	0
CAIYZT01	0.0276929	0.0383898	0.029853	0	0	0	0	0
CAU.1492	0.22111	0.234777	0.274842	0.357494	0.156048	0.651677	0.727134	0.523525
CAU.1522	0.0440888	0.0228564	0.0674937	0	0	0	0.0418516	0.013049
CCMM004	0.0412228	0.0441594	0.0707386	0	0	0.00189014	0.0129469	0.0104392
Celeribacter	0.5228	0.970176	0.779747	0.233899	0.209356	0.189854	0.309521	0.220789
Celeribacter_A	0.0156294	0.0175306	0.0171979	0	0	0	0	0
Cereibacter	0.0400231	0.037946	0.0762549	0	0	0	0.003312	0.00417567
Cereibacter_A	0.140198	0.127596	0.265756	0.0172767	0.017931	0.0186914	0.049981	0.0302736
Chachezhania	0.254802	0.146458	0.344932	0.146187	0.0969241	0.0718252	0.161987	0.107002
Citreimonas	0.0517202	0.021303	0.0684671	0	0	0	0.0340232	0.0104392
CLL3.39	0.0253269	0.0106515	0.0470509	0.0132897	0	0	0.00451636	0.00678546
Cognatishimia	0.0875777	0.116279	0.0911814	0.0292374	0.0232618	0.027302	0.0767781	0.0986502
Cognatiyoonia	0.037957	0.0559205	0.0321244	0	0	0.00567041	0.0135491	0.00417567
Cribrihabitans	0.0802796	0.0508166	0.121359	0.0252505	0	0.00441032	0.0376363	0.0146148
CYK.10	0.100308	0.117167	0.157702	0.0146187	0.00678469	0.00336024	0.0204742	0.013049
Cypionkella	0.173056	0.278715	0.233632	0.0146187	0.0111463	0.0109208	0.0370341	0.0234881
Dinoroseobacter	0.139898	0.118276	0.254399	0.0239215	0.0368312	0.0630046	0.0535941	0.0668107
Donghicola	0.128567	0.105849	0.118114	0.0358823	0.0411927	0.0289821	0.049981	0.0313175
DP3N28.2	0.0353243	0.0299574	0.0441305	0.0212636	0.00872317	0.00189014	0.550092	0.109089
EhC02	15.18	5.59671	11.5495	0.0345533	0.0208387	0.027302	0.0310123	0.0260979
Epibacterium	0.649001	0.463341	0.876769	0.256492	1.10784	1.27983	0.657582	7.13518
ETT8	0.289226	3.83211	0.356613	0.0212636	0.0121155	0.0203715	0.0641323	0.0260979
Falsirhodobacter	0.0778468	0.0763359	0.131418	0.0239215	0.00387696	0.00840061	0.019872	0.0198344
Fertoeibacter	0.0470214	0.0554767	0.0528917	0	0	0.00252018	0.0135491	0
Flavimaricola	0.113438	0.102743	0.145047	0.0332244	0.0402235	0.0485135	0.0544974	0.037581
Fluviibacterium	0.233674	0.181963	0.451688	0.0624618	0.0596083	0.0785457	0.151147	0.0824695
FREY01	0.0311254	0.033286	0.0421836	0	0	0	0.00752726	0.00417567
Frigidibacter	0.201282	0.149343	0.341038	0.0212636	0.0324696	0.0430531	0.0728639	0.0417567
Fuscovulum	0.030059	0.0272945	0.057759	0	0	0	0	0
GCA.002690875	0	0	0	0	0	0	0	0
GCA.002724395	0	0	0	0	0	0	0	0
GCA.004216475	0.0530198	0.0497071	0.0467264	0	0	0	0.00511854	0.00417567
GCA.2691145	0	0	0	0	0	0	0	0
GCA.2691245	0	0	0	0	0	0	0	0
GCA.2710765	0	0	0	0	0	0	0	0
GCA.2711515	0	0	0	0	0	0	0	0
GCA.2711625	0	0	0	0	0	0	0	0
GCA.2714055	0	0	0	0	0	0	0	0
GCA.2715305	0	0	0	0	0	0	0	0
GCA.2728255	0	0	0	0.0318954	0	0	0	0
GCA.2747035	0.0264933	0.0257412	0.0266081	0	0	0	0	0
GCA.2747325	0.0345579	0.0230783	0.0496468	0	0	0	0	0
GCA.2748265	0.0350577	0.0224126	0.0464019	0	0	0	0.00541963	0
Gemmobacter	0.373172	0.583614	0.604523	0.049172	0.0445851	0.0543939	0.122544	0.0777719
Gemmobacter_B	0.571188	0.613572	1.00462	0.0305664	0.0387696	0.0606944	0.104177	0.0709864
Gemmobacter_C	0.0223943	0.0290698	0.0249856	0	0	0	0.00270981	0
Gemmobacter_D	0.0422559	0.0312888	0.0545141	0	0	0	0.00361309	0
GH1.50	0.0408229	0.0195278	0.0807977	0	0	0	0.00361309	0
Haematobacter	0.0799463	0.0659063	0.146344	0	0.00969241	0.00483035	0.0135491	0.0177466
Halocynthiibacter	0.0617509	0.0943103	0.0460774	0	0.0150232	0	0.0135491	0.0088733
Halocynthiibacter_B	0.0404564	0.0459347	0.0191448	0	0	0	0	0
Halocyntiibacter_A	0.0340913	0.0352832	0.0301775	0	0	0.0054604	0.00662399	0.0088733
Halovulum	0.195417	0.126487	0.356289	0.0345533	0.0227772	0.0455733	0.122243	0.0532398
Hasllibacter	0.0173289	0.0159773	0.0311509	0	0	0	0	0
HKCCE3408	0.0632506	0.0459347	0.13012	0	0	0.00378027	0.0255927	0.0214003
HLUCCA09	0.0925431	0.0592491	0.181714	0.0172767	0.0189002	0.027302	0.0325178	0.0260979
HTCC2150	0.0239272	0.0270726	0.00973467	0	0	0	0	0
HXMU1420.2	0.0317586	0.0304012	0.0632753	0	0.0135694	0.00168012	0.0063229	0.00521959
IMCC34051	0.10564	0.0727854	0.187879	0.0172767	0.00823855	0.00987071	0.0394429	0.00730742
J013	0.0675161	0.0765578	0.133365	0	0.010177	0.0121809	0.0129469	0.0088733
JAACUH01	0.130567	0.0994142	0.186906	0.0119608	0.00387696	0	0.019872	0.0088733
JAAFHS01	0.0361241	0.0421623	0.0434815	0	0	0	0	0
JAAKGP01	0.106973	0.103408	0.225844	0.0146187	0.014054	0.00441032	0.0249905	0.00626351
JAATGA01	0.0292925	0.0217468	0.0457529	0	0	0	0.00391418	0
JAAURK01	0.0301257	0.033286	0.0454284	0	0	0	0.00391418	0
JABDJO01	0.0733147	0.0743387	0.132716	0.0132897	0.00823855	0.0115508	0.0457658	0.0266199
JABDJX01	0.0255602	0.0157554	0.0314754	0	0	0	0.003312	0
JABILA01	0	0	0	0	0	0	0	0
JABSSA01	0.024727	0.0297355	0.0188204	0	0	0	0.00572072	0
JABSSB01	0.0334581	0.0408308	0.0457529	0	0	0.00231017	0.00903272	0.00417567
JABSSC01	0.0278262	0.0193059	0.0259591	0	0	0	0.00572072	0.00521959
JABURR01	0.0533864	0.0310669	0.0872875	0	0.00387696	0	0.00752726	0
JACIYW01	0.0555525	0.0414965	0.0623019	0	0	0	0.00240872	0
JACMNW01	0.0115304	0.0115391	0.014602	0	0	0	0.00240872	0
JACOMT01	0.00939761	0.0110953	0.0129796	0	0	0	0	0
JACXUX01	0.0386235	0.0175306	0.0561366	0	0	0	0.00391418	0
JADQCB01	0.0975085	0.0652405	0.192746	0.0132897	0.0174463	0.0042003	0.019872	0.0140929
JAFMHK01	0.0315253	0.0219688	0.028555	0	0	0	0.00301091	0
JAGSOU01	0.0570188	0.0397213	0.0756059	0.0106318	0	0	0.0138502	0.00574155
Jannaschia	0.416027	1.20162	0.6347	0.115621	0.118247	1.20591	0.381181	0.179032
Jhaorihella	0.0565189	0.0439375	0.0674937	0	0	0.0027302	0.00993599	0
JL08	0.0576853	0.045269	0.0457529	0	0	0	0.00662399	0
Ketogulonicigenium	0.0302256	0.0355051	0.0532162	0	0.00387696	0	0.00421527	0
KMM.3653	0.0549527	0.241212	0.0678182	0.0332244	0.0378004	0.0354926	0.0319156	0.0229662
KMS.5	0.0596182	0.0608024	0.086963	0	0	0	0.00812944	0
Leisingera	0.422093	0.429389	0.809924	0.108976	0.211779	0.164652	0.3312	0.219223
Lentibacter	0.139265	0.135807	0.147318	0.0146187	0.017931	0.0189014	0.0358298	0.0276638
Limibaculum	0.0275596	0.0306231	0.0558121	0	0	0.00168012	0.00270981	0
Limimaricola	4.10655	0.719421	0.858273	0.183398	0.276234	0.170742	0.453743	0.192603
Litoreibacter	0.247904	0.373247	0.30502	0.172767	0.282049	0.180403	0.158374	0.12788
Litorimicrobium	0.123169	0.0938665	0.110651	0.0119608	0.056216	0.0296121	0.0117425	0.00521959
Litorivita	0.0393566	0.0481537	0.0460774	0.0119608	0.0130848	0.0111308	0.00511854	0
LNNU.3342	0.0284261	0.0215249	0.0457529	0	0	0	0.00541963	0
Loktanella	0.345612	0.322874	0.310536	0.049172	0.0334388	0.0543939	0.0843054	0.0647229
LPB0142	0.0260934	0.0257412	0.0522427	0	0	0	0.00451636	0
Lutimaribacter	0.32785	0.203266	0.29496	0.0252505	0.0198694	0.0163812	0.0523898	0.0328834
M30B80	0.0410562	0.0683472	0.0373162	0	0	0	0.00541963	0
Maliponia	0.0979084	0.0645748	0.141153	0.0119608	0.00726931	0.00861062	0.700638	0.110133
Mameliella	0.0525866	0.0530357	0.0726855	0.305664	0.252487	0.0117609	13.4341	2.40258
Mangrovicoccus	0.14433	0.100524	0.296258	0.0411982	0.0315003	0.0474634	0.0849075	0.0662888
Marimonas	0.0583518	0.0508166	0.0678182	0	0	0	0.0120436	0
MarineAlpha9.Bin2	0	0	0	0	0	0	0.25683	0
MarineAlpha9.Bin7	0	0	0	1.49377	0	0	0	0
Marinibacterium	0.321385	0.217025	0.463695	1.97884	0.371704	0.616395	0.736769	0.421743
Marinovum	0.446386	0.181742	1.35961	0.675119	2.00197	3.69354	2.67609	4.48102
Maritimibacter	0.293858	0.191505	0.418591	0.130239	0.256364	0.9667	10.3539	0.352844
Marivita	0.323384	0.248979	0.380625	0.053159	0.0794778	0.0527138	0.176439	0.0694205
Marivivens	0.233441	0.236552	0.450066	0.0571459	0.0644545	0.0751854	0.183364	0.0955185
MCCB.386	0.0276263	0.0177525	0.0700896	0	0.00436159	0	0.00361309	0
MED.G10	0	0	0	0	0	0	0	0
Meinhardsimonia	0.0285594	0.0241878	0.0434815	0	0	0	0.00240872	0.00417567
Monaibacterium	0.134399	0.110288	0.147318	0.0252505	0.0363465	0.0506137	0.0283025	0.0234881
MPNP01	0.01303	0.045047	0.0113571	0	0	0.00168012	0.00301091	0.00417567
MT2928	0.0265932	0.016643	0.0512692	0	0.00436159	0	0.00722617	0
Muriiphilus	0.18202	0.120495	0.280683	0.0305664	0.0368312	0.0453633	0.0779825	0.0454104
Neomegalonema	0.0134299	0.0217468	0.028555	0	0	0	0	0
Nereida	0.0270265	0.0572519	0.0262836	0.90636	0.992988	0.591823	1.62709	1.88218
Nioella	0.294192	0.678147	0.43157	0.0598038	0.0295619	0.0489335	0.120737	0.063679
NORP110	0.0471547	0.0559205	0.0460774	0	0.00484621	0	0.00541963	0.00417567
NORP181	0.0542195	0.0763359	0.0499713	0	0	0.00714052	0.00722617	0
NORP247	0.0165624	0.0199716	0.0227142	0	0	0	0	0
Oceanicella	0.027593	0.0210811	0.042508	0	0	0.00189014	0.00361309	0
Oceanicola	0.162659	0.110288	0.366672	0.0372113	0.0300465	0.0453633	0.0870152	0.0610692
Oceaniglobus	0.238739	0.192393	0.366672	0.0372113	0.0363465	0.0487235	0.0855097	0.0532398
Oceanomicrobium	0.0281928	0.0275164	0.0421836	0	0	0	0.00451636	0
Octadecabacter	4.85473	0.783774	0.175548	0.0212636	0.0315003	0.0579642	0.0557018	0.038625
OMPR01	0.0278596	0.0268507	0.0259591	0	0	0	0	0
Pacificibacter	0.0570855	0.100968	0.0343958	0.0106318	0.00387696	0.0102907	0.00843054	0
Pacificitalea	0.0770137	0.0534795	0.0856651	0.0584749	0.0334388	0.0478835	0.102672	0.0401908
Paenirhodobacter	0.0853449	0.0674596	0.168085	0.0146187	0.0159925	0.0117609	0.0412494	0.0354932
Palleronia	0.357809	0.286703	1.88788	0.122266	0.0993472	0.166752	0.265261	0.170159
Paracoccus	2.6024	2.43387	4.38839	0.968822	4.85929	3.05509	7.53931	3.03676
Pararhodobacter	0.716817	2.61939	1.33592	0.124924	0.22341	0.121599	0.316747	0.62896
Parasedimentitalea	0.186086	0.210146	0.153483	0.0345533	0.105647	0.0399029	0.0686486	0.0401908
Paroceanicella	0.106206	0.0912036	0.20605	0.0358823	0.0373158	0.0226816	0.0424538	0.0396689
Pelagimonas	0.139931	0.15711	0.153483	0.0252505	0.0261695	0.0191114	0.089725	0.0495861
Phaeobacter	0.153827	0.139135	1.73666	0.0438562	0.107101	0.0638446	0.0725628	0.0464543
Phaeobacter_A	0.0430224	0.037946	0.0489978	0	0	0	0.00722617	0
Phaeovulum	0.149995	0.22235	0.280034	0.0119608	0.0145386	0.0113408	0.040045	0.0193125
PHEG01	0.0302256	0.0177525	0.0619774	0	0	0	0.00541963	0
Pikeienuella	0.036824	0.0239659	0.0687916	0	0	0.00189014	0	0
Planktotalea	0.189552	0.234777	0.118114	0.0385403	0.0785085	0.0592243	0.0295069	0.0177466
Pontibaca	0.0497207	0.066572	0.0687916	0	0	0	0.0105382	0.00626351
Ponticoccus	0.0400231	0.0197497	0.0597059	0.0199346	0.00436159	0	0.0990588	0.025576
Pontivivens	0.0154961	0.0148677	0.0240122	0	0	0	0	0
Poseidonocella	0.0488209	0.0432718	0.0879365	0.0292374	0.0121155	0.0231017	0.0316145	0.0328834
Primorskyibacter	0.171023	0.165542	0.265107	0.05183	0.0736623	0.102487	0.149642	0.0897769
Profundibacter	0.151228	0.19439	0.120061	0.0119608	0.0145386	0.0149111	0.0289047	0.0224442
Profundibacterium	0.128867	0.0510385	0.152834	0.0159477	0	0.00231017	0.0126458	0.0104392
Pseudaestuariivita	0.0847118	0.045047	0.122657	0.0132897	0.0155079	0.0231017	0.0355287	0.038103
Pseudodonghicola	0.0563856	0.0483756	0.0648978	0.0265795	0.0247156	0.0054604	0.0370341	0.0281858
Pseudogemmobacter	0.205814	0.225013	0.356289	0.0318954	0.0252003	0.0260419	0.0514865	0.0428006
Pseudohalocynthiibacter	0.0234274	0.0576957	0.0175224	0	0.0164771	0.00378027	0	0
Pseudooceanicola	1.36365	0.935115	2.01735	22.5221	4.6543	2.95575	9.13328	17.0226
Pseudooceanicola_C	0.0808461	0.0703444	0.0976711	0.0558169	0.0581545	0.458463	1.67527	0.206696
Pseudooctadecabacter	0.0249936	0.0441594	0.0194693	0	0	0	0.0123447	0
Pseudophaeobacter	0.310321	1.4992	0.353693	0.11695	0.260241	0.229127	0.309822	0.22392
Pseudophaeobacter_A	0.10534	0.137582	0.156728	0.0172767	0.0722085	0.206655	0.0933381	0.193647
Pseudoprimorskyibacter	0.0361241	0.028404	0.0324489	0	0.00969241	0.00357026	0.013248	0.00835134
Pseudorhodobacter	0.360475	0.384786	0.403989	0.0478431	0.07027	0.0672049	0.0722617	0.0798597
Pseudorhodobacter_B	0.0274597	0.0430499	0.0541896	0	0	0	0.00270981	0
Pseudoroseicyclus	0.0225609	0.011983	0.0395876	0	0	0	0.00481745	0.00417567
Pseudoruegeria	0.066883	0.0479318	0.102214	0	0	0	0.0135491	0
PTKB01	0	0	0	0	0	0	0	0
PTKQ01	0	0	0	0	0	0	0	0
Pukyongiella	0.0911768	0.0588053	0.134663	0	0	0.00441032	0.019872	0.00678546
Puniceibacterium	0.545594	0.459791	1.17108	4.35505	1.85367	0.916086	4.57086	4.43561
PUOA01	0.1324	0.128706	0.186906	0.0172767	0.00630007	0.0178513	0.0267971	0.0224442
QEYE01	0.0504538	0.0386118	0.0778773	0.0106318	0.00533083	0.00168012	0.00873163	0.013049
Qingshengfaniella	0.0213612	0.0219688	0.0347203	0	0	0	0.00662399	0.00626351
QY30	0.0609178	0.0485976	0.0879365	0	0	0	0.00421527	0
R2A62	0.0242272	0.0337298	0.0155755	0	0	0	0	0
RFGD01	0.0212946	0.0108734	0.0337468	0	0	0	0.00541963	0
Rhodobacter	0.177555	0.146902	0.274193	0	0.0159925	0.0109208	0.0517876	0.0334054
Rhodobacter_B	0.110239	0.111619	0.191448	0.0199346	0.0261695	0.0191114	0.0737672	0.0281858
Rhodobacter_F	0.0659165	0.0614681	0.102863	0	0	0.0262519	0.0171622	0.0354932
Rhodobaculum	0.291159	0.262294	0.522427	0.0225926	0.0411927	0.0619545	0.121942	0.0767279
Rhodophyticola	0.160426	0.227232	0.168085	0.0358823	0.0329542	0.0180613	0.0541963	0.0297517
Rhodosalinus	0.0812793	0.0412746	0.135961	0.0186056	0.00484621	0.00168012	0.0225818	0.013049
Rhodovulum	0.605712	0.464451	0.946534	0.132897	0.0911087	0.127059	0.305607	0.216091
Roseicitreum	0.0559191	0.0528138	0.0512692	0	0	0	0.00602181	0.00469763
Roseicyclus	0.459583	0.417184	0.642163	0.0877123	0.0528236	0.0772856	0.224011	0.128924
Roseinatronobacter	0.98345	1.26087	1.17076	0.139542	0.10177	0.169272	0.294165	0.180076
Roseivivax	0.684426	0.342402	1.23403	0.136884	0.0823855	0.126009	0.312532	0.185295
Roseobacter	0.196017	0.183295	0.227467	0.0624618	0.0688161	0.0791757	0.0936392	0.0642009
Roseovarius	7.00138	4.85798	15.3921	1.34758	1.85561	2.37044	3.44267	5.08597
Rubellimicrobium	0.181987	0.16177	0.357911	0.0584749	0.0368312	0.0596443	0.103575	0.0871671
Rubricella	0.0212613	0.030845	0.0369917	0	0	0	0.00270981	0
Rubrimonas	0.0606179	0.0528138	0.135961	0.0119608	0.00484621	0.00210015	0.0207752	0
Ruegeria	1.19743	1.27419	1.30996	0.269782	0.348442	0.342115	0.611515	0.408694
Ruegeria_B	0.170623	0.117832	0.235579	0.0225926	0.0373158	0.00882064	0.0743694	0.0307956
Ruegeria_E	0.113638	0.104518	0.139206	0.0265795	0.0315003	0.0203715	0.0737672	0.0678546
S012.89	0.0335248	0.0312888	0.0561366	0	0	0	0.00270981	0.00469763
Sagittula	0.159359	0.14313	0.215785	0.111634	0.0591237	0.111728	0.38389	0.147192
Salibaculum	0.146996	0.11872	0.217408	0.0318954	0.0155079	0.0201615	0.0843054	0.0464543
Salinihabitans	0.0581852	0.0494852	0.0749569	0.0119608	0.00436159	0	0.0114414	0.00417567
Salipiger	0.835687	0.657287	1.53743	1.59876	0.629522	1.2855	1.77674	1.73708
SAT37	0.0496207	0.0785549	0.0467264	0.0744226	0.588814	0.0157511	0.273691	0.0438445
Sedimentitalea	0.180121	0.142908	0.230712	0.0358823	0.0465236	0.0428431	0.135792	0.0548057
Sediminimonas	0.16969	0.0963075	0.162244	0.0451851	0.0155079	0.0495636	0.0379374	0.0328834
Seohaeicola	0.128834	0.0812178	0.166138	0.0265795	0.00387696	0.0121809	0.0319156	0.0187905
Shimia	0.519601	0.501731	0.546439	0.0797385	0.109524	0.13987	0.487767	0.45828
Shimia_A	0.0371572	0.0257412	0.0493223	0.0119608	0	0.0226816	0.0156567	0.00521959
SHWC01	0	0	0	0	0	0	0	0
Silicimonas	0.0455551	0.0206373	0.0840426	0	0	0	0.013248	0.0114831
SKOX01	0.0241272	0.0250754	0.0606794	0	0	0	0	0
Solirhodobacter	0.0932096	0.0552547	0.161595	0.0172767	0	0	0.0150545	0.00417567
SP4073	0	0	0	0	0	0	0	0
SSD5	0.0367906	0.0250754	0.0807977	0	0	0	0.00451636	0
Sulfitobacter	4.46386	20.0102	5.063	51.5004	67.3056	61.0113	17.6267	33.7326
Sulfitobacter_E	0.0739478	0.0459347	0.0830691	0	0.00581545	0.00672049	0.00873163	0.00574155
Sulfitobacter_F	0.0525533	0.0650186	0.0434815	0.0106318	0.00387696	0	0.00270981	0.00417567
SW4	0.27533	0.691683	0.137908	0.0119608	0.024231	0.00903065	0.0174633	0
SZUA.547	0.0189285	0.0228564	0.0295285	0	0	0	0	0
SZUA.611	0.0387235	0.0230783	0.0619774	0.0132897	0	0	0.00451636	0.00521959
Tabrizicola	0.553292	0.714983	1.20905	0.0956861	0.0649392	0.0905166	0.17403	0.103348
Tateyamaria	0.303056	0.277605	0.204428	0.0425272	0.0513698	0.0327624	0.0894239	0.063157
Thalassobacter	0.0196617	0.0414965	0.0204428	0	0.00630007	0.00168012	0.00451636	0
Thalassobius	0.592549	0.431386	0.60939	0.0916992	0.0848086	0.0936668	0.266465	0.209305
Thalassococcus	0.0363574	0.0292917	0.0356938	1.29043	1.61863	0.181033	0.413096	1.53038
Thalassorhabdomicrobium	0.0521867	0.0419404	0.0655467	0.0119608	0	0.0115508	0.00993599	0.00939526
Thioclava	0.373638	0.335745	0.580186	0.0850544	0.0954703	0.14428	0.25683	0.123182
TMED13	0	0	0	0	0	0	0	0
TMED211	0	0	0	0	0	0	0	0
TMP.24	0.0320252	0.0201935	0.07301	0	0	0	0.00240872	0
Tranquillimonas	0.238573	0.18507	0.364076	0.223268	0.343596	0.129579	0.409182	0.198344
Tropicibacter	0.112871	0.0900941	0.1431	0.0292374	0.0479774	0.0165912	0.200827	0.0688986
Tropicimonas	0.293559	0.232558	0.480892	0.0877123	0.0625161	0.108158	0.194806	0.124226
UBA10365	0.00783134	0.00776673	0.00648978	0	0	0	0	0
UBA10424	0.0363241	0.0339517	0.0645733	0	0	0	0.00602181	0
UBA1943	0.194984	0.218134	0.279709	0	0	0.00252018	0.0424538	0.0167027
UBA3069	0.226476	0.126043	0.129471	0.0252505	0.0130848	0.0216316	0.0192698	0.0224442
UBA3077	0.792398	0.334191	0.19664	0.0438562	0.0954703	0.109838	0.110801	0.104392
UBA5972	0.0963755	0.128262	0.102538	0.0106318	0.00630007	0.00378027	0.0234851	0.0161807
UBA6544	0	0	0	0	0	0	0	0
UBA6796	0.023694	0.0137582	0.0392632	0	0	0	0.00391418	0
UBA7951	0.0440554	0.0375022	0.0460774	0.0106318	0	0.00819059	0.00782835	0.0161807
UBA9554	0.0351577	0.0290698	0.0308264	0	0	0	0	0
UBA996	0.0341246	0.023744	0.0597059	0	0	0	0.00361309	0
Vannielia	0.15716	0.094976	0.271273	0.138213	0.0731777	0.102697	0.375159	0.147192
Wagnerdoeblera	0.217645	0.212143	0.280034	0.0279085	0.0218079	0.0241517	0.0340232	0.0224442
Wenxinia	0.0596515	0.0503728	0.137259	0.0252505	0.0130848	0.00231017	0.0316145	0.0234881
WFVA01	0.0226609	0.0188621	0.0340713	0	0	0	0.00511854	0
WKFI01	0.0330249	0.0270726	0.0356938	0	0	0.00210015	0.00903272	0
WLWX01	0.0296591	0.0434937	0.0382897	0	0	0	0	0
WTGU01	0	0	0	0	0	0	0	0
WX04	0.0187952	0.0264069	0.0262836	0	0	0.00231017	0.00481745	0.00417567
X3107	0.0173956	0.00710101	0.0311509	0	0	0	0	0
Yoonia	1.26111	2.62871	1.08347	0.431917	0.878132	0.663018	0.390514	0.370591

## Sheet: Table S42 epi ocean region 
Table S42. Relative abundance of genera/clusters of the Roseobacter group in epipelagic waters of different ocean provinces, determined by the percentage of reads recruited from metagenomic samples.
Genus/Cluster	Arctic Ocean	Indian Ocean	Mediterranean Sea	North Atlantic Ocean	North Pacific Ocean	Red Sea	South Atlantic Ocean	South Pacific Ocean	Southern Ocean
LUX cluster	0.223279	38.3273	37.6132	16.6761	24.7992	47.1815	16.9391	28.1637	0.251114
TCR cluster	14.4339	0.0789688	5.27276	6.14912	4.37978	0.0930287	18.1588	0.749836	10.5332
AAPR cluster	1.72433	0.0613345	0.582288	5.56401	0.943876	0.0377156	4.94479	0.900894	1.48683
AAR cluster	1.95254	0.277972	0.218063	2.16849	0.456669	0.396846	1.0748	0.592101	0.709468
COR cluster	4.26465	54.7285	45.4406	45.5707	47.3233	44.733	32.8336	58.528	4.40463
RCA cluster	44.6059	0.0778887	3.26388	12.6775	10.6622	0.0782373	18.1145	2.19891	42.8662
Acidimangrovimonas	0.0152659	0.00372526	0.0029468	0.00572055	0.00659815	0.00252072	0.0058241	0.00318143	0.0428854
Actibacterium	0.0264359	0.00634836	0.0147831	0.011668	0.0147139	0.00860848	0.0104855	0.00849509	0.0759041
Actibacterium_A	0.0314858	0.0288211	0.00982267	0.023887	0.0367187	0.0121755	0.00987244	0.0253076	0.134774
Aestuariicoccus	0.00959388	0.000870696	0.0016453	0.00278735	0.00265026	0.00123658	0.00201888	0.00154841	0.0314893
Aestuariivita	0.0274374	0.00462902	0.0062374	0.00858893	0.00905046	0.00865604	0.00533788	0.00494983	0.0920386
Albibacillus	0.00728502	0.000782524	0.000834927	0.00210672	0.00272723	0.00185487	0.00223028	0.000913815	0.017574
Albidovulum	0.145041	0.0126526	0.0131133	0.0255561	0.0739762	0.0157426	0.0199986	0.0146126	0.171881
Albimonas	0.0159564	0.0258784	0.0194243	0.0818704	0.252104	0.0066585	0.403269	0.179624	0.0286502
Aliiroseovarius	0.0638045	0.0158819	0.0341338	0.0355387	0.0375105	0.0206889	0.0281058	0.0244192	0.163974
Aliishimia	0.00678951	0.000176343	0.00343793	0.00239842	0.00295817	0	0.00199774	0.00141303	0.023512
Allosediminivita	0.0107957	0.0146916	0	0.0213103	0.108254	0.00237803	0.0512331	0.0522397	0.0430153
Alterinioella	0.0195936	0.00115725	0.00181719	0.00269012	0.00697204	0	0.00462969	0.0143757	0.0305896
Amaricoccus	0.0366676	0.0141516	0.0141692	0.02413	0.024853	0.0165987	0.0323867	0.0167533	0.102915
Antarcticimicrobium	0.0227459	0.00233655	0.00488678	0.00888063	0.00921541	0.00304388	0.00635261	0.00472137	0.0751944
Antarctobacter	0.0259456	0.00393466	0.0101665	0.00925336	0.00993021	0.00518411	0.00606722	0.0062444	0.0766539
Aquicoccus	0.0313172	0.00306397	0.00542703	0.0087834	0.00922641	0.00294876	0.0054013	0.00720052	0.115631
Aquimixticola	0.00469678	8.81717e-05	0.00117872	0.00152332	0.000956731	0.000760971	0.000803325	0.000482291	0.0168643
Arenibacterium	0.00894023	0.00845346	0.00115416	0.00547747	0.0074669	0.000808532	0.0334754	0.0203916	0.0250515
Ascidiaceihabitans	12.1531	0.0201803	0.124674	0.476734	1.12726	0.021973	0.207977	0.0530097	0.903552
ASV31	0.00818642	0.000484944	0.000196453	0.00183123	0.00136362	0	0.000993586	0.000769973	0.0247116
AWRV01	0.0115759	0.00319622	0.00201365	0.00434308	0.00589434	0.00332925	0.00430201	0.00417139	0.0342583
Bieblia_A	0.00631509	0.000363708	0.00081037	0.000923715	0.00159455	0.000523168	0.00130012	0.000109996	0.0201431
Bin36	0.00288343	9.91932e-05	0.00044202	0.00061581	0.00103371	0.00233047	0.000993586	0.00101535	0.002939
Boseongicola	0.0795396	0.00904862	0.0306222	0.0261881	0.0234124	0.0125085	0.0172398	0.014291	0.0807525
Brevirhabdus	0.0112544	0.000473923	0.00100682	0.00283597	0.00354101	0.000856092	0.00138468	0.00185301	0.0404262
CACBWF01	0	0.0501477	0.0155444	0.0531217	0.14451	0	0	0.0739344	0
CAIYZT01	0.00889806	0.000187365	0.000613917	0.0014585	0.00135262	0	0.00120499	0.00047383	0.0159646
CAU.1492	0.0321395	0.00714191	0.0163793	0.0226229	0.032188	0.00646825	0.0217955	0.0382448	0.126827
CAU.1522	0.00568253	0.000187365	0.00036835	0.00160435	0.00175951	0.00104634	0.0012367	0.000304605	0.0197533
CCMM004	0.00586702	0.00111317	0.00095771	0.00213913	0.00244131	0.00142682	0.00327672	0.00141303	0.0161045
Celeribacter	0.148463	0.0181303	0.0330042	0.0384557	0.0450983	0.0228291	0.0359911	0.0509198	1.10851
Celeribacter_A	0.0159933	0.000209408	0.00213643	0.00458617	0.00262826	0.000951214	0.00130012	0.0012015	0.0184137
Cereibacter	0.00627819	0.000650266	0.00022101	0.0014585	0.0014296	0.000856092	0.00271651	0.000964582	0.0153948
Cereibacter_A	0.0214808	0.00675616	0.00780902	0.0108253	0.0120306	0.00984506	0.0124727	0.00805511	0.0575404
Chachezhania	0.0321817	0.00344972	0.00439565	0.0131265	0.014417	0.00475607	0.00960819	0.00745436	0.104934
Citreimonas	0.00761184	0.00112419	0	0.00327352	0.00236434	0	0.00199774	0.000846125	0.0177939
CLL3.39	0.00436469	0.000815588	0.00022101	0.00178261	0.00204543	0.000998774	0.00260024	0.000719206	0.00709758
Cognatishimia	0.0313646	0.0127629	0.0243111	0.0203704	0.0317811	0.0166938	0.0168381	0.0172609	0.0801227
Cognatiyoonia	0.0158035	0.00547767	0.00903686	0.0113277	0.00903946	0.0143633	0.00692339	0.011905	0.0359278
Cribrihabitans	0.00963605	0.000628224	0.00081037	0.00218775	0.00342004	0	0.00130012	0.00181917	0.0359078
CYK.10	0.0198941	0.00447471	0.00869306	0.0082	0.00834666	0.00632557	0.00705023	0.00663362	0.0519023
Cypionkella	0.0347646	0.00612793	0.0151269	0.0144391	0.0139991	0.00746703	0.0116693	0.0112704	0.112252
Dinoroseobacter	0.0290452	0.00684433	0.0835664	0.0184257	0.0667623	0.00789507	0.0397012	0.00918891	0.0656176
Donghicola	0.0270105	0.0127077	0.0102401	0.0200787	0.0113488	0.0055646	0.00647945	0.00741205	0.073265
DP3N28.2	0.00649959	0.000385751	0.0014734	0.00152332	0.0039039	0.000903653	0.00141639	0.00137072	0.0180738
EhC02	1.66554	0.0013336	0.00567259	0.49328	0.194491	0.00275852	0.00436544	0.051639	5.53756
Epibacterium	0.130682	0.105222	0.202936	0.114281	0.0739102	0.300203	0.17727	0.140482	0.387478
ETT8	0.0482435	0.00639245	0.0151024	0.0163838	0.014296	0.00989262	0.0121661	0.015611	0.801507
Falsirhodobacter	0.013637	0.00274434	0.00564804	0.00549368	0.00530051	0.00489875	0.00494679	0.00483137	0.038187
Fertoeibacter	0.00696347	8.81717e-05	0.00127695	0.00115059	0.000978725	0	0.000919595	0.000380756	0.0227722
Flavimaricola	0.0289503	0.00290967	0.00542703	0.0118462	0.00892949	0.00432802	0.0082975	0.00606671	0.0591698
Fluviibacterium	0.0433148	0.00874002	0.016453	0.0196735	0.0199484	0.0110816	0.0167113	0.0143757	0.115171
FREY01	0.00851325	0.000484944	0.00419919	0.0020581	0.00289219	0.000380485	0.00161722	0.00074459	0.0210128
Frigidibacter	0.0284706	0.00563197	0.00358528	0.0103877	0.0122616	0.00604021	0.0104221	0.0081228	0.174471
Fuscovulum	0.00391135	0	0	0.000923715	0.000835765	0	0.000655344	0	0.0148849
GCA.002690875	0	1.3331	0.048303	0.0463316	0.262397	0	0	0.0170156	0
GCA.002724395	0	0	0	0.0323949	0	1.61901	0	0.019647	0
GCA.004216475	0.00701091	0.000110215	0.00225921	0.0020581	0.00281521	0.000380485	0.00124727	0.00107458	0.0240018
GCA.2691145	0	0.025669	0.301802	0.0468988	0.0301865	0	0	0.0150356	0
GCA.2691245	0	0.612705	0.266268	0.2501	1.56809	0	0	0.373809	0
GCA.2710765	0	0.00916986	0.0658365	0.00260909	0.00626824	0	0	0.00422216	0
GCA.2711515	0	0.0328881	0.0151024	0.00111818	0.00656516	0	0	0.00536443	0
GCA.2711625	0	0.0050809	1.89818	0.00484545	0.0266565	0	0	0.426041	0
GCA.2714055	0	0	0	0	0	0	0	0	0
GCA.2715305	0	0.0954349	0.0131624	0.00158814	0.0184308	0	0	0.00533905	0
GCA.2728255	0	0	0	0.0190577	0	0	0	0.131572	0
GCA.2747035	0.0054295	0.000110215	0.00157163	0.00124783	0.000681809	0	0.000591923	0.000668438	0.0161845
GCA.2747325	0.00384809	0	0.000613917	0.00105336	0.00228736	0	0.00152209	0.000245376	0.026461
GCA.2748265	0.0040853	0	0.0022101	0.00128024	0.000769784	0	0.000433373	0.000279221	0.0183338
Gemmobacter	0.056256	0.0114954	0.0174352	0.0214561	0.0258098	0.0160755	0.0180748	0.016914	0.35358
Gemmobacter_B	0.0804726	0.0132919	0.0213889	0.0281328	0.0331117	0.0163609	0.0249348	0.0207131	0.283024
Gemmobacter_C	0.00320499	8.81717e-05	0.000491134	0.000518577	0.000945734	0	0.000380522	0.000160764	0.0138953
Gemmobacter_D	0.00555074	9.91932e-05	0	0.000648221	0.00119866	0.000475607	0.000570783	0.000313066	0.0208829
GH1.50	0.00601989	0.000407794	0.00154707	0.000826482	0.00180349	0.000380485	0.00163836	0	0.0124957
Haematobacter	0.0143486	0.00306397	0.00383084	0.00426206	0.00633422	0.00432802	0.00660629	0.00477214	0.0401463
Halocynthiibacter	0.0494243	0.00813384	0.0351897	0.0233198	0.0221918	0.00984506	0.0231484	0.0165502	0.0771037
Halocynthiibacter_B	0.056277	0.00101397	0.0104857	0.0142609	0.0234674	0.00285364	0.028962	0.00313066	0.0756942
Halocyntiibacter_A	0.0116497	0.000837631	0.00505868	0.00309526	0.00366197	0.00304388	0.00346698	0.0034268	0.0210228
Halovulum	0.0320868	0.00964378	0.0137026	0.0142771	0.0161325	0.0145536	0.013128	0.0107542	0.0659575
Hasllibacter	0.00251971	0.000650266	0	0.000259289	0.00158356	0.000523168	0.00244168	0.000363834	0.00425855
HKCCE3408	0.00961496	0.00330644	0.00248022	0.00405138	0.00543247	0.00494631	0.00635261	0.00427293	0.0201631
HLUCCA09	0.0163359	0.00547767	0.00461666	0.00805415	0.00951233	0.0066585	0.0105172	0.00716667	0.0296699
HTCC2150	0.0663717	0.00512498	0.0257845	0.0184743	0.0147249	0.00661094	0.0217109	0.0099335	0.0511326
HXMU1420.2	0.00948318	0.00869594	0.0301556	0.0155249	0.0974216	0.0134597	0.00597208	0.00460292	0.0207429
IMCC34051	0.0174113	0.0033395	0.00439565	0.00576917	0.00815971	0.00546948	0.00479881	0.00483137	0.0426155
J013	0.0107957	0.00222634	0.00329059	0.00341937	0.00504758	0.00361461	0.00506306	0.00358757	0.0210028
JAACUH01	0.0179595	0.00207204	0.00356072	0.00466719	0.00575138	0.00252072	0.00499964	0.0027076	0.0663074
JAAFHS01	0.00515539	0	0	0.000680632	0.000593833	0	0.000179691	8.46125e-05	0.0166943
JAAKGP01	0.0161409	0.00231451	0.00193998	0.00696838	0.00776382	0.00356705	0.00657458	0.00439139	0.0475538
JAATGA01	0.00406422	8.81717e-05	0.000245567	0.000696838	0.000670812	0.000380485	0.00118385	8.46125e-05	0.0120359
JAAURK01	0.00402205	0.000220429	0.000270123	0.00090751	0.0024963	0	0.00153266	0.000423062	0.0179839
JABDJO01	0.0171214	0.00628224	0.0111242	0.0085079	0.0104801	0.00841824	0.00771614	0.00838509	0.0300098
JABDJX01	0.00753805	0.000870696	0.00685131	0.00183123	0.00183648	0.00190243	0.00194489	0.0012438	0.0187536
JABILA01	0	0	0	0	0.0131963	0	0	0	0
JABSSA01	0.00849216	0.00383547	0.00876673	0.00340316	0.00656516	0.00542192	0.0034247	0.00453523	0.0189935
JABSSB01	0.00721649	0.00680024	0.0062374	0.00714664	0.0289549	0.0119853	0.00549643	0.00445062	0.023452
JABSSC01	0.00648904	0.00249085	0.00149796	0.00335455	0.00638921	0.0042329	0.00244168	0.00350296	0.0153948
JABURR01	0.00753805	0.000330644	0.00144884	0.00137747	0.00204543	0	0.000549643	0.000592287	0.0227023
JACIYW01	0.00734828	0.000154301	0.000196453	0.00102095	0.00129764	0	0.000486223	0.000702283	0.0250215
JACMNW01	0.0030363	0.000804567	0.000343793	0.00046996	0.000934738	0	0.000634204	0.000465369	0.0112962
JACOMT01	0.00245118	0.000220429	0.00132606	0.00142609	0.00131963	0.000428046	0.000835035	0.00144687	0.00987663
JACXUX01	0.00495508	0.000121236	0	0.000923715	0.00108869	0.000380485	0.00156437	0.000211531	0.0129856
JADQCB01	0.0124141	0.0013887	0.00186631	0.00277115	0.00531151	0	0.0032133	0.00326604	0.0553711
JAFMHK01	0.00610951	0.000198386	0.00110505	0.0023498	0.00151757	0.000428046	0.00159608	0.000465369	0.0186536
JAGSOU01	0.00750642	0.000738438	0.00051569	0.00102095	0.00227636	0	0.00177577	0.00100689	0.0192035
Jannaschia	0.0745265	0.019519	0.0258827	0.0441925	0.0420852	0.0233999	0.0429884	0.0298597	0.470999
Jhaorihella	0.00744843	0.000495966	0.00095771	0.00144229	0.00258427	0.000523168	0.00119442	0.000482291	0.0246516
JL08	0.0137688	0.000484944	0.014734	0.00831344	0.00634522	0.00147438	0.00596151	0.00335911	0.046924
Ketogulonicigenium	0.00623075	0.000484944	0.000859484	0.0017502	0.00244131	0.00128414	0.00234655	0.00127765	0.0231821
KMM.3653	0.0131837	0.00321827	0.00886496	0.00607707	0.00619126	0.00485119	0.00567612	0.00544058	0.0463042
KMS.5	0.00933558	0.00185161	0.00216099	0.00249565	0.00337605	0.00199755	0.00188147	0.00142995	0.026511
Leisingera	0.0852906	0.0241921	0.0441038	0.0554877	0.0850721	0.0316754	0.0381791	0.0328212	0.29259
Lentibacter	0.0557815	0.0101838	0.0319974	0.0782079	0.0651127	0.0124133	0.0208547	0.0157379	0.106764
Limibaculum	0.00395879	0.000848653	0.00139973	0.00168538	0.00254029	0.00256828	0.00303361	0.000863047	0.00728752
Limimaricola	1.33574	0.0210841	0.0139482	0.990434	0.255711	0.0911738	0.0344584	0.0294536	0.122588
Litoreibacter	0.0732666	0.0137658	0.0372034	0.0337885	0.0323309	0.0189292	0.0297759	0.0234546	0.196613
Litorimicrobium	0.0236315	0.000264515	0.00297136	0.00505613	0.00513556	0	0.00298076	0.00169225	0.0867704
Litorivita	0.0109592	0.000694352	0.00390451	0.00278735	0.00269424	0.000570728	0.00183919	0.00170917	0.0285203
LNNU.3342	0.00378484	8.81717e-05	0.00115416	0.000486166	0.0010667	0	0.000486223	0.00027076	0.0129356
Loktanella	0.109808	0.0098091	0.01385	0.0214237	0.0182439	0.0114621	0.0149249	0.0719798	0.208619
LPB0142	0.00360034	0.000275537	0	0.000956126	0.000989722	0.000856092	0.0012367	0.000287682	0.0107163
Lutimaribacter	0.0482962	0.00885024	0.01994	0.0204838	0.100743	0.0128414	0.0096399	0.0129711	0.160925
M30B80	0.0130888	0.00510294	0.0141446	0.0101933	0.014153	0.0044707	0.0071665	0.00742051	0.0416558
Maliponia	0.0141378	0.00098091	0.00179264	0.00429447	0.00543247	0.00152194	0.00330843	0.00297836	0.0450946
Mameliella	0.00739045	0.000661288	0.00213643	0.00406759	0.0317811	0.000380485	0.00162779	0.0105004	0.0212428
Mangrovicoccus	0.0254976	0.0108451	0.0081037	0.0158004	0.017804	0.0141255	0.0204742	0.0130726	0.0480536
Marimonas	0.00923542	0.000110215	0.00157163	0.00189605	0.00310113	0	0.00153266	0.000786896	0.0262311
MarineAlpha9.Bin2	0	0	0	0	0	0	0	0	0
MarineAlpha9.Bin7	0	0	0	0.000794071	0	0	0	0.000321527	0
Marinibacterium	0.0398673	0.0118922	0.01385	0.039347	0.0768794	0.0116524	0.0866217	0.0954344	0.150089
Marinovum	0.0547062	0.00378036	0.00670397	0.0096747	0.0288779	0.00389998	0.0258438	0.0686292	0.209209
Maritimibacter	0.0456658	0.0110104	0.0163547	0.0240328	0.0383682	0.0147438	0.0186456	0.0320512	0.129376
Marivita	0.0577056	0.011308	0.0250969	0.0272577	0.028449	0.0143158	0.0163942	0.0169479	0.171012
Marivivens	0.0553387	0.0132478	0.0315062	0.029883	0.0387091	0.0178828	0.0192375	0.0204508	0.161785
MCCB.386	0.00350545	0.0011793	0.000392907	0.000891304	0.00127564	0.000998774	0.00163836	0.000786896	0.00549813
MED.G10	0	0.517447	0.98099	0.086181	0.562426	0	0	0.0120996	0
Meinhardsimonia	0.0042698	0.000473923	0.00022101	0.00136126	0.00126464	0.000951214	0.00137411	0.000346911	0.00927684
Monaibacterium	0.0244433	0.00135564	0.00864395	0.00792451	0.00733494	0.00385242	0.00562327	0.00689592	0.123128
MPNP01	0.0103688	0.00978706	0.0281911	0.0156059	0.0128114	0.0161706	0.00994643	0.0169479	0.011616
MT2928	0.00367414	0.000551073	0.000687587	0.00137747	0.00158356	0.000380485	0.00232541	0.000431524	0.00700761
Muriiphilus	0.0262988	0.00725212	0.0100682	0.0114735	0.0150108	0.00860848	0.0106969	0.00900277	0.0662374
Neomegalonema	0.00205583	0.000462902	0	0.000794071	0.000549846	0.000428046	0.00205059	0.000287682	0.00422856
Nereida	0.0565353	0.00774809	0.0340847	0.0526194	0.135449	0.00237803	0.0407159	0.0744251	0.05877
Nioella	0.0526925	0.00674514	0.0128677	0.0169024	0.060549	0.0095597	0.0111197	0.0149933	0.240458
NORP110	0.0237475	0.00352687	0.0120573	0.00868617	0.00934738	0.00599265	0.00691282	0.0077505	0.0392966
NORP181	0.0165363	0.00293171	0.00820193	0.00570435	0.00685108	0.00442314	0.00627862	0.00457753	0.0517724
NORP247	0.00804937	0.000132258	0.00302047	0.00194466	0.00295817	0	0.00158551	0.00174302	0.0179639
Oceanicella	0.00331041	0.000947846	0	0.00113439	0.00160555	0.00142682	0.00309703	0.000651516	0.00687766
Oceanicola	0.0286129	0.0110656	0.0125976	0.017583	0.0205532	0.0104634	0.0183391	0.0186994	0.0630185
Oceaniglobus	0.0491449	0.00850857	0.0183193	0.0190415	0.0201024	0.0108438	0.0160348	0.012345	0.14606
Oceanomicrobium	0.00441213	0.000473923	0.00105594	0.000826482	0.0010557	0.00161706	0.00122613	0.000296144	0.0113661
Octadecabacter	2.17196	0.0146365	0.115367	0.679579	0.156827	0.0194048	0.305845	0.0341834	1.19183
OMPR01	0.0134103	0.0013887	0.0066303	0.031147	0.00524553	0.00180731	0.00437601	0.00521213	0.0295099
Pacificibacter	0.0603202	0.00663492	0.0227149	0.0180854	0.014241	0.00984506	0.0181065	0.0127088	0.0814822
Pacificitalea	0.0115074	0.011826	0.0300574	0.0874451	0.00873155	0.038001	0.0236769	0.112509	0.023572
Paenirhodobacter	0.0135948	0.00393466	0.00365895	0.00735731	0.00812672	0.00604021	0.00762101	0.00533905	0.0295899
Palleronia	0.0623813	0.0216902	0.182751	0.0419237	0.0444275	0.0210218	0.0330632	0.0309766	0.149149
Paracoccus	0.462709	0.23004	0.157359	0.35004	0.360556	0.147153	0.268966	0.317085	1.40595
Pararhodobacter	0.152833	0.0190671	0.0273316	0.0406273	0.0484634	0.0262059	0.0353146	0.0375172	0.482496
Parasedimentitalea	0.0990278	0.0152537	0.0466086	0.046834	0.0373455	0.0193096	0.0360016	0.0242584	0.163384
Paroceanicella	0.0164203	0.00587444	0.00464121	0.00782727	0.00966629	0.00584996	0.0117962	0.00700591	0.038257
Pelagimonas	0.05546	0.00983115	0.0259319	0.0184095	0.0197285	0.00775239	0.0152315	0.0119473	0.105574
Phaeobacter	0.0363829	0.00892739	0.0226658	0.0259289	0.0420522	0.0123658	0.0148615	0.0127596	0.100786
Phaeobacter_A	0.0125827	0.000407794	0.00579538	0.00353281	0.00399188	0.00261584	0.00256852	0.00143841	0.0296999
Phaeovulum	0.0260089	0.00470617	0.00677764	0.0110036	0.0108759	0.00642069	0.00854061	0.00661669	0.0824319
PHEG01	0.00337894	0.000330644	0.000245567	0.000875099	0.00111069	0.0013317	0.0014481	0.00033845	0.00986664
Pikeienuella	0.00538206	0.00137768	0.00358528	0.00194466	0.00300216	0.00247316	0.00258967	0.00152302	0.0104464
Planktotalea	0.432373	0.0154631	0.206227	0.12334	0.134657	0.0168365	0.191593	0.0411978	0.301717
Pontibaca	0.00991543	0.000991932	0.00279946	0.00307905	0.00422281	0.00237803	0.00316045	0.00271606	0.0267409
Ponticoccus	0.00586702	0.000925803	0	0.00217154	0.00280421	0	0.00230427	0.00105766	0.0166043
Pontivivens	0.0035898	0	0.00213643	0.000745455	0.000505858	0.000380485	0.000369952	0.000558442	0.00835715
Poseidonocella	0.00866612	0.001025	0.00469033	0.00416482	0.00420082	0.00180731	0.00422802	0.00291913	0.0283903
Primorskyibacter	0.0316071	0.00486047	0.0102156	0.0121055	0.0112938	0.00799019	0.0089317	0.00846125	0.106054
Profundibacter	0.0597561	0.00941233	0.0277736	0.0249889	0.0253369	0.0116524	0.0228948	0.0153995	0.137753
Profundibacterium	0.0166048	0.000837631	0	0.00784348	0.00377194	0	0.00380522	0.00172609	0.0597296
Pseudaestuariivita	0.0134525	0.000958867	0.00228377	0.0052668	0.00404686	0.00185487	0.00267423	0.00172609	0.0374073
Pseudodonghicola	0.00818115	0.000121236	0.00081037	0.00210672	0.00299116	0	0.00226199	0.00189532	0.0268209
Pseudogemmobacter	0.0336945	0.00799056	0.0120819	0.0144229	0.0152967	0.0124609	0.0143224	0.0111942	0.0961872
Pseudohalocynthiibacter	0.0102739	0.00284354	0.00746523	0.00534783	0.00546547	0.00523168	0.00708194	0.00572826	0.0231721
Pseudooceanicola	0.211851	0.0892959	0.0898774	0.157485	0.185199	0.120566	0.114516	0.212648	0.606823
Pseudooceanicola_C	0.0133365	0.0151435	0.00329059	0.00670909	0.0247431	0.00209267	0.0147981	0.00850355	0.0364576
Pseudooctadecabacter	0.00965713	8.81717e-05	0.00272579	0.00187984	0.00109969	0.000380485	0.00127898	0.000693822	0.0196333
Pseudophaeobacter	0.0920643	0.0169179	0.0592553	0.0616621	0.0633092	0.0233523	0.124716	0.0645339	0.422336
Pseudophaeobacter_A	0.0216231	0.0375942	0.0110505	0.00915613	0.0432838	0.00974994	0.00636318	0.0390825	0.0613491
Pseudoprimorskyibacter	0.00623602	0.000209408	0.00289769	0.00178261	0.00243032	0.000380485	0.00101473	0.000922276	0.020423
Pseudorhodobacter	0.0934138	0.0109774	0.0319974	0.0372241	0.0313412	0.0135548	0.0280741	0.0222023	0.300288
Pseudorhodobacter_B	0.0047495	9.91932e-05	0.000417464	0.000502372	0.00089075	0	0.000422802	9.30737e-05	0.0158546
Pseudoroseicyclus	0.00306266	0.000683331	0.000392907	0.00076166	0.00146259	0	0.00223028	0.000279221	0.0070376
Pseudoruegeria	0.00943046	0.000540052	0.0016453	0.00191225	0.00414584	0.000523168	0.00291734	0.00123534	0.0276706
PTKB01	0	0	0	0	0	0	0	0	0
PTKQ01	0	0	0	0	0	0	0	0.140981	0
Pukyongiella	0.0112333	0.000639245	0.000466577	0.00283597	0.00435478	0.000475607	0.00236769	0.0014638	0.0398864
Puniceibacterium	0.0802934	0.0113852	0.0312361	0.0421668	0.095992	0.0138877	0.0267951	0.0421032	0.336535
PUOA01	0.0209695	0.00459595	0.00950343	0.0179395	0.00832466	0.00770483	0.00813895	0.00646439	0.0623088
QEYE01	0.00829712	0.00045188	0.00108049	0.00160435	0.00401387	0.00123658	0.00421745	0.00128611	0.0198232
Qingshengfaniella	0.00357925	0.000176343	0.00142429	0.000583399	0.00108869	0.000380485	0.000697624	0.00113381	0.0130356
QY30	0.00714796	0.000319622	0.000687587	0.00150711	0.00265026	0.00104634	0.00161722	0.00054152	0.0257612
R2A62	0.0429352	0.000760481	0.0228623	0.0143905	0.00968828	0.00318657	0.0130117	0.00394294	0.0425455
RFGD01	0.00270948	0.00029758	0	0.000988538	0.00146259	0.000428046	0.001131	0.000219992	0.0061479
Rhodobacter	0.0274849	0.00634836	0.00822649	0.0111818	0.0122176	0.00646825	0.0111514	0.00789434	0.0813123
Rhodobacter_B	0.0198045	0.00602874	0.00854572	0.024519	0.0266895	0.00936945	0.0100416	0.0254599	0.0532818
Rhodobacter_F	0.00955698	0.000870696	0.00103138	0.0020581	0.003563	0.00166462	0.00225142	0.00264837	0.0414759
Rhodobaculum	0.0497616	0.0148569	0.0154216	0.0249403	0.0268765	0.018834	0.0264674	0.019004	0.109103
Rhodophyticola	0.0341953	0.00652471	0.0160601	0.013564	0.0136802	0.00808532	0.0115425	0.0107289	0.0940979
Rhodosalinus	0.0114441	0.00373628	0.00186631	0.0124134	0.00602631	0.00485119	0.00746246	0.00428139	0.0266509
Rhodovulum	0.0894603	0.021051	0.0283384	0.0378561	0.0479135	0.025112	0.0353251	0.0313574	0.247116
Roseicitreum	0.0116497	0.000319622	0.00132606	0.00223636	0.00193546	0.00147438	0.00195546	0.00120996	0.0361677
Roseicyclus	0.0891703	0.0200591	0.046363	0.0707696	0.0453843	0.0301059	0.0341202	0.0268221	0.216746
Roseinatronobacter	0.161562	0.0336485	0.0662785	0.0775111	0.0754168	0.0441839	0.0574589	0.0556665	0.541236
Roseivivax	0.0863291	0.0169179	0.0172388	0.032249	0.0531921	0.0174548	0.0314671	0.027406	0.151358
Roseobacter	0.0554442	0.00881717	0.025367	0.023417	0.0230605	0.0129365	0.0192481	0.0151456	0.123848
Roseovarius	0.890644	0.163228	0.246058	0.418702	0.784861	0.133788	0.365925	0.96404	3.29084
Rubellimicrobium	0.0300731	0.0123881	0.0110751	0.0208889	0.0208282	0.0170267	0.0240786	0.0145703	0.0630585
Rubricella	0.0046757	0	0.00108049	0.00103715	0.000846762	0.00114146	0.000940735	0.000490752	0.0119159
Rubrimonas	0.00968349	0.00428735	0.00331515	0.0073249	0.00735693	0.00527924	0.0104749	0.00533058	0.0169642
Ruegeria	0.306103	0.0887889	0.219831	0.190674	0.204675	0.122944	0.151236	0.135185	0.796698
Ruegeria_B	0.0271106	0.00543358	0.00940521	0.00960988	0.0119426	0.00475607	0.00764215	0.00728513	0.120959
Ruegeria_E	0.0317705	0.00743949	0.0196699	0.013564	0.0169462	0.00989262	0.0124832	0.0115581	0.0800627
S012.89	0.00399042	8.81717e-05	0.000196453	0.000810277	0.000857759	0	0.000549643	0	0.00941679
Sagittula	0.0266625	0.0224838	0.0124011	0.0201111	0.0268984	0.0143633	0.042164	0.0223123	0.0698062
Salibaculum	0.0237211	0.00403386	0.00702321	0.00823241	0.00984224	0.00594509	0.00720878	0.006769	0.0710258
Salinihabitans	0.00773836	0.000506987	0.00125239	0.0020419	0.00312312	0.000380485	0.00159608	0.00117611	0.0246016
Salipiger	0.125158	0.123639	0.0567996	0.129191	0.234586	0.0805202	0.356169	0.680369	0.659585
SAT37	0.0132627	0.0157607	0.00422375	0.0101285	0.035762	0.0236852	0.0153477	0.00700591	0.0212628
Sedimentitalea	0.0337472	0.00547767	0.0126958	0.0126241	0.014153	0.00751459	0.0100627	0.0113804	0.102115
Sediminimonas	0.0201524	0.000936825	0.00365895	0.00479684	0.00538849	0.00261584	0.0028962	0.00384987	0.0854309
Seohaeicola	0.0175905	0.00150994	0.00211187	0.00385692	0.00512456	0.00194999	0.00334014	0.00254683	0.0463642
Shimia	0.160987	0.0401181	0.0961394	0.0955154	0.106208	0.0508899	0.0719398	0.0666238	0.355769
Shimia_A	0.00554547	0.000176343	0.00166985	0.00166917	0.0021224	0.00128414	0.000993586	0.000956121	0.0200332
SHWC01	0	0	0	0	0	0	0	0	0
Silicimonas	0.00600408	0.00082661	0.00044202	0.00157194	0.00266125	0.0015695	0.00205059	0.000803818	0.0128656
SKOX01	0.00336313	0.00082661	0	0.00166917	0.00161655	0.000428046	0.00277993	0.000905353	0.00415858
Solirhodobacter	0.0142116	0.00262311	0.00235744	0.00411621	0.00494861	0.00280608	0.00450285	0.00316451	0.0316892
SP4073	0	0.0380351	0.0234025	0.021132	0.127377	0	0	1.30789	0
SSD5	0.00498144	0.000330644	0.0007367	0.000745455	0.000791778	0.000523168	0.00149038	0.000329989	0.0131855
Sulfitobacter	1.49465	0.184246	0.997959	1.62117	0.424976	0.33887	1.85332	1.08219	4.46746
Sulfitobacter_E	0.011908	0	0.00088404	0.0038083	0.00202343	0.00123658	0.00226199	0.00106612	0.0384969
Sulfitobacter_F	0.0142748	0.00409998	0.0117135	0.0093668	0.00800575	0.00451826	0.00715593	0.00792819	0.0453445
SW4	0.170634	0.000286558	0.00314325	0.00648221	0.00505858	0	0.0143859	0.00819895	0.269148
SZUA.547	0.00190823	9.91932e-05	0	0.000162055	0.000450873	0.000380485	0.000443943	0.000186147	0.00482835
SZUA.611	0.00454391	0.000198386	0.000270123	0.00142609	0.000945734	0	0.00117328	0.000389217	0.0173441
Tabrizicola	0.0862764	0.0175462	0.0272088	0.0395901	0.0467589	0.023495	0.0349658	0.0268137	0.249395
Tateyamaria	0.427028	0.0230459	0.415155	0.307192	0.200111	0.0233523	0.219741	0.0767181	0.274057
Thalassobacter	0.0118395	0.000947846	0.0173861	0.00456996	0.0265026	0.00261584	0.00340356	0.00230992	0.0186237
Thalassobius	0.0883216	0.0393136	0.0322675	0.0348905	0.121549	0.014506	0.02225	0.077285	0.324699
Thalassococcus	0.00882426	0.000396773	0.00235744	0.00213913	0.0039149	0.000856092	0.00122613	0.0203239	0.0231821
Thalassorhabdomicrobium	0.0079703	0.000231451	0.0016453	0.00270632	0.00125365	0.000760971	0.00210344	0.00103227	0.0284903
Thioclava	0.0690021	0.017987	0.0284366	0.0400115	0.271503	0.0218779	0.0307906	0.0314335	0.196173
TMED13	0	0.0723229	0.870264	0.0456996	0.317239	0	0	0.0051952	0
TMED211	0	0.0192545	0.0930944	0.00251186	0.0139221	0	0	0.00366372	0
TMP.24	0.00422763	0.000132258	0	0.000550988	0.000912744	0	0.000496793	0.000143841	0.00868704
Tranquillimonas	0.154198	0.0842591	0.0954518	0.116988	0.166922	0.0850385	0.227034	0.125692	0.14815
Tropicibacter	0.0186606	0.00206101	0.0040273	0.00583399	0.00839064	0.00280608	0.00509477	0.00588057	0.0721154
Tropicimonas	0.0501096	0.0153639	0.0204312	0.027436	0.0313192	0.0227816	0.0255056	0.02161	0.111092
UBA10365	0.437786	0.000484944	0.00704777	0.0771221	0.00238633	0.000760971	0.00261081	0.00375679	0.0126257
UBA10424	0.00493926	0.000352687	0.000417464	0.00150711	0.00257328	0.000475607	0.00205059	0.00106612	0.0118959
UBA1943	0.0264411	0.00428735	0.00702321	0.00888063	0.00955632	0.00523168	0.00715593	0.00686207	0.100196
UBA3069	0.0272213	0	0.000859484	0.00529921	0.00335406	0.000760971	0.00137411	0.00263991	0.0768138
UBA3077	0.0981844	0.022076	0.0568733	0.0495565	0.0457362	0.0314852	0.0439186	0.0395056	0.152628
UBA5972	0.0428878	0.00665696	0.015176	0.22584	0.0180789	0.0131743	0.0148932	0.00972197	0.079163
UBA6544	0	0	0	0.0358628	0	3.68396	0	0.412443	0
UBA6796	0.00276219	0	0.000245567	0.000372727	0.00042888	0	0.000422802	0	0.0102865
UBA7951	0.00731665	0	0.000982267	0.00150711	0.00841264	0	0.00190261	0.000448446	0.0201831
UBA9554	0.00748006	0.000264515	0.0367859	0.00401897	0.0103151	0.00104634	0.0139313	0.00247068	0.0245216
UBA996	0.00518702	0.000385751	0.000270123	0.000923715	0.000879753	0.000760971	0.00153266	0.000177686	0.0100666
Vannielia	0.0264095	0.00673412	0.0102401	0.0261395	0.074911	0.00913165	0.0129483	0.0523836	0.0697762
Wagnerdoeblera	0.0330462	0.00703169	0.00989634	0.0117976	0.0115578	0.00546948	0.0089317	0.00817356	0.109023
Wenxinia	0.0105638	0.00288762	0.00213643	0.00533162	0.00548746	0.00313901	0.00795926	0.0034268	0.020563
WFVA01	0.00422763	9.91932e-05	0	0.000518577	0.000637821	0.00147438	0.000454513	0.000219992	0.00764739
WKFI01	0.0054295	0.000495966	0.0036835	0.00257668	0.00217739	0.000760971	0.000729334	0.00110842	0.0198033
WLWX01	0.00950953	8.81717e-05	0.00378173	0.00367866	0.00222138	0.00104634	0.00171235	0.00107458	0.0192634
WTGU01	0	0	0	0	0	0	0	0	0
WX04	0.00700564	9.91932e-05	0.00279946	0.00215534	0.00278222	0	0.00173349	0.00253837	0.0179239
X3107	0.00310483	0	0.00081037	0.000632016	0.00102271	0	0.000243111	0	0.00917687
Yoonia	4.09385	0.0443834	0.163179	0.270616	0.210701	0.0555509	0.15631	0.0995889	1.18615

## Sheet: Table S43 meso ocean region
Table S43. Relative abundance of genera/clusters of the Roseobacter group in mesopelagic waters of different ocean provinces, determined by the percentage of reads recruited from metagenomic samples.
Ocean	Arctic Ocean	Indian Ocean	North Atlantic Ocean	North Pacific Ocean	South Atlantic Ocean	South Pacific Ocean	Southern Ocean
LUX cluster	0.386415	8.74687	0.77062	1.5776	11.6808	16.3728	0.673992
TCR cluster	3.64571	0.441178	1.53071	5.77654	0.305102	0.374773	10.2482
AAPR cluster	7.2676	0.215454	7.06216	0.476058	0.199056	0.42415	5.09441
AAR cluster	4.41734	0.127175	3.82926	0.203823	0.0860045	0.137462	2.26075
COR cluster	2.35756	4.66286	2.21319	4.0189	5.92556	27.2258	1.62396
RCA cluster	12.2636	0.27773	6.27394	30.4007	0.151286	0.420047	49.9065
Acidimangrovimonas	0.0674978	0.0638059	0.0331706	0.0405048	0.0480613	0.0279028	0.021306
Actibacterium	0.115618	0.0909015	0.047235	0.0598816	0.0544825	0.0393922	0.0448349
Actibacterium_A	0.161498	0.129797	0.102077	0.717223	0.214719	0.190122	0.0799815
Aestuariicoccus	0.0521463	0.0314659	0.0208754	0.0220319	0.0172204	0.0131307	0.0148471
Aestuariivita	0.168587	0.0703613	0.0532942	0.0454196	0.0367757	0.0322797	0.0499937
Albibacillus	0.0369348	0.0292808	0.0213177	0.0232747	0.0210147	0.0177812	0.00939479
Albidovulum	1.02418	0.285378	0.229718	0.478488	0.120737	0.118861	0.102881
Albimonas	0.0582904	1.11507	0.0819978	8.21219	1.93092	0.897814	0.0496582
Aliiroseovarius	0.201846	0.172844	0.0952661	0.119311	0.127256	0.0971127	0.132072
Aliishimia	0.0353243	0.0109257	0.0118972	0.0112984	0.0121613	0.00259879	0.0127501
Allosediminivita	0.062614	2.6639	0.0879243	0.470296	2.39655	0.864851	0.0329237
Alterinioella	0.0513761	0.0546283	0.0214946	0.0502779	1.0231	0.0340578	0.0347272
Amaricoccus	0.135066	0.298052	0.0802287	0.130779	0.0850316	0.0987541	0.067525
Antarcticimicrobium	0.165611	0.0788833	0.0485618	0.0566615	0.0486451	0.0347417	0.0359854
Antarctobacter	0.100214	0.0670836	0.0393183	0.0623672	0.0451426	0.0411703	0.0471836
Aquicoccus	0.198993	0.0581245	0.0576284	0.0573959	0.052634	0.0335107	0.0523843
Aquimixticola	0.0174871	0.0065554	0.00760713	0.00536674	0.00865883	0.00314591	0.0101078
Arenibacterium	0.0496256	0.04851	0.069791	0.280483	0.354039	0.0842556	0.0161892
Ascidiaceihabitans	1.40982	0.218513	0.44201	1.04849	0.257819	0.189301	0.533406
ASV31	0.0458796	0.0113627	0.0159661	0.0151399	0.00982631	0.00984805	0.012121
AWRV01	0.0540193	0.0865313	0.0382126	0.0475098	0.0416402	0.0579941	0.0194187
Bieblia_A	0.0367422	0.0546283	0.0123837	0.0194333	0.00875612	0.0118997	0.00738162
Bin36	0.00763202	0.0301548	0.00685526	0.00756993	0.00525367	0.00738604	0.00339722
Boseongicola	0.098306	0.098768	0.0404239	0.0546278	0.0403754	0.0575838	0.0676928
Brevirhabdus	0.0685656	0.0808499	0.0250328	0.0248565	0.0238361	0.0183283	0.0279747
CACBWF01	0	0	0	0	0	0	0
CAIYZT01	0.0216532	0.0117997	0.00858014	0.00632711	0.0069076	0.00451369	0.0149729
CAU.1492	0.218668	0.299582	0.331441	0.876304	0.716639	0.850626	0.0843853
CAU.1522	0.0326461	0.0115812	0.0142413	0.00926469	0.0118694	0.0069757	0.00901732
CCMM004	0.0290227	0.041736	0.0155681	0.0197157	0.0195553	0.0160031	0.0148052
Celeribacter	0.408243	0.497555	0.201324	0.205123	0.226783	0.193542	0.391645
Celeribacter_A	0.013251	0	0.00588226	0.00531025	0.00437806	0.00123101	0.0151407
Cereibacter	0.0290402	0.0220698	0.0135778	0.017456	0.0105073	0.00793315	0.0130437
Cereibacter_A	0.10305	0.110786	0.0460408	0.0557576	0.0406673	0.0471886	0.0435348
Chachezhania	0.210038	0.134604	0.0904453	0.098974	0.117721	0.0662008	0.0535167
Citreimonas	0.0393504	0.0406435	0.0512155	0.0218624	0.0156637	0.0296809	0.00922702
CLL3.39	0.0165069	0.0270957	0.0152585	0.014462	0.00603199	0.0131307	0.00322946
Cognatishimia	0.0802062	0.103357	0.0393625	0.0537804	0.0636278	0.0742707	0.0720547
Cognatiyoonia	0.0328387	0.128923	0.0195043	0.053159	0.032203	0.117766	0.0320849
Cribrihabitans	0.0575027	0.0349621	0.0228656	0.0216365	0.0312301	0.0131307	0.0172378
CYK.10	0.079506	0.0716724	0.0317554	0.0403918	0.0272412	0.0404864	0.046219
Cypionkella	0.142803	0.0950533	0.0551075	0.0557576	0.0423212	0.0527965	0.115002
Dinoroseobacter	0.125683	0.131545	0.0490041	0.103324	0.0532177	0.049377	0.0520488
Donghicola	0.118069	0.0791018	0.163288	0.0536674	0.052634	0.0452737	0.0519649
DP3N28.2	0.0277273	0.0305919	0.0124722	0.0275681	0.0124531	0.0139514	0.0114918
EhC02	13.946	0.0524432	2.25034	2.03699	0.0364838	0.0276293	1.86784
Epibacterium	0.572926	3.10049	0.355147	1.1582	1.56919	0.591704	0.218051
ETT8	0.237993	0.145748	0.0726216	0.0789194	0.0561364	0.0597722	1.59879
Falsirhodobacter	0.062404	0.0620578	0.0314015	0.0345731	0.0297708	0.0400761	0.0252065
Fertoeibacter	0.0381951	0.017044	0.0106146	0.0123153	0.00836696	0.00930094	0.0206769
Flavimaricola	0.101142	0.0614022	0.0784596	0.0481312	0.0523421	0.0295442	0.0345594
Fluviibacterium	0.182293	0.157985	0.0854476	0.095641	0.105754	0.0812464	0.0766262
FREY01	0.0271847	0.0187921	0.0169834	0.0141795	0.00904799	0.00861705	0.0148891
Frigidibacter	0.161288	0.118216	0.0695699	0.0754734	0.0491315	0.0651066	0.0524682
Fuscovulum	0.0231061	0.00393324	0.00672258	0.00644009	0.00262683	0.00424013	0.0107788
GCA.002690875	0	0	0	0	0	0	0
GCA.002724395	0	0	0	0	0	0	0
GCA.004216475	0.0439716	0.0319029	0.014772	0.0149139	0.01508	0.0095745	0.0174055
GCA.2691145	0	0	0	0	0	0	0
GCA.2691245	0	0	0	0	0	0	0
GCA.2710765	0	0	0	0	0	0	0
GCA.2711515	0	0	0	0	0	0	0
GCA.2711625	0	0	0	0	0	0	0
GCA.2714055	0	0	0	0	0.420975	0.0696203	0
GCA.2715305	0	0	0	0	0	0	0
GCA.2728255	0	0	0.0689507	0.0465494	0	0.00328268	0
GCA.2747035	0.0222834	0.00371473	0.00791672	0.00531025	0.00476722	0.00150456	0.00960449
GCA.2747325	0.0195352	0.025129	0.00583803	0.00644009	0.00574012	0	0.010695
GCA.2748265	0.0249266	0.00677391	0.00813786	0.00768292	0.0130369	0.0069757	0.00901732
Gemmobacter	0.284643	0.216765	0.112692	0.119537	0.0885341	0.102174	0.233653
Gemmobacter_B	0.459374	0.220261	0.138874	0.164844	0.0934959	0.127341	0.229375
Gemmobacter_C	0.018905	0.00480729	0.00689949	0.00785239	0.0019458	0.00451369	0.0111983
Gemmobacter_D	0.0343266	0.0104886	0.00955314	0.0112984	0.00612928	0.00424013	0.011408
GH1.50	0.0299329	0.00939607	0.0120299	0.00745695	0.00807508	0.00246201	0.00708803
Haematobacter	0.0607585	0.0823795	0.030517	0.0325394	0.0310356	0.033374	0.0255421
Halocynthiibacter	0.0617038	0.0561579	0.027023	0.0398269	0.027144	0.0455472	0.0745292
Halocynthiibacter_B	0.0498006	0.0122367	0.0174699	0.0199982	0.00729676	0.0038298	0.0499517
Halocyntiibacter_A	0.0279899	0.0369288	0.0104819	0.0176255	0.0142044	0.0161399	0.0171119
Halovulum	0.140685	0.188358	0.0719582	0.0976182	0.0747189	0.0797419	0.0451705
Hasllibacter	0.0122707	0.00895905	0.00570535	0.00689203	0.00359974	0.00656537	0.00390051
HKCCE3408	0.0430264	0.0533173	0.0247232	0.0322005	0.027825	0.0298177	0.015644
HLUCCA09	0.0651697	0.110568	0.0360897	0.0526506	0.0509801	0.0540275	0.0194606
HTCC2150	0.0275873	0.0218513	0.0107915	0.0299408	0.0121613	0.0250305	0.0434089
HXMU1420.2	0.0272022	0.125645	0.0135336	0.0386406	0.015761	0.0149089	0.0148891
IMCC34051	0.079401	0.0600912	0.0326399	0.0399964	0.0321058	0.0279028	0.0281005
J013	0.0458971	0.0924311	0.0177352	0.035364	0.0297708	0.0295442	0.0186218
JAACUH01	0.0964855	0.082161	0.0284383	0.0332173	0.0281169	0.0212007	0.034811
JAAFHS01	0.0287076	0.00218513	0.0096416	0.00508428	0.00214038	0	0.0166086
JAAKGP01	0.0780181	0.0806314	0.0271999	0.0471709	0.0283114	0.0296809	0.0364048
JAATGA01	0.0218283	0.0131108	0.00769559	0.00666606	0.00428077	0.00560792	0.00901732
JAAURK01	0.0239638	0.00874053	0.00928778	0.017456	0.00612928	0.00547114	0.0139244
JABDJO01	0.0539667	0.0974569	0.0264038	0.0411827	0.0388188	0.0526597	0.0282263
JABDJX01	0.0200078	0.00437027	0.00804941	0.00468884	0.00632386	0.00109423	0.00968837
JABILA01	0	0	0	0	0	0	0
JABSSA01	0.0206029	0.0187921	0.00919932	0.0110159	0.00681031	0.0069757	0.0152246
JABSSB01	0.0287076	0.0598727	0.0124722	0.0402788	0.0184851	0.0177812	0.0211802
JABSSC01	0.0182573	0.0288438	0.00743022	0.0148574	0.0128423	0.0268086	0.0122468
JABURR01	0.03802	0.0183551	0.0114992	0.0150269	0.0145935	0.00752282	0.0104433
JACIYW01	0.0481727	0.0113627	0.0145066	0.00937768	0.00466993	0.00328268	0.0171119
JACMNW01	0.0103627	0.00895905	0.00318438	0.00361549	0.000778321	0.0076596	0.00863985
JACOMT01	0.00897987	0.00371473	0.00437852	0.00367198	0.00437806	0.00396658	0.00700415
JACXUX01	0.0293377	0.0137663	0.0115434	0.00841731	0.0069076	0.00314591	0.00608145
JADQCB01	0.0667101	0.0581245	0.0268461	0.0393749	0.0300627	0.0186019	0.0224384
JAFMHK01	0.0270621	0.00415175	0.00734177	0.00531025	0.00622657	0.00164134	0.0107369
JAGSOU01	0.0458971	0.0225069	0.0149931	0.0186424	0.0129396	0.0095745	0.00918508
Jannaschia	0.318199	0.340881	0.164659	0.191903	0.156151	0.205988	0.284444
Jhaorihella	0.0410133	0.0277512	0.0166295	0.0137276	0.0242253	0.00136779	0.0151407
JL08	0.0497131	0.0235994	0.0146393	0.0169476	0.0155664	0.00519758	0.0269681
Ketogulonicigenium	0.0229486	0.023818	0.00990696	0.0116939	0.00904799	0.0106687	0.0179508
KMM.3653	0.0451794	0.0461063	0.0322861	0.0267772	0.0399863	0.0280396	0.0741098
KMS.5	0.0456871	0.033214	0.01517	0.0205631	0.0146908	0.00820671	0.0244097
Leisingera	0.334601	0.354647	0.360322	0.731741	0.23194	0.201885	0.162941
Lentibacter	0.11336	0.0882794	0.0457312	0.0585257	0.049618	0.0522494	0.073229
Limibaculum	0.0177672	0.0388954	0.00844746	0.014462	0.0101182	0.0110791	0.0072558
Limimaricola	4.92682	0.475922	26.384	0.719596	0.185338	0.446855	0.287254
Litoreibacter	0.20041	0.190107	0.11477	0.109877	0.14934	0.113116	0.145913
Litorimicrobium	0.1048	0.0174811	0.0319323	0.0255344	0.0193607	0.0106687	0.0336367
Litorivita	0.0329262	0.0109257	0.0168507	0.0117503	0.0186797	0.00519758	0.0212641
LNNU.3342	0.0215132	0.0111442	0.00716486	0.0111854	0.00846425	0.00547114	0.0067525
Loktanella	0.351003	0.143782	0.118884	0.0920255	0.0723839	0.0809729	0.24871
LPB0142	0.0190275	0.0113627	0.00743022	0.0111289	0.00642115	0.0106687	0.0117435
Lutimaribacter	0.279969	0.112097	0.0762925	0.115018	0.057012	0.0551217	0.0772553
M30B80	0.034169	0.0227254	0.0146393	0.0186424	0.012745	0.0198329	0.0377469
Maliponia	0.0843548	0.0670836	0.0364435	0.0428775	0.0210147	0.0314591	0.024871
Mameliella	0.0408033	0.0257846	0.0249885	0.157443	0.0173177	0.112022	0.0139244
Mangrovicoccus	0.102542	0.151867	0.0688622	0.092082	0.0807508	0.0863072	0.0341819
Marimonas	0.0496956	0.0218513	0.0160988	0.0172301	0.0189716	0.0125836	0.018496
MarineAlpha9.Bin2	0	0	0	0	0.104392	0.0809729	0
MarineAlpha9.Bin7	0	0	0.131179	0.0649658	0	0.0934197	0
Marinibacterium	0.241669	0.39398	0.439356	1.43586	1.10609	3.83144	0.0885794
Marinovum	0.420759	0.143345	0.12941	0.290482	8.29885	0.0759121	0.0759971
Maritimibacter	0.220033	0.213706	0.140909	0.170154	0.132217	0.139651	0.0702512
Marivita	0.268626	0.158859	0.102121	0.111741	0.0884368	0.0936933	0.0994002
Marivivens	0.188052	0.220261	0.0905337	0.144337	0.103128	0.0979334	0.106698
MCCB.386	0.0189925	0.0299363	0.00862437	0.0152528	0.0106046	0.0108055	0.00478128
MED.G10	0	0	0	0	0	0	0
Meinhardsimonia	0.0189575	0.0281882	0.00911087	0.0106205	0.0102155	0.00629181	0.00717191
Monaibacterium	0.104082	0.0587801	0.0410431	0.0451936	0.0520502	0.0354256	0.0455899
MPNP01	0.0231061	0.0961459	0.0190621	0.0363809	0.0280196	0.0633285	0.0223965
MT2928	0.0192376	0.0194477	0.00902241	0.0110724	0.0099236	0.00752282	0.00692027
Muriiphilus	0.129639	0.134167	0.0573189	0.070615	0.0611955	0.056216	0.0425282
Neomegalonema	0.00987261	0.0150774	0.0048208	0.00429339	0.00535096	0.00916416	0.00536845
Nereida	0.0350968	0.151867	0.0972563	0.259072	0.274358	0.283268	0.0478128
Nioella	0.218143	0.12346	0.0796538	0.116713	0.117332	0.0553953	0.293503
NORP110	0.0381601	0.0548468	0.0162757	0.0330478	0.021112	0.0281764	0.0323785
NORP181	0.0513761	0.0316844	0.018266	0.0183034	0.0189716	0.0128572	0.0348949
NORP247	0.0146514	0.00284067	0.00561689	0.00734396	0.00408619	0.0109423	0.0122887
Oceanicella	0.0164543	0.0397694	0.00933201	0.0170041	0.0123559	0.00820671	0.00733968
Oceanicola	0.118559	0.189888	0.0677566	0.092421	0.0750107	0.0830246	0.0409764
Oceaniglobus	0.187299	0.143126	0.0835015	0.0954715	0.0808481	0.0674318	0.0793524
Oceanomicrobium	0.0197802	0.0181366	0.00827055	0.00807836	0.00817237	0.00670215	0.00889149
Octadecabacter	4.86054	0.157767	0.19438	0.212128	0.0752053	0.0909577	1.00524
OMPR01	0.0315783	0.00458878	0.0414854	0.0105075	0.00972902	0.00943772	0.0196703
Pacificibacter	0.0581504	0.0598727	0.0248116	0.0343472	0.0302572	0.0455472	0.0807365
Pacificitalea	0.0828319	1.05433	1.5419	1.75334	0.467868	5.11087	0.0311622
Paenirhodobacter	0.0611962	0.107072	0.0331264	0.0446852	0.0270467	0.0391187	0.0205092
Palleronia	0.284065	0.554368	0.208135	0.352962	0.195651	0.381475	0.105943
Paracoccus	2.02574	33.2319	3.38323	5.31844	2.58772	9.08633	0.875435
Pararhodobacter	0.527012	0.366228	0.204862	0.284776	0.243809	0.237037	0.940234
Parasedimentitalea	0.154793	0.193603	0.090003	0.102477	0.0736487	0.100532	0.125655
Paroceanicella	0.0734144	0.114719	0.0365319	0.0592601	0.0504936	0.058678	0.0246194
Pelagimonas	0.117246	0.100516	0.049579	0.0554187	0.0671302	0.0626446	0.0740259
Phaeobacter	0.115478	0.10139	3.21269	0.287657	0.0789996	0.0551217	0.0688252
Phaeobacter_A	0.0395079	0.0183551	0.0159219	0.0170041	0.0170258	0.011763	0.0218093
Phaeovulum	0.113447	0.0965829	0.0385222	0.0633276	0.0350245	0.0287235	0.0807365
PHEG01	0.0195877	0.024255	0.00849168	0.0132191	0.00758863	0.00943772	0.00482322
Pikeienuella	0.022756	0.0428286	0.0110127	0.0198287	0.0137179	0.0146353	0.00717191
Planktotalea	0.23717	0.121493	0.0909318	0.17456	0.0676167	0.0838452	0.22191
Pontibaca	0.0369873	0.0378028	0.0185313	0.0239526	0.0205282	0.0233891	0.0200478
Ponticoccus	0.0308081	0.0432656	0.0166738	0.0227663	0.021793	0.0175076	0.00947867
Pontivivens	0.0104328	0.00437027	0.00570535	0.00480182	0.00379432	0.00232523	0.00759132
Poseidonocella	0.0405582	0.0458878	0.0276864	0.0229923	0.0318139	0.024073	0.0171119
Primorskyibacter	0.138882	0.109694	0.0701006	0.0588082	0.0786105	0.054985	0.0653441
Profundibacter	0.120694	0.142689	0.0484291	0.0672255	0.0455318	0.0630549	0.109592
Profundibacterium	0.115601	0.0375843	0.0627588	0.0415216	0.05565	0.00930094	0.0162312
Pseudaestuariivita	0.0628066	0.0325585	0.0214061	0.0293759	0.0635305	0.0259879	0.0154343
Pseudodonghicola	0.051131	0.0426101	0.0215388	0.0235007	0.0273385	0.0161399	0.0166925
Pseudogemmobacter	0.157349	0.143345	0.0621397	0.0749649	0.0668384	0.0791948	0.0736065
Pseudohalocynthiibacter	0.0176972	0.0159515	0.00933201	0.013897	0.0191662	0.0202432	0.0281424
Pseudooceanicola	1.5277	1.77433	0.854918	1.47235	0.993527	2.04949	0.364593
Pseudooceanicola_C	0.0671827	0.0583431	0.0342321	0.0719709	0.291968	0.0593619	0.0231095
Pseudooctadecabacter	0.0194651	0	0.00672258	0.00485832	0.00544825	0.0038298	0.0179508
Pseudophaeobacter	0.271234	0.252601	0.264436	0.232747	0.482657	0.28108	0.596317
Pseudophaeobacter_A	0.0960128	0.151867	1.34465	0.424707	0.510384	0.0689364	0.0418571
Pseudoprimorskyibacter	0.0287251	0.0225069	0.0147278	0.0162132	0.0171231	0.0123101	0.0153924
Pseudorhodobacter	0.296756	0.168911	0.11539	0.124339	0.0806536	0.0923255	0.191209
Pseudorhodobacter_B	0.0216532	0.0107072	0.00827055	0.00406743	0.00564283	0.00136779	0.0164828
Pseudoroseicyclus	0.0152465	0.0244735	0.0075629	0.0110724	0.00729676	0.0076596	0.00385857
Pseudoruegeria	0.0494506	0.0325585	0.0138874	0.0235007	0.0343434	0.0150456	0.0137147
PTKB01	0	0	0	0	0.644158	0.215973	0
PTKQ01	0	0	0	0	0.939239	0.0486931	0
Pukyongiella	0.0655723	0.0710168	0.0264481	0.0344601	0.034538	0.0348785	0.0209286
Puniceibacterium	0.418606	0.29696	0.318615	0.380248	0.258111	0.384621	0.186596
PUOA01	0.104783	0.0904645	0.0644837	0.0475098	0.0455318	0.0450001	0.0487355
QEYE01	0.0390528	0.0399879	0.014772	0.0164957	0.0136206	0.00875382	0.0135889
Qingshengfaniella	0.0148964	0.0122367	0.00897819	0.00660957	0.00486451	0.00478725	0.00914314
QY30	0.0412059	0.0347436	0.0114107	0.0158743	0.0106046	0.0038298	0.014218
R2A62	0.0338014	0.0163885	0.0121183	0.0220884	0.00836696	0.00683893	0.0291909
RFGD01	0.0136711	0.0176996	0.00557267	0.00802187	0.00797779	0.00341946	0.00310363
Rhodobacter	0.137236	0.0891534	0.049756	0.056492	0.0413483	0.0467783	0.0557396
Rhodobacter_B	0.0802937	0.0819425	0.277262	0.239809	0.161988	0.148541	0.0356918
Rhodobacter_F	0.0479977	0.0391139	0.0177352	0.0252519	0.0170258	0.0177812	0.0256679
Rhodobaculum	0.212629	0.268116	0.099733	0.131062	0.0906744	0.106687	0.0793105
Rhodophyticola	0.137359	0.0891534	0.0533826	0.0562661	0.0626549	0.0577205	0.0897118
Rhodosalinus	0.0594982	0.0662095	0.045289	0.0364374	0.0240307	0.027766	0.0153085
Rhodovulum	0.460704	0.43659	0.184163	0.2306	0.19458	0.20339	0.166757
Roseicitreum	0.045582	0.0155144	0.0169391	0.0122023	0.0103128	0.00437691	0.0217674
Roseicyclus	0.374231	0.279479	0.149135	0.189418	0.167923	0.173982	0.158034
Roseinatronobacter	0.814805	0.454726	0.278899	0.297261	0.223184	0.263299	0.470368
Roseivivax	0.432802	0.348747	0.24449	0.484758	0.166853	0.23225	0.122845
Roseobacter	0.163371	0.111442	0.077177	0.0824784	0.0888259	0.0694835	0.0794782
Roseovarius	5.13456	1.99437	1.78232	3.1087	4.33583	1.85595	1.74592
Rubellimicrobium	0.13265	0.237524	0.0773981	0.116713	0.071411	0.0923255	0.0536426
Rubricella	0.0186774	0.0172626	0.00720908	0.0111289	0.00768592	0.00752282	0.00822044
Rubrimonas	0.0385802	0.0734205	0.0226003	0.0350816	0.0256846	0.0311855	0.0146794
Ruegeria	0.985335	1.20707	0.486591	0.607233	0.590941	0.597038	0.58168
Ruegeria_B	0.136676	0.116905	0.0873493	0.074513	0.0605145	0.0451369	0.0418571
Ruegeria_E	0.0965205	0.0863128	0.0533826	0.0561531	0.0558446	0.0604561	0.0521746
S012.89	0.0240864	0.0235994	0.00827055	0.00949066	0.019458	0.00246201	0.00834626
Sagittula	0.124878	0.147934	0.113488	0.19614	0.224643	0.137873	0.0503712
Salibaculum	0.111084	0.098331	0.0439621	0.0553622	0.0480613	0.0388451	0.0424862
Salinihabitans	0.045407	0.0214143	0.0146835	0.0209585	0.0109938	0.0103952	0.0154343
Salipiger	0.655583	7.67987	1.6415	3.64249	3.95689	8.03724	0.292916
SAT37	0.0593232	0.131982	0.042193	0.0172866	3.55119	0.0315958	0.0265067
Sedimentitalea	0.147494	0.102483	0.0733734	0.067621	0.0780267	0.0626446	0.0555718
Sediminimonas	0.140002	0.0334325	0.0391856	0.0324829	0.0344407	0.0160031	0.0364887
Seohaeicola	0.0885909	0.04851	0.0490041	0.0397139	0.030841	0.0176444	0.0280166
Shimia	0.409748	0.378465	0.288585	0.295397	0.639488	0.254955	0.272365
Shimia_A	0.0302305	0.01617	0.0124279	0.0137276	0.0270467	0.0101216	0.00926896
SHWC01	0	0	0	0	0.00661573	0.00287235	0
Silicimonas	0.0319984	0.0227254	0.0150374	0.0173995	0.00826967	0.0088906	0.0067525
SKOX01	0.015019	0.0207588	0.00601494	0.0145749	0.00525367	0.0106687	0.00465545
Solirhodobacter	0.0679529	0.0600912	0.027996	0.0317485	0.0207228	0.0255776	0.0207608
SP4073	0	0	0	0	0	0	0
SSD5	0.0269746	0.0220698	0.00760713	0.0119763	0.00671302	0.00396658	0.00813656
Sulfitobacter	5.60239	2.66215	20.436	6.35219	33.4037	6.96654	6.1569
Sulfitobacter_E	0.0601809	0.00895905	0.0208754	0.0133321	0.00972902	0.00806993	0.0168183
Sulfitobacter_F	0.045547	0.0369288	0.0149931	0.0238396	0.0230578	0.0188754	0.0414797
SW4	0.129272	0.0124553	0.0304285	0.0295453	0.0463101	0.0181915	0.269094
SZUA.547	0.0117981	0.0187921	0.00327284	0.00768292	0.00223767	0	0.00499098
SZUA.611	0.0256093	0.0179181	0.00990696	0.00960365	0.00700489	0.00683893	0.00721385
Tabrizicola	0.455278	0.324055	0.171028	0.227832	0.131731	0.166459	0.281214
Tateyamaria	0.404427	0.17044	0.153248	0.569157	0.123948	0.12994	0.213144
Thalassobacter	0.0182923	0.00458878	0.00818209	0.0110159	0.0102155	0.00998483	0.0200059
Thalassobius	0.507249	0.24692	0.164261	0.198287	0.14613	0.121323	0.16466
Thalassococcus	0.0339765	0.0113627	0.0166738	0.0312401	0.0251009	0.0473254	0.0117854
Thalassorhabdomicrobium	0.0431489	0.0419546	0.027023	0.0168346	0.0253927	0.0144985	0.019167
Thioclava	0.49209	0.342847	0.148649	0.564073	0.161404	0.185882	0.120706
TMED13	0	0	0	0	0	0	0
TMED211	0	0	0	0	0	0	0
TMP.24	0.024594	0.0270957	0.00831477	0.0102816	0.00544825	0.00642859	0.00499098
Tranquillimonas	0.309972	0.64527	0.172841	0.198287	0.588022	0.395974	0.109131
Tropicibacter	0.0915142	0.0854387	0.0387433	0.0473403	0.0419321	0.0447266	0.0294426
Tropicimonas	0.21634	0.292152	0.107959	0.14462	0.141557	0.127478	0.0806106
UBA10365	0.00656423	0.00437027	0.00238829	0.00553622	0.00165393	0.0069757	0.0131275
UBA10424	0.0251541	0.0375843	0.0100839	0.0156483	0.0099236	0.00984805	0.00855597
UBA1943	0.154093	0.102264	0.0452447	0.0512383	0.0408619	0.0408968	0.0778425
UBA3069	0.214327	0.0185736	0.0511712	0.0233312	0.019458	0.00492403	0.0433251
UBA3077	0.163738	0.281008	0.0898261	0.142642	0.13572	0.174256	0.163276
UBA5972	0.0743596	0.099205	0.0289248	0.0559836	0.0517584	0.0462311	0.0641698
UBA6544	0	0	0	0	0	0	0
UBA6796	0.0168394	0.00196662	0.00513039	0.00519727	0.00116748	0.00369302	0.00469739
UBA7951	0.0359195	0.0198847	0.0110569	0.0132191	0.016442	0.00984805	0.010653
UBA9554	0.0327862	0.00437027	0.00897819	0.00886925	0.00447535	0	0.0170281
UBA996	0.0241739	0.0198847	0.00871282	0.00790889	0.00749134	0.00492403	0.00708803
Vannielia	0.116913	0.119308	0.125827	0.238792	0.0812373	0.15032	0.0380405
Wagnerdoeblera	0.173698	0.117779	0.0692603	0.0688638	0.0517584	0.050608	0.0710481
Wenxinia	0.045267	0.0585616	0.0277307	0.0327654	0.027825	0.0220213	0.0126242
WFVA01	0.0154041	0.0122367	0.00548421	0.00841731	0.00817237	0	0.00452963
WKFI01	0.0287776	0.0159515	0.0129587	0.0108465	0.0117721	0.00492403	0.0120371
WLWX01	0.0233687	0.0227254	0.00942046	0.0110159	0.0140098	0.0125836	0.0151826
WTGU01	0	0	0	0	0.00554554	0	0
WX04	0.0145813	0.00262216	0.0057938	0.00790889	0.00865883	0.00451369	0.014218
X3107	0.0119382	0.00415175	0.00406893	0.00576219	0.00515638	0.00218846	0.00557815
Yoonia	1.31579	0.421294	0.464168	0.418324	0.569148	0.300092	1.12989

## Sheet: Table S44 bathy ocean region
Table S44. Relative abundance of genera/clusters of the Roseobacter group in bathypelagic waters of different ocean provinces, determined by the percentage of reads recruited from metagenomic samples
Ocean	Arctic Ocean	Indian Ocean	North Atlantic Ocean	North Pacific Ocean	South Atlantic Ocean	South Pacific Ocean	Southern Ocean
LUX cluster	0.238972	4.75535	0.594327	0.335621	0.518477	0.798102	0.991035
TCR cluster	1.24475	0.15238	0.109113	0.247757	0.181336	0.129667	3.0359
AAPR cluster	4.5886	0.027755	0.0159873	0.0265636	0.0281497	0.0346829	3.88004
AAR cluster	3.06585	0.00544215	0	0.015836	0	0.0102472	0.656844
COR cluster	0.873511	1.64081	0.249801	0.456179	0.212759	0.514332	0.977721
RCA cluster	13.1155	0.0522446	0.0463631	0.321658	0.0399332	0.0721248	12.1902
Acidimangrovimonas	0.0923098	0.0364624	0.0447644	0.0992731	0.0412425	0.0204945	0.0563643
Actibacterium	0.140031	0.027755	0.0487612	0.124815	0.0108016	0.0354712	0.0894284
Actibacterium_A	0.211546	0.053333	0.387292	0.181178	0.0867402	0.0630599	0.179744
Aestuariicoccus	0.0739478	0	0.00319745	0.0991028	0	0.012612	0.0490414
Aestuariivita	0.204781	0.00489793	0.0215828	0.132137	0	0.0275887	0.132922
Albibacillus	0.0449552	0.00598636	0.00319745	0.0412077	0	0.0141885	0.0257412
Albidovulum	1.60566	0.0500678	0.145884	3.21982	0.0556447	0.105231	0.344177
Albimonas	0.0835121	4.56433	0.106715	0.321148	0.204903	1.00856	0.15711
Aliiroseovarius	0.241705	0.0685711	0.0503599	0.202122	0.0454977	0.0748836	0.274055
Aliishimia	0.0403231	0	0	0.029799	0	0.003153	0.0377241
Allosediminivita	0.0908102	0.0141496	0.016387	0.148484	0	0.0465067	0.0377241
Alterinioella	0.067916	0.10068	0.105916	0.191054	0.0114563	0.155285	0.100968
Amaricoccus	0.232141	0.0500678	0.0419666	0.375467	0.0513895	0.0902545	0.25142
Antarcticimicrobium	0.153128	0.00761901	0.0231815	0.158871	0	0.0366536	0.0947541
Antarctobacter	0.127501	0.0206802	0.0771386	0.578951	0.010147	0.171444	0.108512
Aquicoccus	0.242238	0.0419045	0.161072	0.159552	0.0219305	0.0441419	0.157998
Aquimixticola	0.0229941	0	0	0.0262231	0	0	0.0186402
Arenibacterium	0.0583518	7.07969	0.157075	0.714664	0.129947	2.56063	0.0525919
Ascidiaceihabitans	0.840753	0.540949	1.01759	0.348563	0.351216	0.282981	0.608024
ASV31	0.0587517	0.00435372	0	0.0558517	0	0.0114296	0.0359489
AWRV01	0.0761473	0.0206802	0.0279777	0.18254	0.00294589	0.0658188	0.0568081
Bieblia_A	0.0490542	0	0	0.0509136	0	0	0.0250754
Bin36	0.0107639	0	0	0.0131115	0	0	0.0144239
Boseongicola	0.118636	0.0136054	0.0107914	0.0735608	0.0134202	0.0118237	0.117832
Brevirhabdus	0.0899771	0.0179591	0.00559555	0.111363	0.00654643	0.0102472	0.0863217
CACBWF01	0	0	0	0	0	0	0
CAIYZT01	0.0276929	0	0	0.0156657	0	0	0.0383898
CAU.1492	0.22111	0.913192	0.204637	0.514926	0.396714	0.585275	0.234777
CAU.1522	0.0440888	0	0	0.0590871	0	0.00985311	0.0228564
CCMM004	0.0412228	0	0	0.044443	0	0.0114296	0.0441594
Celeribacter	0.5228	0.187754	0.216228	0.563115	0.202939	0.212039	0.970176
Celeribacter_A	0.0156294	0	0	0.00902483	0	0	0.0175306
Cereibacter	0.0400231	0	0	0.0418888	0	0.003153	0.037946
Cereibacter_A	0.140198	0.0217686	0.017586	0.165171	0.00425518	0.0421713	0.127596
Chachezhania	0.254802	0.0870744	0.0963233	0.258995	0.0618638	0.12139	0.146458
Citreimonas	0.0517202	0	0	0.0538084	0	0.00788249	0.021303
CLL3.39	0.0253269	0	0	0.0272448	0	0.00906486	0.0106515
Cognatishimia	0.0875777	0.0136054	0.00799364	0.0960378	0.0163661	0.104837	0.116279
Cognatiyoonia	0.037957	0	0	0.0245203	0.00883768	0.003153	0.0559205
Cribrihabitans	0.0802796	0.0114285	0	0.0849696	0	0.0185238	0.0508166
CYK.10	0.100308	0	0.00519586	0.0945052	0.00589179	0.0134002	0.117167
Cypionkella	0.173056	0.015238	0.0179857	0.1398	0.00294589	0.0279828	0.278715
Dinoroseobacter	0.139898	0.0647616	0.0283774	0.163298	0.0739747	0.0398066	0.118276
Donghicola	0.128567	0.0250339	0.0399682	0.0876941	0.026513	0.0386242	0.105849
DP3N28.2	0.0353243	0	0.017586	0.329832	0	0.0922251	0.0299574
EhC02	15.18	0.0321087	0.0203838	6.07694	0.0294589	0.0224651	5.59671
Epibacterium	0.649001	0.66503	1.26779	0.637868	4.69543	1.73021	0.463341
ETT8	0.289226	0.0201359	0.0167866	0.21898	0.0186573	0.0271946	3.83211
Falsirhodobacter	0.0778468	0.00979587	0.00679459	0.0786692	0.00327322	0.0268005	0.0763359
Fertoeibacter	0.0470214	0	0.00359714	0.0338857	0	0.00472949	0.0554767
Flavimaricola	0.113438	0.0478909	0.0375701	0.1037	0.0428791	0.0429596	0.102743
Fluviibacterium	0.233674	0.0729248	0.069145	0.313996	0.0765932	0.0831602	0.181963
FREY01	0.0311254	0	0	0.0263934	0	0.003153	0.033286
Frigidibacter	0.201282	0.045714	0.0423663	0.213531	0.0294589	0.0500538	0.149343
Fuscovulum	0.030059	0	0	0.0303098	0	0	0.0272945
GCA.002690875	0	0	0	0	0	0	0
GCA.002724395	0	0	0	0	0	0	0
GCA.004216475	0.0530198	0	0	0.027415	0	0.003153	0.0497071
GCA.2691145	0	0	0	0	0	0	0
GCA.2691245	0	0	0	0	0	0	0
GCA.2710765	0	0	0	0	0	0	0
GCA.2711515	0	0	0	0	0	0	0
GCA.2711625	0	0	0	0	0	0	0
GCA.2714055	0	0	0	0	0	0	0
GCA.2715305	0	0	0	0	0	0	0
GCA.2728255	0	0	0	0	0.00785572	0	0
GCA.2747035	0.0264933	0	0	0.0139629	0	0	0.0257412
GCA.2747325	0.0345579	0	0	0.0260528	0	0	0.0230783
GCA.2748265	0.0350577	0	0	0.027415	0	0	0.0224126
Gemmobacter	0.373172	0.0391835	0.0507596	0.380575	0.0504075	0.0863132	0.583614
Gemmobacter_B	0.571188	0.0473467	0.0419666	0.581846	0.046807	0.0859191	0.613572
Gemmobacter_C	0.0223943	0	0	0.0146441	0	0	0.0290698
Gemmobacter_D	0.0422559	0	0	0.0306503	0	0	0.0312888
GH1.50	0.0408229	0	0	0.044443	0	0	0.0195278
Haematobacter	0.0799463	0	0.00359714	0.0863318	0.00490982	0.0165532	0.0659063
Halocynthiibacter	0.0617509	0	0.00799364	0.0337154	0.00294589	0.003153	0.0943103
Halocynthiibacter_B	0.0404564	0	0	0.0100465	0	0	0.0459347
Halocyntiibacter_A	0.0340913	0	0	0.0195822	0.00818304	0.00709424	0.0352832
Halovulum	0.195417	0.0342855	0.0347723	0.247076	0.0320775	0.0725189	0.126487
Hasllibacter	0.0173289	0	0	0.0163469	0	0	0.0159773
HKCCE3408	0.0632506	0	0.0043965	0.0808829	0	0.0232533	0.0459347
HLUCCA09	0.0925431	0.0364624	0.016387	0.113406	0.0180027	0.0279828	0.0592491
HTCC2150	0.0239272	0	0	0.00510839	0	0	0.0270726
HXMU1420.2	0.0317586	0.00435372	0.00759396	0.0383129	0	0.00394124	0.0304012
IMCC34051	0.10564	0.00489793	0.00679459	0.119536	0	0.0256181	0.0727854
J013	0.0675161	0.00925165	0.00839332	0.077307	0.00261857	0.0197062	0.0765578
JAACUH01	0.130567	0	0.00679459	0.107787	0	0.0102472	0.0994142
JAAFHS01	0.0361241	0	0	0.0228175	0	0	0.0421623
JAAKGP01	0.106973	0.0114285	0.00839332	0.132478	0	0.00906486	0.103408
JAATGA01	0.0292925	0	0	0.0262231	0	0	0.0217468
JAAURK01	0.0301257	0	0	0.0260528	0	0	0.033286
JABDJO01	0.0733147	0.00489793	0.0179857	0.0907591	0.0189846	0.0193121	0.0743387
JABDJX01	0.0255602	0	0	0.0183902	0	0	0.0157554
JABILA01	0	0	0	0	0	0	0
JABSSA01	0.024727	0	0	0.0131115	0	0	0.0297355
JABSSB01	0.0334581	0.00598636	0	0.0291178	0.00261857	0	0.0408308
JABSSC01	0.0278262	0	0	0.0168577	0	0.00394124	0.0193059
JABURR01	0.0533864	0	0.00319745	0.0500622	0	0	0.0310669
JACIYW01	0.0555525	0	0	0.0340559	0	0	0.0414965
JACMNW01	0.0115304	0	0	0.00902483	0	0	0.0115391
JACOMT01	0.00939761	0	0	0.00681119	0	0	0.0110953
JACXUX01	0.0386235	0	0	0.031672	0	0	0.0175306
JADQCB01	0.0975085	0.0108843	0.0183854	0.110682	0	0.0145826	0.0652405
JAFMHK01	0.0315253	0	0	0.0166874	0	0	0.0219688
JAGSOU01	0.0570188	0	0	0.047508	0	0.00748836	0.0397213
Jannaschia	0.416027	1.33441	0.167866	0.514245	1.02615	0.230563	1.20162
Jhaorihella	0.0565189	0.00707479	0	0.0410374	0	0	0.0439375
JL08	0.0576853	0	0	0.0277556	0	0	0.045269
Ketogulonicigenium	0.0302256	0	0.00319745	0.0303098	0	0	0.0355051
KMM.3653	0.0549527	0.0201359	0.0311752	0.0536381	0.0415698	0.0291652	0.241212
KMS.5	0.0596182	0	0.00319745	0.0488703	0	0	0.0608024
Leisingera	0.422093	0.157822	0.240209	0.582016	0.157114	0.203368	0.429389
Lentibacter	0.139265	0.0190475	0.0135892	0.0980811	0.0127655	0.03153	0.135807
Limibaculum	0.0275596	0	0	0.0308206	0	0.003153	0.0306231
Limimaricola	4.10655	0.177958	0.535174	0.573162	0.131256	0.233322	0.719421
Litoreibacter	0.247904	0.129523	0.260992	0.236178	0.194102	0.158832	0.373247
Litorimicrobium	0.123169	0.0266665	0.0463631	0.0647063	0.0301136	0.00748836	0.0938665
Litorivita	0.0393566	0.00925165	0.0107914	0.0270745	0.0117836	0.00354712	0.0481537
LNNU.3342	0.0284261	0	0	0.0270745	0	0	0.0215249
Loktanella	0.345612	0.0451698	0.0379698	0.204847	0.0422245	0.0819779	0.322874
LPB0142	0.0260934	0	0	0.0299692	0	0	0.0257412
Lutimaribacter	0.32785	0.027755	0.016387	0.184413	0.00883768	0.0323182	0.203266
M30B80	0.0410562	0	0	0.0226472	0	0	0.0683472
Maliponia	0.0979084	0.0108843	0.0179857	0.465204	0.00687375	0.0867074	0.0645748
Mameliella	0.0525866	0	0.332136	7.5829	0	1.92687	0.0530357
Mangrovicoccus	0.14433	0.0419045	0.0375701	0.196843	0.0392786	0.0737013	0.100524
Marimonas	0.0583518	0	0	0.0423996	0	0	0.0508166
MarineAlpha9.Bin2	0	0	0.340929	0	0	0	0
MarineAlpha9.Bin7	0	0	0	0	0.367909	0	0
Marinibacterium	0.321385	1.0155	0.388491	0.616753	0.195738	1.09094	0.217025
Marinovum	0.446386	4.60678	1.76699	2.17754	3.17633	3.35439	0.181742
Maritimibacter	0.293858	1.06612	0.322144	6.02552	0.0756113	1.25607	0.191505
Marivita	0.323384	0.0495235	0.0851322	0.291178	0.0373147	0.0863132	0.248979
Marivivens	0.233441	0.0674826	0.0639491	0.333237	0.0769206	0.088678	0.236552
MCCB.386	0.0276263	0	0	0.0403563	0	0	0.0177525
MED.G10	0	0	0	0	0	0	0
Meinhardsimonia	0.0285594	0	0	0.0241797	0	0.003153	0.0241878
Monaibacterium	0.134399	0.0446256	0.0415669	0.0883752	0.0523714	0.0248298	0.110288
MPNP01	0.01303	0	0.00399682	0.00595979	0.00261857	0.003153	0.045047
MT2928	0.0265932	0	0.00359714	0.0309909	0	0	0.016643
Muriiphilus	0.18202	0.050612	0.0283774	0.190373	0.0369873	0.0472949	0.120495
Neomegalonema	0.0134299	0	0	0.0149846	0	0	0.0217468
Nereida	0.0270265	0.466392	0.374502	1.12334	1.10275	1.13508	0.0572519
Nioella	0.294192	0.050612	0.0347723	0.290327	0.0258584	0.0898604	0.678147
NORP110	0.0471547	0	0.00399682	0.0272448	0.00261857	0	0.0559205
NORP181	0.0542195	0	0	0.0303098	0	0.0134002	0.0763359
NORP247	0.0165624	0	0	0.0119196	0	0	0.0199716
Oceanicella	0.027593	0.00489793	0	0.02435	0	0	0.0210811
Oceanicola	0.162659	0.0397277	0.0399682	0.232091	0.0291316	0.0784308	0.110288
Oceaniglobus	0.238739	0.0375508	0.0395685	0.236689	0.0396059	0.0677894	0.192393
Oceanomicrobium	0.0281928	0	0	0.0246906	0	0	0.0275164
Octadecabacter	4.85473	0.0419045	0.0295765	0.122091	0.0530261	0.0500538	0.783774
OMPR01	0.0278596	0	0	0.0136224	0	0	0.0268507
Pacificibacter	0.0570855	0.00761901	0.00639491	0.0214552	0.0114563	0.003153	0.100968
Pacificitalea	0.0770137	0.088707	0.126699	0.0524462	0.00851036	0.0630599	0.0534795
Paenirhodobacter	0.0853449	0.00870744	0.016387	0.110171	0.0108016	0.0338947	0.0674596
Palleronia	0.357809	0.135509	0.118306	0.413609	0.100815	0.258151	0.286703
Paracoccus	2.6024	3.69794	6.59115	5.43976	2.48306	2.64576	2.43387
Pararhodobacter	0.716817	0.0832649	0.264989	0.843225	0.0837943	0.578969	2.61939
Parasedimentitalea	0.186086	0.0375508	0.0899284	0.118174	0.0225852	0.0610893	0.210146
Paroceanicella	0.106206	0.0201359	0.0383695	0.127369	0.00981965	0.0567539	0.0912036
Pelagimonas	0.139931	0.0136054	0.02518	0.128391	0.0278223	0.0374418	0.15711
Phaeobacter	0.153827	0.0500678	0.0899284	0.951693	0.0582632	0.0614834	0.139135
Phaeobacter_A	0.0430224	0	0	0.029799	0	0	0.037946
Phaeovulum	0.149995	0.00544215	0.017586	0.167215	0.0108016	0.0224651	0.22235
PHEG01	0.0302256	0	0	0.0355885	0	0	0.0177525
Pikeienuella	0.036824	0	0	0.0360993	0	0.00354712	0.0239659
Planktotalea	0.189552	0.0435372	0.0595526	0.0808829	0.0667736	0.0240416	0.234777
Pontibaca	0.0497207	0	0	0.0420591	0	0.00472949	0.066572
Ponticoccus	0.0400231	0	0.00359714	0.0873535	0	0.025224	0.0197497
Pontivivens	0.0154961	0	0	0.0126007	0	0	0.0148677
Poseidonocella	0.0488209	0.0234012	0.0131895	0.0626629	0.0225852	0.0327123	0.0432718
Primorskyibacter	0.171023	0.0930607	0.0743408	0.216426	0.108016	0.0780366	0.165542
Profundibacter	0.151228	0	0.00959236	0.080372	0.0121109	0.0338947	0.19439
Profundibacterium	0.128867	0.00598636	0	0.085821	0	0.012612	0.0510385
Pseudaestuariivita	0.0847118	0.0261223	0.0211831	0.0808829	0.0252038	0.0268005	0.045047
Pseudodonghicola	0.0563856	0.0141496	0.0239809	0.0534678	0	0.0291652	0.0483756
Pseudogemmobacter	0.205814	0.0266665	0.0243806	0.212339	0.0127655	0.0559657	0.225013
Pseudohalocynthiibacter	0.0234274	0	0.0135892	0.0091951	0.00589179	0	0.0576957
Pseudooceanicola	1.36365	2.58121	6.0348	5.24598	0.742693	22.3161	0.935115
Pseudooceanicola_C	0.0808461	0.226393	0.0739411	0.987622	0.0304409	0.832391	0.0703444
Pseudooctadecabacter	0.0249936	0	0	0.0171983	0	0	0.0441594
Pseudophaeobacter	0.310321	0.321087	0.382096	0.286751	0.209486	0.148979	1.4992
Pseudophaeobacter_A	0.10534	0.022857	0.0939252	0.120388	0.365945	0.0819779	0.137582
Pseudoprimorskyibacter	0.0361241	0.00489793	0.00799364	0.0245203	0.00261857	0.00630599	0.028404
Pseudorhodobacter	0.360475	0.0702037	0.0767389	0.2435	0.0726654	0.0622717	0.384786
Pseudorhodobacter_B	0.0274597	0	0	0.0299692	0	0	0.0430499
Pseudoroseicyclus	0.0225609	0	0	0.0234986	0	0.003153	0.011983
Pseudoruegeria	0.066883	0	0	0.0613007	0	0	0.0479318
PTKB01	0	0	0	0	0	0	0
PTKQ01	0	0	0	0	0	0	0
Pukyongiella	0.0911768	0.0114285	0	0.0819045	0	0.00512362	0.0588053
Puniceibacterium	0.545594	0.931696	2.93886	2.42087	0.336159	5.28048	0.459791
PUOA01	0.1324	0.0130612	0.00759396	0.112214	0.00294589	0.0425654	0.128706
QEYE01	0.0504538	0	0.0043965	0.0458052	0	0.0161591	0.0386118
Qingshengfaniella	0.0213612	0	0	0.0219661	0	0.00472949	0.0219688
QY30	0.0609178	0	0	0.0485297	0	0	0.0485976
R2A62	0.0242272	0	0	0.00817343	0	0	0.0337298
RFGD01	0.0212946	0	0	0.0207741	0	0	0.0108734
Rhodobacter	0.177555	0.00544215	0.026379	0.167555	0.00949232	0.0303476	0.146902
Rhodobacter_B	0.110239	0.0179591	0.0283774	0.139289	0.0216032	0.0240416	0.111619
Rhodobacter_F	0.0659165	0.00707479	0.00359714	0.0621521	0.0530261	0.00709424	0.0614681
Rhodobaculum	0.291159	0.0511562	0.0659475	0.327107	0.044843	0.0898604	0.262294
Rhodophyticola	0.160426	0.00598636	0.0311752	0.117152	0.00621911	0.0551774	0.227232
Rhodosalinus	0.0812793	0	0.00759396	0.0825857	0	0.0185238	0.0412746
Rhodovulum	0.605712	0.126258	0.120704	0.647914	0.0929593	0.237657	0.464451
Roseicitreum	0.0559191	0	0	0.0303098	0	0.00354712	0.0528138
Roseicyclus	0.459583	0.0642173	0.0795367	0.445452	0.0723381	0.134791	0.417184
Roseinatronobacter	0.98345	0.138231	0.131895	0.757064	0.149259	0.215192	1.26087
Roseivivax	0.684426	0.122993	0.118306	0.796398	0.112599	0.192333	0.342402
Roseobacter	0.196017	0.0685711	0.0651481	0.166534	0.0674282	0.0847367	0.183295
Roseovarius	7.00138	2.67482	2.06036	9.76026	2.31776	3.96056	4.85798
Rubellimicrobium	0.181987	0.0478909	0.0611513	0.230729	0.0497529	0.100502	0.16177
Rubricella	0.0212613	0	0	0.0209444	0	0	0.030845
Rubrimonas	0.0606179	0	0	0.0847993	0	0.00748836	0.0528138
Ruegeria	1.19743	0.297141	0.396484	0.977746	0.313574	0.437872	1.27419
Ruegeria_B	0.170623	0.0174149	0.0347723	0.163979	0.00556447	0.0271946	0.117832
Ruegeria_E	0.113638	0.0299318	0.0303758	0.112895	0.0166934	0.0555715	0.104518
S012.89	0.0335248	0	0	0.0309909	0	0.00354712	0.0312888
Sagittula	0.159359	0.0870744	0.0675462	0.320807	0.110962	0.157256	0.14313
Salibaculum	0.146996	0.0217686	0.0303758	0.154273	0.017348	0.0457184	0.11872
Salinihabitans	0.0581852	0	0.00359714	0.0458052	0	0.00670011	0.0494852
Salipiger	0.835687	1.99999	0.926463	1.46968	0.762659	1.8315	0.657287
SAT37	0.0496207	0.0157822	0.650282	0.104381	0.0216032	0.0472949	0.0785549
Sedimentitalea	0.180121	0.0478909	0.0483615	0.192076	0.0353507	0.0551774	0.142908
Sediminimonas	0.16969	0.035374	0.0167866	0.104892	0.0618638	0.0311358	0.0963075
Seohaeicola	0.128834	0.0315645	0.00679459	0.1037	0	0.022071	0.0812178
Shimia	0.519601	0.113197	0.271384	0.482402	0.318811	0.16632	0.501731
Shimia_A	0.0371572	0.0185033	0	0.0347371	0.0206213	0.0118237	0.0257412
SHWC01	0	0	0	0	0	0	0
Silicimonas	0.0455551	0	0	0.0515948	0	0.00867074	0.0206373
SKOX01	0.0241272	0	0	0.0318423	0	0	0.0250754
Solirhodobacter	0.0932096	0	0	0.0933133	0	0.00827661	0.0552547
SP4073	0	0	0	0	0	0	0
SSD5	0.0367906	0	0	0.0449538	0	0	0.0250754
Sulfitobacter	4.46386	48.8944	60.9183	10.258	72.0805	33.0398	20.0102
Sulfitobacter_E	0.0739478	0.00816322	0.00479618	0.0485297	0.00556447	0.00433537	0.0459347
Sulfitobacter_F	0.0525533	0	0.00319745	0.02435	0	0.00630599	0.0650186
SW4	0.27533	0.00925165	0.0199841	0.0822451	0.00851036	0.00354712	0.691683
SZUA.547	0.0189285	0	0	0.0154955	0	0	0.0228564
SZUA.611	0.0387235	0	0	0.0350776	0	0.00788249	0.0230783
Tabrizicola	0.553292	0.0767343	0.0803361	0.71807	0.0674282	0.13952	0.714983
Tateyamaria	0.303056	0.0337413	0.02518	0.163469	0.0324048	0.0583304	0.277605
Thalassobacter	0.0196617	0	0.00519586	0.0132818	0.00261857	0	0.0414965
Thalassobius	0.592549	0.088707	0.157075	0.431319	0.137475	0.131243	0.431386
Thalassococcus	0.0363574	0.187754	1.3841	0.23141	0.00556447	1.73533	0.0292917
Thalassorhabdomicrobium	0.0521867	0.00925165	0	0.0400157	0.0124382	0.0106414	0.0419404
Thioclava	0.373638	0.127346	0.112311	0.43251	0.135838	0.133214	0.335745
TMED13	0	0	0	0	0	0	0
TMED211	0	0	0	0	0	0	0
TMP.24	0.0320252	0	0	0.0396752	0	0	0.0201935
Tranquillimonas	0.238573	0.10068	0.199441	0.426721	0.212432	0.130455	0.18507
Tropicibacter	0.112871	0.015238	0.0511593	0.183732	0.0134202	0.0646364	0.0900941
Tropicimonas	0.293559	0.0914281	0.0887294	0.342943	0.10507	0.130061	0.232558
UBA10365	0.00783134	0	0	0.00340559	0	0	0.00776673
UBA10424	0.0363241	0	0	0.0372913	0	0	0.0339517
UBA1943	0.194984	0	0.00359714	0.169258	0	0.0173415	0.218134
UBA3069	0.226476	0.0185033	0.0107914	0.0788395	0.0232398	0.0236475	0.126043
UBA3077	0.792398	0.0821764	0.08793	0.160233	0.107689	0.108778	0.334191
UBA5972	0.0963755	0	0.0127898	0.0638549	0.00687375	0.0141885	0.128262
UBA6544	0	0	0	0	0	0	0
UBA6796	0.023694	0	0	0.0228175	0	0	0.0137582
UBA7951	0.0440554	0.0168707	0	0.028607	0.00981965	0.00670011	0.0375022
UBA9554	0.0351577	0	0	0.0161766	0	0	0.0290698
UBA996	0.0341246	0	0	0.0333748	0	0	0.023744
Vannielia	0.15716	0.16272	0.0991211	0.336473	0.0324048	0.187997	0.094976
Wagnerdoeblera	0.217645	0.0299318	0.0179857	0.166193	0.0225852	0.0216768	0.212143
Wenxinia	0.0596515	0.00598636	0.0179857	0.0854804	0	0.025224	0.0503728
WFVA01	0.0226609	0	0	0.0207741	0	0	0.0188621
WKFI01	0.0330249	0.00544215	0	0.0238392	0	0	0.0270726
WLWX01	0.0296591	0	0	0.020093	0	0	0.0434937
WTGU01	0	0	0	0	0	0	0
WX04	0.0187952	0.00598636	0	0.0165171	0	0.003153	0.0264069
X3107	0.0173956	0	0	0.0163469	0	0	0.00710101
Yoonia	1.26111	0.489793	0.79137	0.757574	0.764623	0.376783	2.62871
